# Supplementary material for: Phylogenomic analysis of the diversity of graspetides and proteins involved in their biosynthesis
Source: Biol Direct. 2022 Mar 21;17:7. doi: 10.1186/s13062-022-00320-2 (PMC8939145; doi:10.1186/s13062-022-00320-2)
Supplement: Supplementary file 8 — Additional file 8. Table S1. ATP-grasp sequences in this study and features of respective loci. [file 13062_2022_320_MOESM8_ESM.xlsx]

## Sheet: Sheet1
Order of leaves in the tree	Branches discussed in this work	local identifier	Genome name	ATP-grasp protein Length	BLASTCLUST results for ATP-grasp. "Iyer" - sequence 50% identical and covered by at least 80% by length with one of the sequences from Iyer et al. 2009; Lee - sequence 50% identical and covered by at least 80% by length with one of the sequences from Lee et al., 2020	BLASTCLUST results for precursors (see main text, methods)	Cluster of associated precursors (only one is shown)	Group assignment cased on motid search (according to Lee et al, 2020)
1	Branch_Actinobacterial	1503739462	Actinospica_acidiphila_NRRL_B_24431_GCA_000717315.1	327	Iyer_Lee	Lee	cluster2	gr_11
2	Branch_Actinobacterial	1076910807	Streptomyces_griseorubens_JSD_1_GCA_000709915.1	327	Iyer_Lee	Lee	cluster2	gr_11
3	Branch_Actinobacterial	1015394147	Streptomyces_4F_4F_GCA_001484705.1	327	Iyer_Lee	Lee	cluster2	gr_11
4	Branch_Actinobacterial	1703834070	Streptomyces_HNS054_HNS054_GCA_001044185.1	327	Iyer_Lee	Lee	cluster2	gr_11
5	Branch_Actinobacterial	1501682971	Streptomyces_UNC401CLCol_UNC401CLCol_GCA_000686765.1	327	Iyer_Lee	Lee	cluster2	gr_11
6	Branch_Actinobacterial	1301031693	Streptomyces_FxanaD5_FxanaD5_GCA_000373465.1	327	Iyer_Lee	Lee	cluster2	gr_11
7	Branch_Actinobacterial	1504632612	Streptomyces_NRRL_S_1314_NRRL_S_1314_GCA_000719785.1	327	Iyer_Lee	Lee	cluster2	gr_11
8	Branch_Actinobacterial	1505240885	Streptomyces_NRRL_F_5527_NRRL_F_5527_GCA_000721435.1	327	Iyer_Lee	Lee	cluster2	gr_11
9	Branch_Actinobacterial	1034086566	Streptomyces_gancidicus_BKS_13_15_GCA_000342345.1	317	Iyer_Lee	Lee	cluster2	gr_11
10	Branch_Actinobacterial	1406276356	Streptomyces_CNH189_CNH189_GCA_000527195.1	327	Iyer_Lee	Lee	cluster2	gr_11
11	Branch_Actinobacterial	1503018758	Streptomyces_speibonae_NRRL_B_24240_GCA_000715605.1	193	Iyer_Lee	Lee	cluster2	gr_11
12	Branch_Actinobacterial	1077958799	Streptomyces_toyocaensis_NRRL_15009_GCA_000725125.1	327	Iyer_Lee	Lee	cluster2	gr_11
13	Branch_Actinobacterial	1504263735	Streptomyces_NRRL_WC_3626_NRRL_WC_3626_GCA_000718785.1	327	Iyer_Lee	Lee	cluster2	gr_11
14	Branch_Actinobacterial	1505308433	Streptomyces_NRRL_S_37_NRRL_S_37_GCA_000721605.1	327	Iyer_Lee	Lee	cluster2	gr_11
15	Branch_Actinobacterial	1504089914	Streptomyces_NRRL_F_2305_NRRL_F_2305_GCA_000718375.1	327	Iyer_Lee	Lee	cluster2	gr_11
16	Branch_Actinobacterial	1101477743	Streptomyces_XY152_XY152_GCA_001279455.1	327	Iyer_Lee	Lee	cluster2	gr_11
17	Branch_Actinobacterial	1101340883	Streptomyces_caelestis_NRRL_B_24567_GCA_001279005.1	327	Iyer_Lee	Lee	cluster2	gr_11
18	Branch_Actinobacterial	1018236323	Streptomyces_griseoflavus_Tu4000_GCA_000158975.1	327	Iyer_Lee	Lee	cluster2	gr_11
19	Branch_Actinobacterial	1206003173	Streptomyces_viridosporus_T7A_GCA_000316095.1	327	Iyer_Lee	Lee	cluster2	gr_11
20	Branch_Actinobacterial	1017792537	Streptomyces_ghanaensis_ATCC_14672_GCA_000156435.1	327	Iyer_Lee	Lee	cluster2	gr_11
21	Branch_Actinobacterial	1806972050	Streptomyces_prasinopilosus_NRRL_B_2711_GCA_001419695.1	327	Iyer_Lee	Lee	cluster2	gr_11
22	Branch_Actinobacterial	1806842791	Streptomyces_emeiensis_NRRL_B_24621_GCA_001418395.1	327	Iyer_Lee	Lee	cluster2	gr_11
23	Branch_Actinobacterial	1806854255	Streptomyces_hirsutus_NRRL_B_2713_GCA_001418415.1	327	Iyer_Lee	Lee	cluster2	gr_11
24	Branch_Actinobacterial	1806787426	Streptomyces_cyanoalbus_NRRL_B_3040_GCA_001418175.1	327	Iyer_Lee	Lee	cluster2	gr_11
25	Branch_Actinobacterial	1806779365	Streptomyces_bambergiensis_NRRL_B_12521_GCA_001418165.1	327	Iyer_Lee	Lee	cluster2	gr_11
26	Branch_Actinobacterial	1806977863	Streptomyces_prasinus_NRRL_B_2712_GCA_001419705.1	327	Iyer_Lee	Lee	cluster2	gr_11
27	Branch_Actinobacterial	1607301209	Streptomyces_NBRC_110035_NBRC_110035_GCA_000829695.1	327	Iyer_Lee	Lee	cluster2	gr_11
28	Branch_Actinobacterial	1112386795	Streptomyces_AVP053U2_AVP053U2_GCA_001469455.1	327	Iyer_Lee	Lee	cluster2	gr_11
29	Branch_Actinobacterial	1505391653	Streptomyces_NRRL_S_481_NRRL_S_481_GCA_000721955.1	327	Iyer_Lee	Lee	cluster2	gr_11
30	Branch_Actinobacterial	1505409097	Streptomyces_NRRL_S_474_NRRL_S_474_GCA_000722015.1	327	Iyer_Lee	Lee	cluster2	gr_11
31	Branch_Actinobacterial	1503920610	Streptomyces_NRRL_S_455_NRRL_S_455_GCA_000717875.1	327	Iyer_Lee	Lee	cluster2	gr_11
32	Branch_Actinobacterial	1100291537	Streptomyces_azureus_ATCC_14921_GCA_001270025.1	327	Iyer_Lee	Lee	cluster2	gr_11
33	Branch_Actinobacterial	1041450794	Streptomyces_afghaniensis_772_GCA_000415505.1	327	Iyer_Lee	Lee	cluster2	gr_11
34	Branch_Actinobacterial	1201853802	Streptomyces_chartreusis_NRRL_12338_GCA_000226455.1	327	Iyer_Lee	Lee	cluster2	gr_11
35	Branch_Actinobacterial	1018230097	Streptomyces_viridochromogenes_DSM_40736_GCA_000158955.1	327	Iyer_Lee	Lee	cluster2	gr_11
36	Branch_Actinobacterial	1087591090	Streptomyces_variegatus_NRRL_B_16380_GCA_000955965.1	327	Iyer_Lee	Lee	cluster2	gr_11
37	Branch_Actinobacterial	1505854640	Streptomyces_flavovariabilis_NRRL_B_16367_GCA_000725785.1	327	Iyer_Lee	Lee	cluster2	gr_11
38	Branch_Actinobacterial	1503632254	Streptomyces_iakyrus_NRRL_ISP_5482_GCA_000717055.1	327	Iyer_Lee	Lee	cluster2	gr_11
39	Branch_Actinobacterial	1504775490	Streptomyces_NRRL_S_475_NRRL_S_475_GCA_000720215.1	327	Iyer_Lee	Lee	cluster2	gr_11
40	Branch_Actinobacterial	1504894919	Streptomyces_NRRL_S_146_NRRL_S_146_GCA_000720505.1	327	Iyer_Lee	Lee	cluster2	gr_11
41	Branch_Actinobacterial	1101687636	Streptomyces_NRRL_B_1140_NRRL_B_1140_GCA_001280065.1	327	Iyer_Lee	Lee	cluster2	gr_11
42	Branch_Actinobacterial	1075258775	Streptomyces_olindensis_DAUFPE_5622_GCA_000696115.1	327	Iyer_Lee	Lee	cluster2	gr_11
43	Branch_Actinobacterial	1503370820	Streptomyces_NRRL_WC_3641_NRRL_WC_3641_GCA_000716315.1	300	Iyer_Lee	Lee	cluster2	gr_11
44	Branch_Actinobacterial	1115589556	Streptomyces_ciscaucasicus_DSM_40275_GCA_001514045.1	324	Iyer_Lee	Lee	cluster2	gr_11
45	Branch_Actinobacterial	1115638259	Streptomyces_canus_DSM_40017_GCA_001514145.1	324	Iyer_Lee	Lee	cluster2	gr_11
46	Branch_Actinobacterial	1106763342	Streptomyces_Root369_Root369_GCA_001425805.1	324	Iyer_Lee	Lee	cluster2	gr_11
47	Branch_Actinobacterial	1506985742	Streptomyces_mirabilis_OV308_GCA_000745715.1	324	Iyer_Lee	Lee	cluster2	gr_11
48	Branch_Actinobacterial	1017586594	Streptomyces_sviceus_ATCC_29083_GCA_000154965.1	326	Iyer_Lee	Lee	cluster2	gr_11
49	Branch_Actinobacterial	1802886775	Streptomyces_NRRL_B_24085_NRRL_B_24085_GCA_001282115.1	327	Iyer_Lee	Lee	cluster2	gr_11
50	Branch_Actinobacterial	1302722513	Streptomyces_canus_299MFChir4_1_GCA_000383615.1	324	Iyer_Lee	Lee	cluster2	gr_11
51	Branch_Actinobacterial	1505377556	Streptomyces_NRRL_WC_3774_NRRL_WC_3774_GCA_000721945.1	324	Iyer_Lee	Lee	cluster2	gr_11
52	Branch_Actinobacterial	1115550335	Streptomyces_pseudovenezuelae_DSM_40212_GCA_001513955.1	324	Iyer_Lee	Lee	cluster2	gr_11
53	Branch_Actinobacterial	1115651593	Streptomyces_griseorubiginosus_DSM_40469_GCA_001514195.1	324	Iyer_Lee	Lee	cluster2	gr_11
54	Branch_Actinobacterial	1115571896	Streptomyces_phaeopurpureus_DSM_40125_GCA_001513985.1	324	Iyer_Lee	Lee	cluster2	gr_11
55	Branch_Actinobacterial	1504534154	Streptomyces_NRRL_B_3229_NRRL_B_3229_GCA_000719505.1	324	Iyer_Lee	Lee	cluster2	gr_11
56	Branch_Actinobacterial	1302740498	Streptomyces_351MFTsu5_1_351MFTsu5_1_GCA_000383655.1	324	Iyer_Lee	Lee	cluster2	gr_11
57	Branch_Actinobacterial	1100380404	Streptomyces_resistomycificus_NRRL_2290_GCA_001270505.1	333	Iyer_Lee	Lee	cluster2	gr_11
58	Branch_Actinobacterial	1115685891	Streptomyces_resistomycificus_DSM_40133_GCA_001514265.1	333	Iyer_Lee	Lee	cluster2	gr_11
59	Branch_Actinobacterial	1503312188	Streptomyces_resistomycificus_NRRL_ISP_5133_GCA_000716215.1	333	Iyer_Lee	Lee	cluster2	gr_11
60	Branch_Actinobacterial	1101583649	Streptomyces_MMG1533_MMG1533_GCA_001279775.1	327	Iyer_Lee	Lee	cluster2	gr_11
61	Branch_Actinobacterial	1504019161	Streptomyces_fulvoviolaceus_NRRL_B_2870_GCA_000718165.1	327	Iyer_Lee	Lee	cluster2	gr_11
62	Branch_Actinobacterial	1503456992	Streptomyces_NRRL_F_525_NRRL_F_525_GCA_000716605.1	328	Iyer_Lee	Lee	cluster2	gr_11
63	Branch_Actinobacterial	1503247515	Streptomyces_NRRL_B_24501_NRRL_B_24501_GCA_000716085.1	211	Iyer_Lee	Lee	cluster2	gr_11
64	Branch_Actinobacterial	1300699650	Streptomyces_prunicolor_NBRC_13075_GCA_000367365.1	328	Iyer_Lee	Lee	cluster2	gr_11
65	Branch_Actinobacterial	1503380444	Streptomyces_xylophagus_NRRL_B_12029_GCA_000716435.1	328	Iyer_Lee	Lee	cluster2	gr_11
66	Branch_Actinobacterial	1301600172	Streptomyces_hokutonensis_R1_NS_10_GCA_000376565.1	328	Iyer_Lee	Lee	cluster2	gr_11
67	Branch_Actinobacterial	1505008668	Streptomyces_violaceoruber_NRRL_S_981_GCA_000720805.1	329	Iyer_Lee	Lee	cluster2	gr_11
68	Branch_Actinobacterial	1505127563	Streptomyces_cellulosae_NRRL_B_2687_GCA_000721105.1	327	Iyer_Lee	Lee	cluster2	gr_11
69	Branch_Actinobacterial	1507149407	Streptomyces_mirabilis_YR139_GCA_000746395.1	327	Iyer_Lee	Lee	cluster2	gr_11
70	Branch_Actinobacterial	1089361767	Streptomyces_WM6386_WM6386_GCA_000972385.1	324	Iyer_Lee	Lee	cluster2	gr_11
71	Branch_Actinobacterial	1115605922	Streptomyces_antibioticus_DSM_40234_GCA_001514065.1	325	Iyer_Lee	Lee	cluster2	gr_11
72	Branch_Actinobacterial	1040988923	Streptomyces_HGB0020_HGB0020_GCA_000411315.1	330	Iyer_Lee	Lee	cluster2	gr_11
73	Branch_Actinobacterial	1504994168	Streptomyces_NRRL_S_646_NRRL_S_646_GCA_000720765.1	330	Iyer_Lee	Lee	cluster2	gr_11
74	Branch_Actinobacterial	1015364780	Streptomyces_CdTB01_CdTB01_GCA_001484565.1	327	Iyer_Lee	Lee	cluster2	gr_11
75	Branch_Actinobacterial	1115703470	Streptomyces_RV15_RV15_GCA_001514305.1	324	Iyer_Lee	Lee	cluster2	gr_11
76	Branch_Actinobacterial	1505489343	Streptomyces_NRRL_F_5638_NRRL_F_5638_GCA_000722155.1	329	Iyer_Lee	Lee	cluster2	gr_11
77	Branch_Actinobacterial	1505806990	Streptomyces_NRRL_F_5635_NRRL_F_5635_GCA_000725645.1	329	Iyer_Lee	Lee	cluster2	gr_11
78	Branch_Actinobacterial	1101531032	Streptomyces_NRRL_F_7442_NRRL_F_7442_GCA_001279615.1	329	Iyer_Lee	Lee	cluster2	gr_11
79	Branch_Actinobacterial	1505204084	Streptomyces_NRRL_S_1831_NRRL_S_1831_GCA_000721335.1	329	Iyer_Lee	Lee	cluster2	gr_11
80	Branch_Actinobacterial	1504589569	Streptomyces_NRRL_F_5555_NRRL_F_5555_GCA_000719665.1	329	Iyer_Lee	Lee	cluster2	gr_11
81	Branch_Actinobacterial	1806696703	Streptomyces_NBRC_110030_NBRC_110030_GCA_001417675.1	329	Iyer_Lee	Lee	cluster2	gr_11
82	Branch_Actinobacterial	1101445129	Streptomyces_NRRL_F_4711_NRRL_F_4711_GCA_001279355.1	329	Iyer_Lee	Lee	cluster2	gr_11
83	Branch_Actinobacterial	1101525163	Streptomyces_NRRL_F_4707_NRRL_F_4707_GCA_001279605.1	329	Iyer_Lee	Lee	cluster2	gr_11
84	Branch_Actinobacterial	1505532775	Streptomyces_NRRL_S_1833_NRRL_S_1833_GCA_000722235.1	261	Iyer_Lee	Lee	cluster2	gr_11
85	Branch_Actinobacterial	1505221452	Streptomyces_NRRL_F_5650_NRRL_F_5650_GCA_000721365.1	328	Iyer_Lee	Lee	cluster2	gr_11
86	Branch_Actinobacterial	1018222065	Streptomyces_lividans_TK24_GCA_000158935.1	328	Iyer_Lee	Lee	cluster2	gr_11
87	Branch_Actinobacterial	1089370541	Streptomyces_WM6391_WM6391_GCA_000972395.1	328	Iyer_Lee	Lee	cluster2	gr_11
88	Branch_Actinobacterial	1009897452	Streptomyces_lividans_TK24_GCA_000739105.1	328	Iyer_Lee	Lee	cluster2	gr_11
89	Branch_Actinobacterial	1040194953	Streptomyces_lividans_1326_GCA_000403665.1	328	Iyer_Lee	Lee	cluster2	gr_11
90	Branch_Actinobacterial	1022049249	Streptomyces_coelicolor_A3_2_GCA_000203835.1	328	Iyer_Lee	Lee	cluster2	gr_11
91	Branch_Actinobacterial	1503908588	Streptomyces_violaceoruber_NRRL_S_12_GCA_000717845.1	328	Iyer_Lee	Lee	cluster2	gr_11
92	Branch_Actinobacterial	1902724971	Streptomyces_canus_C_509_GCA_001517125.1	328	Iyer_Lee	Lee	cluster2	gr_11
93	Branch_Actinobacterial	1503964161	Streptomyces_violaceorubidus_NRRL_B_16381_GCA_000717995.1	328	Iyer_Lee	Lee	cluster2	gr_11
94	Branch_Actinobacterial	1505029181	Streptomyces_aureofaciens_NRRL_B_2183_GCA_000720845.1	328	Iyer_Lee	Lee	cluster2	gr_11
95	Branch_Actinobacterial	1024196753	Streptomyces_coelicoflavus_ZG0656_GCA_000241835.2	329	Iyer_Lee	Lee	cluster2	gr_11
96	Branch_Actinobacterial	1102323705	Streptomyces_NRRL_WC_3753_NRRL_WC_3753_GCA_001294395.1	329	Iyer_Lee	Lee	cluster2	gr_11
97	Branch_Actinobacterial	1010754067	Streptomyces_CCM_MD2014_CCM_MD2014_GCA_000772045.1	328	Iyer_Lee	Lee	cluster2	gr_11
98	Branch_Actinobacterial	1505166739	Streptomyces_olivaceus_NRRL_B_3009_GCA_000721235.1	327	Iyer_Lee	Lee	cluster2	gr_11
99	Branch_Actinobacterial	1303593948	Streptomyces_FXJ7_023_FXJ7_023_GCA_000404005.1	329	Iyer_Lee	Lee	cluster2	gr_11
100	Branch_Actinobacterial	1806671311	Streptomyces_pactum_ACT12_GCA_001414545.1	328	Iyer_Lee	Lee	cluster2	gr_11
101	Branch_Actinobacterial	1701511022	Streptomyces_MBT28_MBT28_GCA_000972435.1	328	Iyer_Lee	Lee	cluster2	gr_11
102	Branch_Actinobacterial	1203281030	Streptomyces_TOR3209_TOR3209_GCA_000259895.1	328	Iyer_Lee	Lee	cluster2	gr_11
103	Branch_Actinobacterial	1504950605	Streptomyces_NRRL_WC_3795_NRRL_WC_3795_GCA_000720675.1	328	Iyer_Lee	Lee	cluster2	gr_11
104	Branch_Actinobacterial	1505609446	Streptomyces_NRRL_F_4835_NRRL_F_4835_GCA_000722365.1	242	Iyer_Lee	Lee	cluster2	gr_11
105	Branch_Actinobacterial	1079274836	Streptomyces_mutabilis_TRM45540_GCA_000739045.1	328	Iyer_Lee	Lee	cluster2	gr_11
106	Branch_Actinobacterial	1014071352	Streptomyces_ambofaciens_ATCC_23877_GCA_001267885.1	328	Iyer_Lee	Lee	cluster2	gr_11
107	Branch_Actinobacterial	1803190887	Streptomyces_TP_A0875_TP_A0875_GCA_001293595.1	326	Iyer_Lee	Lee	cluster2	gr_11
108	Branch_Actinobacterial	1504638686	Streptomyces_NRRL_F_5065_NRRL_F_5065_GCA_000719815.1	326	Iyer_Lee	Lee	cluster2	gr_11
109	Branch_Actinobacterial	1502069606	Streptomyces_leeuwenhoekii_C34_2013_GCA_000696595.1	331	Iyer_Lee	Lee	cluster2	gr_11
110	Branch_Actinobacterial	1013208401	Streptomyces_leeuwenhoekii_C34_DSM_42122_NRRL_B_24963_GCA_001013905.1	331	Iyer_Lee	Lee	cluster2	gr_11
111	Branch_Actinobacterial	1012040350	Streptomyces_cyaneogriseus_noncyanogenus_GCA_000931445.1	331	Iyer_Lee	Lee	cluster2	gr_11
112	Branch_Actinobacterial	1100371103	Streptomyces_viridochromogenes_NRRL_3413_GCA_001270495.1	325	Iyer_Lee	Lee	cluster2	gr_11
113	Branch_Actinobacterial	1095971420	Streptomyces_viridochromogenes_NRRL_3414_GCA_001047325.1	325	Iyer_Lee	Lee	cluster2	gr_11
114	Branch_Actinobacterial	1100369845	Streptomyces_viridochromogenes_NRRL_3416_GCA_001270485.1	325	Iyer_Lee	Lee	cluster2	gr_11
115	Branch_Actinobacterial	1503293226	Streptomyces_peruviensis_NRRL_ISP_5592_GCA_000716165.1	309	Iyer_Lee	Lee	cluster2	gr_11
116	Branch_Actinobacterial	1115675100	Streptomyces_caeruleatus_NRRL_B_24802_GCA_001514235.1	324	Iyer_Lee	Lee	cluster2	gr_11
117	Branch_Actinobacterial	1115437226	Streptomyces_regalis_NRRL_3151_GCA_001509475.1	324	Iyer_Lee	Lee	cluster2	gr_11
118	Branch_Actinobacterial	1201845664	Streptomyces_chartreusis_NRRL_3882_GCA_000226435.1	324	Iyer_Lee	Lee	cluster2	gr_11
119	Branch_Actinobacterial	1505600173	Streptomyces_NRRL_F_5140_NRRL_F_5140_GCA_000722355.1	324	Iyer_Lee	Lee	cluster2	gr_11
120	Branch_Actinobacterial	1033058072	Streptomyces_viridochromogenes_Tue57_GCA_000332625.1	324	Iyer_Lee	Lee	cluster2	gr_11
121	Branch_Actinobacterial	1505729454	Streptomyces_bicolor_NRRL_B_3897_GCA_000725465.1	324	Iyer_Lee	Lee	cluster2	gr_11
122	Branch_Actinobacterial	1504466116	Streptomyces_bicolor_NRRL_B_5348_GCA_000719285.1	324	Iyer_Lee	Lee	cluster2	gr_11
123	Branch_Actinobacterial	1115481634	Streptomyces_NRRL_WC_3604_NRRL_WC_3604_GCA_001509785.1	324	Iyer_Lee	Lee	cluster2	gr_11
124	Branch_Actinobacterial	1115485325	Streptomyces_NRRL_WC_3605_NRRL_WC_3605_GCA_001509795.1	324	Iyer_Lee	Lee	cluster2	gr_11
125	Branch_Actinobacterial	1806698019	Streptomyces_JHA19_JHA19_GCA_001417695.1	324	Iyer_Lee	Lee	cluster2	gr_11
126	Branch_Actinobacterial	1023097908	Streptomyces_zinciresistens_K42_GCA_000225525.2	321	Iyer_Lee	Lee	cluster2	gr_11
127	Branch_Actinobacterial	1034582084	Streptomyces_davawensis_JCM_4913_GCA_000349325.1	327	Iyer_Lee	Lee	cluster2	gr_11
128	Branch_Actinobacterial	1503029271	Streptomyces_cinnabarinus_NRRL_B_12382_GCA_000715615.1	305	Iyer_Lee	Lee	cluster2	gr_11
129	Branch_Actinobacterial	1062508050	Streptomyces_Tu_6176_Tu_6176_GCA_000611795.1	413	Iyer_Lee	Lee	cluster2	gr_11
130	Branch_Actinobacterial	1301094181	Streptomyces_PsTaAH_124_PsTaAH_124_GCA_000373685.1	318	Iyer_Lee	Lee	cluster2	gr_11
131	Branch_Actinobacterial	1504764284	Streptomyces_NRRL_S_340_NRRL_S_340_GCA_000720185.1	318	Iyer_Lee	Lee	cluster2	gr_11
132	Branch_Actinobacterial	1404122696	Streptomyces_GXT6_GXT6_GCA_000500635.1	321	Iyer_Lee	Lee	cluster2	gr_11
133	Branch_Actinobacterial	1504326229	Streptomyces_NRRL_S_813_NRRL_S_813_GCA_000718945.1	327	Iyer_Lee	Lee	cluster2	gr_11
134	Branch_Actinobacterial	1302793904	Streptomyces_Amel2xE9_Amel2xE9_GCA_000383935.1	327	Iyer_Lee	Lee	cluster2	gr_11
135	Branch_Actinobacterial	1114908851	Streptomyces_acidiscabies_a10_GCA_001485105.1	327	Iyer_Lee	Lee	cluster2	gr_11
136	Branch_Actinobacterial	1097587632	Streptomyces_acidiscabies_NCPPB_4445_GCA_001189015.1	327	Iyer_Lee	Lee	cluster2	gr_11
137	Branch_Actinobacterial	1202533308	Streptomyces_acidiscabies_84_104_GCA_000242715.2	327	Iyer_Lee	Lee	cluster2	gr_11
138	Branch_Actinobacterial	1807001327	Streptomyces_niveiscabiei_NRRL_B_24457_GCA_001419795.1	327	Iyer_Lee	Lee	cluster2	gr_11
139	Branch_Actinobacterial	1504790333	Streptomyces_griseus_griseus_GCA_000720255.1	328	Iyer_Lee	Lee	cluster2	gr_11
140	Branch_Actinobacterial	1101652539	Streptomyces_AS58_AS58_GCA_001279985.1	328	Iyer_Lee	Lee	cluster2	gr_11
141	Branch_Actinobacterial	1115625740	Streptomyces_longwoodensis_DSM_41677_GCA_001514125.1	329	Iyer_Lee	Lee	cluster2	gr_11
142	Branch_Actinobacterial	1010554241	Streptomyces_glaucescens_GLA_O_GCA_000761215.1	327	Iyer_Lee	Lee	cluster2	gr_11
143	Branch_Actinobacterial	1102826109	Actinobacteria_bacterium_OV320_OV320_GCA_001298545.1	328	Iyer_Lee	Lee	cluster2	gr_11
144	Branch_Actinobacterial	1302734784	Streptomyces_303MFCol5_2_303MFCol5_2_GCA_000383635.1	328	Iyer_Lee	Lee	cluster2	gr_11
145	Branch_Actinobacterial	1106918892	Streptomyces_Root1310_Root1310_GCA_001426425.1	328	Iyer_Lee	Lee	cluster2	gr_11
146	Branch_Actinobacterial	1801409990	Streptomyces_NBRC_110468_NBRC_110468_GCA_001184025.1	328	Iyer_Lee	Lee	cluster2	gr_11
147	Branch_Actinobacterial	1107494088	Streptomyces_Root264_Root264_GCA_001428885.1	328	Iyer_Lee	Lee	cluster2	gr_11
148	Branch_Actinobacterial	1806921103	Streptomyces_griseoruber_NRRL_B_1818_GCA_001418585.1	328	Iyer_Lee	Lee	cluster2	gr_11
149	Branch_Actinobacterial	1115657427	Streptomyces_griseoruber_DSM_40281_GCA_001514205.1	328	Iyer_Lee	Lee	cluster2	gr_11
150	Branch_Actinobacterial	1115692617	Streptomyces_DSM_15324_DSM_15324_GCA_001514285.1	328	Iyer_Lee	Lee	cluster2	gr_11
151	Branch_Actinobacterial	1504647920	Streptomyces_NRRL_F_5008_NRRL_F_5008_GCA_000719825.1	329	Iyer_Lee	Lee	cluster2	gr_11
152	Branch_Actinobacterial	1101510216	Streptomyces_NRRL_B_3648_NRRL_B_3648_GCA_001279545.1	327	Iyer_Lee	Lee	cluster2	gr_11
153	Branch_Actinobacterial	1504740703	Streptomyces_NRRL_S_1022_NRRL_S_1022_GCA_000720135.1	327	Iyer_Lee	Lee	cluster2	gr_11
154	Branch_Actinobacterial	1101669459	Streptomyces_MMG1121_MMG1121_GCA_001280015.1	327	Iyer_Lee	Lee	cluster2	gr_11
155	Branch_Actinobacterial	1095370238	Streptomyces_PBH53_PBH53_GCA_001040905.1	327	Iyer_Lee	Lee	cluster2	gr_11
156	Branch_Actinobacterial	1015536250	Streptomyces_reticuli_GCA_001511815.1	327	Iyer_Lee	Lee	cluster2	gr_11
157	Branch_Actinobacterial	1504202973	Streptomyces_lavenduligriseus_NRRL_ISP_5487_GCA_000718625.1	327	Iyer_Lee	Lee	cluster2	gr_11
158	Branch_Actinobacterial	1505021303	Streptomyces_achromogenes_achromogenes_GCA_000720835.1	327	Iyer_Lee	Lee	cluster2	gr_11
159	Branch_Actinobacterial	1504258702	Streptomyces_NRRL_S_31_NRRL_S_31_GCA_000718775.1	327	Iyer_Lee	Lee	cluster2
160	Branch_Actinobacterial	1505449574	Streptomyces_NRRL_S_732_NRRL_S_732_GCA_000722075.1	207	Iyer_Lee	Lee	cluster2	gr_11
161	Branch_Actinobacterial	1014961891	Streptomyces_hygroscopicus_limoneus_GCA_001447075.1	327	Iyer_Lee	Lee	cluster2	gr_11
162	Branch_Actinobacterial	1005777091	Streptomyces_hygroscopicus_jinggangensis_5008_GCA_000245355.1	327	Iyer_Lee	Lee	cluster2	gr_11
163	Branch_Actinobacterial	1007373430	Streptomyces_hygroscopicus_jinggangensis_TL01_GCA_000340845.1	327	Iyer_Lee	Lee	cluster2	gr_11
164	Branch_Actinobacterial	1115599142	Streptomyces_corchorusii_DSM_40340_GCA_001514055.1	327	Iyer_Lee	Lee	cluster2	gr_11
165	Branch_Actinobacterial	1505273564	Streptomyces_NRRL_F_3307_NRRL_F_3307_GCA_000721525.1	327	Iyer_Lee	Lee	cluster2	gr_11
166	Branch_Actinobacterial	1505321173	Streptomyces_NRRL_WC_3683_NRRL_WC_3683_GCA_000721645.1	327	Iyer_Lee	Lee	cluster2	gr_11
167	Branch_Actinobacterial	1100428606	Streptomyces_antibioticus_NRRL_B_2032_GCA_001270635.1	327	Iyer_Lee	Lee	cluster2	gr_11
168	Branch_Actinobacterial	1503928527	Streptomyces_NRRL_WC_3744_NRRL_WC_3744_GCA_000717895.1	327	Iyer_Lee	Lee	cluster2	gr_11
169	Branch_Actinobacterial	1503643036	Streptomyces_NRRL_WC_3744_NRRL_WC_3744_GCA_000717095.1	327	Iyer_Lee	Lee	cluster2	gr_11
170	Branch_Actinobacterial	1505811441	Streptomyces_NRRL_S_1896_NRRL_S_1896_GCA_000725655.1	327	Iyer_Lee	Lee	cluster2	gr_11
171	Branch_Actinobacterial	1095981714	Streptomyces_regensis_NRRL_B_11479_GCA_001047335.1	327	Iyer_Lee	Lee	cluster2	gr_11
172	Branch_Actinobacterial	1503428615	Streptomyces_flaveolus_NRRL_B_1589_GCA_000716535.1	327	Iyer_Lee	Lee	cluster2	gr_11
173	Branch_Actinobacterial	1504803481	Streptomyces_NRRL_WC_3725_NRRL_WC_3725_GCA_000720295.1	327	Iyer_Lee	Lee	cluster2	gr_11
174	Branch_Actinobacterial	1101680415	Streptomyces_NRRL_WC_3723_NRRL_WC_3723_GCA_001280045.1	327	Iyer_Lee	Lee	cluster2	gr_11
175	Branch_Actinobacterial	1504981866	Streptomyces_flaveus_NRRL_WC_3505_GCA_000720755.1	327	Iyer_Lee	Lee	cluster2	gr_11
176	Branch_Actinobacterial	1115559337	Streptomyces_cellostaticus_DSM_40189_GCA_001513965.1	327	Iyer_Lee	Lee	cluster2	gr_11
177	Branch_Actinobacterial	1902861984	Streptomyces_griseochromogenes_ATCC_14511_GCA_001542625.1	327	Iyer_Lee	Lee	cluster2	gr_11
178	Branch_Actinobacterial	1505568094	Streptomyces_NRRL_B_2790_NRRL_B_2790_GCA_000722295.1	327	Iyer_Lee	Lee	cluster2	gr_11
179	Branch_Actinobacterial	1115670595	Streptomyces_bungoensis_DSM_41781_GCA_001514215.1	326	Iyer_Lee	Lee	cluster2	gr_11
180	Branch_Actinobacterial	1084944272	Streptomyces_MUSC_125_MUSC_125_GCA_000816485.1	327	Iyer_Lee	Lee	cluster2	gr_11
181	Branch_Actinobacterial	1083569921	Streptomyces_pluripotens_MUSC_135_GCA_000802245.1	327	Iyer_Lee	Lee	cluster2	gr_11
182	Branch_Actinobacterial	1084932965	Streptomyces_pluripotens_MUSC_137_GCA_000816465.2	327	Iyer_Lee	Lee	cluster2	gr_11
183	Branch_Actinobacterial	1505616666	Streptomyces_durhamensis_NRRL_ISP_5539_GCA_000722375.1	327	Iyer_Lee	Lee	cluster2	gr_11
184	Branch_Actinobacterial	1505731861	Streptomyces_durhamensis_NRRL_B_3309_GCA_000725475.1	327	Iyer_Lee	Lee	cluster2	gr_11
185	Branch_Actinobacterial	1093532194	Streptomyces_incarnatus_NRRL_8089_GCA_001027185.1	326	Iyer_Lee	Lee	cluster2	gr_11
186	Branch_Actinobacterial	1806962744	Streptomyces_puniciscabiei_NRRL_B_24456_GCA_001419685.1	326	Iyer_Lee	Lee	cluster2	gr_11
187	Branch_Actinobacterial	1115585532	Streptomyces_yokosukanensis_DSM_40224_GCA_001514035.1	327	Iyer_Lee	Lee	cluster2	gr_11
188	Branch_Actinobacterial	1048818847	Streptomyces_roseochromogenus_oscitans_DS_12_976_GCA_000497445.1	327	Iyer_Lee	Lee	cluster2	gr_11
189	Branch_Actinobacterial	1089882337	Streptomyces_MUSC136T_MUSC136T_GCA_000980885.1	327	Iyer_Lee	Lee	cluster2	gr_11
190	Branch_Actinobacterial	1504082410	Streptomyces_griseofuscus_NRRL_B_5429_GCA_000718315.1	327	Iyer_Lee	Lee	cluster2	gr_11
191	Branch_Actinobacterial	1504666878	Streptomyces_NRRL_F_2799_NRRL_F_2799_GCA_000719895.1	327	Iyer_Lee	Lee	cluster2	gr_11
192	Branch_Actinobacterial	1505860511	Streptomyces_seoulensis_NRRL_B_24310_GCA_000725795.1	327	Iyer_Lee	Lee	cluster2	gr_11
193	Branch_Actinobacterial	1008062494	Streptomyces_collinus_Tu_365_GCA_000444875.1	327	Iyer_Lee	Lee	cluster2	gr_11
194	Branch_Actinobacterial	1301073419	Streptomyces_LaPpAH_108_LaPpAH_108_GCA_000373625.1	327	Iyer_Lee	Lee	cluster2	gr_11
195	Branch_Actinobacterial	1091421718	Streptomyces_MUSC119T_MUSC119T_GCA_001005085.1	327	Iyer_Lee	Lee	cluster2	gr_11
196	Branch_Actinobacterial	1089599016	Streptomyces_mangrovisoli_MUSC_149_GCA_000974985.1	327	Iyer_Lee	Lee	cluster2	gr_11
197	Branch_Actinobacterial	1806823125	Streptomyces_aurantiacus_NRRL_ISP_5412_GCA_001418335.1	329	Iyer_Lee	Lee	cluster2	gr_11
198	Branch_Actinobacterial	1806939108	Streptomyces_phaeochromogenes_NRRL_B_1248_GCA_001418655.1	329	Iyer_Lee	Lee	cluster2	gr_11
199	Branch_Actinobacterial	1503545382	Streptomyces_yerevanensis_NRRL_B_16943_GCA_000716805.1	330	Iyer_Lee	Lee	cluster2	gr_11
200	Branch_Actinobacterial	1701300791	Streptomyces_avermitilis_MA_4680_NBRC_14893_GCA_000968255.1	327	Iyer_Lee	Lee	cluster2	gr_11
201	Branch_Actinobacterial	1508048049	Streptomyces_avermitilis_MA_4680_NBRC_14893_GCA_000764715.1	327	Iyer_Lee	Lee	cluster2	gr_11
202	Branch_Actinobacterial	1032945970	Streptomyces_turgidiscabies_Car8_GCA_000331005.1	539	Iyer_Lee	Lee	cluster2	gr_11
203	Branch_Actinobacterial	1114927194	Streptomyces_turgidiscabies_T45_GCA_001485145.1	539	Iyer_Lee	Lee	cluster2	gr_11
204	Branch_Actinobacterial	1101662624	Streptomyces_NRRL_WC_3618_NRRL_WC_3618_GCA_001280005.1	320	Iyer_Lee	Lee	cluster2	gr_11
205	Branch_Actinobacterial	1806902384	Streptomyces_graminilatus_NRRL_B_59124_GCA_001418565.1	311	Iyer_Lee	Lee	cluster2	gr_11
206	Branch_Actinobacterial	1903051669	Streptomyces_scabiei_84_34_GCA_001550245.1	327	Iyer_Lee	Lee	cluster2	gr_11
207	Branch_Actinobacterial	1904926265	Streptomyces_scabiei_84_232_GCA_001572115.1	327	Iyer_Lee	Lee	cluster2	gr_11
208	Branch_Actinobacterial	1701936467	Streptomyces_scabiei_NRRL_B_16523_GCA_001005405.1	327	Iyer_Lee	Lee	cluster2	gr_11
209	Branch_Actinobacterial	1903042681	Streptomyces_scabiei_96_08_GCA_001550235.1	327	Iyer_Lee	Lee	cluster2	gr_11
210	Branch_Actinobacterial	1079241618	Streptomyces_scabiei_NCPPB_4066_GCA_000738715.1	327	Iyer_Lee	Lee	cluster2	gr_11
211	Branch_Actinobacterial	1903060346	Streptomyces_scabiei_96_15_GCA_001550295.1	327	Iyer_Lee	Lee	cluster2	gr_11
212	Branch_Actinobacterial	1905214039	Streptomyces_scabiei_96_06_GCA_001579685.1	327	Iyer_Lee	Lee	cluster2	gr_11
213	Branch_Actinobacterial	1903030209	Streptomyces_scabiei_95_18_GCA_001550225.1	327	Iyer_Lee	Lee	cluster2	gr_11
214	Branch_Actinobacterial	1003399818	Streptomyces_scabiei_87_22_GCA_000091305.1	327	Iyer_Lee	Lee	cluster2	gr_11
215	Branch_Actinobacterial	1903019560	Streptomyces_scabiei_85_08_GCA_001550215.1	327	Iyer_Lee	Lee	cluster2	gr_11
216	Branch_Actinobacterial	1114922565	Streptomyces_scabiei_S58_GCA_001485125.1	327	Iyer_Lee	Lee	cluster2	gr_11
217	Branch_Actinobacterial	1903089556	Streptomyces_europaeiscabiei_89_04_GCA_001550325.1	327	Iyer_Lee	Lee	cluster2	gr_11
218	Branch_Actinobacterial	1701894932	Streptomyces_europaeiscabiei_NRRL_B_24443_GCA_000988945.1	327	Iyer_Lee	Lee	cluster2	gr_11
219	Branch_Actinobacterial	1903104035	Streptomyces_europaeiscabiei_96_14_GCA_001550375.1	327	Iyer_Lee	Lee	cluster2	gr_11
220	Branch_Actinobacterial	1302717028	Streptomyces_bottropensis_ATCC_25435_GCA_000383595.1	327	Iyer_Lee	Lee	cluster2	gr_11
221	Branch_Actinobacterial	1033940527	Streptomyces_bottropensis_ATCC_25435_GCA_000340335.2	327	Iyer_Lee	Lee	cluster2	gr_11
222	Branch_Actinobacterial	1097599603	Streptomyces_stelliscabiei_P3825_GCA_001189035.1	327	Iyer_Lee	Lee	cluster2	gr_11
223	Branch_Actinobacterial	1702096973	Streptomyces_stelliscabiei_NRRL_B_24447_GCA_001008135.1	327	Iyer_Lee	Lee	cluster2	gr_11
224	Branch_Actinobacterial	1806871912	Streptomyces_ossamyceticus_NRRL_B_3822_GCA_001418475.1	285	Iyer_Lee	Lee	cluster2	gr_11
225	Branch_Actinobacterial	1806997136	Streptomyces_torulosus_NRRL_B_3889_GCA_001419765.1	327	Iyer_Lee	Lee	cluster2	gr_11
226	Branch_Actinobacterial	1806936133	Streptomyces_neyagawaensis_NRRL_B_3092_GCA_001418645.1	327	Iyer_Lee	Lee	cluster2	gr_11
227	Branch_Actinobacterial	1031757700	Streptomyces_ipomoeae_91_03_GCA_000317595.1	333	Iyer_Lee	Lee	cluster2	gr_11
228	Branch_Actinobacterial	1903080846	Streptomyces_96_12_96_12_GCA_001550315.1	327	Iyer_Lee	Lee	cluster2	gr_11
229	Branch_Actinobacterial	1700915606	Streptomyces_FxanaA7_FxanaA7_GCA_000958545.1	327	Iyer_Lee	Lee	cluster2	gr_11
230	Branch_Actinobacterial	1508362361	Streptomyces_galbus_KCCM_41354_GCA_000772895.1	327	Iyer_Lee	Lee	cluster2	gr_11
231	Branch_Actinobacterial	1085266114	Streptomyces_nodosus_ATCC_14899_GCA_000819545.1	325	Iyer_Lee	Lee	cluster2	gr_11
232	Branch_Actinobacterial	1115265752	Streptomyces_NRRL_F_5122_NRRL_F_5122_GCA_001507435.1	324	Iyer_Lee	Lee	cluster2	gr_11
233	Branch_Actinobacterial	1504387032	Streptomyces_sclerotialus_NRRL_B_2317_GCA_000719105.1	328	Iyer_Lee	Lee	cluster2	gr_11
234	Branch_Actinobacterial	1505788474	Streptomyces_NRRL_F_6676_NRRL_F_6676_GCA_000725625.1	331	Iyer_Lee	Lee	cluster2	gr_11
235	Branch_Actinobacterial	1504619406	Streptomyces_NRRL_F_6677_NRRL_F_6677_GCA_000719745.1	331	Iyer_Lee	Lee	cluster2	gr_11
236	Branch_Actinobacterial	1503466656	Streptomyces_NRRL_F_6674_NRRL_F_6674_GCA_000716615.1	331	Iyer_Lee	Lee	cluster2	gr_11
237	Branch_Actinobacterial	1503832148	Streptomyces_NRRL_B_12105_NRRL_B_12105_GCA_000717635.1	331	Iyer_Lee	Lee	cluster2	gr_11
238	Branch_Actinobacterial	1115483754	Streptomyces_NRRL_WC_3605_NRRL_WC_3605_GCA_001509795.1	319	Iyer_Lee	Lee	cluster2	gr_11
239	Branch_Actinobacterial	1115478816	Streptomyces_NRRL_WC_3604_NRRL_WC_3604_GCA_001509785.1	319	Iyer_Lee	Lee	cluster2	gr_11
240	Branch_Actinobacterial	1806700616	Streptomyces_JHA19_JHA19_GCA_001417695.1	322	Iyer_Lee	Lee	cluster2	gr_11
241	Branch_Actinobacterial	1505595434	Streptomyces_NRRL_F_5140_NRRL_F_5140_GCA_000722355.1	317	Iyer_Lee	Lee	cluster2	gr_11
242	Branch_Actinobacterial	1115672837	Streptomyces_caeruleatus_NRRL_B_24802_GCA_001514235.1	318	Iyer_Lee	Lee	cluster2	gr_11
243	Branch_Actinobacterial	1504464505	Streptomyces_bicolor_NRRL_B_5348_GCA_000719285.1	314	Iyer_Lee	Lee	cluster2	gr_11
244	Branch_Actinobacterial	1505725896	Streptomyces_bicolor_NRRL_B_3897_GCA_000725465.1	314	Iyer_Lee	Lee	cluster2	gr_11
245	Branch_Actinobacterial	1100368476	Streptomyces_viridochromogenes_NRRL_3416_GCA_001270485.1	318	Iyer_Lee	Lee	cluster2	gr_11
246	Branch_Actinobacterial	1095975535	Streptomyces_viridochromogenes_NRRL_3414_GCA_001047325.1	318	Iyer_Lee	Lee	cluster2	gr_11
247	Branch_Actinobacterial	1100376809	Streptomyces_viridochromogenes_NRRL_3413_GCA_001270495.1	318	Iyer_Lee	Lee	cluster2	gr_11
248	Branch_Actinobacterial	1503293731	Streptomyces_peruviensis_NRRL_ISP_5592_GCA_000716165.1	290	Iyer_Lee	Lee	cluster2	gr_11
249	Branch_Actinobacterial	1201847919	Streptomyces_chartreusis_NRRL_3882_GCA_000226435.1	307	Iyer_Lee	Lee	cluster2
250	Branch_Actinobacterial	1115433195	Streptomyces_regalis_NRRL_3151_GCA_001509475.1	318	Iyer_Lee	Lee	cluster2	gr_11
251	Branch_Actinobacterial	1034582289	Streptomyces_davawensis_JCM_4913_GCA_000349325.1	317	Iyer_Lee	Lee	cluster2	gr_11
252	Branch_Actinobacterial	1503026306	Streptomyces_cinnabarinus_NRRL_B_12382_GCA_000715615.1	298	Iyer_Lee	Lee	cluster2	gr_11
253	Branch_Actinobacterial	1115569901	Streptomyces_curacoi_DSM_40107_GCA_001513975.1	318	Iyer_Lee	Lee	cluster2	gr_11
254	Branch_Actinobacterial	1033065499	Streptomyces_viridochromogenes_Tue57_GCA_000332625.1	318	Iyer_Lee	Lee	cluster2	gr_11
255	Branch_Actinobacterial	1503920848	Streptomyces_NRRL_S_455_NRRL_S_455_GCA_000717875.1	310	Iyer_Lee	Lee	cluster2
256	Branch_Actinobacterial	1505411342	Streptomyces_NRRL_S_474_NRRL_S_474_GCA_000722015.1	310	Iyer_Lee	Lee	cluster2
257	Branch_Actinobacterial	1505390341	Streptomyces_NRRL_S_481_NRRL_S_481_GCA_000721955.1	310	Iyer_Lee	Lee	cluster2
258	Branch_Actinobacterial	1504893707	Streptomyces_NRRL_S_146_NRRL_S_146_GCA_000720505.1	310	Iyer_Lee	Lee	cluster2
259	Branch_Actinobacterial	1503546607	Streptomyces_yerevanensis_NRRL_B_16943_GCA_000716805.1	319	Iyer_Lee	Lee	cluster2	gr_11
260	Branch_Actinobacterial	1806876841	Streptomyces_ossamyceticus_NRRL_B_3822_GCA_001418475.1	220	Iyer_Lee
261	Branch_Actinobacterial	1305168472	Streptomyces_142MFCol3_1_142MFCol3_1_GCA_000424945.1	318	Iyer_Lee	Lee	cluster2	gr_11
262	Branch_Actinobacterial	1102854828	Actinobacteria_bacterium_OK074_OK074_GCA_001298575.1	318	Iyer_Lee	Lee	cluster2	gr_11
263	Branch_Actinobacterial	1101582845	Streptomyces_MMG1533_MMG1533_GCA_001279775.1	318	Iyer_Lee	Lee	cluster2	gr_11
264	Branch_Actinobacterial	1701305403	Streptomyces_avermitilis_MA_4680_NBRC_14893_GCA_000968255.1	318	Iyer_Lee	Lee	cluster2	gr_11
265	Branch_Actinobacterial	1508047967	Streptomyces_avermitilis_MA_4680_NBRC_14893_GCA_000764715.1	318	Iyer_Lee	Lee	cluster2	gr_11
266	Branch_Actinobacterial	1806720382	Streptomyces_TP_A0356_TP_A0356_GCA_001417775.1	318	Iyer_Lee	Lee	cluster2	gr_11
267	Branch_Actinobacterial	1115265682	Streptomyces_NRRL_F_5122_NRRL_F_5122_GCA_001507435.1	318	Iyer_Lee	Lee	cluster2	gr_11
268	Branch_Actinobacterial	1305166918	Streptomyces_142MFCol3_1_142MFCol3_1_GCA_000424945.1	317	Iyer_Lee	Lee	cluster2	gr_11
269	Branch_Actinobacterial	1505751096	Streptomyces_aureus_NRRL_B_1941_GCA_000725495.1	317	Iyer_Lee	Lee	cluster2	gr_11
270	Branch_Actinobacterial	1903071361	Streptomyces_diastatochromogenes_ATCC_12309_GCA_001550305.1	314	Iyer_Lee	Lee	cluster2	gr_11
271	Branch_Actinobacterial	1300662280	Streptomyces_CNS615_CNS615_GCA_000365385.1	312	Iyer_Lee	Lee	cluster2	gr_11
272	Branch_Actinobacterial	1301743506	Streptomyces_CNT302_CNT302_GCA_000377525.1	312	Iyer_Lee	Lee	cluster2	gr_11
273	Branch_Actinobacterial	1405310747	Streptomyces_CNR698_CNR698_GCA_000515055.1	312	Iyer_Lee	Lee	cluster2	gr_11
274	Branch_Actinobacterial	1305910544	Streptomyces_flavidovirens_DSM_40150_GCA_000429085.1	312	Iyer_Lee	Lee	cluster2	gr_11
275	Branch_Actinobacterial	1503374938	Streptomyces_NRRL_S_118_NRRL_S_118_GCA_000716335.1	308	Iyer_Lee	Lee	cluster2
276	Branch_Actinobacterial	1402540460	Streptomyces_thermolilacinus_SPC6_GCA_000478605.1	308	Iyer_Lee	Lee	cluster2
277	Branch_Actinobacterial	1114891365	Streptomyces_kanasensis_ZX01_GCA_001484625.1	310	Iyer_Lee	Lee	cluster2	gr_11
278	Branch_Actinobacterial	1200023546	Streptomyces_clavuligerus_ATCC_27064_GCA_000148465.1	311	Iyer_Lee	Lee	cluster2	gr_11
279	Branch_Actinobacterial	1019046359	Streptomyces_clavuligerus_ATCC_27064_GCA_000163875.1	311	Iyer_Lee	Lee	cluster2	gr_11
280	Branch_Actinobacterial	1017565966	Streptomyces_clavuligerus_ATCC_27064_GCA_000154925.1	311	Iyer_Lee	Lee	cluster2	gr_11
281	Branch_Actinobacterial	1029771807	Streptomyces_tsukubensis_NRRL18488_GCA_000297155.2	309	Iyer_Lee	Lee	cluster2	gr_11
282	Branch_Actinobacterial	1017572108	Streptomyces_pristinaespiralis_ATCC_25486_GCA_000154945.1	309	Iyer_Lee	Lee	cluster2
283	Branch_Actinobacterial	1014214094	Streptomyces_pristinaespiralis_HCCB_10218_GCA_001278075.1	309	Iyer_Lee	Lee	cluster2
284	Branch_Actinobacterial	1301678087	Streptomyces_CNT372_CNT372_GCA_000377145.1	310	Iyer_Lee	Lee	cluster2
285	Branch_Actinobacterial	1048810276	Streptomyces_niveus_NCIMB_11891_GCA_000497425.1	310	Iyer_Lee	Lee	cluster2	gr_11
286	Branch_Actinobacterial	1904776736	Streptomyces_sporocinereus_NBRC_100766_GCA_001570645.1	339	Iyer_Lee	Lee	cluster2	gr_11
287	Branch_Actinobacterial	1903287353	Streptomyces_hygroscopicus_hygroscopicus_GCA_001553435.1	339	Iyer_Lee	Lee	cluster2	gr_11
288	Branch_Actinobacterial	1505283748	Streptomyces_hygroscopicus_hygroscopicus_GCA_000721535.1	343	Iyer_Lee	Lee	cluster2	gr_11
289	Branch_Actinobacterial	1903301819	Streptomyces_endus_NBRC_12859_GCA_001553475.1	339	Iyer_Lee	Lee	cluster2	gr_11
290	Branch_Actinobacterial	1903292663	Streptomyces_hygroscopicus_hygroscopicus_GCA_001553455.1	339	Iyer_Lee	Lee	cluster2	gr_11
291	Branch_Actinobacterial	1115475276	Streptomyces_violaceusniger_NRRL_F_8817_GCA_001509775.1	312	Iyer_Lee	Lee	cluster2	gr_11
292	Branch_Actinobacterial	1003761064	Streptomyces_violaceusniger_Tu_4113_GCA_000147815.3	312	Iyer_Lee	Lee	cluster2	gr_11
293	Branch_Actinobacterial	1059625738	Streptomyces_PRh5_PRh5_GCA_000590515.1	312	Iyer_Lee	Lee	cluster2	gr_11
294	Branch_Actinobacterial	1041894433	Streptomyces_rapamycinicus_NRRL_5491_GCA_000418455.1	312	Iyer_Lee	Lee	cluster2	gr_11
295	Branch_Actinobacterial	1086856487	Streptomyces_iranensis_GCA_000938975.1	312	Iyer_Lee	Lee	cluster2	gr_11
296	Branch_Actinobacterial	1089132321	Streptomyces_MUSC164_MUSC164_GCA_000968685.1	312	Iyer_Lee	Lee	cluster2	gr_11
297	Branch_Actinobacterial	1806708070	Streptomyces_NBRC_110028_NBRC_110028_GCA_001417735.1	310	Iyer_Lee	Lee	cluster2	gr_11
298	Branch_Actinobacterial	1018211851	Streptomyces_himastatinicus_ATCC_53653_GCA_000158915.1	310	Iyer_Lee	Lee	cluster2	gr_11
299	Branch_Actinobacterial	1086666136	Streptomyces_natalensis_ATCC_27448_GCA_000935125.1	309	Iyer_Lee	Lee	cluster2
300	Branch_Actinobacterial	1503079355	Streptomyces_natalensis_NRRL_B_5314_GCA_000715765.1	309	Iyer_Lee	Lee	cluster2
301	Branch_Actinobacterial	1012161399	Streptomyces_lydicus_A02_GCA_000952035.1	309	Iyer_Lee
302	Branch_Actinobacterial	1102309108	Streptomyces_chattanoogensis_NRRL_ISP_5002_GCA_001294335.1	309	Iyer_Lee	Lee	cluster2
303	Branch_Actinobacterial	1503754726	Streptomyces_lydicus_NRRL_ISP_5461_GCA_000717345.1	316	Iyer_Lee	Lee	cluster2
304	Branch_Actinobacterial	1504488561	Streptomyces_NRRL_S_1448_NRRL_S_1448_GCA_000719365.1	308	Iyer_Lee	Lee	cluster2
305	Branch_Actinobacterial	1504755262	Streptomyces_NRRL_S_337_NRRL_S_337_GCA_000720175.1	308	Iyer_Lee	Lee	cluster2
306	Branch_Actinobacterial	1100402793	Streptomyces_decoyicus_NRRL_2666_GCA_001270575.1	309	Iyer_Lee	Lee	cluster2
307	Branch_Actinobacterial	1503089785	Streptomyces_decoyicus_NRRL_ISP_5087_GCA_000715775.1	309	Iyer_Lee	Lee	cluster2
308	Branch_Actinobacterial	1504564100	Streptomyces_NRRL_S_1813_NRRL_S_1813_GCA_000719605.1	309	Iyer_Lee	Lee	cluster2
309	Branch_Actinobacterial	1301499808	Streptomyces_FxanaC1_FxanaC1_GCA_000375625.1	307	Iyer_Lee	Lee	cluster2
310	Branch_Actinobacterial	1085726401	Streptomyces_NBRC_110027_NBRC_110027_GCA_000829715.2	307	Iyer_Lee	Lee	cluster2
311	Branch_Actinobacterial	1028170481	Streptomyces_auratus_AGR0001_GCA_000280865.1	309	Iyer_Lee	Lee	cluster2
312	Branch_Actinobacterial	1301090097	Streptomyces_BoleA5_BoleA5_GCA_000373665.1	318	Iyer_Lee	Lee	cluster2
313	Branch_Actinobacterial	1017809806	Streptomyces_albus_J1074_GCA_000156475.1	316	Iyer_Lee	Lee	cluster2
314	Branch_Actinobacterial	1007553383	Streptomyces_albus_J1074_GCA_000359525.1	316	Iyer_Lee	Lee	cluster2
315	Branch_Actinobacterial	1504685840	Streptomyces_albidoflavus_NRRL_B_1271_GCA_000719955.1	316	Iyer_Lee	Lee	cluster2
316	Branch_Actinobacterial	1029968873	Streptomyces_SM8_SM8_GCA_000299175.1	299	Iyer_Lee
317	Branch_Actinobacterial	1016475417	Streptomyces_albus_SM254_GCA_001577385.1	316	Iyer_Lee	Lee	cluster2
318	Branch_Actinobacterial	1301744865	Streptomyces_CNY228_CNY228_GCA_000377545.1	316	Iyer_Lee	Lee	cluster2
319	Branch_Actinobacterial	1205068390	Streptomyces_S4_S4_GCA_000297715.1	316	Iyer_Lee	Lee	cluster2
320	Branch_Actinobacterial	1503765540	Streptomyces_griseus_griseus_GCA_000717375.1	316	Iyer_Lee	Lee	cluster2
321	Branch_Actinobacterial	1300959485	Streptomyces_LaPpAH_202_LaPpAH_202_GCA_000373225.1	316	Iyer_Lee	Lee	cluster2
322	Branch_Actinobacterial	1115461627	Streptomyces_griseus_griseus_GCA_001509565.1	316	Iyer_Lee	Lee	cluster2
323	Branch_Actinobacterial	1505801506	Streptomyces_NRRL_B_3253_NRRL_B_3253_GCA_000725635.1	316	Iyer_Lee	Lee	cluster2
324	Branch_Actinobacterial	1075490949	Streptomyces_wadayamensis_A23_GCA_000698945.1	316	Iyer_Lee	Lee	cluster2
325	Branch_Actinobacterial	1505255231	Streptomyces_NRRL_F_6628_NRRL_F_6628_GCA_000721455.1	316	Iyer_Lee	Lee	cluster2
326	Branch_Actinobacterial	1504106804	Streptomyces_albus_albus_GCA_000718405.2	316	Iyer_Lee	Lee	cluster2
327	Branch_Actinobacterial	1102292196	Streptomyces_NRRL_F_6602_NRRL_F_6602_GCA_001294325.1	273	Iyer_Lee
328	Branch_Actinobacterial	1504516400	Streptomyces_griseus_griseus_GCA_000719435.1	316	Iyer_Lee	Lee	cluster2
329	Branch_Actinobacterial	1604493884	Streptomyces_CNQ431_CNQ431_GCA_000797385.1	316	Iyer_Lee	Lee	cluster2
330	Branch_Actinobacterial	1048648971	Streptomyces_GBA_94_10_GBA_94_10_GCA_000495635.1	316	Iyer_Lee	Lee	cluster2
331	Branch_Actinobacterial	1200928094	Streptomyces_PP_C42_PP_C42_GCA_000191645.2	305	Iyer_Lee
332	Branch_Actinobacterial	1048661883	Streptomyces_PVA_94_07_PVA_94_07_GCA_000495755.1	316	Iyer_Lee	Lee	cluster2
333	Branch_Actinobacterial	1504528507	Streptomyces_griseus_griseus_GCA_000719495.1	316	Iyer_Lee	Lee	cluster2
334	Branch_Actinobacterial	1604827806	Streptomyces_M10_M10_GCA_000800535.1	316	Iyer_Lee	Lee	cluster2	gr_08
335	Branch_Actinobacterial	1092576224	Streptomyces_KE1_KE1_GCA_001014595.1	316	Iyer_Lee	Lee	cluster2
336	Branch_Actinobacterial	1503941550	Streptomyces_NRRL_S_241_NRRL_S_241_GCA_000717925.1	317	Iyer_Lee	Lee	cluster2
337	Branch_Actinobacterial	1300854091	Streptomyces_scabrisporus_DSM_41855_GCA_000372745.1	322	Lee	Lee	cluster2
338	Branch_Actinobacterial	1300853419	Streptomyces_scabrisporus_DSM_41855_GCA_000372745.1	325	Lee	known	cluster6298
339	Branch_Actinobacterial	1300848039	Streptomyces_scabrisporus_DSM_41855_GCA_000372745.1	321	Lee	Lee	cluster2
340	Branch_Actinobacterial	1502766248	Kitasatospora_MBT66_MBT66_GCA_000710405.2	300	Lee	Lee	cluster5473
341	Branch_Actinobacterial	1503921954	Streptomyces_NRRL_S_455_NRRL_S_455_GCA_000717875.1	335	Lee	Lee	cluster6377
342	Branch_Actinobacterial	1006195033	Kitasatospora_setae_KM_6054_GCA_000269985.1	328
343	Branch_Actinobacterial	1503602890	Kitasatospora_setae_NRRL_B_16185_GCA_000716965.1	328
344	Branch_Actinobacterial	1504059814	Spirillospora_albida_NRRL_B_3350_GCA_000718255.1	318		Lee	cluster2
345	Branch_Actinobacterial	1302476666	Actinomadura_atramentaria_DSM_43919_GCA_000381885.1	311
346	Branch_Actinobacterial	1504304731	Streptomyces_rimosus_rimosus_GCA_000718895.1	345	Iyer	known	cluster199
347	Branch_Actinobacterial	1115252108	Streptomyces_rimosus_rimosus_GCA_001507395.1	345	Iyer	known	cluster199
348	Branch_Actinobacterial	1100435774	Streptomyces_aureofaciens_NRRL_B_2658_GCA_001270665.1	344	Iyer	known	cluster199
349	Branch_Actinobacterial	1076790724	Streptomyces_rimosus_R6_500_GCA_000707925.1	345	Iyer	known	cluster199
350	Branch_Actinobacterial	1032968308	Streptomyces_rimosus_rimosus_ATCC_10970_GCA_000331185.1	345	Iyer	known	cluster199
351	Branch_Actinobacterial	1504242010	Streptomyces_rimosus_rimosus_GCA_000718715.1	345	Iyer	known	cluster199
352	Branch_Actinobacterial	1504915446	Streptomyces_rimosus_rimosus_GCA_000720565.1	345	Iyer	known	cluster199
353	Branch_Actinobacterial	1504288783	Streptomyces_lavendulae_lavendulae_GCA_000718855.1	345	Iyer	known	cluster199
354	Branch_Actinobacterial	1504064105	Streptomyces_capuensis_NRRL_B_3501_GCA_000718295.1	345	Iyer	known	cluster199
355	Branch_Actinobacterial	1505098180	Streptomyces_rimosus_rimosus_GCA_000721045.1	345	Iyer	known	cluster199
356	Branch_Actinobacterial	1504961443	Streptomyces_rimosus_rimosus_GCA_000720685.1	345	Iyer	known	cluster199
357	Branch_Actinobacterial	1505115087	Streptomyces_rimosus_rimosus_GCA_000721085.1	345	Iyer	known	cluster199
358	Branch_Actinobacterial	1503672530	Streptomyces_rimosus_rimosus_GCA_000717145.2	345	Iyer	known	cluster199
359	Branch_Actinobacterial	1503733521	Streptomyces_rimosus_rimosus_GCA_000717285.1	345	Iyer	known	cluster199
360	Branch_Actinobacterial	1504930761	Streptomyces_rimosus_rimosus_GCA_000720605.1	345	Iyer	known	cluster199
361	Branch_Actinobacterial	1503559402	Streptomyces_capuensis_NRRL_B_12337_GCA_000716845.1	345	Iyer	known	cluster199
362	Branch_Actinobacterial	1503516322	Streptomyces_rimosus_rimosus_GCA_000716745.1	345	Iyer	known	cluster199
363	Branch_Actinobacterial	1503894677	Streptomyces_NRRL_WC_3702_NRRL_WC_3702_GCA_000717805.1	345	Iyer	known	cluster199
364	Branch_Actinobacterial	1504295838	Streptomyces_rimosus_rimosus_GCA_000718865.1	345	Iyer	known	cluster199
365	Branch_Actinobacterial	1504967258	Streptomyces_rimosus_rimosus_GCA_000720715.1	345	Iyer	known	cluster199
366	Branch_Actinobacterial	1505141108	Streptomyces_lavendulae_lavendulae_GCA_000721155.1	345	Iyer	known	cluster199
367	Branch_Actinobacterial	1504271436	Streptomyces_NRRL_WC_3703_NRRL_WC_3703_GCA_000718815.1	345	Iyer	known	cluster199
368	Branch_Actinobacterial	1504280768	Streptomyces_rimosus_rimosus_GCA_000718835.1	345	Iyer	known	cluster199
369	Branch_Actinobacterial	1101354670	Streptomyces_NRRL_WC_3701_NRRL_WC_3701_GCA_001279025.1	312	Iyer	known	cluster199
370	Branch_Actinobacterial	1101458445	Streptomyces_rimosus_rimosus_GCA_001279375.1	312	Iyer	known	cluster199
371	Branch_Actinobacterial	1101383299	Streptomyces_rimosus_rimosus_GCA_001279105.1	312	Iyer	known	cluster199
372	Branch_Actinobacterial	1101368234	Streptomyces_rimosus_rimosus_GCA_001279075.1	312	Iyer	known	cluster199
373	Branch_Actinobacterial	1101346764	Streptomyces_rimosus_rimosus_GCA_001279015.1	312	Iyer	known	cluster199
374	Branch_Actinobacterial	1101380744	Streptomyces_rimosus_rimosus_GCA_001279095.1	312	Iyer	known	cluster199
375	Branch_Actinobacterial	1505336130	Streptomyces_rimosus_rimosus_GCA_000721665.1	346	Iyer	known	cluster199
376	Branch_Actinobacterial	1504218563	Streptomyces_rimosus_rimosus_GCA_000718675.1	346	Iyer	known	cluster199
377	Branch_Actinobacterial	1503773828	Streptomyces_rimosus_pseudoverticillatus_GCA_000717385.2	370	Iyer	known	cluster199
378	Branch_Actinobacterial	1503119060	Streptomyces_monomycini_NRRL_B_24309_GCA_000715845.1	343	Iyer
379	Branch_Actinobacterial	1505402349	Streptomyces_thermotolerans_NRRL_WC_3628_GCA_000721965.1	292	Iyer	Lee	cluster2
380	Branch_Actinobacterial	1504819427	Streptomyces_NRRL_WC_3773_NRRL_WC_3773_GCA_000720305.1	219	Iyer
381	Branch_Actinobacterial	1504818960	Streptomyces_NRRL_WC_3773_NRRL_WC_3773_GCA_000720305.1	152		Lee	cluster2
382	Branch_Actinobacterial	1504815664	Streptomyces_NRRL_WC_3773_NRRL_WC_3773_GCA_000720305.1	154		Lee	cluster2
383	Branch_Actinobacterial	1503902485	Streptomyces_rimosus_rimosus_GCA_000717815.1	339	Iyer	Lee	cluster2
384	Branch_Actinobacterial	1505250957	Streptomyces_NRRL_F_5053_NRRL_F_5053_GCA_000721445.1	335	Iyer	known	cluster6107
385	Branch_Actinobacterial	1505239605	Streptomyces_NRRL_F_5527_NRRL_F_5527_GCA_000721435.1	333	Iyer
386	Branch_Actinobacterial	1204345613	Streptomyces_AA1529_AA1529_GCA_000280905.1	327	Iyer
387	Branch_Actinobacterial	1505145430	Streptomyces_anulatus_NRRL_B_2873_GCA_000721175.1	338
388	Branch_Actinobacterial	1503651024	Streptomyces_anulatus_NRRL_B_3362_GCA_000717105.1	338
389	Branch_Actinobacterial	1097597982	Streptomyces_europaeiscabiei_NCPPB_4064_GCA_001189025.1	338
390	Branch_Actinobacterial	1504486206	Streptomyces_griseus_griseus_GCA_000719355.1	338
391	Branch_Actinobacterial	1107188965	Streptomyces_Root63_Root63_GCA_001427565.1	359
392	Branch_Actinobacterial	1106887724	Streptomyces_Root1295_Root1295_GCA_001426325.1	359
393	Branch_Actinobacterial	1086850046	Streptomyces_iranensis_GCA_000938975.1	249	Iyer
394	Branch_Actinobacterial	1059625578	Streptomyces_PRh5_PRh5_GCA_000590515.1	309	Iyer	Lee	cluster2
395	Branch_Actinobacterial	1505290725	Streptomyces_hygroscopicus_hygroscopicus_GCA_000721535.1	320	Iyer	Lee	cluster2
396	Branch_Actinobacterial	1003763240	Streptomyces_violaceusniger_Tu_4113_GCA_000147815.3	320	Iyer	Lee	cluster2
397	Branch_Actinobacterial	1003489204	Streptomyces_bingchenggensis_BCW_1_GCA_000092385.1	320	Iyer	Lee	cluster2
398	Branch_Actinobacterial	1806706870	Streptomyces_NBRC_110028_NBRC_110028_GCA_001417735.1	320	Iyer	Lee	cluster2
399	Branch_Actinobacterial	1115272916	Streptomyces_albus_albus_GCA_001507455.1	323	Iyer	Lee	cluster2
400	Branch_Actinobacterial	1302329084	Streptomyces_sulphureus_DSM_40104_GCA_000381025.1	321	Iyer	Lee	cluster2	gr_08
401	Branch_Actinobacterial	1806849999	Streptomyces_diastatochromogenes_NRRL_B_1698_GCA_001418405.1	321	Iyer	Lee	cluster2	gr_08
402	Branch_Actinobacterial	1505248328	Streptomyces_NRRL_F_5053_NRRL_F_5053_GCA_000721445.1	321	Iyer	Lee	cluster2
403	Branch_Actinobacterial	1503975703	Streptomyces_catenulae_NRRL_B_2342_GCA_000718015.1	107	Iyer
404	Branch_Actinobacterial	1504611175	Streptomyces_NRRL_F_5917_NRRL_F_5917_GCA_000719735.1	319	Iyer	Lee	cluster2
405	Branch_Actinobacterial	1504506845	Streptomyces_NRRL_F_5639_NRRL_F_5639_GCA_000719425.1	319	Iyer	Lee	cluster2
406	Branch_Actinobacterial	1205068717	Streptomyces_S4_S4_GCA_000297715.1	319	Iyer	Lee	cluster2
407	Branch_Actinobacterial	1302235330	Streptomyces_vitaminophilus_DSM_41686_GCA_000380165.1	321	Iyer	Lee	cluster2
408	Branch_Actinobacterial	1109130013	Streptomyces_vitaminophilus_ATCC_31673_GCA_001445835.1	321	Iyer	Lee	cluster2
409	Branch_Actinobacterial	1505469890	Streptomyces_NRRL_S_984_NRRL_S_984_GCA_000722115.1	128	Iyer
410	Branch_Actinobacterial	1205061473	Streptomyces_AA0539_AA0539_GCA_000297635.1	322	Iyer	Lee	cluster2
411	Branch_Actinobacterial	1300710764	Actinopolyspora_halophila_DSM_43834_GCA_000371785.1	321	Iyer	Lee	cluster2
412	Branch_Actinobacterial	1503115352	Goodfellowiella_coeruleoviolacea_NRRL_B_24058_GCA_000715825.1	319	Iyer	Lee	cluster2
413	Branch_Actinobacterial	1081240559	Actinopolyspora_erythraea_YIM_90600_GCA_000763095.1	328	Iyer	Lee	cluster2
414	Branch_Actinobacterial	1207285169	Nocardiopsis_alba_DSM_43377_GCA_000341225.1	319	Iyer	Lee	cluster2
415	Branch_Actinobacterial	1502830566	Nocardiopsis_TP_A0876_NBRC_110039_GCA_000710955.1	319	Iyer	Lee	cluster2
416	Branch_Actinobacterial	1006673708	Nocardiopsis_alba_ATCC_BAA_2165_GCA_000294515.1	319	Iyer	Lee	cluster2
417	Branch_Actinobacterial	1207202782	Nocardiopsis_synnemataformans_DSM_44143_GCA_000340945.1	319	Iyer	Lee	cluster2
418	Branch_Actinobacterial	1101519191	Nocardiopsis_NRRL_B_16309_NRRL_B_16309_GCA_001279585.1	316	Iyer	Lee	cluster2
419	Branch_Actinobacterial	1503116043	Goodfellowiella_coeruleoviolacea_NRRL_B_24058_GCA_000715825.1	187	Iyer	known	cluster7663
420	Branch_Actinobacterial	1301958726	Salinispora_arenicola_CNY282_GCA_000378705.1	318	Iyer	Lee	cluster2	gr_08
421	Branch_Actinobacterial	1301395099	Salinispora_arenicola_CNS744_GCA_000375065.1	318	Iyer	Lee	cluster2	gr_08
422	Branch_Actinobacterial	1301416300	Salinispora_arenicola_CNY231_GCA_000375145.1	318	Iyer	Lee	cluster2	gr_08
423	Branch_Actinobacterial	1301457378	Salinispora_arenicola_CNY237_GCA_000375305.1	318	Iyer	Lee	cluster2	gr_08
424	Branch_Actinobacterial	1305108837	Salinispora_arenicola_CNS299_GCA_000424745.1	318	Iyer	Lee	cluster2	gr_08
425	Branch_Actinobacterial	1301121173	Salinispora_arenicola_CNS673_GCA_000373845.1	318	Iyer	Lee	cluster2	gr_08
426	Branch_Actinobacterial	1001830610	Salinispora_arenicola_CNS_205_GCA_000018265.1	318	Iyer	Lee	cluster2	gr_08
427	Branch_Actinobacterial	1305148495	Salinispora_arenicola_CNS243_GCA_000424885.1	318	Iyer	Lee	cluster2	gr_08
428	Branch_Actinobacterial	1301420006	Salinispora_arenicola_CNY256_GCA_000375165.1	318	Iyer	Lee	cluster2	gr_08
429	Branch_Actinobacterial	1302310777	Salinispora_arenicola_CNY234_GCA_000380945.1	318	Iyer	Lee	cluster2	gr_08
430	Branch_Actinobacterial	1405181609	Salinispora_arenicola_CNX482_GCA_000514555.1	318	Iyer	Lee	cluster2	gr_08
431	Branch_Actinobacterial	1405702966	Salinispora_arenicola_CNH964_GCA_000519145.1	318	Iyer	Lee	cluster2	gr_08
432	Branch_Actinobacterial	1301393247	Salinispora_arenicola_CNP105_GCA_000375045.1	318	Iyer	Lee	cluster2	gr_08
433	Branch_Actinobacterial	1301947450	Salinispora_arenicola_CNH877_GCA_000378645.1	291	Iyer
434	Branch_Actinobacterial	1301413339	Salinispora_arenicola_CNY011_GCA_000375125.1	289	Iyer
435	Branch_Actinobacterial	1405344193	Salinispora_arenicola_CNB527_GCA_000515175.1	318	Iyer	Lee	cluster2	gr_08
436	Branch_Actinobacterial	1203244197	Salinispora_arenicola_ATCC_BAA_917_GCA_000259615.1	98	Iyer
437	Branch_Actinobacterial	1405206745	Salinispora_arenicola_CNB458_GCA_000514655.1	318	Iyer	Lee	cluster2	gr_08
438	Branch_Actinobacterial	1405274498	Salinispora_arenicola_CNH941_GCA_000514915.1	318	Iyer	Lee	cluster2	gr_08
439	Branch_Actinobacterial	1405272021	Salinispora_arenicola_CNH941_GCA_000514915.1	318	Iyer	Lee	cluster2	gr_08
440	Branch_Actinobacterial	1301387417	Salinispora_arenicola_CNP193_GCA_000375025.1	318	Iyer	Lee	cluster2	gr_08
441	Branch_Actinobacterial	1301385807	Salinispora_arenicola_CNP193_GCA_000375025.1	318	Iyer	Lee	cluster2	gr_08
442	Branch_Actinobacterial	1405169851	Salinispora_pacifica_CNT084_GCA_000514495.1	318	Iyer	Lee	cluster2	gr_08
443	Branch_Actinobacterial	1203253030	Salinispora_pacifica_CNT_133_GCA_000259655.2	200	Iyer
444	Branch_Actinobacterial	1405246013	Salinispora_pacifica_CNS103_GCA_000514795.1	220	Iyer
445	Branch_Actinobacterial	1203246459	Salinispora_pacifica_CNS_143_GCA_000259635.2	318	Iyer	Lee	cluster2	gr_08
446	Branch_Actinobacterial	1405179671	Salinispora_pacifica_CNT001_GCA_000514535.1	318	Iyer	Lee	cluster2	gr_08
447	Branch_Actinobacterial	1405240900	Salinispora_pacifica_CNR114_GCA_000514775.1	318	Iyer	Lee	cluster2	gr_08
448	Branch_Actinobacterial	1302814028	Salinispora_pacifica_DSM_45543_GCA_000383995.1	317	Iyer	Lee	cluster2	gr_08
449	Branch_Actinobacterial	1301313809	Salinispora_pacifica_CNS863_GCA_000374725.1	317	Iyer	Lee	cluster2	gr_08
450	Branch_Actinobacterial	1301444025	Salinispora_pacifica_CNT609_GCA_000375265.1	320	Iyer	Lee	cluster2	gr_08
451	Branch_Actinobacterial	1405255427	Salinispora_pacifica_CNT854_GCA_000514835.1	318	Iyer	Lee	cluster2	gr_08
452	Branch_Actinobacterial	1301327297	Salinispora_pacifica_CNT124_GCA_000374785.1	318	Iyer	Lee	cluster2	gr_08
453	Branch_Actinobacterial	1405173105	Salinispora_pacifica_CNT029_GCA_000514515.1	318	Iyer	Lee	cluster2	gr_08
454	Branch_Actinobacterial	1301319735	Salinispora_pacifica_CNS996_GCA_000374745.1	318	Iyer	Lee	cluster2	gr_08
455	Branch_Actinobacterial	1405250966	Salinispora_pacifica_CNT569_GCA_000514815.1	318	Iyer	Lee	cluster2	gr_08
456	Branch_Actinobacterial	1301296900	Salinispora_pacifica_CNR942_GCA_000374665.1	318	Iyer	Lee	cluster2	gr_08
457	Branch_Actinobacterial	1402760052	Salinispora_pacifica_CNY202_GCA_000484695.1	318	Iyer	Lee	cluster2	gr_08
458	Branch_Actinobacterial	1301304438	Salinispora_pacifica_CNS055_GCA_000374685.1	318	Iyer	Lee	cluster2	gr_08
459	Branch_Actinobacterial	1305155728	Salinispora_pacifica_CNS237_GCA_000424905.1	318	Iyer	Lee	cluster2	gr_08
460	Branch_Actinobacterial	1301986645	Salinispora_pacifica_DSM_45544_GCA_000378845.1	317	Iyer	Lee	cluster2	gr_08
461	Branch_Actinobacterial	1301953629	Salinispora_arenicola_CNR107_GCA_000378685.1	318	Iyer	Lee	cluster2	gr_08
462	Branch_Actinobacterial	1405197228	Salinispora_arenicola_CNT850_GCA_000514615.1	314	Iyer	Lee	cluster2
463	Branch_Actinobacterial	1301114655	Salinispora_arenicola_CNT849_GCA_000373825.1	314	Iyer	Lee	cluster2
464	Branch_Actinobacterial	1405300885	Salinispora_arenicola_CNT798_GCA_000515015.1	314	Iyer	Lee	cluster2
465	Branch_Actinobacterial	1405050762	Salinispora_arenicola_CNT799_GCA_000514035.1	314	Iyer	Lee	cluster2
466	Branch_Actinobacterial	1405332467	Salinispora_arenicola_CNT800_GCA_000515135.1	314	Iyer	Lee	cluster2
467	Branch_Actinobacterial	1405194930	Salinispora_arenicola_CNT850_GCA_000514615.1	314	Iyer	Lee	cluster2
468	Branch_Actinobacterial	1402636021	Salinispora_arenicola_CNR425_GCA_000482565.1	314	Iyer	Lee	cluster2
469	Branch_Actinobacterial	1405291286	Salinispora_arenicola_CNQ748_GCA_000514975.1	314	Iyer	Lee	cluster2
470	Branch_Actinobacterial	1301427674	Salinispora_arenicola_CNY260_GCA_000375185.1	314	Iyer	Lee	cluster2
471	Branch_Actinobacterial	1301423591	Salinispora_arenicola_CNY256_GCA_000375165.1	314	Iyer	Lee	cluster2
472	Branch_Actinobacterial	1301416054	Salinispora_arenicola_CNY231_GCA_000375145.1	314	Iyer	Lee	cluster2
473	Branch_Actinobacterial	1405278539	Salinispora_arenicola_CNX891_GCA_000514935.1	314	Iyer	Lee	cluster2
474	Branch_Actinobacterial	1301961301	Salinispora_arenicola_CNY282_GCA_000378705.1	314	Iyer	Lee	cluster2
475	Branch_Actinobacterial	1301380838	Salinispora_arenicola_CNS051_GCA_000375005.1	314	Iyer	Lee	cluster2
476	Branch_Actinobacterial	1302311882	Salinispora_arenicola_CNY234_GCA_000380945.1	314	Iyer	Lee	cluster2
477	Branch_Actinobacterial	1405704986	Salinispora_arenicola_CNH964_GCA_000519145.1	167	Iyer
478	Branch_Actinobacterial	1301390835	Salinispora_arenicola_CNP105_GCA_000375045.1	167	Iyer
479	Branch_Actinobacterial	1301408161	Salinispora_arenicola_CNX814_GCA_000375105.1	314	Iyer	Lee	cluster2
480	Branch_Actinobacterial	1405193067	Salinispora_arenicola_CNR921_GCA_000514595.1	314	Iyer	Lee	cluster2
481	Branch_Actinobacterial	1301398560	Salinispora_arenicola_CNX481_GCA_000375085.1	314	Iyer	Lee	cluster2
482	Branch_Actinobacterial	1405285918	Salinispora_arenicola_CNT857_GCA_000514955.1	175	Iyer
483	Branch_Actinobacterial	1301763049	Salinispora_arenicola_CNT859_GCA_000377605.1	314	Iyer	Lee	cluster2
484	Branch_Actinobacterial	1405283732	Salinispora_arenicola_CNT857_GCA_000514955.1	314	Iyer	Lee	cluster2
485	Branch_Actinobacterial	1301944877	Salinispora_arenicola_CNH877_GCA_000378645.1	254	Iyer	Lee	cluster2
486	Branch_Actinobacterial	1301412683	Salinispora_arenicola_CNY011_GCA_000375125.1	254	Iyer	Lee	cluster2
487	Branch_Actinobacterial	1405209125	Salinispora_arenicola_CNB458_GCA_000514655.1	314	Iyer	Lee	cluster2
488	Branch_Actinobacterial	1405704985	Salinispora_arenicola_CNH964_GCA_000519145.1	150	Iyer	Lee	cluster2
489	Branch_Actinobacterial	1301390834	Salinispora_arenicola_CNP105_GCA_000375045.1	150	Iyer	Lee	cluster2
490	Branch_Actinobacterial	1301387751	Salinispora_arenicola_CNP193_GCA_000375025.1	314	Iyer	Lee	cluster2
491	Branch_Actinobacterial	1405275351	Salinispora_arenicola_CNH941_GCA_000514915.1	314	Iyer	Lee	cluster2
492	Branch_Actinobacterial	1301951422	Salinispora_arenicola_CNH962_GCA_000378665.1	314	Iyer	Lee	cluster2
493	Branch_Actinobacterial	1305103568	Salinispora_arenicola_CNH963_GCA_000424725.1	314	Iyer	Lee	cluster2
494	Branch_Actinobacterial	1502346047	Salinispora_arenicola_CNH996_GCA_000702345.1	314	Iyer	Lee	cluster2
495	Branch_Actinobacterial	1301318599	Salinispora_pacifica_CNS996_GCA_000374745.1	314	Iyer	Lee	cluster2
496	Branch_Actinobacterial	1301323522	Salinispora_pacifica_CNT045_GCA_000374765.1	314	Iyer	Lee	cluster2
497	Branch_Actinobacterial	1405254545	Salinispora_pacifica_CNT854_GCA_000514835.1	314	Iyer	Lee	cluster2
498	Branch_Actinobacterial	1505118004	Streptomyces_rimosus_rimosus_GCA_000721085.1	317	Iyer	Lee	cluster2
499	Branch_Actinobacterial	1503674368	Streptomyces_rimosus_rimosus_GCA_000717145.2	317	Iyer	Lee	cluster2
500	Branch_Actinobacterial	1504971111	Streptomyces_rimosus_rimosus_GCA_000720715.1	317	Iyer	Lee	cluster2
501	Branch_Actinobacterial	1504960869	Streptomyces_rimosus_rimosus_GCA_000720685.1	317	Iyer	Lee	cluster2
502	Branch_Actinobacterial	1503898204	Streptomyces_NRRL_WC_3702_NRRL_WC_3702_GCA_000717805.1	317	Iyer	Lee	cluster2
503	Branch_Actinobacterial	1504291094	Streptomyces_lavendulae_lavendulae_GCA_000718855.1	317	Iyer	Lee	cluster2
504	Branch_Actinobacterial	1504933504	Streptomyces_rimosus_rimosus_GCA_000720605.1	317	Iyer	Lee	cluster2
505	Branch_Actinobacterial	1505101121	Streptomyces_rimosus_rimosus_GCA_000721045.1	317	Iyer	Lee	cluster2
506	Branch_Actinobacterial	1115256379	Streptomyces_rimosus_rimosus_GCA_001507395.1	317	Iyer	Lee	cluster2
507	Branch_Actinobacterial	1504244421	Streptomyces_rimosus_rimosus_GCA_000718715.1	317	Iyer	Lee	cluster2
508	Branch_Actinobacterial	1503518984	Streptomyces_rimosus_rimosus_GCA_000716745.1	317	Iyer	Lee	cluster2
509	Branch_Actinobacterial	1504067211	Streptomyces_capuensis_NRRL_B_3501_GCA_000718295.1	317	Iyer	Lee	cluster2
510	Branch_Actinobacterial	1032973073	Streptomyces_rimosus_rimosus_ATCC_10970_GCA_000331185.1	317	Iyer	Lee	cluster2
511	Branch_Actinobacterial	1505143695	Streptomyces_lavendulae_lavendulae_GCA_000721155.1	317	Iyer	Lee	cluster2
512	Branch_Actinobacterial	1100439173	Streptomyces_aureofaciens_NRRL_B_2658_GCA_001270665.1	317	Iyer	Lee	cluster2
513	Branch_Actinobacterial	1076800180	Streptomyces_rimosus_R6_500MV9_GCA_000707945.1	317	Iyer	Lee	cluster2
514	Branch_Actinobacterial	1504918033	Streptomyces_rimosus_rimosus_GCA_000720565.1	317	Iyer	Lee	cluster2
515	Branch_Actinobacterial	1503733091	Streptomyces_rimosus_rimosus_GCA_000717285.1	317	Iyer	Lee	cluster2
516	Branch_Actinobacterial	1076790920	Streptomyces_rimosus_R6_500_GCA_000707925.1	317	Iyer	Lee	cluster2
517	Branch_Actinobacterial	1504274967	Streptomyces_NRRL_WC_3703_NRRL_WC_3703_GCA_000718815.1	317	Iyer	Lee	cluster2
518	Branch_Actinobacterial	1504283212	Streptomyces_rimosus_rimosus_GCA_000718835.1	317	Iyer	Lee	cluster2
519	Branch_Actinobacterial	1504298530	Streptomyces_rimosus_rimosus_GCA_000718865.1	317	Iyer	Lee	cluster2
520	Branch_Actinobacterial	1503562286	Streptomyces_capuensis_NRRL_B_12337_GCA_000716845.1	317	Iyer	Lee	cluster2
521	Branch_Actinobacterial	1504306035	Streptomyces_rimosus_rimosus_GCA_000718895.1	317	Iyer	Lee	cluster2
522	Branch_Actinobacterial	1101373117	Streptomyces_rimosus_rimosus_GCA_001279075.1	310	Iyer	Lee	cluster2
523	Branch_Actinobacterial	1101465153	Streptomyces_rimosus_rimosus_GCA_001279375.1	310	Iyer	Lee	cluster2
524	Branch_Actinobacterial	1101381963	Streptomyces_rimosus_rimosus_GCA_001279095.1	310	Iyer	Lee	cluster2
525	Branch_Actinobacterial	1101389569	Streptomyces_rimosus_rimosus_GCA_001279105.1	310	Iyer	Lee	cluster2
526	Branch_Actinobacterial	1101358672	Streptomyces_NRRL_WC_3701_NRRL_WC_3701_GCA_001279025.1	310	Iyer	Lee	cluster2
527	Branch_Actinobacterial	1101352377	Streptomyces_rimosus_rimosus_GCA_001279015.1	310	Iyer	Lee	cluster2
528	Branch_Actinobacterial	1076804566	Streptomyces_rimosus_R6_500MV9_R8_GCA_000707965.1	317	Iyer	Lee	cluster2
529	Branch_Actinobacterial	1503777990	Streptomyces_rimosus_pseudoverticillatus_GCA_000717385.2	316	Iyer	Lee	cluster2
530	Branch_Actinobacterial	1101437529	Streptomyces_rimosus_pseudoverticillatus_GCA_001279345.1	309	Iyer	Lee	cluster2
531	Branch_Actinobacterial	1503420026	Streptomyces_rimosus_rimosus_GCA_000716515.1	316	Iyer	Lee	cluster2
532	Branch_Actinobacterial	1101451160	Streptomyces_NRRL_F_5755_NRRL_F_5755_GCA_001279365.1	309	Iyer	Lee	cluster2
533	Branch_Actinobacterial	1504925322	Streptomyces_rimosus_rimosus_GCA_000720595.1	316	Iyer	Lee	cluster2
534	Branch_Actinobacterial	1503907351	Streptomyces_rimosus_rimosus_GCA_000717815.1	317	Iyer	Lee	cluster2
535	Branch_Actinobacterial	1505340100	Streptomyces_rimosus_rimosus_GCA_000721665.1	317	Iyer	Lee	cluster2
536	Branch_Actinobacterial	1804827663	Streptomyces_chrestomyceticus_JCM_4735_GCA_001315465.1	172	Iyer
537	Branch_Actinobacterial	1605672537	Streptomyces_albus_NBRC_13014_GCA_000813365.1	109	Iyer	Lee	cluster2
538	Branch_Actinobacterial	1806766724	Streptomyces_almquistii_NRRL_B_1685_GCA_001418125.1	109	Iyer	Lee	cluster2
539	Branch_Actinobacterial	1505883270	Streptomyces_albus_albus_GCA_000725885.1	109	Iyer	Lee	cluster2
540	Branch_Actinobacterial	1503424550	Streptomyces_graminis_NRRL_B_1570_GCA_000716525.1	109	Iyer	Lee	cluster2
541	Branch_Actinobacterial	1806896409	Streptomyces_gibsonii_NRRL_B_1335_GCA_001418545.1	109	Iyer	Lee	cluster2
542	Branch_Actinobacterial	1505044062	Streptomyces_albus_albus_GCA_000720885.1	109	Iyer	Lee	cluster2
543	Branch_Actinobacterial	1041018158	Streptomyces_HPH0547_HPH0547_GCA_000411495.1	109	Iyer	Lee	cluster2
544	Branch_Actinobacterial	1504509530	Streptomyces_NRRL_F_5639_NRRL_F_5639_GCA_000719425.1	171	Iyer	Lee	cluster2
545	Branch_Actinobacterial	1504613696	Streptomyces_NRRL_F_5917_NRRL_F_5917_GCA_000719735.1	171	Iyer	Lee	cluster2
546	Branch_Actinobacterial	1102294227	Streptomyces_NRRL_F_6602_NRRL_F_6602_GCA_001294325.1	316	Iyer	Lee	cluster2
547	Branch_Actinobacterial	1806889749	Streptomyces_flocculus_NRRL_B_2465_GCA_001418505.1	316	Iyer	Lee	cluster2
548	Branch_Actinobacterial	1701787550	Streptomyces_NRRL_B_24891_NRRL_B_24891_GCA_000981895.1	316	Iyer	Lee	cluster2
549	Branch_Actinobacterial	1106908462	Streptomyces_Root1304_Root1304_GCA_001426405.1	310	Iyer	Lee	cluster2
550	Branch_Actinobacterial	1107228146	Streptomyces_Root66D1_Root66D1_GCA_001427745.1	310	Iyer	Lee	cluster2
551	Branch_Actinobacterial	1503874813	Streptomyces_griseoluteus_NRRL_ISP_5360_GCA_000717735.1	316	Iyer	Lee	cluster2
552	Branch_Actinobacterial	1405494279	Streptomyces_exfoliatus_DSM_41693_GCA_000518045.1	316	Iyer	Lee	cluster2
553	Branch_Actinobacterial	1100399192	Streptomyces_virginiae_NRRL_B_1447_GCA_001270565.1	316	Iyer	Lee	cluster2
554	Branch_Actinobacterial	1503945639	Streptomyces_NRRL_S_241_NRRL_S_241_GCA_000717925.1	316	Iyer	Lee	cluster2
555	Branch_Actinobacterial	1087601340	Streptomyces_NRRL_F_4428_NRRL_F_4428_GCA_000956015.1	316	Iyer	Lee	cluster2
556	Branch_Actinobacterial	1087589887	Streptomyces_variegatus_NRRL_B_16380_GCA_000955965.1	315	Iyer	Lee	cluster2
557	Branch_Actinobacterial	1505851430	Streptomyces_flavovariabilis_NRRL_B_16367_GCA_000725785.1	308	Iyer	Lee	cluster2
558	Branch_Actinobacterial	1041449939	Streptomyces_afghaniensis_772_GCA_000415505.1	308	Iyer	Lee	cluster2
559	Branch_Actinobacterial	1504646459	Streptomyces_NRRL_F_5008_NRRL_F_5008_GCA_000719825.1	308	Iyer
560	Branch_Actinobacterial	1804805189	Streptomyces_antibioticus_JCM_4620_GCA_001315405.1	308	Iyer
561	Branch_Actinobacterial	1806981521	Streptomyces_prasinus_NRRL_B_2712_GCA_001419705.1	316	Iyer	Lee	cluster2
562	Branch_Actinobacterial	1083568352	Streptomyces_pluripotens_MUSC_135_GCA_000802245.1	311	Iyer	Lee	cluster2
563	Branch_Actinobacterial	1903072768	Streptomyces_diastatochromogenes_ATCC_12309_GCA_001550305.1	308	Iyer	Lee	cluster2
564	Branch_Actinobacterial	1302795570	Streptomyces_Amel2xE9_Amel2xE9_GCA_000383935.1	316	Iyer	Lee	cluster2
565	Branch_Actinobacterial	1018887486	Streptomyces_e14_e14_GCA_000162775.1	316	Iyer
566	Branch_Actinobacterial	1106917300	Streptomyces_Root1310_Root1310_GCA_001426425.1	315	Iyer	Lee	cluster2
567	Branch_Actinobacterial	1005777066	Streptomyces_hygroscopicus_jinggangensis_5008_GCA_000245355.1	310	Iyer	Lee	cluster2
568	Branch_Actinobacterial	1007373405	Streptomyces_hygroscopicus_jinggangensis_TL01_GCA_000340845.1	310	Iyer	Lee	cluster2
569	Branch_Actinobacterial	1115599119	Streptomyces_corchorusii_DSM_40340_GCA_001514055.1	310	Iyer	Lee	cluster2
570	Branch_Actinobacterial	1014961868	Streptomyces_hygroscopicus_limoneus_GCA_001447075.1	310	Iyer	Lee	cluster2
571	Branch_Actinobacterial	1015535460	Streptomyces_reticuli_GCA_001511815.1	222	Iyer
572	Branch_Actinobacterial	1806722679	Streptomyces_TP_A0356_TP_A0356_GCA_001417775.1	316	Iyer	Lee	cluster2
573	Branch_Actinobacterial	1505388980	Streptomyces_NRRL_S_481_NRRL_S_481_GCA_000721955.1	316	Iyer	Lee	cluster2
574	Branch_Actinobacterial	1505412482	Streptomyces_NRRL_S_474_NRRL_S_474_GCA_000722015.1	316	Iyer	Lee	cluster2
575	Branch_Actinobacterial	1018226013	Streptomyces_viridochromogenes_DSM_40736_GCA_000158955.1	332	Iyer	Lee	cluster2
576	Branch_Actinobacterial	1301067920	Streptomyces_MspMP_M5_MspMP_M5_GCA_000373585.1	317	Iyer	Lee	cluster2
577	Branch_Actinobacterial	1011198105	Streptomyces_769_769_GCA_000816025.1	317	Iyer	Lee	cluster2
578	Branch_Actinobacterial	1505847021	Streptomyces_aureocirculatus_NRRL_ISP_5401_GCA_000725745.1	318	Iyer	Lee	cluster2
579	Branch_Actinobacterial	1504879506	Streptomyces_aureocirculatus_NRRL_ISP_5386_GCA_000720475.1	318	Iyer	Lee	cluster2
580	Branch_Actinobacterial	1086853655	Streptomyces_iranensis_GCA_000938975.1	316	Iyer	Lee	cluster2
581	Branch_Actinobacterial	1003489290	Streptomyces_bingchenggensis_BCW_1_GCA_000092385.1	314	Iyer	Lee	cluster2
582	Branch_Actinobacterial	1017557278	Streptomyces_Mg1_Mg1_GCA_000154885.1	317	Iyer	Lee	cluster2
583	Branch_Actinobacterial	1007786558	Streptomyces_Mg1_Mg1_GCA_000412265.2	317	Iyer	Lee	cluster2
584	Branch_Actinobacterial	1601852639	Streptacidiphilus_melanogenes_NBRC_103184_GCA_000787835.1	317	Iyer	Lee	cluster2
585	Branch_Actinobacterial	1806860186	Streptomyces_hirsutus_NRRL_B_2713_GCA_001418415.1	316	Iyer	Lee	cluster2
586	Branch_Actinobacterial	1505169198	Streptomyces_olivaceus_NRRL_B_3009_GCA_000721235.1	313	Iyer	Lee	cluster2
587	Branch_Actinobacterial	1085265375	Streptomyces_nodosus_ATCC_14899_GCA_000819545.1	313	Iyer	Lee	cluster2
588	Branch_Actinobacterial	1605672015	Streptomyces_albus_NBRC_13014_GCA_000813365.1	322	Iyer	Lee	cluster2
589	Branch_Actinobacterial	1806764538	Streptomyces_almquistii_NRRL_B_1685_GCA_001418125.1	322	Iyer	Lee	cluster2
590	Branch_Actinobacterial	1806894480	Streptomyces_gibsonii_NRRL_B_1335_GCA_001418545.1	322	Iyer	Lee	cluster2
591	Branch_Actinobacterial	1505881708	Streptomyces_albus_albus_GCA_000725885.1	322	Iyer	Lee	cluster2
592	Branch_Actinobacterial	1503422840	Streptomyces_graminis_NRRL_B_1570_GCA_000716525.1	322	Iyer	Lee	cluster2
593	Branch_Actinobacterial	1806890018	Streptomyces_flocculus_NRRL_B_2465_GCA_001418505.1	322	Iyer	Lee	cluster2
594	Branch_Actinobacterial	1505044802	Streptomyces_albus_albus_GCA_000720885.1	216	Iyer	Lee	cluster2
595	Branch_Actinobacterial	1041021179	Streptomyces_HPH0547_HPH0547_GCA_000411495.1	178	Iyer	Lee	cluster2
596	Branch_Actinobacterial	1102300907	Streptomyces_NRRL_F_6602_NRRL_F_6602_GCA_001294325.1	322	Iyer	Lee	cluster2
597	Branch_Actinobacterial	1504610049	Streptomyces_NRRL_F_5917_NRRL_F_5917_GCA_000719735.1	322	Iyer	Lee	cluster2
598	Branch_Actinobacterial	1504505136	Streptomyces_NRRL_F_5639_NRRL_F_5639_GCA_000719425.1	322	Iyer	Lee	cluster2
599	Branch_Actinobacterial	1903288249	Streptomyces_hygroscopicus_hygroscopicus_GCA_001553435.1	322	Iyer	Lee	cluster2
600	Branch_Actinobacterial	1114717132	Streptomyces_silvensis_ATCC_53525_GCA_001482415.1	323	Iyer	Lee	cluster2
601	Branch_Actinobacterial	1505180144	Streptomyces_NRRL_F_5126_NRRL_F_5126_GCA_000721265.1	312	Iyer	Lee	cluster2
602	Branch_Actinobacterial	1305121133	Streptomyces_CNT360_CNT360_GCA_000424785.1	312	Iyer	Lee	cluster2
603	Branch_Actinobacterial	1504448861	Streptomyces_roseoverticillatus_NRRL_B_3500_GCA_000719265.1	322	Iyer	Lee	cluster2
604	Branch_Actinobacterial	1033061918	Streptomyces_viridochromogenes_Tue57_GCA_000332625.1	321	Iyer	Lee	cluster2
605	Branch_Actinobacterial	1023103455	Streptomyces_zinciresistens_K42_GCA_000225525.2	324	Iyer	Lee	cluster2
606	Branch_Actinobacterial	1503286369	Streptomyces_peruviensis_NRRL_ISP_5592_GCA_000716165.1	173	Iyer
607	Branch_Actinobacterial	1115559892	Streptomyces_cellostaticus_DSM_40189_GCA_001513965.1	320	Iyer	Lee	cluster2
608	Branch_Actinobacterial	1034060346	Streptomyces_mobaraensis_NBRC_13819_DSM_40847_GCA_000342125.1	239	Iyer	Lee	cluster2
609	Branch_Actinobacterial	1504401531	Streptomyces_avicenniae_NRRL_B_24776_GCA_000719135.1	318	Iyer	Lee	cluster2
610	Branch_Actinobacterial	1121192367	Streptomyces_thermoautotrophicus_UBT1_GCA_001543895.1	313	Iyer
611	Branch_Actinobacterial	1121197208	Streptomyces_thermoautotrophicus_UBT1_GCA_001543915.1	313	Iyer
612	Branch_Actinobacterial	1121201609	Streptomyces_thermoautotrophicus_H1_GCA_001543925.1	288	Iyer
613	Branch_Actinobacterial	1121195549	Streptomyces_thermoautotrophicus_UBT1_GCA_001543915.1	319	Iyer
614	Branch_Actinobacterial	1121190486	Streptomyces_thermoautotrophicus_UBT1_GCA_001543895.1	319	Iyer
615	Branch_Actinobacterial	1121198739	Streptomyces_thermoautotrophicus_H1_GCA_001543925.1	319	Iyer	Lee	cluster2
616	Branch_Actinobacterial	1301145676	Actinopolymorpha_alba_DSM_45243_GCA_000373925.1	326	Iyer
617	Branch_Actinobacterial	1903140678	Actinomadura_kijaniata_NBRC_14229_GCA_001552175.1	298	Iyer	Lee	cluster2	gr_08
618	Branch_Actinobacterial	1903249450	Actinomadura_hibisca_NBRC_15177_GCA_001552635.1	317	Iyer	Lee	cluster2
619	Branch_Actinobacterial	1903132264	Actinomadura_formosensis_NBRC_14204_GCA_001552155.1	299	Iyer	Lee	cluster2
620	Branch_Actinobacterial	1301145627	Actinopolymorpha_alba_DSM_45243_GCA_000373925.1	317	Iyer	Lee	cluster2
621	Branch_Actinobacterial	1000445797	Streptomyces_avermitilis_MA_4680_NBRC_14893_GCA_000009765.1	321	Iyer	Lee	cluster2	gr_08
622	Branch_Actinobacterial	1508052557	Streptomyces_avermitilis_MA_4680_NBRC_14893_GCA_000764715.1	321	Iyer	Lee	cluster2	gr_08
623	Branch_Actinobacterial	1701308524	Streptomyces_avermitilis_MA_4680_NBRC_14893_GCA_000968255.1	321	Iyer	Lee	cluster2	gr_08
624	Branch_Actinobacterial	1115633127	Streptomyces_avermitilis_DSM_46492_GCA_001514135.1	319	Iyer	Lee	cluster2	gr_08
625	Branch_Actinobacterial	1025605878	Streptomyces_venezuelae_ATCC_10712_GCA_000253235.1	341	Iyer	Lee	cluster2	gr_08
626	Branch_Actinobacterial	1505021673	Streptomyces_achromogenes_achromogenes_GCA_000720835.1	321	Iyer
627	Branch_Actinobacterial	1803193791	Streptomyces_TP_A0875_TP_A0875_GCA_001293595.1	321	Iyer	Lee	cluster2	gr_08
628	Branch_Actinobacterial	1504636337	Streptomyces_NRRL_F_5065_NRRL_F_5065_GCA_000719815.1	321	Iyer	Lee	cluster2
629	Branch_Actinobacterial	1102321992	Streptomyces_NRRL_WC_3753_NRRL_WC_3753_GCA_001294395.1	321	Iyer	Lee	cluster2	gr_08
630	Branch_Actinobacterial	1024197667	Streptomyces_coelicoflavus_ZG0656_GCA_000241835.2	321	Iyer	Lee	cluster2	gr_08
631	Branch_Actinobacterial	1505079663	Streptomyces_celluloflavus_NRRL_B_2493_GCA_000720995.1	319	Iyer	Lee	cluster2	gr_08
632	Branch_Actinobacterial	1503395261	Streptomyces_wedmorensis_NRRL_3426_GCA_000716445.1	221	Iyer
633	Branch_Actinobacterial	1504403383	Streptomyces_avicenniae_NRRL_B_24776_GCA_000719135.1	319	Iyer	Lee	cluster2	gr_08
634	Branch_Actinobacterial	1503008735	Streptomyces_misakiensis_NRRL_B_2923_GCA_000715585.2	323	Iyer	Lee	cluster2	gr_08
635	Branch_Actinobacterial	1503362804	Streptomyces_NRRL_WC_3641_NRRL_WC_3641_GCA_000716315.1	319	Iyer	Lee	cluster2	gr_08
636	Branch_Actinobacterial	1034581230	Streptomyces_davawensis_JCM_4913_GCA_000349325.1	319	Iyer	Lee	cluster2	gr_08
637	Branch_Actinobacterial	1305136979	Streptomyces_TAA040_TAA040_GCA_000424845.1	319	Iyer	Lee	cluster2	gr_08
638	Branch_Actinobacterial	1505846774	Streptomyces_aureocirculatus_NRRL_ISP_5401_GCA_000725745.1	318	Iyer	Lee	cluster2	gr_08
639	Branch_Actinobacterial	1504879269	Streptomyces_aureocirculatus_NRRL_ISP_5386_GCA_000720475.1	318	Iyer	Lee	cluster2	gr_08
640	Branch_Actinobacterial	1305130699	Streptomyces_CNH287_CNH287_GCA_000424825.1	319	Iyer	Lee	cluster2	gr_08
641	Branch_Actinobacterial	1806869863	Streptomyces_kanamyceticus_NRRL_B_2535_GCA_001418465.1	319	Iyer	Lee	cluster2	gr_08
642	Branch_Actinobacterial	1504496195	Streptomyces_NRRL_S_1448_NRRL_S_1448_GCA_000719365.1	322	Iyer	Lee	cluster2	gr_08
643	Branch_Actinobacterial	1504761799	Streptomyces_NRRL_S_337_NRRL_S_337_GCA_000720175.1	322	Iyer	Lee	cluster2	gr_08
644	Branch_Actinobacterial	1305907489	Streptomyces_flavidovirens_DSM_40150_GCA_000429085.1	321	Iyer	Lee	cluster2	gr_08
645	Branch_Actinobacterial	1503395260	Streptomyces_wedmorensis_NRRL_3426_GCA_000716445.1	106	Iyer	Lee	cluster2
646	Branch_Actinobacterial	1505257324	Streptomyces_NRRL_F_6628_NRRL_F_6628_GCA_000721455.1	321	Iyer	Lee	cluster2	gr_08
647	Branch_Actinobacterial	1504516116	Streptomyces_griseus_griseus_GCA_000719435.1	321	Iyer	Lee	cluster2	gr_08
648	Branch_Actinobacterial	1300959719	Streptomyces_LaPpAH_202_LaPpAH_202_GCA_000373225.1	321	Iyer	Lee	cluster2	gr_08
649	Branch_Actinobacterial	1029968807	Streptomyces_SM8_SM8_GCA_000299175.1	321	Iyer	Lee	cluster2	gr_08
650	Branch_Actinobacterial	1504685873	Streptomyces_albidoflavus_NRRL_B_1271_GCA_000719955.1	321	Iyer	Lee	cluster2	gr_08
651	Branch_Actinobacterial	1115461496	Streptomyces_griseus_griseus_GCA_001509565.1	321	Iyer	Lee	cluster2	gr_08
652	Branch_Actinobacterial	1505801525	Streptomyces_NRRL_B_3253_NRRL_B_3253_GCA_000725635.1	321	Iyer	Lee	cluster2	gr_08
653	Branch_Actinobacterial	1504107441	Streptomyces_albus_albus_GCA_000718405.2	215	Iyer
654	Branch_Actinobacterial	1604827820	Streptomyces_M10_M10_GCA_000800535.1	321	Iyer
655	Branch_Actinobacterial	1504528190	Streptomyces_griseus_griseus_GCA_000719495.1	467	Iyer	Lee	cluster2	gr_08
656	Branch_Actinobacterial	1200655558	Streptomyces_SA3_actG_SA3_actG_GCA_000179195.1	320	Iyer	Lee	cluster2	gr_08
657	Branch_Actinobacterial	1200662514	Streptomyces_SA3_actF_SA3_actF_GCA_000179215.1	320	Iyer	Lee	cluster2	gr_08
658	Branch_Actinobacterial	1018187784	Streptomyces_SPB78_SPB78_GCA_000158855.1	250	Iyer	Lee	cluster2	gr_08
659	Branch_Actinobacterial	1017562019	Streptomyces_SPB074_SPB074_GCA_000154905.1	320	Iyer	Lee	cluster2	gr_08
660	Branch_Actinobacterial	1017565038	Streptomyces_SPB074_SPB074_GCA_000154905.1	320	Iyer	Lee	cluster2	gr_08
661	Branch_Actinobacterial	1018204118	Streptomyces_C_C_GCA_000158895.1	319	Iyer	Lee	cluster2
662	Branch_Actinobacterial	1059622512	Streptomyces_PRh5_PRh5_GCA_000590515.1	322	Iyer
663	Branch_Actinobacterial	1806709565	Streptomyces_NBRC_110028_NBRC_110028_GCA_001417735.1	323	Iyer	Lee	cluster2	gr_08
664	Branch_Actinobacterial	1115471396	Streptomyces_violaceusniger_NRRL_F_8817_GCA_001509775.1	329	Iyer	Lee	cluster2	gr_08
665	Branch_Actinobacterial	1505015171	Streptomyces_violaceoruber_NRRL_S_981_GCA_000720805.1	327	Iyer	Lee	cluster2	gr_08
666	Branch_Actinobacterial	1504505976	Streptomyces_NRRL_F_5639_NRRL_F_5639_GCA_000719425.1	320	Iyer	Lee	cluster2
667	Branch_Actinobacterial	1505044922	Streptomyces_albus_albus_GCA_000720885.1	320	Iyer	Lee	cluster2
668	Branch_Actinobacterial	1504609266	Streptomyces_NRRL_F_5917_NRRL_F_5917_GCA_000719735.1	320	Iyer	Lee	cluster2
669	Branch_Actinobacterial	1203596436	Streptomyces_xiaopingdaonensis_DUT180_GCA_000262345.1	320	Iyer	Lee	cluster2
670	Branch_Actinobacterial	1503082343	Streptomyces_natalensis_NRRL_B_5314_GCA_000715765.1	323	Iyer	Lee	cluster2
671	Branch_Actinobacterial	1086664923	Streptomyces_natalensis_ATCC_27448_GCA_000935125.1	323	Iyer	Lee	cluster2
672	Branch_Actinobacterial	1605294015	Streptomyces_CT34_CT34_GCA_000805335.1	323	Iyer	Lee	cluster2
673	Branch_Actinobacterial	1031757101	Streptomyces_ipomoeae_91_03_GCA_000317595.1	321	Iyer	Lee	cluster2
674	Branch_Actinobacterial	1075260150	Streptomyces_olindensis_DAUFPE_5622_GCA_000696115.1	321	Iyer	Lee	cluster2
675	Branch_Actinobacterial	1503286797	Streptomyces_peruviensis_NRRL_ISP_5592_GCA_000716165.1	320	Iyer	Lee	cluster2
676	Branch_Actinobacterial	1504203441	Streptomyces_lavenduligriseus_NRRL_ISP_5487_GCA_000718625.1	320	Iyer	Lee	cluster2
677	Branch_Actinobacterial	1502191994	Streptomyces_URHA0041_URHA0041_GCA_000701325.1	329	Iyer	Lee	cluster2
678	Branch_Actinobacterial	1088209694	Nocardioides_luteus_BAFB_GCA_000960475.1	307	Iyer
679	Branch_Actinobacterial	1301232128	Actinomadura_flavalba_DSM_45200_GCA_000374305.1	320	Iyer	Lee	cluster2
680	Branch_Actinobacterial	1505875434	Streptosporangium_roseum_NRRL_B_2638_GCA_000725815.1	311	Iyer	Lee	cluster2
681	Branch_Actinobacterial	1503193388	Sphaerisporangium_viridialbum_NRRL_B_2636_GCA_000715975.1	311	Iyer	Lee	cluster2
682	Branch_Actinobacterial	1904726360	Microtetraspora_niveoalba_NBRC_15239_GCA_001570405.1	314	Iyer	Lee	cluster2
683	Branch_Actinobacterial	1121198318	Streptomyces_thermoautotrophicus_H1_GCA_001543925.1	318	Iyer
684	Branch_Actinobacterial	1005618370	Streptomyces_cattleya_NRRL_8057_DSM_46488_GCA_000237305.1	207	Iyer	Lee	cluster1034
685	Branch_Actinobacterial	1005677847	Streptomyces_cattleya_NRRL_8057_DSM_46488_GCA_000240165.1	207	Iyer	Lee	cluster1034
686	Branch_Actinobacterial	1003757959	Streptomyces_violaceusniger_Tu_4113_GCA_000147815.3	323	Iyer	Lee	cluster2	gr_08
687	Branch_Actinobacterial	1018211223	Streptomyces_himastatinicus_ATCC_53653_GCA_000158915.1	207	Iyer	Lee	cluster2	gr_08
688	Branch_Actinobacterial	1114722146	Streptomyces_silvensis_ATCC_53525_GCA_001482415.1	213	Iyer	Lee	cluster2	gr_08
689	Branch_Actinobacterial	1806863041	Streptomyces_kanamyceticus_NRRL_B_2535_GCA_001418465.1	304	Iyer	Lee	cluster2	gr_08
690	Branch_Actinobacterial	1011341643	Streptomyces_albus_DSM_41398_GCA_000827005.1	322	Iyer	Lee	cluster2	gr_08
691	Branch_Actinobacterial	1102298042	Streptomyces_NRRL_F_6602_NRRL_F_6602_GCA_001294325.1	205	Iyer	Lee	cluster2	gr_08
692	Branch_Actinobacterial	1504510222	Streptomyces_NRRL_F_5639_NRRL_F_5639_GCA_000719425.1	319	Iyer
693	Branch_Actinobacterial	1505244497	Streptomyces_NRRL_F_5053_NRRL_F_5053_GCA_000721445.1	319	Iyer	Lee	cluster2	gr_08
694	Branch_Actinobacterial	1505193435	Streptomyces_NRRL_S_1868_NRRL_S_1868_GCA_000721305.1	319	Iyer	Lee	cluster2	gr_08
695	Branch_Actinobacterial	1204344881	Streptomyces_AA1529_AA1529_GCA_000280905.1	321	Iyer	Lee	cluster2	gr_08
696	Branch_Actinobacterial	1305111822	Streptomyces_CNT318_CNT318_GCA_000424765.1	321	Iyer
697	Branch_Actinobacterial	1303596996	Streptomyces_FXJ7_023_FXJ7_023_GCA_000404005.1	323	Iyer	Lee	cluster2	gr_08
698	Branch_Actinobacterial	1031762482	Streptomyces_ipomoeae_91_03_GCA_000317595.1	322	Iyer	Lee	cluster2	gr_08
699	Branch_Actinobacterial	1807003769	Streptomyces_niveiscabiei_NRRL_B_24457_GCA_001419795.1	324	Iyer	Lee	cluster2	gr_08
700	Branch_Actinobacterial	1505394334	Streptomyces_thermotolerans_NRRL_WC_3628_GCA_000721965.1	322	Iyer	Lee	cluster2	gr_08
701	Branch_Actinobacterial	1504818701	Streptomyces_NRRL_WC_3773_NRRL_WC_3773_GCA_000720305.1	322	Iyer	Lee	cluster2	gr_08
702	Branch_Actinobacterial	1503121624	Streptomyces_monomycini_NRRL_B_24309_GCA_000715845.1	322	Iyer	Lee	cluster2	gr_08
703	Branch_Actinobacterial	1503768659	Streptomyces_rimosus_pseudoverticillatus_GCA_000717385.2	249	Iyer
704	Branch_Actinobacterial	1505280783	Streptomyces_NRRL_F_3307_NRRL_F_3307_GCA_000721525.1	321	Iyer	Lee	cluster2	gr_08
705	Branch_Actinobacterial	1503926497	Streptomyces_NRRL_WC_3744_NRRL_WC_3744_GCA_000717895.1	321	Iyer	Lee	cluster2	gr_08
706	Branch_Actinobacterial	1503644822	Streptomyces_NRRL_WC_3744_NRRL_WC_3744_GCA_000717095.1	321	Iyer	Lee	cluster2	gr_08
707	Branch_Actinobacterial	1100432352	Streptomyces_antibioticus_NRRL_B_2032_GCA_001270635.1	321	Iyer	Lee	cluster2	gr_08
708	Branch_Actinobacterial	1095989459	Streptomyces_regensis_NRRL_B_11479_GCA_001047335.1	321	Iyer	Lee	cluster2	gr_08
709	Branch_Actinobacterial	1504808644	Streptomyces_NRRL_WC_3725_NRRL_WC_3725_GCA_000720295.1	321	Iyer	Lee	cluster2	gr_08
710	Branch_Actinobacterial	1503435124	Streptomyces_flaveolus_NRRL_B_1589_GCA_000716535.1	321	Iyer	Lee	cluster2	gr_08
711	Branch_Actinobacterial	1504987836	Streptomyces_flaveus_NRRL_WC_3505_GCA_000720755.1	321	Iyer	Lee	cluster2	gr_08
712	Branch_Actinobacterial	1018224958	Streptomyces_viridochromogenes_DSM_40736_GCA_000158955.1	319	Iyer	Lee	cluster2	gr_08
713	Branch_Actinobacterial	1505237610	Streptomyces_NRRL_F_5527_NRRL_F_5527_GCA_000721435.1	321	Iyer	Lee	cluster2	gr_08
714	Branch_Actinobacterial	1505021664	Streptomyces_achromogenes_achromogenes_GCA_000720835.1	321	Iyer	Lee	cluster2	gr_08
715	Branch_Actinobacterial	1101511594	Streptomyces_NRRL_B_3648_NRRL_B_3648_GCA_001279545.1	321	Iyer	Lee	cluster2	gr_08
716	Branch_Actinobacterial	1508046481	Streptomyces_avermitilis_MA_4680_NBRC_14893_GCA_000764715.1	153	Iyer
717	Branch_Actinobacterial	1701300625	Streptomyces_avermitilis_MA_4680_NBRC_14893_GCA_000968255.1	153	Iyer
718	Branch_Actinobacterial	1000440027	Streptomyces_avermitilis_MA_4680_NBRC_14893_GCA_000009765.1	153	Iyer
719	Branch_Actinobacterial	1504078171	Streptomyces_griseofuscus_NRRL_B_5429_GCA_000718315.1	321	Iyer	Lee	cluster2	gr_08
720	Branch_Actinobacterial	1048815559	Streptomyces_roseochromogenus_oscitans_DS_12_976_GCA_000497445.1	322	Iyer	Lee	cluster2	gr_08
721	Branch_Actinobacterial	1300694787	Streptomyces_prunicolor_NBRC_13075_GCA_000367365.1	322	Iyer	Lee	cluster2	gr_08
722	Branch_Actinobacterial	1405224095	Streptomyces_CNH099_CNH099_GCA_000514715.1	326	Iyer	Lee	cluster2	gr_08
723	Branch_Actinobacterial	1088948345	Streptomyces_NRRL_B_1568_NRRL_B_1568_GCA_000967025.1	325	Iyer	Lee	cluster2	gr_08
724	Branch_Actinobacterial	1801123077	Nonomuraea_SBT364_SBT364_GCA_001083785.1	318	Iyer
725	Branch_Actinobacterial	1006192917	Kitasatospora_setae_KM_6054_GCA_000269985.1	320	Iyer	Lee	cluster2
726	Branch_Actinobacterial	1503602201	Kitasatospora_setae_NRRL_B_16185_GCA_000716965.1	320	Iyer	Lee	cluster2
727	Branch_Actinobacterial	1504497495	Streptomyces_NRRL_B_5680_NRRL_B_5680_GCA_000719415.1	342	Iyer
728	Branch_Actinobacterial	1301676592	Streptomyces_CNT372_CNT372_GCA_000377145.1	320	Iyer	Lee	cluster2
729	Branch_Actinobacterial	1505077070	Streptomyces_celluloflavus_NRRL_B_2493_GCA_000720995.1	320	Iyer	Lee	cluster2
730	Branch_Actinobacterial	1205061130	Streptomyces_AA0539_AA0539_GCA_000297635.1	320	Iyer	Lee	cluster2
731	Branch_Actinobacterial	1011342570	Streptomyces_albus_DSM_41398_GCA_000827005.1	320	Iyer	Lee	cluster2
732	Branch_Actinobacterial	1301514777	Streptomyces_LaPpAH_95_LaPpAH_95_GCA_000375725.1	320	Iyer	Lee	cluster2
733	Branch_Actinobacterial	1301049005	Streptomyces_LaPpAH_165_LaPpAH_165_GCA_000373525.1	320	Iyer	Lee	cluster2
734	Branch_Actinobacterial	1504402618	Streptomyces_avicenniae_NRRL_B_24776_GCA_000719135.1	325	Iyer	Lee	cluster2
735	Branch_Actinobacterial	1007554250	Streptomyces_albus_J1074_GCA_000359525.1	321	Iyer	Lee	cluster2
736	Branch_Actinobacterial	1017808906	Streptomyces_albus_J1074_GCA_000156475.1	321	Iyer	Lee	cluster2
737	Branch_Actinobacterial	1505255990	Streptomyces_NRRL_F_6628_NRRL_F_6628_GCA_000721455.1	321	Iyer	Lee	cluster2
738	Branch_Actinobacterial	1092573320	Streptomyces_KE1_KE1_GCA_001014595.1	321	Iyer	Lee	cluster2
739	Branch_Actinobacterial	1607610151	Streptomyces_MBRL_601_MBRL_601_GCA_000932205.1	321	Iyer	Lee	cluster2
740	Branch_Actinobacterial	1502349062	Streptomyces_CNS654_CNS654_GCA_000702365.1	321	Iyer	Lee	cluster2
741	Branch_Actinobacterial	1301824353	Streptomyces_CNB091_CNB091_GCA_000377965.1	149	Iyer	Lee	cluster2
742	Branch_Actinobacterial	1503602817	Kitasatospora_setae_NRRL_B_16185_GCA_000716965.1	322	Iyer	Lee	cluster2
743	Branch_Actinobacterial	1006192052	Kitasatospora_setae_KM_6054_GCA_000269985.1	247	Iyer	Lee	cluster2
744	Branch_Actinobacterial	1502783669	Kitasatospora_MBT63_MBT63_GCA_000710465.2	323	Iyer	Lee	cluster2
745	Branch_Actinobacterial	1505468700	Streptomyces_NRRL_S_984_NRRL_S_984_GCA_000722115.1	321	Iyer	Lee	cluster2
746	Branch_Actinobacterial	1505413742	Streptomyces_NRRL_S_426_NRRL_S_426_GCA_000722025.1	321	Iyer	Lee	cluster2
747	Branch_Actinobacterial	1502767748	Kitasatospora_MBT66_MBT66_GCA_000710405.2	321	Iyer	Lee	cluster2
748	Branch_Actinobacterial	1101593467	Streptomyces_XY431_XY431_GCA_001279805.1	321	Iyer	Lee	cluster2
749	Branch_Actinobacterial	1801354773	Kitasatospora_MY_5_36_MY_5_36_GCA_001182915.1	321	Iyer	Lee	cluster2
750	Branch_Actinobacterial	1504596419	Streptomyces_NRRL_F_6131_NRRL_F_6131_GCA_000719695.1	321	Iyer	Lee	cluster2
751	Branch_Actinobacterial	1088347106	Streptomyces_rubellomurinus_indigoferus_GCA_000961865.1	321	Iyer	Lee	cluster2
752	Branch_Actinobacterial	1503575390	Streptomyces_aureofaciens_NRRL_B_1286_GCA_000716885.1	321	Iyer	Lee	cluster2
753	Branch_Actinobacterial	1504935148	Streptomyces_NRRL_WC_3742_NRRL_WC_3742_GCA_000720635.1	321	Iyer	Lee	cluster2
754	Branch_Actinobacterial	1801349916	Kitasatospora_MY_5_36_MY_5_36_GCA_001182915.1	314	Iyer	Lee	cluster2
755	Branch_Actinobacterial	1503688733	Kitasatospora_phosalacinea_NRRL_B_16228_GCA_000717185.1	321	Iyer	Lee	cluster2
756	Branch_Actinobacterial	1503922044	Streptomyces_NRRL_S_455_NRRL_S_455_GCA_000717875.1	322	Iyer	Lee	cluster2
757	Branch_Actinobacterial	1505387749	Streptomyces_NRRL_S_481_NRRL_S_481_GCA_000721955.1	322	Iyer	Lee	cluster2
758	Branch_Actinobacterial	1505409512	Streptomyces_NRRL_S_474_NRRL_S_474_GCA_000722015.1	322	Iyer	Lee	cluster2
759	Branch_Actinobacterial	1077958561	Streptomyces_toyocaensis_NRRL_15009_GCA_000725125.1	348	Iyer	Lee	cluster2
760	Branch_Actinobacterial	1601858941	Streptacidiphilus_melanogenes_NBRC_103184_GCA_000787835.1	332	Iyer	Lee	cluster2
761	Branch_Actinobacterial	1101709904	Streptomyces_NRRL_F_6492_NRRL_F_6492_GCA_001280125.1	321	Iyer	Lee	cluster2
762	Branch_Actinobacterial	1101703801	Streptomyces_NRRL_F_6491_NRRL_F_6491_GCA_001280095.1	321	Iyer	Lee	cluster2
763	Branch_Actinobacterial	1202538442	Streptomyces_acidiscabies_84_104_GCA_000242715.2	319	Iyer	Lee	cluster2
764	Branch_Actinobacterial	1503938485	Streptomyces_NRRL_S_241_NRRL_S_241_GCA_000717925.1	321	Iyer	Lee	cluster2
765	Branch_Actinobacterial	1301067086	Streptomyces_MspMP_M5_MspMP_M5_GCA_000373585.1	324	Iyer	Lee	cluster2
766	Branch_Actinobacterial	1903091984	Streptomyces_europaeiscabiei_89_04_GCA_001550325.1	323	Iyer
767	Branch_Actinobacterial	1701893183	Streptomyces_europaeiscabiei_NRRL_B_24443_GCA_000988945.1	323	Iyer
768	Branch_Actinobacterial	1903107731	Streptomyces_europaeiscabiei_96_14_GCA_001550375.1	323	Iyer
769	Branch_Actinobacterial	1031757304	Streptomyces_ipomoeae_91_03_GCA_000317595.1	320	Iyer
770	Branch_Actinobacterial	1207201962	Nocardiopsis_synnemataformans_DSM_44143_GCA_000340945.1	318	Iyer	Lee	cluster2
771	Branch_Actinobacterial	1503189920	Sphaerisporangium_viridialbum_NRRL_B_2636_GCA_000715975.1	320	Iyer	Lee	cluster2
772	Branch_Actinobacterial	1102849332	Actinobacteria_bacterium_OK006_OK006_GCA_001298565.1	332	Iyer	Lee	cluster2
773	Branch_Actinobacterial	1085020199	Streptomyces_RSD_27_RSD_27_GCA_000817655.1	332	Iyer	Lee	cluster2
774	Branch_Actinobacterial	1003485925	Streptomyces_bingchenggensis_BCW_1_GCA_000092385.1	256	Iyer
775	Branch_Actinobacterial	1405222648	Streptomyces_CNH099_CNH099_GCA_000514715.1	325	Iyer	Lee	cluster2
776	Branch_Actinobacterial	1031763471	Streptomyces_ipomoeae_91_03_GCA_000317595.1	249	Iyer
777	Branch_Actinobacterial	1301029324	Streptomyces_FxanaD5_FxanaD5_GCA_000373465.1	326	Iyer	Lee	cluster2
778	Branch_Actinobacterial	1097662530	Streptomyces_fradiae_olg1_1_GCA_001190165.1	326	Iyer	Lee	cluster2
779	Branch_Actinobacterial	1075606249	Streptomyces_fradiae_ATCC_19609_GCA_000700005.1	326	Iyer	Lee	cluster2
780	Branch_Actinobacterial	1806899660	Streptomyces_graminilatus_NRRL_B_59124_GCA_001418565.1	326	Iyer	Lee	cluster2
781	Branch_Actinobacterial	1806937248	Streptomyces_neyagawaensis_NRRL_B_3092_GCA_001418645.1	250	Iyer
782	Branch_Actinobacterial	1302797699	Streptomyces_Amel2xE9_Amel2xE9_GCA_000383935.1	204	Iyer	Lee	cluster2
783	Branch_Actinobacterial	1092572218	Streptomyces_KE1_KE1_GCA_001014595.1	327	Iyer	Lee	cluster2
784	Branch_Actinobacterial	1034589609	Streptomyces_davawensis_JCM_4913_GCA_000349325.1	327	Iyer	Lee	cluster2
785	Branch_Actinobacterial	1503950372	Streptomyces_NRRL_S_920_NRRL_S_920_GCA_000717945.1	327	Iyer	Lee	cluster2
786	Branch_Actinobacterial	1115474068	Streptomyces_violaceusniger_NRRL_F_8817_GCA_001509775.1	326	Iyer	Lee	cluster2
787	Branch_Actinobacterial	1302235595	Streptomyces_vitaminophilus_DSM_41686_GCA_000380165.1	332	Iyer	Lee	cluster2
788	Branch_Actinobacterial	1109127369	Streptomyces_vitaminophilus_ATCC_31673_GCA_001445835.1	332	Iyer	Lee	cluster2
789	Branch_Actinobacterial	1701789180	Streptomyces_NRRL_B_24891_NRRL_B_24891_GCA_000981895.1	332	Iyer	Lee	cluster2
790	Branch_Actinobacterial	1085091313	Streptomyces_150FB_150FB_GCA_000818195.1	334	Iyer	Lee	cluster2
791	Branch_Actinobacterial	1022051419	Streptomyces_coelicolor_A3_2_GCA_000203835.1	326	Iyer	Lee	cluster2
792	Branch_Actinobacterial	1503910795	Streptomyces_violaceoruber_NRRL_S_12_GCA_000717845.1	326	Iyer	Lee	cluster2
793	Branch_Actinobacterial	1503962052	Streptomyces_violaceorubidus_NRRL_B_16381_GCA_000717995.1	327	Iyer	Lee	cluster2
794	Branch_Actinobacterial	1504827434	Streptomyces_NRRL_B_1347_NRRL_B_1347_GCA_000720325.1	332	Iyer	Lee	cluster2
795	Branch_Actinobacterial	1504771959	Streptomyces_NRRL_S_475_NRRL_S_475_GCA_000720215.1	326	Iyer	Lee	cluster2
796	Branch_Actinobacterial	1503628285	Streptomyces_iakyrus_NRRL_ISP_5482_GCA_000717055.1	333	Iyer	Lee	cluster2
797	Branch_Actinobacterial	1503039956	Streptomyces_violaceus_NRRL_B_2867_GCA_000715635.1	335	Iyer	Lee	cluster2
798	Branch_Actinobacterial	1091423845	Streptomyces_MUSC119T_MUSC119T_GCA_001005085.1	330	Iyer	Lee	cluster2
799	Branch_Actinobacterial	1806780775	Streptomyces_bambergiensis_NRRL_B_12521_GCA_001418165.1	326	Iyer	Lee	cluster2
800	Branch_Actinobacterial	1806973452	Streptomyces_prasinopilosus_NRRL_B_2711_GCA_001419695.1	326	Iyer	Lee	cluster2
801	Branch_Actinobacterial	1077958984	Streptomyces_toyocaensis_NRRL_15009_GCA_000725125.1	326	Iyer	Lee	cluster2
802	Branch_Actinobacterial	1504264966	Streptomyces_NRRL_WC_3626_NRRL_WC_3626_GCA_000718785.1	326	Iyer	Lee	cluster2
803	Branch_Actinobacterial	1206005566	Streptomyces_viridosporus_T7A_GCA_000316095.1	326	Iyer	Lee	cluster2
804	Branch_Actinobacterial	1017795158	Streptomyces_ghanaensis_ATCC_14672_GCA_000156435.1	326	Iyer	Lee	cluster2
805	Branch_Actinobacterial	1503905172	Streptomyces_rimosus_rimosus_GCA_000717815.1	325	Iyer	Lee	cluster2
806	Branch_Actinobacterial	1504979084	Streptomyces_rimosus_rimosus_GCA_000720725.1	326	Iyer	Lee	cluster2
807	Branch_Actinobacterial	1302474294	Actinomadura_atramentaria_DSM_43919_GCA_000381885.1	321	Iyer	Lee	cluster2
808	Branch_Actinobacterial	1504401292	Streptomyces_avicenniae_NRRL_B_24776_GCA_000719135.1	330	Iyer	Lee	cluster2
809	Branch_Actinobacterial	1207215055	Nocardiopsis_valliformis_DSM_45023_GCA_000340985.1	320	Iyer	Lee	cluster2
810	Branch_Actinobacterial	1505103428	Streptosporangium_amethystogenes_NRRL_B_2639_GCA_000721075.1	325	Iyer	Lee	cluster2
811	Branch_Actinobacterial	1505872784	Streptosporangium_roseum_NRRL_B_2638_GCA_000725815.1	328	Iyer	Lee	cluster2
812	Branch_Actinobacterial	1903126531	Actinomadura_chibensis_NBRC_106107_GCA_001552135.1	321	Iyer
813	Branch_Actinobacterial	1300853644	Streptomyces_scabrisporus_DSM_41855_GCA_000372745.1	316	Iyer	Lee	cluster2
814	Branch_Actinobacterial	1109128058	Streptomyces_vitaminophilus_ATCC_31673_GCA_001445835.1	322	Iyer	Lee	cluster2
815	Branch_Actinobacterial	1302235523	Streptomyces_vitaminophilus_DSM_41686_GCA_000380165.1	313	Iyer	Lee	cluster2
816	Branch_Actinobacterial	1102295130	Streptomyces_NRRL_F_6602_NRRL_F_6602_GCA_001294325.1	319	Iyer	Lee	cluster1034
817	Branch_Actinobacterial	1504505700	Streptomyces_NRRL_F_5639_NRRL_F_5639_GCA_000719425.1	319	Iyer	Lee	cluster1034
818	Branch_Actinobacterial	1504614537	Streptomyces_NRRL_F_5917_NRRL_F_5917_GCA_000719735.1	319	Iyer	Lee	cluster1034
819	Branch_Actinobacterial	1803193943	Streptomyces_TP_A0875_TP_A0875_GCA_001293595.1	319	Iyer	Lee	cluster2
820	Branch_Actinobacterial	1504637611	Streptomyces_NRRL_F_5065_NRRL_F_5065_GCA_000719815.1	319	Iyer	Lee	cluster2
821	Branch_Actinobacterial	1101658838	Streptomyces_AS58_AS58_GCA_001279985.1	319	Iyer	Lee	cluster2
822	Branch_Actinobacterial	1300701300	Streptomyces_prunicolor_NBRC_13075_GCA_000367365.1	319	Iyer	Lee	cluster2
823	Branch_Actinobacterial	1305137011	Streptomyces_TAA040_TAA040_GCA_000424845.1	319	Iyer	Lee	cluster2
824	Branch_Actinobacterial	1203189408	Streptomyces_somaliensis_DSM_40738_GCA_000258595.1	319	Iyer	Lee	cluster2
825	Branch_Actinobacterial	1806881161	Streptomyces_pathocidini_NRRL_B_24287_GCA_001418495.1	328	Iyer	Lee	cluster2
826	Branch_Actinobacterial	1806668729	Streptomyces_pactum_ACT12_GCA_001414545.1	328	Iyer	Lee	cluster2
827	Branch_Actinobacterial	1505397569	Streptomyces_thermotolerans_NRRL_WC_3628_GCA_000721965.1	307	Iyer	Lee	cluster2
828	Branch_Actinobacterial	1504818275	Streptomyces_NRRL_WC_3773_NRRL_WC_3773_GCA_000720305.1	328	Iyer	Lee	cluster2
829	Branch_Actinobacterial	1503120142	Streptomyces_monomycini_NRRL_B_24309_GCA_000715845.1	280	Iyer	Lee	cluster2
830	Branch_Actinobacterial	1101454765	Streptomyces_NRRL_F_5755_NRRL_F_5755_GCA_001279365.1	324	Iyer	Lee	cluster2
831	Branch_Actinobacterial	1505846156	Streptomyces_aureocirculatus_NRRL_ISP_5401_GCA_000725745.1	189	Iyer	Lee	cluster2
832	Branch_Actinobacterial	1504878740	Streptomyces_aureocirculatus_NRRL_ISP_5386_GCA_000720475.1	189	Iyer	Lee	cluster2
833	Branch_Actinobacterial	1807008876	Streptomyces_niveiscabiei_NRRL_B_24457_GCA_001419795.1	318	Iyer	Lee	cluster2
834	Branch_Actinobacterial	1015540181	Streptomyces_reticuli_GCA_001511815.1	316	Iyer	Lee	cluster2
835	Branch_Actinobacterial	1301075180	Streptomyces_LaPpAH_108_LaPpAH_108_GCA_000373625.1	317	Iyer	Lee	cluster2
836	Branch_Actinobacterial	1502780935	Kitasatospora_MBT63_MBT63_GCA_000710465.2	317	Iyer	Lee	cluster2
837	Branch_Actinobacterial	1801355112	Kitasatospora_MY_5_36_MY_5_36_GCA_001182915.1	317	Iyer	Lee	cluster2
838	Branch_Actinobacterial	1504935429	Streptomyces_NRRL_WC_3742_NRRL_WC_3742_GCA_000720635.1	317	Iyer	Lee	cluster2
839	Branch_Actinobacterial	1701575716	Streptomyces_NBRC_109706_NBRC_109706_GCA_000974485.1	269	Iyer
840	Branch_Actinobacterial	1207278084	Nocardiopsis_baichengensis_YIM_90130_GCA_000341205.1	323
841	Branch_Actinobacterial	1115923482	Thermobifida_cellulosilytica_TB100_GCA_001517975.1	324
842	Branch_Actinobacterial	1903129796	Actinomadura_formosensis_NBRC_14204_GCA_001552155.1	319
843	Branch_Actinobacterial	1405301448	Salinispora_arenicola_CNT798_GCA_000515015.1	318	Iyer	Lee	cluster2	gr_08
844	Branch_Actinobacterial	1301396222	Salinispora_arenicola_CNS744_GCA_000375065.1	318	Iyer	Lee	cluster2	gr_08
845	Branch_Actinobacterial	1405331015	Salinispora_arenicola_CNT800_GCA_000515135.1	318	Iyer	Lee	cluster2	gr_08
846	Branch_Actinobacterial	1301118219	Salinispora_arenicola_CNT849_GCA_000373825.1	318	Iyer	Lee	cluster2	gr_08
847	Branch_Actinobacterial	1305103857	Salinispora_arenicola_CNH963_GCA_000424725.1	213	Iyer	Lee	cluster2	gr_08
848	Branch_Actinobacterial	1301951535	Salinispora_arenicola_CNH962_GCA_000378665.1	213	Iyer	Lee	cluster2	gr_08
849	Branch_Actinobacterial	1301380144	Salinispora_arenicola_CNS051_GCA_000375005.1	318	Iyer	Lee	cluster2	gr_08
850	Branch_Actinobacterial	1301953787	Salinispora_arenicola_CNR107_GCA_000378685.1	318	Iyer	Lee	cluster2	gr_08
851	Branch_Actinobacterial	1302872713	Salinispora_arenicola_DSM_45545_GCA_000384275.1	318	Iyer	Lee	cluster2	gr_08
852	Branch_Actinobacterial	1405272614	Salinispora_arenicola_CNH941_GCA_000514915.1	203	Iyer	Lee	cluster2	gr_08
853	Branch_Actinobacterial	1301391519	Salinispora_arenicola_CNP105_GCA_000375045.1	203	Iyer	Lee	cluster2	gr_08
854	Branch_Actinobacterial	1405702632	Salinispora_arenicola_CNH964_GCA_000519145.1	203	Iyer
855	Branch_Actinobacterial	1301386061	Salinispora_arenicola_CNP193_GCA_000375025.1	203	Iyer
856	Branch_Actinobacterial	1301432628	Salinispora_arenicola_CNY280_GCA_000375205.1	318	Iyer	Lee	cluster2	gr_08
857	Branch_Actinobacterial	1405272615	Salinispora_arenicola_CNH941_GCA_000514915.1	113	Iyer
858	Branch_Actinobacterial	1301386060	Salinispora_arenicola_CNP193_GCA_000375025.1	113	Iyer	Lee	cluster2	gr_08
859	Branch_Actinobacterial	1301767169	Salinispora_arenicola_CNT859_GCA_000377605.1	318	Iyer	Lee	cluster2	gr_08
860	Branch_Actinobacterial	1405702631	Salinispora_arenicola_CNH964_GCA_000519145.1	113	Iyer	Lee	cluster2	gr_08
861	Branch_Actinobacterial	1301391520	Salinispora_arenicola_CNP105_GCA_000375045.1	113	Iyer
862	Branch_Actinobacterial	1405196738	Salinispora_arenicola_CNT850_GCA_000514615.1	318	Iyer	Lee	cluster2	gr_08
863	Branch_Actinobacterial	1405048570	Salinispora_arenicola_CNT799_GCA_000514035.1	318	Iyer	Lee	cluster2	gr_08
864	Branch_Actinobacterial	1405283341	Salinispora_arenicola_CNT857_GCA_000514955.1	318	Iyer	Lee	cluster2	gr_08
865	Branch_Actinobacterial	1305146486	Salinispora_arenicola_CNS243_GCA_000424885.1	318	Iyer	Lee	cluster2	gr_08
866	Branch_Actinobacterial	1502347930	Salinispora_arenicola_CNH996_GCA_000702345.1	318	Iyer	Lee	cluster2	gr_08
867	Branch_Actinobacterial	1405278113	Salinispora_arenicola_CNX891_GCA_000514935.1	318	Iyer	Lee	cluster2	gr_08
868	Branch_Actinobacterial	1301406924	Salinispora_arenicola_CNX814_GCA_000375105.1	318	Iyer	Lee	cluster2	gr_08
869	Branch_Actinobacterial	1405183411	Salinispora_arenicola_CNX482_GCA_000514555.1	318	Iyer	Lee	cluster2	gr_08
870	Branch_Actinobacterial	1301402753	Salinispora_arenicola_CNX481_GCA_000375085.1	318	Iyer	Lee	cluster2	gr_08
871	Branch_Actinobacterial	1405200237	Salinispora_arenicola_CNH646_GCA_000514635.1	318	Iyer	Lee	cluster2	gr_08
872	Branch_Actinobacterial	1405208055	Salinispora_arenicola_CNB458_GCA_000514655.1	318	Iyer	Lee	cluster2	gr_08
873	Branch_Actinobacterial	1301317188	Salinispora_pacifica_CNS996_GCA_000374745.1	318	Iyer	Lee	cluster2	gr_08
874	Branch_Actinobacterial	1301320295	Salinispora_pacifica_CNT045_GCA_000374765.1	318	Iyer	Lee	cluster2	gr_08
875	Branch_Actinobacterial	1301300200	Salinispora_pacifica_CNS055_GCA_000374685.1	213	Iyer
876	Branch_Actinobacterial	1405170893	Salinispora_pacifica_CNT029_GCA_000514515.1	318	Iyer	Lee	cluster2	gr_08
877	Branch_Actinobacterial	1301447930	Salinispora_pacifica_CNT609_GCA_000375265.1	318	Iyer	Lee	cluster2	gr_08
878	Branch_Actinobacterial	1405251650	Salinispora_pacifica_CNT854_GCA_000514835.1	318	Iyer	Lee	cluster2	gr_08
879	Branch_Actinobacterial	1301325705	Salinispora_pacifica_CNT124_GCA_000374785.1	318	Iyer	Lee	cluster2	gr_08
880	Branch_Actinobacterial	1405238754	Salinispora_pacifica_CNR114_GCA_000514775.1	318	Iyer	Lee	cluster2	gr_08
881	Branch_Actinobacterial	1203249191	Salinispora_pacifica_CNS_143_GCA_000259635.2	220	Iyer
882	Branch_Actinobacterial	1301311254	Salinispora_pacifica_CNS863_GCA_000374725.1	132	Iyer
883	Branch_Actinobacterial	1301306123	Salinispora_pacifica_CNS860_GCA_000374705.1	132	Iyer
884	Branch_Actinobacterial	1302812276	Salinispora_pacifica_DSM_45543_GCA_000383995.1	132	Iyer
885	Branch_Actinobacterial	1405166415	Salinispora_pacifica_CNT084_GCA_000514495.1	148	Iyer	Lee	cluster2	gr_08
886	Branch_Actinobacterial	1203256220	Salinispora_pacifica_CNT_133_GCA_000259655.2	152	Iyer
887	Branch_Actinobacterial	1001541034	Salinispora_tropica_CNB_440_GCA_000016425.1	318	Iyer	Lee	cluster2	gr_08
888	Branch_Actinobacterial	1500691217	Salinispora_tropica_CNT250_GCA_000620345.1	318	Iyer	Lee	cluster2	gr_08
889	Branch_Actinobacterial	1301653120	Salinispora_tropica_CNR699_GCA_000377065.1	318	Iyer	Lee	cluster2	gr_08
890	Branch_Actinobacterial	1305339438	Salinispora_arenicola_CNR416_GCA_000425925.1	318	Iyer	Lee	cluster2	gr_08
891	Branch_Actinobacterial	1305143675	Salinispora_tropica_CNT261_GCA_000424865.1	318	Iyer	Lee	cluster2	gr_08
892	Branch_Actinobacterial	1405323774	Salinispora_tropica_CNB476_GCA_000515095.1	318	Iyer	Lee	cluster2	gr_08
893	Branch_Actinobacterial	1405334844	Salinispora_tropica_CNH898_GCA_000515155.1	318	Iyer	Lee	cluster2	gr_08
894	Branch_Actinobacterial	1301657132	Salinispora_tropica_CNS416_GCA_000377085.1	318	Iyer	Lee	cluster2	gr_08
895	Branch_Actinobacterial	1405216107	Salinispora_tropica_CNS197_GCA_000514695.1	318	Iyer	Lee	cluster2	gr_08
896	Branch_Actinobacterial	1405318034	Salinispora_tropica_CNB536_GCA_000515075.1	318	Iyer	Lee	cluster2	gr_08
897	Branch_Actinobacterial	1500685898	Salinispora_tropica_CNY012_GCA_000620325.1	318	Iyer	Lee	cluster2	gr_08
898	Branch_Actinobacterial	1301295440	Salinispora_pacifica_CNR942_GCA_000374665.1	318	Iyer	Lee	cluster2	gr_08
899	Branch_Actinobacterial	1405247168	Salinispora_pacifica_CNT569_GCA_000514815.1	318	Iyer	Lee	cluster2	gr_08
900	Branch_Actinobacterial	1305152320	Salinispora_pacifica_CNS237_GCA_000424905.1	71	Iyer
901	Branch_Actinobacterial	1505070631	Actinocatenispora_sera_NRRL_B_24477_GCA_000720965.1	350	Iyer
902	Branch_Actinobacterial	1406872539	Cryptosporangium_arvum_DSM_44712_GCA_000585375.1	315	Iyer	known
903	Branch_Actinobacterial	1405290988	Salinispora_arenicola_CNQ748_GCA_000514975.1	311	Iyer	Lee	cluster2
904	Branch_Actinobacterial	1301765171	Salinispora_arenicola_CNT859_GCA_000377605.1	311	Iyer	Lee	cluster2
905	Branch_Actinobacterial	1405283899	Salinispora_arenicola_CNT857_GCA_000514955.1	311	Iyer	Lee	cluster2
906	Branch_Actinobacterial	1301393378	Salinispora_arenicola_CNS744_GCA_000375065.1	311	Iyer	Lee	cluster2
907	Branch_Actinobacterial	1301403653	Salinispora_arenicola_CNX814_GCA_000375105.1	311	Iyer	Lee	cluster2
908	Branch_Actinobacterial	1301377706	Salinispora_arenicola_CNS051_GCA_000375005.1	311	Iyer	Lee	cluster2
909	Branch_Actinobacterial	1301453949	Salinispora_arenicola_CNY237_GCA_000375305.1	311	Iyer	Lee	cluster2
910	Branch_Actinobacterial	1405268808	Salinispora_arenicola_CNT005_GCA_000514895.1	311	Iyer	Lee	cluster2
911	Branch_Actinobacterial	1001829078	Salinispora_arenicola_CNS_205_GCA_000018265.1	311	Iyer	Lee	cluster2
912	Branch_Actinobacterial	1203262545	Salinispora_arenicola_CNT_088_GCA_000259675.1	311	Iyer
913	Branch_Actinobacterial	1301389210	Salinispora_arenicola_CNP105_GCA_000375045.1	286	Iyer	Lee	cluster2
914	Branch_Actinobacterial	1405703419	Salinispora_arenicola_CNH964_GCA_000519145.1	286	Iyer	Lee	cluster2
915	Branch_Actinobacterial	1301384095	Salinispora_arenicola_CNP193_GCA_000375025.1	286	Iyer	Lee	cluster2
916	Branch_Actinobacterial	1405274667	Salinispora_arenicola_CNH941_GCA_000514915.1	286	Iyer	Lee	cluster2
917	Branch_Actinobacterial	1301114920	Salinispora_arenicola_CNT849_GCA_000373825.1	311	Iyer	Lee	cluster2
918	Branch_Actinobacterial	1405301151	Salinispora_arenicola_CNT798_GCA_000515015.1	311	Iyer	Lee	cluster2
919	Branch_Actinobacterial	1502345134	Salinispora_arenicola_CNH996_GCA_000702345.1	311	Iyer	Lee	cluster2
920	Branch_Actinobacterial	1405048371	Salinispora_arenicola_CNT799_GCA_000514035.1	311	Iyer	Lee	cluster2
921	Branch_Actinobacterial	1405195195	Salinispora_arenicola_CNT850_GCA_000514615.1	311	Iyer	Lee	cluster2
922	Branch_Actinobacterial	1305102608	Salinispora_arenicola_CNH963_GCA_000424725.1	269	Iyer	Lee	cluster2
923	Branch_Actinobacterial	1301949906	Salinispora_arenicola_CNH962_GCA_000378665.1	269	Iyer	Lee	cluster2
924	Branch_Actinobacterial	1302873499	Salinispora_arenicola_DSM_45545_GCA_000384275.1	311	Iyer	Lee	cluster2
925	Branch_Actinobacterial	1405332733	Salinispora_arenicola_CNT800_GCA_000515135.1	227	Iyer	Lee	cluster2
926	Branch_Actinobacterial	1301411254	Salinispora_arenicola_CNY011_GCA_000375125.1	311	Iyer	Lee	cluster2
927	Branch_Actinobacterial	1405200866	Salinispora_arenicola_CNH646_GCA_000514635.1	311	Iyer	Lee	cluster2
928	Branch_Actinobacterial	1301945188	Salinispora_arenicola_CNH877_GCA_000378645.1	311	Iyer	Lee	cluster2
929	Branch_Actinobacterial	1203242359	Salinispora_arenicola_ATCC_BAA_917_GCA_000259615.1	310	Iyer	Lee	cluster2
930	Branch_Actinobacterial	1405304521	Salinispora_arenicola_CNH905_GCA_000515035.1	311	Iyer	Lee	cluster2
931	Branch_Actinobacterial	1301438385	Salinispora_pacifica_CNQ768_GCA_000375225.1	312	Iyer	Lee	cluster2
932	Branch_Actinobacterial	1405178478	Salinispora_pacifica_CNT001_GCA_000514535.1	312	Iyer	Lee	cluster2
933	Branch_Actinobacterial	1405236437	Salinispora_pacifica_CNR114_GCA_000514775.1	312	Iyer	Lee	cluster2
934	Branch_Actinobacterial	1405207274	Salinispora_arenicola_CNB458_GCA_000514655.1	312	Iyer	Lee	cluster2
935	Branch_Actinobacterial	1305153774	Salinispora_pacifica_CNS237_GCA_000424905.1	312	Iyer	Lee	cluster2
936	Branch_Actinobacterial	1405153959	Salinispora_pacifica_CNT150_GCA_000514435.1	312	Iyer	Lee	cluster2
937	Branch_Actinobacterial	1302024460	Salinispora_pacifica_DSM_45549_GCA_000379065.1	312	Iyer	Lee	cluster2
938	Branch_Actinobacterial	1405262802	Salinispora_arenicola_CNX508_GCA_000514875.1	289	Iyer	Lee	cluster2
939	Branch_Actinobacterial	1405253738	Salinispora_pacifica_CNT854_GCA_000514835.1	312	Iyer	Lee	cluster2
940	Branch_Actinobacterial	1301304147	Salinispora_pacifica_CNS055_GCA_000374685.1	312	Iyer	Lee	cluster2
941	Branch_Actinobacterial	1503658390	Catenuloplanes_japonicus_NRRL_B_16061_GCA_000717135.1	313	Iyer	Lee	cluster2
942	Branch_Actinobacterial	1804842713	Catenuloplanes_japonicus_JCM_9106_GCA_001315525.1	313	Iyer	Lee	cluster2
943	Branch_Actinobacterial	1804853123	Catenuloplanes_crispus_JCM_9312_GCA_001315545.1	267	Iyer
944	Branch_Actinobacterial	1305876967	Hamadaea_tsunoensis_DSM_44101_GCA_000428945.1	311	Iyer	Lee	cluster2
945	Branch_Actinobacterial	1101361364	Streptomyces_rimosus_rimosus_GCA_001279065.1	333		Lee	cluster2
946	Branch_Actinobacterial	1505779052	Streptomyces_peucetius_NRRL_WC_3868_GCA_000725565.1	333		Lee	cluster2
947	Branch_Actinobacterial	1503404752	Streptomyces_NRRL_B_11253_NRRL_B_11253_GCA_000716455.1	333		Lee	cluster2
948	Branch_Actinobacterial	1503771134	Streptomyces_rimosus_pseudoverticillatus_GCA_000717385.2	249		Lee	cluster2
949	Branch_Actinobacterial	1505340200	Streptomyces_rimosus_rimosus_GCA_000721665.1	333		Lee	cluster2
950	Branch_Actinobacterial	1505073796	Streptomyces_celluloflavus_NRRL_B_2493_GCA_000720995.1	333		Lee	cluster2
951	Branch_Actinobacterial	1505624845	Streptomyces_NRRL_WC_3704_NRRL_WC_3704_GCA_000722415.1	262		Lee	cluster2
952	Branch_Actinobacterial	1301824030	Streptomyces_CNB091_CNB091_GCA_000377965.1	333		Lee	cluster2
953	Branch_Actinobacterial	1501406083	Streptomyces_SolWspMP_sol2th_SolWspMP_sol2th_GCA_000647875.1	333		Lee	cluster2
954	Branch_Actinobacterial	1801356932	Kitasatospora_MY_5_36_MY_5_36_GCA_001182915.1	317		Lee	cluster2
955	Branch_Actinobacterial	1500789043	Pseudonocardia_acaciae_DSM_45401_GCA_000620785.1	322
956	Branch_Actinobacterial	1300814658	Kribbella_catacumbae_DSM_19601_GCA_000372465.1	324		Lee	cluster2
957	Branch_Actinobacterial	1121196337	Streptomyces_thermoautotrophicus_UBT1_GCA_001543915.1	313	Iyer		cluster975
958	Branch_Actinobacterial	1121191579	Streptomyces_thermoautotrophicus_UBT1_GCA_001543895.1	313	Iyer		cluster975
959	Branch_Actinobacterial	1121202640	Streptomyces_thermoautotrophicus_H1_GCA_001543925.1	313	Iyer		cluster975
960	Branch_Actinobacterial	1121201977	Streptomyces_thermoautotrophicus_H1_GCA_001543925.1	313	Iyer		cluster975
961	Branch_Actinobacterial	1121192663	Streptomyces_thermoautotrophicus_UBT1_GCA_001543895.1	313	Iyer		cluster975
962	Branch_Actinobacterial	1121198052	Streptomyces_thermoautotrophicus_UBT1_GCA_001543915.1	175	Iyer
963	Branch_Actinobacterial	1121191797	Streptomyces_thermoautotrophicus_UBT1_GCA_001543895.1	320	Iyer		cluster975
964	Branch_Actinobacterial	1121201271	Streptomyces_thermoautotrophicus_H1_GCA_001543925.1	320	Iyer		cluster975
965	Branch_Actinobacterial	1121195221	Streptomyces_thermoautotrophicus_UBT1_GCA_001543915.1	182	Iyer
966	Branch_Actinobacterial	1201025244	Saccharopolyspora_spinosa_NRRL_18395_GCA_000194155.1	200
967	Branch_Actinobacterial	1000847639	Thermobifida_fusca_YX_GCA_000012405.1	316	Iyer	known	cluster2178
968	Branch_Actinobacterial	1040089531	Thermobifida_fusca_TM51_GCA_000401915.1	233	Iyer	known	cluster2178
969	Branch_Actinobacterial	1301437065	Salinispora_pacifica_CNQ768_GCA_000375225.1	316	Iyer
970	Branch_Actinobacterial	1305158021	Salinispora_pacifica_CNY239_GCA_000424925.1	316	Iyer
971	Branch_Actinobacterial	1405244502	Salinispora_pacifica_CNS103_GCA_000514795.1	316	Iyer	Lee	cluster2
972	Branch_Actinobacterial	1405187841	Salinispora_pacifica_CNT003_GCA_000514575.1	316	Iyer
973	Branch_Actinobacterial	1301987761	Salinispora_pacifica_DSM_45544_GCA_000378845.1	313	Iyer
974	Branch_Actinobacterial	1405164330	Salinispora_pacifica_CNT131_GCA_000514475.1	316	Iyer	Lee	cluster2
975	Branch_Actinobacterial	1405240570	Salinispora_pacifica_CNR114_GCA_000514775.1	316	Iyer	Lee	cluster2
976	Branch_Actinobacterial	1301448397	Salinispora_pacifica_CNT609_GCA_000375265.1	316	Iyer	Lee	cluster2
977	Branch_Actinobacterial	1203253397	Salinispora_pacifica_CNT_133_GCA_000259655.2	283	Iyer
978	Branch_Actinobacterial	1405168268	Salinispora_pacifica_CNT084_GCA_000514495.1	316	Iyer	Lee	cluster2
979	Branch_Actinobacterial	1301316445	Salinispora_pacifica_CNS996_GCA_000374745.1	196	Iyer
980	Branch_Actinobacterial	1405255182	Salinispora_pacifica_CNT854_GCA_000514835.1	316	Iyer
981	Branch_Actinobacterial	1301302670	Salinispora_pacifica_CNS055_GCA_000374685.1	316	Iyer
982	Branch_Actinobacterial	1301648238	Salinispora_pacifica_CNY331_GCA_000377045.1	156	Iyer
983	Branch_Actinobacterial	1301642569	Salinispora_pacifica_CNY330_GCA_000377025.1	317	Iyer
984	Branch_Actinobacterial	1402756250	Salinispora_pacifica_CNY202_GCA_000484695.1	316	Iyer
985	Branch_Actinobacterial	1305152256	Salinispora_pacifica_CNS237_GCA_000424905.1	316	Iyer
986	Branch_Actinobacterial	1405171473	Salinispora_pacifica_CNT029_GCA_000514515.1	316	Iyer
987	Branch_Actinobacterial	1405203482	Salinispora_arenicola_CNH646_GCA_000514635.1	317	Iyer
988	Branch_Actinobacterial	1405209452	Salinispora_arenicola_CNB458_GCA_000514655.1	317	Iyer
989	Branch_Actinobacterial	1301386354	Salinispora_arenicola_CNP193_GCA_000375025.1	317	Iyer
990	Branch_Actinobacterial	1405272819	Salinispora_arenicola_CNH941_GCA_000514915.1	317	Iyer
991	Branch_Actinobacterial	1301392658	Salinispora_arenicola_CNP105_GCA_000375045.1	275	Iyer
992	Branch_Actinobacterial	1405703098	Salinispora_arenicola_CNH964_GCA_000519145.1	275	Iyer
993	Branch_Actinobacterial	1301119112	Salinispora_arenicola_CNT849_GCA_000373825.1	317	Iyer
994	Branch_Actinobacterial	1301766899	Salinispora_arenicola_CNT859_GCA_000377605.1	317	Iyer
995	Branch_Actinobacterial	1405332073	Salinispora_arenicola_CNT800_GCA_000515135.1	317	Iyer
996	Branch_Actinobacterial	1405301479	Salinispora_arenicola_CNT798_GCA_000515015.1	317	Iyer
997	Branch_Actinobacterial	1301950944	Salinispora_arenicola_CNH962_GCA_000378665.1	317	Iyer
998	Branch_Actinobacterial	1305103378	Salinispora_arenicola_CNH963_GCA_000424725.1	317	Iyer
999	Branch_Actinobacterial	1301397531	Salinispora_arenicola_CNS744_GCA_000375065.1	189	Iyer
1000	Branch_Actinobacterial	1405204906	Salinispora_arenicola_CNB458_GCA_000514655.1	317	Iyer
1001	Branch_Actinobacterial	1301942989	Salinispora_arenicola_CNH877_GCA_000378645.1	317	Iyer
1002	Branch_Actinobacterial	1301408924	Salinispora_arenicola_CNY011_GCA_000375125.1	317	Iyer
1003	Branch_Actinobacterial	1405286803	Salinispora_arenicola_CNQ748_GCA_000514975.1	317	Iyer
1004	Branch_Actinobacterial	1305107975	Salinispora_arenicola_CNS299_GCA_000424745.1	235	Iyer
1005	Branch_Actinobacterial	1076983939	Saccharopolyspora_rectivirgula_DSM_43113_GCA_000710755.1	317	Iyer	Lee	cluster2
1006	Branch_Actinobacterial	1403809604	Saccharopolyspora_rectivirgula_DSM_43747_GCA_000497205.1	317	Iyer	Lee	cluster2
1007	Branch_Actinobacterial	1201022238	Saccharopolyspora_spinosa_NRRL_18395_GCA_000194155.1	157	Iyer
1008	Branch_Actinobacterial	1302821322	Actinopolyspora_mortivallis_DSM_44261_GCA_000384035.1	237	Iyer	Lee	cluster2
1009	Branch_Actinobacterial	1300713257	Actinopolyspora_halophila_DSM_43834_GCA_000371785.1	316	Iyer	Lee	cluster2
1010	Branch_Actinobacterial	1503167676	Saccharopolyspora_phatthalungensis_NRRL_B_24798_GCA_000715915.1	200	Iyer	Lee	cluster2
1011	Branch_Actinobacterial	1302819010	Actinopolyspora_mortivallis_DSM_44261_GCA_000384035.1	327	Iyer	Lee	cluster2
1012	Branch_Actinobacterial	1081239487	Actinopolyspora_erythraea_YIM_90600_GCA_000763095.1	327	Iyer	Lee	cluster2
1013	Branch_Actinobacterial	1009783935	Amycolatopsis_japonica_MG417_CF17_GCA_000732925.1	317	Iyer	Lee	cluster2	gr_08
1014	Branch_Actinobacterial	1405716209	Amycolatopsis_taiwanensis_DSM_45107_GCA_000519205.1	246	Iyer	Lee	cluster2
1015	Branch_Actinobacterial	1503168151	Saccharopolyspora_phatthalungensis_NRRL_B_24798_GCA_000715915.1	315	Iyer
1016	Branch_Actinobacterial	1302763423	Saccharomonospora_halophila_8_GCA_000383775.1	319	Iyer	Lee	cluster2
1017	Branch_Actinobacterial	1302087387	Sciscionella_marina_DSM_45152_GCA_000379465.1	317	Iyer	Lee	cluster2
1018	Branch_Actinobacterial	1085548163	Kibdelosporangium_MJ126_NF4_MJ126_NF4_GCA_000826545.1	316	Iyer	Lee	cluster2
1019	Branch_Actinobacterial	1056697580	Kutzneria_744_744_GCA_000568255.1	237	Iyer	Lee	cluster2
1020	Branch_Actinobacterial	1500789345	Pseudonocardia_acaciae_DSM_45401_GCA_000620785.1	320	Iyer	Lee	cluster2
1021	Branch_Actinobacterial	1504394586	Lentzea_albidocapillata_NRRL_B_24057_GCA_000719115.1	315	Iyer	Lee	cluster2
1022	Branch_Actinobacterial	1503746206	Amycolatopsis_jejuensis_NRRL_B_24427_GCA_000717335.1	328	Iyer	Lee	cluster2
1023	Branch_Actinobacterial	1024701086	Saccharomonospora_marina_XMU15_GCA_000244955.1	107	Iyer
1024	Branch_Actinobacterial	1023222438	Saccharomonospora_azurea_NA_128_GCA_000231055.3	329	Iyer	Lee	cluster2
1025	Branch_Actinobacterial	1002647248	Actinosynnema_mirum_DSM_43827_GCA_000023245.1	321	Iyer	Lee	cluster2
1026	Branch_Actinobacterial	1201022231	Saccharopolyspora_spinosa_NRRL_18395_GCA_000194155.1	358	Iyer	Lee	cluster2
1027	Branch_Actinobacterial	1302863556	Amycolatopsis_alba_DSM_44262_GCA_000384215.1	319	Iyer	Lee	cluster2
1028	Branch_Actinobacterial	1503160436	Saccharopolyspora_phatthalungensis_NRRL_B_24798_GCA_000715915.1	303	Iyer	Lee	cluster2
1029	Branch_Actinobacterial	1500793595	Pseudonocardia_acaciae_DSM_45401_GCA_000620785.1	322	Iyer	Lee	cluster2
1030	Branch_Actinobacterial	1014800157	Pseudonocardia_EC080619_01_EC080619_01_GCA_001420995.1	319	Iyer	Lee	cluster2
1031	Branch_Actinobacterial	1014376054	Pseudonocardia_EC080625_04_EC080625_04_GCA_001294425.1	319	Iyer	Lee	cluster2
1032	Branch_Actinobacterial	1014792834	Pseudonocardia_EC080610_09_EC080610_09_GCA_001420975.1	319	Iyer	Lee	cluster2
1033	Branch_Actinobacterial	1101695225	Saccharothrix_NRRL_B_16348_NRRL_B_16348_GCA_001280085.1	314	Iyer
1034	Branch_Actinobacterial	1503115895	Goodfellowiella_coeruleoviolacea_NRRL_B_24058_GCA_000715825.1	298	Iyer	Lee	cluster2
1035	Branch_Actinobacterial	1089127539	Streptomyces_MUSC164_MUSC164_GCA_000968685.1	317	Iyer
1036	Branch_Actinobacterial	1041891372	Streptomyces_rapamycinicus_NRRL_5491_GCA_000418455.1	317	Iyer	Lee	cluster2
1037	Branch_Actinobacterial	1115468902	Streptomyces_violaceusniger_NRRL_F_8817_GCA_001509775.1	317	Iyer	Lee	cluster2
1038	Branch_Actinobacterial	1086853518	Streptomyces_iranensis_GCA_000938975.1	317	Iyer	Lee	cluster2
1039	Branch_Actinobacterial	1202539017	Streptomyces_acidiscabies_84_104_GCA_000242715.2	317	Iyer	Lee	cluster2
1040	Branch_Actinobacterial	1114909141	Streptomyces_acidiscabies_a10_GCA_001485105.1	317	Iyer	Lee	cluster2
1041	Branch_Actinobacterial	1201890797	Streptomyces_Wigar10_Wigar10_GCA_000226995.2	315	Iyer	Lee	cluster2
1042	Branch_Actinobacterial	1014221848	Streptomyces_CFMR_7_CFMR_7_GCA_001278095.1	315	Iyer	Lee	cluster2
1043	Branch_Actinobacterial	1700083319	Amycolatopsis_orientalis_B_37_GCA_000943515.1	324	Iyer
1044	Branch_Actinobacterial	1302864040	Amycolatopsis_alba_DSM_44262_GCA_000384215.1	324	Iyer
1045	Branch_Actinobacterial	1302876749	Amycolatopsis_balhimycina_FH_1894_GCA_000384295.1	359	Iyer
1046	Branch_Actinobacterial	1903305769	Streptomyces_endus_NBRC_12859_GCA_001553475.1	321	Iyer	Lee	cluster2
1047	Branch_Actinobacterial	1903293735	Streptomyces_hygroscopicus_hygroscopicus_GCA_001553455.1	321	Iyer	Lee	cluster2
1048	Branch_Actinobacterial	1059625531	Streptomyces_PRh5_PRh5_GCA_000590515.1	321	Iyer	Lee	cluster2
1049	Branch_Actinobacterial	1115471338	Streptomyces_violaceusniger_NRRL_F_8817_GCA_001509775.1	321	Iyer	Lee	cluster2
1050	Branch_Actinobacterial	1806705234	Streptomyces_NBRC_110028_NBRC_110028_GCA_001417735.1	321	Iyer	Lee	cluster2
1051	Branch_Actinobacterial	1086850541	Streptomyces_iranensis_GCA_000938975.1	321	Iyer	Lee	cluster2
1052	Branch_Actinobacterial	1503050674	Streptomyces_lilacinus_NRRL_B_1968_GCA_000715685.1	150	Iyer	Lee	cluster2
1053	Branch_Actinobacterial	1041282916	Streptomyces_aurantiacus_JA_4570_GCA_000414115.1	322	Iyer	Lee	cluster2
1054	Branch_Actinobacterial	1505077489	Streptomyces_celluloflavus_NRRL_B_2493_GCA_000720995.1	321	Iyer	Lee	cluster2
1055	Branch_Actinobacterial	1503300521	Streptomyces_NRRL_S_50_NRRL_S_50_GCA_000716195.1	322	Iyer	Lee	cluster2
1056	Branch_Actinobacterial	1085080369	Streptomyces_AcH_505_AcH_505_GCA_000818175.1	321	Iyer	Lee	cluster2
1057	Branch_Actinobacterial	1804783202	Streptomyces_albofaciens_JCM_4342_GCA_001315345.1	190	Iyer	Lee	cluster2
1058	Branch_Actinobacterial	1504980087	Streptomyces_rimosus_rimosus_GCA_000720725.1	319	Iyer	Lee	cluster2
1059	Branch_Actinobacterial	1504638378	Streptomyces_NRRL_F_5065_NRRL_F_5065_GCA_000719815.1	321	Iyer	Lee	cluster2
1060	Branch_Actinobacterial	1803191406	Streptomyces_TP_A0875_TP_A0875_GCA_001293595.1	321	Iyer	Lee	cluster2
1061	Branch_Actinobacterial	1503025107	Streptomyces_cinnabarinus_NRRL_B_12382_GCA_000715615.1	222	Iyer
1062	Branch_Actinobacterial	1503025106	Streptomyces_cinnabarinus_NRRL_B_12382_GCA_000715615.1	97	Iyer	Lee	cluster2
1063	Branch_Actinobacterial	1107112988	Streptomyces_Root55_Root55_GCA_001427245.1	320	Iyer	Lee	cluster2
1064	Branch_Actinobacterial	1503379069	Streptomyces_NRRL_S_118_NRRL_S_118_GCA_000716335.1	321	Iyer	Lee	cluster2
1065	Branch_Actinobacterial	1003763423	Streptomyces_violaceusniger_Tu_4113_GCA_000147815.3	321	Iyer	Lee	cluster2
1066	Branch_Actinobacterial	1504255736	Streptomyces_NRRL_S_31_NRRL_S_31_GCA_000718775.1	321	Iyer
1067	Branch_Actinobacterial	1804798684	Streptomyces_misionensis_JCM_4497_GCA_001315385.1	235	Iyer	Lee	cluster2
1068	Branch_Actinobacterial	1806905066	Streptomyces_graminilatus_NRRL_B_59124_GCA_001418565.1	321	Iyer	Lee	cluster2
1069	Branch_Actinobacterial	1504383008	Streptacidiphilus_jeojiense_NRRL_B_24555_GCA_000719095.1	321	Iyer	Lee	cluster2
1070	Branch_Actinobacterial	1503005462	Streptomyces_misakiensis_NRRL_B_2923_GCA_000715585.2	322	Iyer	Lee	cluster2
1071	Branch_Actinobacterial	1504344569	Streptomyces_megasporus_NRRL_B_16372_GCA_000718985.1	323	Iyer	Lee	cluster2
1072	Branch_Actinobacterial	1505106799	Streptosporangium_amethystogenes_NRRL_B_2639_GCA_000721075.1	322	Iyer	Lee	cluster2
1073	Branch_Actinobacterial	1028166178	Streptomyces_auratus_AGR0001_GCA_000280865.1	322	Iyer	Lee	cluster2
1074	Branch_Actinobacterial	1102308403	Streptomyces_chattanoogensis_NRRL_ISP_5002_GCA_001294335.1	322	Iyer	Lee	cluster2
1075	Branch_Actinobacterial	1009475353	Streptomyces_albulus_NK660_GCA_000695235.1	322	Iyer	Lee	cluster2
1076	Branch_Actinobacterial	1300856081	Streptomyces_scabrisporus_DSM_41855_GCA_000372745.1	269	Iyer	Lee	cluster2
1077	Branch_Actinobacterial	1300848372	Streptomyces_scabrisporus_DSM_41855_GCA_000372745.1	340	Iyer	Lee	cluster2
1078	Branch_Actinobacterial	1088344826	Streptomyces_rubellomurinus_indigoferus_GCA_000961865.1	324	Iyer	Lee	cluster2
1079	Branch_Actinobacterial	1801350312	Kitasatospora_MY_5_36_MY_5_36_GCA_001182915.1	324	Iyer	Lee	cluster2
1080	Branch_Actinobacterial	1503007275	Streptomyces_misakiensis_NRRL_B_2923_GCA_000715585.2	188	Iyer
1081	Branch_Actinobacterial	1114925805	Streptomyces_turgidiscabies_T45_GCA_001485145.1	325	Iyer	Lee	cluster2
1082	Branch_Actinobacterial	1032947311	Streptomyces_turgidiscabies_Car8_GCA_000331005.1	316	Iyer	Lee	cluster2
1083	Branch_Actinobacterial	1806901888	Streptomyces_graminilatus_NRRL_B_59124_GCA_001418565.1	325	Iyer	Lee	cluster2
1084	Branch_Actinobacterial	1503547250	Streptomyces_yerevanensis_NRRL_B_16943_GCA_000716805.1	160	Iyer
1085	Branch_Actinobacterial	1084936074	Streptomyces_pluripotens_MUSC_137_GCA_000816465.2	314	Iyer	Lee	cluster2
1086	Branch_Actinobacterial	1115702825	Streptomyces_RV15_RV15_GCA_001514305.1	316	Iyer	Lee	cluster2
1087	Branch_Actinobacterial	1903082354	Streptomyces_96_12_96_12_GCA_001550315.1	325	Iyer	Lee	cluster2
1088	Branch_Actinobacterial	1048816419	Streptomyces_roseochromogenus_oscitans_DS_12_976_GCA_000497445.1	310	Iyer	Lee	cluster2
1089	Branch_Actinobacterial	1504480140	Streptomyces_NRRL_F_2664_NRRL_F_2664_GCA_000719345.1	323	Iyer	Lee	cluster2
1090	Branch_Actinobacterial	1300817947	Kribbella_catacumbae_DSM_19601_GCA_000372465.1	320	Iyer	Lee	cluster2
1091	Branch_Actinobacterial	1101658806	Streptomyces_AS58_AS58_GCA_001279985.1	326	Iyer	Lee	cluster2
1092	Branch_Actinobacterial	1405313176	Streptomyces_CNR698_CNR698_GCA_000515055.1	326	Iyer	Lee	cluster2
1093	Branch_Actinobacterial	1115263703	Streptomyces_NRRL_F_5122_NRRL_F_5122_GCA_001507435.1	326	Iyer	Lee	cluster2	gr_08
1094	Branch_Actinobacterial	1804446436	Streptomyces_drozdowiczii_JCM_13580_GCA_001313325.1	261	Iyer	Lee	cluster2
1095	Branch_Actinobacterial	1502192027	Streptomyces_URHA0041_URHA0041_GCA_000701325.1	323	Iyer	Lee	cluster2
1096	Branch_Actinobacterial	1504449462	Streptomyces_roseoverticillatus_NRRL_B_3500_GCA_000719265.1	318	Iyer	Lee	cluster2
1097	Branch_Actinobacterial	1503012890	Streptomyces_speibonae_NRRL_B_24240_GCA_000715605.1	140	Iyer	Lee	cluster2
1098	Branch_Actinobacterial	1305124535	Streptomyces_CNQ865_CNQ865_GCA_000424805.1	331	Iyer	Lee	cluster1034
1099	Branch_Actinobacterial	1803194308	Streptomyces_TP_A0875_TP_A0875_GCA_001293595.1	317	Iyer	Lee	cluster2
1100	Branch_Actinobacterial	1504640430	Streptomyces_NRRL_F_5065_NRRL_F_5065_GCA_000719815.1	317	Iyer	Lee	cluster2
1101	Branch_Actinobacterial	1012157082	Streptomyces_lydicus_A02_GCA_000952035.1	315	Iyer	Lee	cluster2
1102	Branch_Actinobacterial	1804828991	Streptomyces_chrestomyceticus_JCM_4735_GCA_001315465.1	226	Iyer
1103	Branch_Actinobacterial	1505078922	Streptomyces_celluloflavus_NRRL_B_2493_GCA_000720995.1	315	Iyer	Lee	cluster2
1104	Branch_Actinobacterial	1301675973	Streptomyces_CNT372_CNT372_GCA_000377145.1	315	Iyer	Lee	cluster2
1105	Branch_Actinobacterial	1300851184	Streptomyces_scabrisporus_DSM_41855_GCA_000372745.1	219	Iyer	Lee	cluster2
1106	Branch_Actinobacterial	1504406365	Streptomyces_aureofaciens_NRRL_B_2657_GCA_000719175.1	314	Iyer	Lee	cluster2
1107	Branch_Actinobacterial	1701653243	Streptomyces_aureofaciens_NRRL_2209_GCA_000978515.1	314	Iyer	Lee	cluster2
1108	Branch_Actinobacterial	1505176203	Streptomyces_avellaneus_NRRL_B_3447_GCA_000721255.1	314	Iyer	Lee	cluster2
1109	Branch_Actinobacterial	1097582728	Streptomyces_aureofaciens_ATCC_10762_GCA_001188955.1	314	Iyer	Lee	cluster2
1110	Branch_Actinobacterial	1504498330	Streptomyces_NRRL_B_5680_NRRL_B_5680_GCA_000719415.1	314	Iyer	Lee	cluster2
1111	Branch_Actinobacterial	1503571931	Streptomyces_aureofaciens_NRRL_B_1286_GCA_000716885.1	314	Iyer	Lee	cluster2
1112	Branch_Actinobacterial	1024197780	Streptomyces_coelicoflavus_ZG0656_GCA_000241835.2	88	Iyer
1113	Branch_Actinobacterial	1102322396	Streptomyces_NRRL_WC_3753_NRRL_WC_3753_GCA_001294395.1	88	Iyer
1114	Branch_Actinobacterial	1505219161	Streptomyces_NRRL_F_5650_NRRL_F_5650_GCA_000721365.1	315	Iyer	Lee	cluster2	gr_08
1115	Branch_Actinobacterial	1301067971	Streptomyces_MspMP_M5_MspMP_M5_GCA_000373585.1	198	Iyer
1116	Branch_Actinobacterial	1121201101	Streptomyces_thermoautotrophicus_H1_GCA_001543925.1	71	Iyer	Lee	cluster2
1117	Branch_Actinobacterial	1114719683	Streptomyces_silvensis_ATCC_53525_GCA_001482415.1	327	Iyer	Lee	cluster2
1118	Branch_Actinobacterial	1041279948	Streptomyces_aurantiacus_JA_4570_GCA_000414115.1	327	Iyer	Lee	cluster2
1119	Branch_Actinobacterial	1097585198	Streptomyces_acidiscabies_NCPPB_4445_GCA_001189015.1	331	Iyer	Lee	cluster2
1120	Branch_Actinobacterial	1207265692	Nocardiopsis_gilva_YIM_90087_GCA_000341165.1	320	Iyer	Lee	cluster2
1121	Branch_Actinobacterial	1903132581	Actinomadura_formosensis_NBRC_14204_GCA_001552155.1	324	Iyer	Lee	cluster2
1122	Branch_Actinobacterial	1503260955	Nonomuraea_kuesteri_NRRL_B_24325_GCA_000716135.1	207	Iyer	Lee	cluster2
1123	Branch_Actinobacterial	1701764684	Allosalinactinospora_lopnorensis_CA15_2_GCA_000981225.1	253	Iyer	Lee	cluster2
1124	Branch_Actinobacterial	1701906271	Jiangella_alkaliphila_KCTC_19222_GCA_001005145.1	336	Iyer	Lee	cluster2
1125	Branch_Actinobacterial	1405222982	Streptomyces_CNH099_CNH099_GCA_000514715.1	327	Iyer
1126	Branch_Actinobacterial	1003570484	Nocardiopsis_dassonvillei_dassonvillei_DSM_43111_GCA_000092985.1	325	Iyer	Lee	cluster2
1127	Branch_Actinobacterial	1903260101	Nocardiopsis_dassonvillei_albirubida_NBRC_13392_GCA_001552695.1	325	Iyer	Lee	cluster2
1128	Branch_Actinobacterial	1207200877	Nocardiopsis_synnemataformans_DSM_44143_GCA_000340945.1	325	Iyer	Lee	cluster2
1129	Branch_Actinobacterial	1701764792	Allosalinactinospora_lopnorensis_CA15_2_GCA_000981225.1	326	Iyer	Lee	cluster2
1130	Branch_Actinobacterial	1301118426	Salinispora_arenicola_CNT849_GCA_000373825.1	315
1131	Branch_Actinobacterial	1301299670	Salinispora_pacifica_CNR942_GCA_000374665.1	315
1132	Branch_Actinobacterial	1301124398	Salinispora_arenicola_CNS673_GCA_000373845.1	315
1133	Branch_Actinobacterial	1301434033	Salinispora_arenicola_CNY280_GCA_000375205.1	315
1134	Branch_Actinobacterial	1405342581	Salinispora_arenicola_CNB527_GCA_000515175.1	315
1135	Branch_Actinobacterial	1302183046	Longispora_albida_DSM_44784_GCA_000379825.1	321
1136	Branch_Actinobacterial	1302185781	Longispora_albida_DSM_44784_GCA_000379825.1	321
1137	Branch_Actinobacterial	1804619757	Pseudonocardia_chloroethenivorans_JCM_12679_GCA_001313845.1	114	Iyer		cluster4802	gr_08
1138	Branch_Actinobacterial	1504138800	Microbispora_rosea_rosea_GCA_000718465.2	71	Iyer
1139	Branch_Actinobacterial	1500788410	Pseudonocardia_acaciae_DSM_45401_GCA_000620785.1	98	Iyer
1140	Branch_Actinobacterial	1006421462	Amycolatopsis_mediterranei_S699_GCA_000282715.1	323			cluster1033
1141	Branch_Actinobacterial	1075292304	Amycolatopsis_mediterranei_DSM_40773_GCA_000696405.1	323			cluster1033
1142	Branch_Actinobacterial	1005253764	Amycolatopsis_mediterranei_S699_GCA_000220945.1	323			cluster1033
1143	Branch_Actinobacterial	1004718744	Amycolatopsis_mediterranei_U32_GCA_000196835.1	323			cluster1033
1144	Branch_Actinobacterial	1008109222	Amycolatopsis_mediterranei_RB_GCA_000454025.1	323			cluster1033
1145	Branch_Actinobacterial	1075807815	Amycolatopsis_mediterranei_DSM_46096_GCA_000700945.1	323			cluster1033
1146		1903249121	Actinomadura_hibisca_NBRC_15177_GCA_001552635.1	336	Lee	Lee	cluster2
1147		1903141524	Actinomadura_kijaniata_NBRC_14229_GCA_001552175.1	336	Lee	Lee	cluster2
1148		1301230039	Actinomadura_flavalba_DSM_45200_GCA_000374305.1	340	Lee	Lee	cluster2
1149		1903141298	Actinomadura_kijaniata_NBRC_14229_GCA_001552175.1	340	Lee
1150		1302152152	Catelliglobosispora_koreensis_DSM_44566_GCA_000379685.1	338	Lee	Lee	cluster2	gr_09
1151		1903134355	Actinomadura_kijaniata_NBRC_14229_GCA_001552175.1	338	Lee	Lee	cluster2	gr_09
1152		1004813249	Verrucosispora_maris_AB_18_032_GCA_000204155.1	338	Lee	Lee	cluster2	gr_09
1153		1115239569	Verrucosispora_maris_NRRL_B_24793_GCA_001507315.1	338	Lee	Lee	cluster2	gr_09
1154		1502383300	Thermogemmatispora_carboxidivorans_PM5_GCA_000702505.1	338
1155		1502382504	Thermogemmatispora_carboxidivorans_PM5_GCA_000702505.1	243
1156		1502382516	Thermogemmatispora_carboxidivorans_PM5_GCA_000702505.1	360
1157		1020612590	Ktedonobacter_racemifer_DSM_44963_GCA_000178855.1	329
1158		1003988640	Rhodomicrobium_vannielii_ATCC_17100_GCA_000166055.1	323
1159		1205528068	Nocardia_aobensis_NBRC_100429_GCA_000308375.1	319	Iyer_Lee	Lee	cluster139
1160		1205572448	Nocardia_cerradoensis_NBRC_101014_GCA_000308535.1	319	Iyer_Lee	Lee	cluster139
1161		1504796763	Nocardia_NRRL_WC_3656_NRRL_WC_3656_GCA_000720265.1	319	Iyer_Lee	Lee	cluster139
1162		1008799531	Nocardia_nova_SH22a_GCA_000523235.1	319	Iyer_Lee	Lee	cluster139
1163		1205683353	Nocardia_veterana_NBRC_100344_GCA_000308855.1	319	Iyer_Lee	Lee	cluster139
1164		1803393551	Nocardia_pseudobrasiliensis_IFM_0761_GCA_001304815.1	151	Iyer_Lee
1165		1205688466	Nocardia_transvalensis_NBRC_15921_GCA_000308875.1	320	Iyer_Lee	Lee	cluster139	gr_12
1166		1406097285	Nocardia_BMG51109_BMG51109_GCA_000526215.1	320	Iyer_Lee	Lee	cluster139	gr_12
1167		1205600732	Nocardia_jiangxiensis_NBRC_101359_GCA_000308615.1	319	Iyer_Lee	Lee	cluster139
1168		1302487194	Nocardia_BMG111209_BMG111209_GCA_000381925.1	320	Iyer_Lee
1169		1206137938	Nocardia_terpenica_NBRC_100888_GCA_000320925.1	319	Iyer_Lee	Lee	cluster139	gr_12
1170		1058725371	Nocardia_seriolae_N_2927_GCA_000583715.2	319	Iyer_Lee	Lee	cluster139
1171		1507972266	Nocardia_seriolae_ZJ0503_GCA_000763165.1	319	Iyer_Lee	Lee	cluster139
1172		1097820720	Nocardia_seriolae_U_1_GCA_001192935.1	319	Iyer_Lee	Lee	cluster139
1173		1205666779	Nocardia_concava_NBRC_100430_GCA_000308815.1	319	Iyer_Lee	Lee	cluster139
1174		1205612821	Nocardia_niigatensis_NBRC_100131_GCA_000308655.1	319	Iyer_Lee	Lee	cluster139
1175		1502820304	Nocardia_otitidiscaviarum_IFM_11049_GCA_000710895.1	320	Iyer_Lee	Lee	cluster139
1176		1205609039	Nocardia_otitidiscaviarum_NBRC_14405_GCA_000308635.1	320	Iyer_Lee	Lee	cluster139
1177		1504457064	Pilimelia_anulata_NRRL_B_3741_GCA_000719275.1	319	Iyer_Lee	Lee	cluster139
1178		1030955609	Nocardia_asteroides_NBRC_15531_GCA_000308355.2	319	Iyer_Lee	Lee	cluster139
1179		1107096787	Nocardia_Root136_Root136_GCA_001427185.1	319	Iyer_Lee	Lee	cluster139
1180		1205658850	Nocardia_thailandica_NBRC_100428_GCA_000308795.1	319	Iyer_Lee	Lee	cluster139
1181		1000454623	Nocardia_farcinica_IFM_10152_GCA_000009805.1	311	Iyer_Lee
1182		1013758289	Nocardia_farcinica_NCTC11134_GCA_001182745.2	311	Iyer_Lee
1183		1205591456	Nocardia_higoensis_NBRC_100133_GCA_000308595.1	310	Iyer_Lee
1184		1205628805	Nocardia_takedensis_NBRC_100417_GCA_000308695.1	319	Iyer_Lee
1185		1803678633	Nocardia_W9405_W9405_GCA_001310275.1	317	Iyer_Lee
1186		1205676111	Nocardia_vinacea_NBRC_16497_GCA_000308835.1	320	Iyer_Lee	Lee	cluster139
1187		1205550733	Nocardia_abscessus_NBRC_100374_GCA_000308455.1	320	Iyer_Lee	Lee	cluster139
1188		1205535965	Nocardia_asiatica_NBRC_100129_GCA_000308415.1	320	Iyer_Lee	Lee	cluster139
1189		1205543352	Nocardia_araoensis_NBRC_100135_GCA_000308435.1	320	Iyer_Lee	Lee	cluster139
1190		1205645343	Nocardia_pneumoniae_NBRC_100136_GCA_000308755.1	320	Iyer_Lee	Lee	cluster139
1191		1205584867	Nocardia_exalbida_NBRC_100660_GCA_000308575.1	320	Iyer_Lee	Lee	cluster139
1192		1402584864	Nocardia_CNY236_CNY236_GCA_000482385.1	316	Iyer_Lee
1193		1030964219	Nocardia_brasiliensis_NBRC_14402_GCA_000308475.2	320	Iyer_Lee	Lee	cluster139
1194		1084705865	Nocardia_vulneris_W9851_GCA_000811985.1	320	Iyer_Lee	Lee	cluster139
1195		1502823425	Nocardia_brasiliensis_IFM_10847_GCA_000710915.1	320	Iyer_Lee	Lee	cluster139
1196		1005844389	Nocardia_brasiliensis_ATCC_700358_GCA_000250675.3	309	Iyer_Lee	Lee	cluster139
1197		1205637688	Nocardia_tenerifensis_NBRC_101015_GCA_000308715.1	309	Iyer_Lee	Lee	cluster139
1198		1006501937	Nocardia_cyriacigeorgica_GUH_2_GCA_000284035.1	311	Iyer_Lee	Lee	cluster139
1199		1205579185	Nocardia_cyriacigeorgica_NBRC_100375_GCA_000308555.1	311	Iyer_Lee	Lee	cluster139
1200		1205558258	Nocardia_brevicatena_NBRC_12119_GCA_000308495.1	321	Iyer_Lee	Lee	cluster139
1201		1504858804	Nocardia_rhamnosiphila_NRRL_B_24637_GCA_000720425.1	320	Iyer_Lee	Lee	cluster139
1202		1505081334	Nocardia_rhamnosiphila_NRRL_B_24637_GCA_000721005.1	320	Iyer_Lee	Lee	cluster139
1203		1205652357	Nocardia_testacea_NBRC_100365_GCA_000308775.1	320	Iyer_Lee	Lee	cluster139
1204		1900755949	Nocardia_jinanensis_NBRC_108249_GCA_001482675.1	320	Iyer_Lee	Lee	cluster139
1205		1503785498	Nocardia_carnea_NRRL_B_1997_GCA_000717405.1	319	Iyer_Lee	Lee	cluster139
1206		1205566029	Nocardia_carnea_NBRC_14403_GCA_000308515.1	319	Iyer_Lee	Lee	cluster139
1207		1089587425	Mycobacterium_obuense_UC1_GCA_000974925.2	321	Iyer_Lee
1208		1095606928	Mycobacterium_obuense_DSM_44075_GCA_001044245.1	275	Iyer_Lee
1209		1305873722	Hamadaea_tsunoensis_DSM_44101_GCA_000428945.1	318
1210		1029789921	Nitrolancea_hollandica_Lb_GCA_000297255.1	314
1211		1506177978	Lysinibacillus_sphaericus_SSII_1_GCA_000733525.1	317
1212		1094976667	Citrobacter_BIDMC107_BIDMC107_GCA_001037575.1	325
1213		1086804713	Citrobacter_freundii_MRSN_12115_GCA_000937505.2	325
1214		1900722092	Citrobacter_freundii_AMA_754_GCA_001482545.1	325
1215		1002089721	Beijerinckia_indica_indica_ATCC_9039_GCA_000019845.1	313
1216		1034634458	Mesorhizobium_metallidurans_STM_2683_GCA_000350085.1	155
1217		1201027798	Saccharopolyspora_spinosa_NRRL_18395_GCA_000194155.1	256
1218		1029790339	Nitrolancea_hollandica_Lb_GCA_000297255.1	318
1219		1085383888	Mesorhizobium_ORS3359_GCA_000824845.1	332
1220	Branch_7	1904804241	Cellulosimicrobium_funkei_NBRC_104118_GCA_001570825.1	333	Iyer
1221	Branch_7	1045804986	Bacillus_EGD_AK10_EGD_AK10_GCA_000465855.2	320	Iyer
1222	Branch_7	1206159996	Cellulosimicrobium_cellulans_LMG_16121_GCA_000321105.1	333	Iyer
1223	Branch_7	1506334632	Cellulosimicrobium_MM_MM_GCA_000736715.1	333	Iyer
1224	Branch_7	1100872162	Cellulosimicrobium_cellulans_F16_GCA_001274015.1	333	Iyer
1225	Branch_7	1093016477	Cellulosimicrobium_funkei_U11_GCA_001019615.1	333	Iyer
1226	Branch_7	1406166708	Cellulosimicrobium_cellulans_J36_GCA_000526595.1	333	Iyer
1227	Branch_7	1004941714	Cellulomonas_fimi_ATCC_484_GCA_000212695.1	330	Iyer
1228	Branch_7	1506415627	uncultured_Chromatiaceae_bacterium_ML_Gamma_GCA_000739255.1	332	Iyer
1229	Branch_7	1503028273	Streptomyces_cinnabarinus_NRRL_B_12382_GCA_000715615.1	77
1230	Branch_7	1014894667	Lysobacter_antibioticus_76_GCA_001442745.1	332	Iyer
1231	Branch_7	1014893204	Lysobacter_antibioticus_ATCC_29479_GCA_001442535.1	332	Iyer
1232	Branch_7	1506010754	Lysobacter_antibioticus_13_6_GCA_000731095.1	332	Iyer
1233	Branch_7	1207154497	Lysobacter_antibioticus_HS124_GCA_000336385.2	323	Iyer
1234	Branch_7	1107207631	Pseudoxanthomonas_Root65_Root65_GCA_001427635.1	339	Iyer
1235	Branch_7	1118279696	Burkholderia_stagnalis_MSMB2053_GCA_001527305.1	203	Iyer
1236	Branch_7	1118268662	Burkholderia_stagnalis_MSMB2051_GCA_001527265.1	203	Iyer
1237	Branch_7	1118277881	Burkholderia_stagnalis_MSMB2052_GCA_001527285.1	203	Iyer
1238	Branch_7	1012728602	Methanosarcina_MTP4_MTP4_GCA_000970045.1	315	Iyer
1239	Branch_7	1302279515	Microbacterium_292MF_292MF_GCA_000380605.1	401	Iyer
1240	Branch_7	1503079365	Streptomyces_natalensis_NRRL_B_5314_GCA_000715765.1	330	Iyer
1241	Branch_7	1503752425	Streptomyces_lydicus_NRRL_ISP_5461_GCA_000717345.1	330	Iyer
1242	Branch_7	1503047507	Streptomyces_lilacinus_NRRL_B_1968_GCA_000715685.1	234	Iyer
1243	Branch_7	1504467245	Streptomyces_NRRL_S_87_NRRL_S_87_GCA_000719335.1	331	Iyer
1244	Branch_7	1503297370	Streptomyces_NRRL_S_50_NRRL_S_50_GCA_000716195.1	335	Iyer
1245	Branch_7	1503312446	Streptomyces_resistomycificus_NRRL_ISP_5133_GCA_000716215.1	330	Iyer
1246	Branch_7	1115687136	Streptomyces_resistomycificus_DSM_40133_GCA_001514265.1	330	Iyer
1247	Branch_7	1004201204	Alicycliphilus_denitrificans_BC_GCA_000179015.2	353	Iyer
1248	Branch_7	1004836796	Alicycliphilus_denitrificans_K601_GCA_000204645.1	353	Iyer
1249	Branch_7	1089554916	Alicycliphilus_B1_B1_GCA_000974645.1	439	Iyer
1250	Branch_7	1080314660	Polaromonas_CG9_12_GCA_000751355.1	330	Iyer
1251	Branch_7	1502689141	Polaromonas_glacialis_R3_9_GCA_000709345.1	344	Iyer
1252	Branch_7	1088667772	Anaeromyxobacter_PSR_1_PSR_1_GCA_000964525.1	313	Iyer
1253	Branch_7	1002254103	Anaeromyxobacter_K_K_GCA_000020805.1	313	Iyer
1254	Branch_7	1001002273	Anaeromyxobacter_dehalogenans_2CP_C_GCA_000013385.1	313	Iyer
1255	Branch_7	1002470605	Anaeromyxobacter_dehalogenans_2CP_1_GCA_000022145.1	313	Iyer
1256		1305901449	Salinarimonas_rosea_DSM_21201_GCA_000429045.1	344
1257		1902171171	Alphaproteobacteria_bacterium_casp_alpha2_GCA_001510075.1	328
1258		1049679414	Pseudomonas_syringae_KCTC_12500_GCA_000507185.2	320
1259		1500047371	Pseudomonas_syringae_DSM_10604_GCA_000597765.1	238
1260		1701960642	Silvibacterium_bohemicum_S15_GCA_001006305.1	320
1261		1085852466	Thauera_SWB20_SWB20_GCA_000831325.1	235
1262		1013403033	Actinobacteria_bacterium_IMCC26256_IMCC26256_GCA_001023575.1	350
1263		1004687446	Pseudonocardia_dioxanivorans_CB1190_GCA_000196675.1	317
1264		1505767798	Streptomyces_erythrochromogenes_NRRL_B_2112_GCA_000725555.1	289
1265		1201870810	Xanthomonas_NCPPB1131_NCPPB1131_GCA_000226895.2	135		Lee	cluster6751	gr_04
1266	Branch_Microviridin	1031295546	Microcystis_aeruginosa_PCC_9701_GCA_000312285.1	324	Iyer_Lee
1267	Branch_Microviridin	1000589107	Microcystis_aeruginosa_NIES_843_GCA_000010625.1	324	Iyer_Lee	Lee	cluster21
1268	Branch_Microviridin	1032933238	Microcystis_aeruginosa_TAIHU98_GCA_000330925.1	324	Iyer_Lee
1269	Branch_Microviridin	1012981955	Microcystis_aeruginosa_NIES_2549_GCA_000981785.1	343	Iyer_Lee
1270	Branch_Microviridin	1030939744	Microcystis_aeruginosa_PCC_9432_GCA_000307995.2	324	Iyer_Lee
1271	Branch_Microviridin	1500067174	Microcystis_aeruginosa_PCC_7005_GCA_000599945.1	324	Iyer_Lee
1272	Branch_Microviridin	1029836737	Microcystis_T1_4_T1_4_GCA_000297435.1	324	Iyer_Lee	Lee	cluster21
1273	Branch_Microviridin	1123763005	Microcystis_aeruginosa_NIES_88_GCA_001578075.1	324	Iyer_Lee
1274	Branch_Microviridin	1041111899	Microcystis_aeruginosa_SPC777_GCA_000412595.1	324	Iyer_Lee	Lee	cluster21
1275	Branch_Microviridin	1031275272	Microcystis_aeruginosa_PCC_7941_GCA_000312205.1	324	Iyer_Lee
1276	Branch_Microviridin	1031265475	Microcystis_aeruginosa_PCC_9717_GCA_000312165.1	324	Iyer_Lee
1277	Branch_Microviridin	1031289683	Microcystis_aeruginosa_PCC_9809_GCA_000312265.1	324	Iyer_Lee
1278	Branch_Microviridin	1031284654	Microcystis_aeruginosa_PCC_9808_GCA_000312245.1	324	Iyer_Lee
1279	Branch_Microviridin	1033052365	Microcystis_aeruginosa_DIANCHI905_GCA_000332585.1	324	Iyer_Lee
1280	Branch_Microviridin	1031273146	Microcystis_aeruginosa_PCC_9443_GCA_000312185.1	69
1281	Branch_Microviridin	1031281689	Microcystis_aeruginosa_PCC_9807_GCA_000312225.1	324	Iyer_Lee
1282	Branch_Microviridin	1014005728	Microcystis_panniformis_FACHB_1757_GCA_001264245.1	324	Iyer_Lee
1283	Branch_Microviridin	1031314163	Microcystis_aeruginosa_PCC_9806_GCA_000312725.1	79
1284	Branch_Microviridin	1401449831	Planktothrix_rubescens_NIVA_CYA_407_GCA_000464785.1	330	Iyer_Lee
1285	Branch_Microviridin	1401468423	Planktothrix_prolifica_NIVA_CYA_98_GCA_000464845.1	330	Iyer_Lee
1286	Branch_Microviridin	1401444076	Planktothrix_prolifica_NIVA_CYA_406_GCA_000464765.1	330	Iyer_Lee
1287	Branch_Microviridin	1401462677	Planktothrix_agardhii_NIVA_CYA_56_3_GCA_000464825.1	330	Iyer_Lee
1288	Branch_Microviridin	1076964519	Planktothrix_agardhii_NIVA_CYA_126_8_GCA_000710505.1	334	Iyer_Lee	Lee	cluster21
1289	Branch_Microviridin	1401435135	Planktothrix_agardhii_NIVA_CYA_34_GCA_000464725.1	330	Iyer_Lee	Lee	cluster21
1290	Branch_Microviridin	1401419472	Planktothrix_agardhii_NIVA_CYA_15_GCA_000464665.1	330	Iyer_Lee	Lee	cluster21
1291	Branch_Microviridin	1401456518	Planktothrix_prolifica_NIVA_CYA_540_GCA_000464805.1	330	Iyer_Lee
1292	Branch_Microviridin	1401442956	Planktothrix_mougeotii_NIVA_CYA_405_GCA_000464745.1	330	Iyer_Lee	Lee	cluster21
1293	Branch_Microviridin	1003730001	Cyanothece_PCC_7822_PCC_7822_GCA_000147335.1	326	Iyer_Lee	Lee	cluster21
1294	Branch_Microviridin	1016057633	Nostoc_NIES_3756_NIES_3756_GCA_001548375.1	325	Iyer_Lee	Lee	cluster21
1295	Branch_Microviridin	1004799367	Anabaena_variabilis_ATCC_29413_GCA_000204075.1	325	Iyer_Lee
1296	Branch_Microviridin	1002122306	Nostoc_punctiforme_PCC_73102_GCA_000020025.1	328	Iyer_Lee
1297	Branch_Microviridin	1102820141	Nostoc_piscinale_CENA21_GCA_001298445.1	324	Iyer_Lee	Lee	cluster21
1298	Branch_Microviridin	1086622601	Mastigocladus_laminosus_UU774_GCA_000934435.1	328	Iyer_Lee
1299	Branch_Microviridin	1205957742	Fischerella_PCC_9339_PCC_9339_GCA_000315585.1	328	Iyer_Lee
1300	Branch_Microviridin	1031273144	Microcystis_aeruginosa_PCC_9443_GCA_000312185.1	325	Iyer_Lee
1301	Branch_Microviridin	1019503034	Nodularia_spumigena_CCY9414_GCA_000169135.1	326	Iyer_Lee
1302	Branch_Microviridin	1033962098	Nodularia_spumigena_CCY9414_GCA_000340565.3	326	Iyer_Lee
1303	Branch_Microviridin	1405886363	Aphanizomenon_flos_aquae_NIES_81_GCA_000521175.1	333	Iyer_Lee
1304	Branch_Microviridin	1300383180	Scytonema_hofmanni_PCC_7110_GCA_000346485.1	330	Iyer_Lee
1305	Branch_Microviridin	1022256669	Moorea_producens_3L_GCA_000211815.1	326	Iyer_Lee
1306	Branch_Microviridin	1206813674	Calothrix_PCC_7103_PCC_7103_GCA_000331305.1	287	Iyer_Lee
1307	Branch_Microviridin	1206815229	Calothrix_PCC_7103_PCC_7103_GCA_000331305.1	350	Iyer_Lee	Lee	cluster21	gr_01
1308	Branch_Microviridin	1406822651	Scytonema_hofmanni_UTEX_2349_GCA_000582685.1	341	Iyer_Lee
1309	Branch_Microviridin	1300389024	Scytonema_hofmanni_PCC_7110_GCA_000346485.1	350	Iyer_Lee	Lee	cluster21	gr_01
1310	Branch_Microviridin	1085641414	Scytonema_tolypothrichoides_VB_61278_GCA_000828085.1	336	Iyer_Lee
1311	Branch_Microviridin	1085637831	Tolypothrix_campylonemoides_VB511288_GCA_000828075.1	326	Iyer_Lee
1312	Branch_Microviridin	1405459880	Fischerella_PCC_9605_PCC_9605_GCA_000517105.1	324	Iyer_Lee	Lee	cluster21
1313	Branch_Microviridin	1007022648	Rivularia_PCC_7116_PCC_7116_GCA_000316665.1	341	Iyer_Lee
1314	Branch_Microviridin	1007065129	Calothrix_PCC_6303_GCA_000317435.1	323	Iyer_Lee	Lee	cluster21
1315	Branch_Microviridin	1000430561	Nostoc_PCC_7120_GCA_000009705.1	323	Iyer_Lee	Lee	cluster21	gr_01
1316	Branch_Microviridin	1507699408	Myxosarcina_GI1_GI1_GCA_000756305.1	324	Iyer_Lee	Lee	cluster21	gr_01
1317	Branch_Microviridin	1033007426	Xenococcus_PCC_7305_PCC_7305_GCA_000332055.1	333	Iyer_Lee
1318	Branch_Microviridin	1022257796	Moorea_producens_3L_GCA_000211815.1	333	Iyer_Lee	Lee	cluster21	gr_01
1319	Branch_Microviridin	1007050650	Chroococcidiopsis_thermalis_PCC_7203_GCA_000317125.1	325	Iyer_Lee	Lee	cluster21
1320	Branch_Microviridin	1085026201	Scytonema_millei_VB511283_GCA_000817735.1	324	Iyer_Lee	Lee	cluster21
1321	Branch_Microviridin	1205952270	Mastigocladopsis_repens_PCC_10914_GCA_000315565.1	326	Iyer_Lee	Lee	cluster21	gr_01
1322	Branch_Microviridin	1206906389	Oscillatoria_PCC_10802_PCC_10802_GCA_000332335.1	325	Iyer_Lee	Lee	cluster21	gr_01
1323	Branch_Microviridin	1002446889	Cyanothece_PCC_7425_PCC_7425_GCA_000022045.1	328	Iyer_Lee
1324	Branch_Microviridin	1031735539	Chamaesiphon_minutus_PCC_6605_GCA_000317145.1	322	Iyer_Lee	Lee	cluster7924	gr_01
1325	Branch_Microviridin	1405715830	Burkholderia_nodosa_DSM_21604_GCA_000519185.1	333	Iyer_Lee	Lee	cluster21
1326	Branch_Microviridin	1078719214	Cystobacter_violaceus_Cb_vi76_GCA_000733295.1	333	Iyer_Lee
1327	Branch_Microviridin	1013467765	Archangium_gephyra_DSM_2261_GCA_001027285.1	333	Iyer_Lee
1328	Branch_Microviridin	1033373546	Cystobacter_fuscus_DSM_2262_GCA_000335475.2	333	Iyer_Lee
1329	Branch_Microviridin	1033376970	Cystobacter_fuscus_DSM_2262_GCA_000335475.2	324	Iyer_Lee	Lee	cluster21	gr_01
1330	Branch_Microviridin	1019390726	Stigmatella_aurantiaca_DW4_3_1_GCA_000168055.1	333	Iyer_Lee
1331	Branch_Microviridin	1003955383	Stigmatella_aurantiaca_DW4_3_1_GCA_000165485.1	312	Iyer_Lee
1332	Branch_Microviridin	1079128686	Hyalangium_minutum_DSM_14724_GCA_000737315.1	342	Iyer_Lee	Lee	cluster21	gr_01
1333	Branch_Microviridin	1900414900	Deltaproteobacteria_bacterium_Ga0077550_GCA_001464385.1	333	Iyer_Lee
1334	Branch_Microviridin	1007841924	Sorangium_cellulosum_So0157_2_GCA_000418325.1	343	Iyer_Lee
1335	Branch_Microviridin	1003316466	Sorangium_cellulosum_So_ce56_GCA_000067165.1	341	Iyer_Lee
1336	Branch_Microviridin	1019515422	Microscilla_marina_ATCC_23134_GCA_000169175.1	334
1337	Branch_Microviridin	1019511003	Microscilla_marina_ATCC_23134_GCA_000169175.1	330
1338	Branch_Microviridin	1019508942	Microscilla_marina_ATCC_23134_GCA_000169175.1	338	Iyer_Lee
1339	Branch_Microviridin	1506937649	Chryseobacterium_CF365_CF365_GCA_000745535.1	334	Iyer_Lee
1340	Branch_Microviridin	1604650853	Chryseobacterium_YR477_YR477_GCA_000799375.1	334	Iyer_Lee	Lee	cluster21	gr_01
1341	Branch_Microviridin	1604640364	Chryseobacterium_YR480_YR480_GCA_000799325.1	334	Iyer_Lee
1342	Branch_Microviridin	1016676019	Chryseobacterium_gleum_ATCC_35910_GCA_000143785.1	334	Iyer_Lee
1343	Branch_Microviridin	1604618023	Chryseobacterium_YR459_YR459_GCA_000799235.1	334	Iyer_Lee	Lee	cluster21	gr_01
1344	Branch_Microviridin	700001627	#N/A	334	Iyer_Lee
1345	Branch_Microviridin	1604646474	Chryseobacterium_YR485_YR485_GCA_000799335.1	334	Iyer_Lee
1346	Branch_Microviridin	1402567382	Chryseobacterium_UNC8MFCol_UNC8MFCol_GCA_000482305.1	334	Iyer_Lee	Lee	cluster21	gr_01
1347	Branch_Microviridin	1902934553	Chryseobacterium_indologenes_mars15_GCA_001544435.1	334	Iyer_Lee	Lee	cluster21	gr_01
1348	Branch_Microviridin	1050545058	Chryseobacterium_indologenes_NBRC_14944_GCA_000520835.1	334	Iyer_Lee
1349	Branch_Microviridin	1702142158	Chryseobacterium_indologenes_J31_GCA_001013295.1	334	Iyer_Lee
1350	Branch_Microviridin	600003568	#N/A	334	Iyer_Lee
1351	Branch_Microviridin	1013306266	Chryseobacterium_gallinarum_DSM_27622_GCA_001021975.1	334	Iyer_Lee	Lee	cluster21	gr_01
1352	Branch_Microviridin	1079212786	Chryseobacterium_P1_3_P1_3_GCA_000738495.1	334	Iyer_Lee
1353	Branch_Microviridin	1604691567	Chryseobacterium_OV705_OV705_GCA_000799645.1	334	Iyer_Lee
1354	Branch_Microviridin	1011498927	Chryseobacterium_StRB126_StRB126_GCA_000829375.1	334	Iyer_Lee	Lee	cluster21	gr_01
1355	Branch_Microviridin	1500210084	Chryseobacterium_oranimense_G311_GCA_000612925.1	334	Iyer_Lee
1356	Branch_Microviridin	1085299022	Chryseobacterium_oranimense_G311_GCA_000820645.1	334	Iyer_Lee
1357	Branch_Microviridin	1095766389	Chryseobacterium_BLS98_BLS98_GCA_001045445.1	334	Iyer_Lee	Lee	cluster21	gr_01
1358	Branch_Microviridin	1095773930	Chryseobacterium_angstadtii_KM_GCA_001045465.1	334	Iyer_Lee
1359	Branch_Microviridin	1122343967	Chryseobacterium_kwangjuense_KJ1R5_GCA_001563495.1	334	Iyer_Lee	Lee	cluster21	gr_01
1360	Branch_Microviridin	1079173039	Chryseobacterium_vrystaatense_LMG_22846_GCA_000737765.1	334	Iyer_Lee
1361	Branch_Microviridin	1079180910	Chryseobacterium_luteum_DSM_18605_GCA_000737785.1	334	Iyer_Lee	Lee	cluster21	gr_01
1362	Branch_Microviridin	1604801135	Chryseobacterium_OV715_OV715_GCA_000800075.1	334	Iyer_Lee
1363	Branch_Microviridin	1079169075	Chryseobacterium_JM1_JM1_GCA_000737715.1	334	Iyer_Lee
1364	Branch_Microviridin	1079163121	Chryseobacterium_soli_DSM_19298_GCA_000737705.1	335	Iyer_Lee
1365	Branch_Microviridin	1102459196	Chryseobacterium_indologenes_CI_885_GCA_001295265.1	334	Iyer_Lee
1366	Branch_Microviridin	1105848140	Chryseobacterium_Leaf201_Leaf201_GCA_001421435.1	334	Iyer_Lee	Lee	cluster21	gr_01
1367	Branch_Microviridin	1306177762	Chryseobacterium_gregarium_DSM_19109_GCA_000430845.1	340	Iyer_Lee
1368	Branch_Microviridin	1502631547	Chryseobacterium_hispalense_DSM_25574_GCA_000708615.2	334	Iyer_Lee
1369	Branch_Microviridin	1903459641	Chryseobacterium_CCH4_E10_CCH4_E10_GCA_001556235.1	334	Iyer_Lee
1370	Branch_Microviridin	1206956802	Flavobacterium_B17_B17_GCA_000333355.1	125
1371	Branch_Microviridin	1604609009	Chryseobacterium_YR460_YR460_GCA_000799195.1	334	Iyer_Lee
1372	Branch_Microviridin	1106663908	Chryseobacterium_Leaf405_Leaf405_GCA_001425355.1	334	Iyer_Lee	Lee	cluster21	gr_01
1373	Branch_Microviridin	1306175909	Chryseobacterium_daeguense_DSM_19388_GCA_000430825.1	334	Iyer_Lee	Lee	cluster21	gr_01
1374	Branch_Microviridin	1015113907	Chryseobacterium_IHB_B_17019_IHB_B_17019_GCA_001456155.1	334	Iyer_Lee	Lee	cluster21	gr_01
1375	Branch_Microviridin	1102747025	Chryseobacterium_ERMR1_04_ERMR1_04_GCA_001297705.1	334	Iyer_Lee	Lee	cluster21	gr_01
1376	Branch_Microviridin	1095768898	Chryseobacterium_FH2_FH2_GCA_001045455.1	334	Iyer_Lee
1377	Branch_Microviridin	1507122985	Chryseobacterium_CF284_CF284_GCA_000746315.1	335	Iyer_Lee	Lee	cluster21	gr_01
1378	Branch_Microviridin	1028377955	Chryseobacterium_CF314_CF314_GCA_000282115.1	335	Iyer_Lee	Lee	cluster21	gr_01
1379	Branch_Microviridin	1506708707	Chryseobacterium_CF299_CF299_GCA_000744495.1	335	Iyer_Lee	Lee	cluster21	gr_01
1380	Branch_Microviridin	1079175902	Chryseobacterium_piperi_CTM_GCA_000737775.1	335	Iyer_Lee	Lee	cluster21	gr_01
1381	Branch_Microviridin	1604626376	Chryseobacterium_YR005_YR005_GCA_000799255.1	335	Iyer_Lee
1382	Branch_Microviridin	1115245523	Chryseobacterium_JAH_JAH_GCA_001507335.1	335	Iyer_Lee	Lee	cluster21
1383	Branch_Microviridin	1106373890	Chryseobacterium_Leaf394_Leaf394_GCA_001424105.1	335	Iyer_Lee	Lee	cluster21
1384	Branch_Microviridin	1604664302	Chryseobacterium_CF356_CF356_GCA_000799515.1	335	Iyer_Lee
1385	Branch_Microviridin	1079149989	Chryseobacterium_formosense_LMG_24722_GCA_000737665.1	335	Iyer_Lee
1386	Branch_Microviridin	1089032763	Flavobacterium_316_316_GCA_000967805.1	338	Iyer_Lee	Lee	cluster21	gr_01
1387	Branch_Microviridin	1106348297	Flavobacterium_Leaf359_Leaf359_GCA_001423985.1	333	Iyer_Lee
1388	Branch_Microviridin	1401394992	Chitinophaga_JGI_0001002_D04_JGI_0001002_D04_GCA_000463735.1	330	Iyer_Lee	Lee	cluster21
1389	Branch_Microviridin	1004508347	Sphingobacterium_21_21_GCA_000192845.1	337	Iyer_Lee	Lee	cluster21
1390	Branch_Microviridin	1305282310	Terrimonas_ferruginea_DSM_30193_GCA_000425585.1	345	Iyer_Lee	Lee	cluster21
1391	Branch_Microviridin	1302801943	Rudanella_lutea_DSM_19387_GCA_000383955.1	346	Lee	Lee	cluster6212	gr_01
1392	Branch_Microviridin	1807131016	Colwellia_TT2012_TT2012_GCA_001440345.1	328	Iyer_Lee
1393	Branch_Microviridin	1019237462	Vibrio_caribbeanicus_ATCC_BAA_2122_GCA_000165125.2	328	Iyer_Lee	Lee	cluster21	gr_01
1394	Branch_Microviridin	1301266613	Algicola_sagamiensis_DSM_14643_GCA_000374485.1	329	Iyer_Lee	Lee	cluster21
1395	Branch_Microviridin	1401435136	Planktothrix_agardhii_NIVA_CYA_34_GCA_000464725.1	324	Iyer_Lee
1396	Branch_Microviridin	1401419473	Planktothrix_agardhii_NIVA_CYA_15_GCA_000464665.1	324	Iyer_Lee
1397	Branch_Microviridin	1401456517	Planktothrix_prolifica_NIVA_CYA_540_GCA_000464805.1	324	Iyer_Lee	Lee	cluster21
1398	Branch_Microviridin	1401442957	Planktothrix_mougeotii_NIVA_CYA_405_GCA_000464745.1	324	Iyer_Lee
1399	Branch_Microviridin	1401462676	Planktothrix_agardhii_NIVA_CYA_56_3_GCA_000464825.1	324	Iyer_Lee
1400	Branch_Microviridin	1401468422	Planktothrix_prolifica_NIVA_CYA_98_GCA_000464845.1	324	Iyer_Lee
1401	Branch_Microviridin	1401444077	Planktothrix_prolifica_NIVA_CYA_406_GCA_000464765.1	324	Iyer_Lee
1402	Branch_Microviridin	1401449832	Planktothrix_rubescens_NIVA_CYA_407_GCA_000464785.1	324	Iyer_Lee
1403	Branch_Microviridin	1076964520	Planktothrix_agardhii_NIVA_CYA_126_8_GCA_000710505.1	324	Iyer_Lee
1404	Branch_Microviridin	1003730002	Cyanothece_PCC_7822_PCC_7822_GCA_000147335.1	324	Iyer_Lee
1405	Branch_Microviridin	1102820142	Nostoc_piscinale_CENA21_GCA_001298445.1	329	Iyer_Lee
1406	Branch_Microviridin	1016057634	Nostoc_NIES_3756_NIES_3756_GCA_001548375.1	327	Iyer_Lee
1407	Branch_Microviridin	1002122305	Nostoc_punctiforme_PCC_73102_GCA_000020025.1	330	Iyer_Lee
1408	Branch_Microviridin	1004799366	Anabaena_variabilis_ATCC_29413_GCA_000204075.1	327	Iyer_Lee
1409	Branch_Microviridin	1019503033	Nodularia_spumigena_CCY9414_GCA_000169135.1	325	Iyer_Lee	Lee	cluster21
1410	Branch_Microviridin	1033962097	Nodularia_spumigena_CCY9414_GCA_000340565.3	325	Iyer_Lee	Lee	cluster21
1411	Branch_Microviridin	1405886362	Aphanizomenon_flos_aquae_NIES_81_GCA_000521175.1	325	Iyer_Lee	Lee	cluster21
1412	Branch_Microviridin	1081056693	Tolypothrix_bouteillei_VB521301_GCA_000760695.2	180	Iyer_Lee
1413	Branch_Microviridin	1300383179	Scytonema_hofmanni_PCC_7110_GCA_000346485.1	330	Iyer_Lee	Lee	cluster21
1414	Branch_Microviridin	1205957741	Fischerella_PCC_9339_PCC_9339_GCA_000315585.1	326	Iyer_Lee	Lee	cluster21
1415	Branch_Microviridin	1086622600	Mastigocladus_laminosus_UU774_GCA_000934435.1	137	Iyer_Lee
1416	Branch_Microviridin	1031273142	Microcystis_aeruginosa_PCC_9443_GCA_000312185.1	325	Iyer_Lee
1417	Branch_Microviridin	1031281691	Microcystis_aeruginosa_PCC_9807_GCA_000312225.1	325	Iyer_Lee
1418	Branch_Microviridin	1033052364	Microcystis_aeruginosa_DIANCHI905_GCA_000332585.1	316	Iyer_Lee
1419	Branch_Microviridin	1031295547	Microcystis_aeruginosa_PCC_9701_GCA_000312285.1	326	Iyer_Lee
1420	Branch_Microviridin	1031314161	Microcystis_aeruginosa_PCC_9806_GCA_000312725.1	170	Iyer_Lee
1421	Branch_Microviridin	1031265476	Microcystis_aeruginosa_PCC_9717_GCA_000312165.1	325	Iyer_Lee
1422	Branch_Microviridin	1029836738	Microcystis_T1_4_T1_4_GCA_000297435.1	325	Iyer_Lee
1423	Branch_Microviridin	1012981956	Microcystis_aeruginosa_NIES_2549_GCA_000981785.1	326	Iyer_Lee
1424	Branch_Microviridin	1032933236	Microcystis_aeruginosa_TAIHU98_GCA_000330925.1	325	Iyer_Lee
1425	Branch_Microviridin	1031284653	Microcystis_aeruginosa_PCC_9808_GCA_000312245.1	326	Iyer_Lee
1426	Branch_Microviridin	1014005729	Microcystis_panniformis_FACHB_1757_GCA_001264245.1	326	Iyer_Lee
1427	Branch_Microviridin	1123763004	Microcystis_aeruginosa_NIES_88_GCA_001578075.1	326	Iyer_Lee
1428	Branch_Microviridin	1041111900	Microcystis_aeruginosa_SPC777_GCA_000412595.1	325	Iyer_Lee
1429	Branch_Microviridin	1031289682	Microcystis_aeruginosa_PCC_9809_GCA_000312265.1	326	Iyer_Lee
1430	Branch_Microviridin	1000589108	Microcystis_aeruginosa_NIES_843_GCA_000010625.1	326	Iyer_Lee
1431	Branch_Microviridin	1031314162	Microcystis_aeruginosa_PCC_9806_GCA_000312725.1	103	Iyer_Lee
1432	Branch_Microviridin	1500067175	Microcystis_aeruginosa_PCC_7005_GCA_000599945.1	245	Iyer_Lee
1433	Branch_Microviridin	1030939743	Microcystis_aeruginosa_PCC_9432_GCA_000307995.2	303	Iyer_Lee	Lee	cluster21
1434	Branch_Microviridin	1031275042	Microcystis_aeruginosa_PCC_7941_GCA_000312205.1	325	Iyer_Lee
1435	Branch_Microviridin	1022256668	Moorea_producens_3L_GCA_000211815.1	325	Iyer_Lee	Lee	cluster21	gr_01
1436	Branch_Microviridin	1206815230	Calothrix_PCC_7103_PCC_7103_GCA_000331305.1	327	Iyer_Lee
1437	Branch_Microviridin	1206814089	Calothrix_PCC_7103_PCC_7103_GCA_000331305.1	342	Iyer_Lee	Lee	cluster21	gr_01
1438	Branch_Microviridin	1000430562	Nostoc_PCC_7120_GCA_000009705.1	326	Iyer_Lee
1439	Branch_Microviridin	1085057523	Hassallia_byssoidea_VB512170_GCA_000817785.1	331	Iyer_Lee	Lee	cluster21	gr_01
1440	Branch_Microviridin	1406822650	Scytonema_hofmanni_UTEX_2349_GCA_000582685.1	329	Iyer_Lee	Lee	cluster21	gr_01
1441	Branch_Microviridin	1085641413	Scytonema_tolypothrichoides_VB_61278_GCA_000828085.1	326	Iyer_Lee	Lee	cluster21	gr_01
1442	Branch_Microviridin	1300389025	Scytonema_hofmanni_PCC_7110_GCA_000346485.1	338	Iyer_Lee
1443	Branch_Microviridin	1007022647	Rivularia_PCC_7116_PCC_7116_GCA_000316665.1	326	Iyer_Lee	Lee	cluster21	gr_01
1444	Branch_Microviridin	1405460704	Fischerella_PCC_9605_PCC_9605_GCA_000517105.1	327	Iyer_Lee	Lee	cluster21	gr_01
1445	Branch_Microviridin	1085637830	Tolypothrix_campylonemoides_VB511288_GCA_000828075.1	325	Iyer_Lee	Lee	cluster21	gr_01
1446	Branch_Microviridin	1205952271	Mastigocladopsis_repens_PCC_10914_GCA_000315565.1	323	Iyer_Lee
1447	Branch_Microviridin	1507699409	Myxosarcina_GI1_GI1_GCA_000756305.1	324	Iyer_Lee
1448	Branch_Microviridin	1206906390	Oscillatoria_PCC_10802_PCC_10802_GCA_000332335.1	323	Iyer_Lee
1449	Branch_Microviridin	1022257797	Moorea_producens_3L_GCA_000211815.1	308	Iyer_Lee
1450	Branch_Microviridin	1033007425	Xenococcus_PCC_7305_PCC_7305_GCA_000332055.1	325	Iyer_Lee	Lee	cluster21	gr_01
1451	Branch_Microviridin	1002446888	Cyanothece_PCC_7425_PCC_7425_GCA_000022045.1	325	Iyer_Lee	Lee	cluster21	gr_01
1452	Branch_Microviridin	1078719213	Cystobacter_violaceus_Cb_vi76_GCA_000733295.1	331	Iyer_Lee	Lee	cluster21
1453	Branch_Microviridin	1013467764	Archangium_gephyra_DSM_2261_GCA_001027285.1	331	Iyer_Lee	Lee	cluster21	gr_01
1454	Branch_Microviridin	1033373545	Cystobacter_fuscus_DSM_2262_GCA_000335475.2	330	Iyer_Lee	Lee	cluster21	gr_01
1455	Branch_Microviridin	1033376971	Cystobacter_fuscus_DSM_2262_GCA_000335475.2	347	Iyer_Lee
1456	Branch_Microviridin	1079128687	Hyalangium_minutum_DSM_14724_GCA_000737315.1	336	Iyer_Lee
1457	Branch_Microviridin	1019390725	Stigmatella_aurantiaca_DW4_3_1_GCA_000168055.1	479	Iyer_Lee
1458	Branch_Microviridin	1003955382	Stigmatella_aurantiaca_DW4_3_1_GCA_000165485.1	349	Iyer_Lee	Lee	cluster21	gr_01
1459	Branch_Microviridin	1900414899	Deltaproteobacteria_bacterium_Ga0077550_GCA_001464385.1	329	Iyer_Lee	Lee	cluster21	gr_01
1460	Branch_Microviridin	1003316465	Sorangium_cellulosum_So_ce56_GCA_000067165.1	339	Iyer_Lee	Lee	cluster21	gr_01
1461	Branch_Microviridin	1007841923	Sorangium_cellulosum_So0157_2_GCA_000418325.1	332	Iyer_Lee	Lee	cluster21	gr_01
1462	Branch_Microviridin	1019508941	Microscilla_marina_ATCC_23134_GCA_000169175.1	330	Lee	Lee	cluster21	gr_01
1463	Branch_Microviridin	1085299021	Chryseobacterium_oranimense_G311_GCA_000820645.1	310	Lee	Lee	cluster21	gr_01
1464	Branch_Microviridin	1500210083	Chryseobacterium_oranimense_G311_GCA_000612925.1	310	Lee	Lee	cluster21	gr_01
1465	Branch_Microviridin	1095766390	Chryseobacterium_BLS98_BLS98_GCA_001045445.1	317	Lee
1466	Branch_Microviridin	1604801134	Chryseobacterium_OV715_OV715_GCA_000800075.1	318	Lee	Lee	cluster21	gr_01
1467	Branch_Microviridin	1079169074	Chryseobacterium_JM1_JM1_GCA_000737715.1	318	Lee	Lee	cluster21	gr_01
1468	Branch_Microviridin	1095773929	Chryseobacterium_angstadtii_KM_GCA_001045465.1	318	Lee	Lee	cluster21	gr_01
1469	Branch_Microviridin	1079173038	Chryseobacterium_vrystaatense_LMG_22846_GCA_000737765.1	318	Lee	Lee	cluster21	gr_01
1470	Branch_Microviridin	1122343968	Chryseobacterium_kwangjuense_KJ1R5_GCA_001563495.1	318	Lee
1471	Branch_Microviridin	1079180911	Chryseobacterium_luteum_DSM_18605_GCA_000737785.1	318	Lee
1472	Branch_Microviridin	1102459195	Chryseobacterium_indologenes_CI_885_GCA_001295265.1	318	Lee	Lee	cluster21	gr_01
1473	Branch_Microviridin	1050545057	Chryseobacterium_indologenes_NBRC_14944_GCA_000520835.1	318	Lee	Lee	cluster21	gr_01
1474	Branch_Microviridin	1402567383	Chryseobacterium_UNC8MFCol_UNC8MFCol_GCA_000482305.1	318	Lee
1475	Branch_Microviridin	1902934554	Chryseobacterium_indologenes_mars15_GCA_001544435.1	318	Lee
1476	Branch_Microviridin	1011498928	Chryseobacterium_StRB126_StRB126_GCA_000829375.1	318	Lee
1477	Branch_Microviridin	1702142157	Chryseobacterium_indologenes_J31_GCA_001013295.1	318	Lee	Lee	cluster21	gr_01
1478	Branch_Microviridin	1604640363	Chryseobacterium_YR480_YR480_GCA_000799325.1	318	Lee	Lee	cluster21	gr_01
1479	Branch_Microviridin	1604646473	Chryseobacterium_YR485_YR485_GCA_000799335.1	318	Lee	Lee	cluster21	gr_01
1480	Branch_Microviridin	1604618024	Chryseobacterium_YR459_YR459_GCA_000799235.1	318	Lee
1481	Branch_Microviridin	1016676018	Chryseobacterium_gleum_ATCC_35910_GCA_000143785.1	318	Lee	Lee	cluster21	gr_01
1482	Branch_Microviridin	1506937648	Chryseobacterium_CF365_CF365_GCA_000745535.1	318	Lee	Lee	cluster21	gr_01
1483	Branch_Microviridin	1604650854	Chryseobacterium_YR477_YR477_GCA_000799375.1	318	Lee
1484	Branch_Microviridin	1013306267	Chryseobacterium_gallinarum_DSM_27622_GCA_001021975.1	318	Lee
1485	Branch_Microviridin	1079212785	Chryseobacterium_P1_3_P1_3_GCA_000738495.1	318	Lee	Lee	cluster21	gr_01
1486	Branch_Microviridin	1604691566	Chryseobacterium_OV705_OV705_GCA_000799645.1	318	Lee	Lee	cluster21	gr_01
1487	Branch_Microviridin	1079163120	Chryseobacterium_soli_DSM_19298_GCA_000737705.1	319	Lee	Lee	cluster21	gr_01
1488	Branch_Microviridin	1095768897	Chryseobacterium_FH2_FH2_GCA_001045455.1	318	Lee	Lee	cluster21	gr_01
1489	Branch_Microviridin	1015113908	Chryseobacterium_IHB_B_17019_IHB_B_17019_GCA_001456155.1	318	Lee
1490	Branch_Microviridin	1306175910	Chryseobacterium_daeguense_DSM_19388_GCA_000430825.1	318	Lee
1491	Branch_Microviridin	1306177761	Chryseobacterium_gregarium_DSM_19109_GCA_000430845.1	318	Lee	Lee	cluster21	gr_01
1492	Branch_Microviridin	1604609008	Chryseobacterium_YR460_YR460_GCA_000799195.1	318	Lee	Lee	cluster21	gr_01
1493	Branch_Microviridin	1106663909	Chryseobacterium_Leaf405_Leaf405_GCA_001425355.1	318	Lee
1494	Branch_Microviridin	1502631546	Chryseobacterium_hispalense_DSM_25574_GCA_000708615.2	318	Lee	Lee	cluster21	gr_01
1495	Branch_Microviridin	1903459640	Chryseobacterium_CCH4_E10_CCH4_E10_GCA_001556235.1	318	Lee	Lee	cluster21	gr_01
1496	Branch_Microviridin	1206956803	Flavobacterium_B17_B17_GCA_000333355.1	318	Lee
1497	Branch_Microviridin	1105848141	Chryseobacterium_Leaf201_Leaf201_GCA_001421435.1	315	Lee
1498	Branch_Microviridin	1028377956	Chryseobacterium_CF314_CF314_GCA_000282115.1	319	Lee
1499	Branch_Microviridin	1506708708	Chryseobacterium_CF299_CF299_GCA_000744495.1	319	Lee
1500	Branch_Microviridin	1507122986	Chryseobacterium_CF284_CF284_GCA_000746315.1	319	Lee
1501	Branch_Microviridin	1079175903	Chryseobacterium_piperi_CTM_GCA_000737775.1	319	Lee
1502	Branch_Microviridin	1604626375	Chryseobacterium_YR005_YR005_GCA_000799255.1	319	Lee	Lee	cluster21
1503	Branch_Microviridin	1115245524	Chryseobacterium_JAH_JAH_GCA_001507335.1	319	Lee
1504	Branch_Microviridin	1106373891	Chryseobacterium_Leaf394_Leaf394_GCA_001424105.1	319	Lee
1505	Branch_Microviridin	1604664301	Chryseobacterium_CF356_CF356_GCA_000799515.1	319	Lee	Lee	cluster21
1506	Branch_Microviridin	1079149988	Chryseobacterium_formosense_LMG_24722_GCA_000737665.1	319	Lee	Lee	cluster21
1507	Branch_Microviridin	1089032764	Flavobacterium_316_316_GCA_000967805.1	329	Lee
1508	Branch_Microviridin	1106348296	Flavobacterium_Leaf359_Leaf359_GCA_001423985.1	324	Lee	Lee	cluster21	gr_01
1509	Branch_Microviridin	1004508348	Sphingobacterium_21_21_GCA_000192845.1	324	Lee
1510	Branch_Microviridin	1401394993	Chitinophaga_JGI_0001002_D04_JGI_0001002_D04_GCA_000463735.1	324	Lee
1511	Branch_Microviridin	1305282311	Terrimonas_ferruginea_DSM_30193_GCA_000425585.1	336	Lee
1512	Branch_Microviridin	1302801944	Rudanella_lutea_DSM_19387_GCA_000383955.1	318	Lee
1513	Branch_Microviridin	1807131015	Colwellia_TT2012_TT2012_GCA_001440345.1	334	Lee	Lee	cluster21	gr_01
1514	Branch_Thuringinin	1603646326	Pseudomonas_aeruginosa_AZPAE14698_GCA_000794705.1	319	Iyer_Lee	Lee	cluster13	gr_05
1515	Branch_Thuringinin	1603409368	Pseudomonas_aeruginosa_AZPAE14906_GCA_000793915.1	319	Iyer_Lee	Lee	cluster13	gr_05
1516	Branch_Thuringinin	1604106983	Pseudomonas_aeruginosa_AZPAE14404_GCA_000796145.1	319	Iyer_Lee	Lee	cluster13	gr_05
1517	Branch_Thuringinin	1110419135	Pseudomonas_aeruginosa_WH_SGI_V_07647_GCA_001452325.1	319	Iyer_Lee	Lee	cluster13	gr_05
1518	Branch_Thuringinin	1603178311	Pseudomonas_aeruginosa_AZPAE15023_GCA_000793125.1	319	Iyer_Lee	Lee	cluster13	gr_05
1519	Branch_Thuringinin	1110610181	Pseudomonas_aeruginosa_WH_SGI_V_07258_GCA_001452935.1	319	Iyer_Lee	Lee	cluster13	gr_05
1520	Branch_Thuringinin	1602471761	Pseudomonas_aeruginosa_AZPAE14892_GCA_000790885.1	319	Iyer_Lee	Lee	cluster13	gr_05
1521	Branch_Thuringinin	1109969870	Pseudomonas_aeruginosa_WH_SGI_V_07376_GCA_001450865.1	319	Iyer_Lee	Lee	cluster13	gr_05
1522	Branch_Thuringinin	1602237182	Pseudomonas_aeruginosa_AZPAE14863_GCA_000790145.1	319	Iyer_Lee	Lee	cluster13	gr_05
1523	Branch_Thuringinin	1064852310	Pseudomonas_aeruginosa_BWH057_GCA_000629445.1	319	Iyer_Lee	Lee	cluster13	gr_05
1524	Branch_Thuringinin	1046837673	Pseudomonas_aeruginosa_CF77_GCA_000480375.1	319	Iyer_Lee	Lee	cluster13	gr_05
1525	Branch_Thuringinin	1705943017	Pseudomonas_denitrificans_1298_PDEN_GCA_001061455.1	319	Iyer_Lee	Lee	cluster13	gr_05
1526	Branch_Thuringinin	1602853081	Pseudomonas_aeruginosa_AZPAE14974_GCA_000792085.1	319	Iyer_Lee	Lee	cluster13	gr_05
1527	Branch_Thuringinin	1064856603	Pseudomonas_aeruginosa_BWH056_GCA_000629465.1	319	Iyer_Lee	Lee	cluster13	gr_05
1528	Branch_Thuringinin	1602036543	Pseudomonas_aeruginosa_AZPAE15035_GCA_000789495.1	319	Iyer_Lee	Lee	cluster13	gr_05
1529	Branch_Thuringinin	1066772462	Pseudomonas_aeruginosa_ID4365_GCA_000647615.1	319	Iyer_Lee	Lee	cluster13	gr_05
1530	Branch_Thuringinin	1110793096	Pseudomonas_aeruginosa_WH_SGI_V_07678_GCA_001453545.1	319	Iyer_Lee	Lee	cluster13	gr_05
1531	Branch_Thuringinin	1204422427	Pseudomonas_aeruginosa_DQ8_GCA_000283055.1	319	Iyer_Lee	Lee	cluster13	gr_05
1532	Branch_Thuringinin	1110677124	Pseudomonas_aeruginosa_WH_SGI_V_07423_GCA_001453155.1	319	Iyer_Lee	Lee	cluster13	gr_05
1533	Branch_Thuringinin	1109679790	Pseudomonas_aeruginosa_WH_SGI_V_07229_GCA_001449905.1	319	Iyer_Lee	Lee	cluster13	gr_05
1534	Branch_Thuringinin	1603863222	Pseudomonas_aeruginosa_AZPAE14828_GCA_000795385.1	319	Iyer_Lee	Lee	cluster13	gr_05
1535	Branch_Thuringinin	1603282157	Pseudomonas_aeruginosa_AZPAE15069_GCA_000793455.1	319	Iyer_Lee	Lee	cluster13	gr_05
1536	Branch_Thuringinin	1022518030	Pseudomonas_aeruginosa_HB15_GCA_000215795.5	319	Iyer_Lee	Lee	cluster13	gr_05
1537	Branch_Thuringinin	1602580035	Pseudomonas_aeruginosa_AZPAE14924_GCA_000791225.1	319	Iyer_Lee	Lee	cluster13	gr_05
1538	Branch_Thuringinin	1006260314	Pseudomonas_aeruginosa_DK2_GCA_000271365.1	319	Iyer_Lee	Lee	cluster13	gr_05
1539	Branch_Thuringinin	1705744102	Pseudomonas_denitrificans_1151_PDEN_GCA_001060395.1	319	Iyer_Lee	Lee	cluster13	gr_05
1540	Branch_Thuringinin	1111008291	Pseudomonas_aeruginosa_WH_SGI_V_07306_GCA_001454285.1	319	Iyer_Lee	Lee	cluster13	gr_05
1541	Branch_Thuringinin	1025908323	Pseudomonas_aeruginosa_PADK2_CF510_GCA_000259025.1	319	Iyer_Lee	Lee	cluster13	gr_05
1542	Branch_Thuringinin	1603930959	Pseudomonas_aeruginosa_AZPAE13866_GCA_000795585.1	319	Iyer_Lee	Lee	cluster13	gr_05
1543	Branch_Thuringinin	1603314215	Pseudomonas_aeruginosa_AZPAE14905_GCA_000793615.1	319	Iyer_Lee	Lee	cluster13	gr_05
1544	Branch_Thuringinin	1041121839	Pseudomonas_aeruginosa_PGPR2_GCA_000412735.1	319	Iyer_Lee	Lee	cluster13	gr_05
1545	Branch_Thuringinin	1110062765	Pseudomonas_aeruginosa_WH_SGI_V_07411_GCA_001451165.1	319	Iyer_Lee	Lee	cluster13	gr_05
1546	Branch_Thuringinin	1047184193	Pseudomonas_aeruginosa_BWHPSA010_GCA_000481505.1	319	Iyer_Lee	Lee	cluster13	gr_05
1547	Branch_Thuringinin	1110885676	Pseudomonas_aeruginosa_WH_SGI_V_07255_GCA_001453835.1	319	Iyer_Lee	Lee	cluster13	gr_05
1548	Branch_Thuringinin	1096282041	Pseudomonas_aeruginosa_MH19_GCA_001051345.1	319	Iyer_Lee
1549	Branch_Thuringinin	1047086422	Pseudomonas_aeruginosa_BWHPSA026_GCA_000481185.1	319	Iyer_Lee	Lee	cluster13	gr_05
1550	Branch_Thuringinin	1601592234	Pseudomonas_aeruginosa_PDR_GCA_000783275.1	319	Iyer_Lee	Lee	cluster13	gr_05
1551	Branch_Thuringinin	1705762147	Pseudomonas_aeruginosa_1170_PAER_GCA_001060435.1	319	Iyer_Lee	Lee	cluster13	gr_05
1552	Branch_Thuringinin	1604366856	Pseudomonas_aeruginosa_AZPAE12156_GCA_000796985.1	319	Iyer_Lee	Lee	cluster13	gr_05
1553	Branch_Thuringinin	1602198755	Pseudomonas_aeruginosa_AZPAE14858_GCA_000790025.1	319	Iyer_Lee	Lee	cluster13	gr_05
1554	Branch_Thuringinin	1602965589	Pseudomonas_aeruginosa_AZPAE14989_GCA_000792445.1	319	Iyer_Lee	Lee	cluster13	gr_05
1555	Branch_Thuringinin	1707452428	Pseudomonas_aeruginosa_1152_PAER_GCA_001069315.1	319	Iyer_Lee	Lee	cluster13	gr_05
1556	Branch_Thuringinin	1046865615	Pseudomonas_aeruginosa_C41_GCA_000480455.1	319	Iyer_Lee	Lee	cluster13	gr_05
1557	Branch_Thuringinin	1015981985	Pseudomonas_aeruginosa_NCGM257_GCA_001547955.1	319	Iyer_Lee	Lee	cluster13	gr_05
1558	Branch_Thuringinin	1110759174	Pseudomonas_aeruginosa_WH_SGI_V_07632_GCA_001453415.1	319	Iyer_Lee	Lee	cluster13	gr_05
1559	Branch_Thuringinin	1109467670	Pseudomonas_aeruginosa_WH_SGI_V_07074_GCA_001449175.1	319	Iyer_Lee	Lee	cluster13	gr_05
1560	Branch_Thuringinin	1603827390	Pseudomonas_aeruginosa_AZPAE14823_GCA_000795285.1	324	Iyer_Lee	Lee	cluster13	gr_05
1561	Branch_Thuringinin	1085692351	Pseudomonas_MT_1_MT_1_GCA_000828755.1	319	Iyer_Lee	Lee	cluster13	gr_05
1562	Branch_Thuringinin	1604421409	Pseudomonas_aeruginosa_AZPAE12414_GCA_000797145.1	319	Iyer_Lee	Lee	cluster13	gr_05
1563	Branch_Thuringinin	1605946635	Pseudomonas_aeruginosa_ST260_GCA_000817865.1	319	Iyer_Lee	Lee	cluster13	gr_05
1564	Branch_Thuringinin	1602568354	Pseudomonas_aeruginosa_AZPAE14922_GCA_000791185.1	319	Iyer_Lee	Lee	cluster13	gr_05
1565	Branch_Thuringinin	1604415879	Pseudomonas_aeruginosa_AZPAE12413_GCA_000797125.1	319	Iyer_Lee	Lee	cluster13	gr_05
1566	Branch_Thuringinin	1604423809	Pseudomonas_aeruginosa_AZPAE12415_GCA_000797165.1	319	Iyer_Lee	Lee	cluster13	gr_05
1567	Branch_Thuringinin	1110306023	Pseudomonas_aeruginosa_WH_SGI_V_07619_GCA_001451965.1	319	Iyer_Lee	Lee	cluster13	gr_05
1568	Branch_Thuringinin	1043969664	Pseudomonas_aeruginosa_WC55_GCA_000455705.1	319	Iyer_Lee	Lee	cluster13	gr_05
1569	Branch_Thuringinin	1109878244	Pseudomonas_aeruginosa_WH_SGI_V_07179_GCA_001450555.1	319	Iyer_Lee	Lee	cluster13	gr_05
1570	Branch_Thuringinin	1076328202	Pseudomonas_aeruginosa_C1913C_GCA_000705155.1	319	Iyer_Lee	Lee	cluster13	gr_05
1571	Branch_Thuringinin	1602930529	Pseudomonas_aeruginosa_AZPAE14984_GCA_000792325.1	319	Iyer_Lee	Lee	cluster13	gr_05
1572	Branch_Thuringinin	1602868368	Pseudomonas_aeruginosa_AZPAE15029_GCA_000792145.1	319	Iyer_Lee	Lee	cluster13	gr_05
1573	Branch_Thuringinin	1056667255	Pseudomonas_aeruginosa_VRFPA06_GCA_000567865.1	319	Iyer_Lee	Lee	cluster13	gr_05
1574	Branch_Thuringinin	1303915876	Pseudomonas_pelagia_CL_AP6_GCA_000410875.1	319	Iyer_Lee	Lee	cluster13	gr_05
1575	Branch_Thuringinin	1050450322	Pseudomonas_aeruginosa_PS50_GCA_000520175.1	319	Iyer_Lee
1576	Branch_Thuringinin	1007510103	Pseudomonas_denitrificans_ATCC_13867_GCA_000349845.1	317	Iyer_Lee	Lee	cluster13	gr_05
1577	Branch_Thuringinin	1805481619	Pseudomonas_aeruginosa_GCA_001374055.1	319	Iyer_Lee	Lee	cluster13	gr_05
1578	Branch_Thuringinin	1104570837	Pseudomonas_syringae_berberidis_GCA_001401405.1	317	Iyer_Lee	Lee	cluster13	gr_05
1579	Branch_Thuringinin	1120633946	Pseudomonas_amygdali_morsprunorum_GCA_001535755.1	317	Iyer_Lee	Lee	cluster13	gr_05
1580	Branch_Thuringinin	1009554997	Pseudomonas_chlororaphis_PA23_GCA_000698865.1	317	Iyer_Lee	Lee	cluster13	gr_05
1581	Branch_Thuringinin	1505923449	Pseudomonas_japonica_NBRC_103040_DSM_22348_GCA_000730585.1	194	Iyer_Lee	Lee	cluster13	gr_05
1582	Branch_Thuringinin	1500856079	Pseudomonas_mosselii_DSM_17497_GCA_000621225.1	319	Iyer_Lee	Lee	cluster13	gr_05
1583	Branch_Thuringinin	1505925913	Pseudomonas_japonica_NBRC_103040_DSM_22348_GCA_000730585.1	319	Iyer_Lee	Lee	cluster13	gr_05
1584	Branch_Thuringinin	1018344813	Pseudomonas_amygdali_tabaci_ATCC_11528_GCA_000159835.2	319	Iyer_Lee	Lee	cluster13	gr_05
1585	Branch_Thuringinin	1091563263	Pseudomonas_amygdali_tabaci_ATCC_11528_GCA_001006455.1	319	Iyer_Lee	Lee	cluster13	gr_05
1586	Branch_Thuringinin	1016916606	Pseudomonas_amygdali_tabaci_ATCC_11528_GCA_000145945.1	319	Iyer_Lee	Lee	cluster13	gr_05
1587	Branch_Thuringinin	1107572819	Pseudomonas_Root9_Root9_GCA_001429205.1	319	Iyer_Lee	Lee	cluster13	gr_05
1588	Branch_Thuringinin	1121083312	Pseudomonas_fluorescens_Ps_40_GCA_001542725.1	319	Iyer_Lee	Lee	cluster13	gr_05
1589	Branch_Thuringinin	1038825948	Pseudomonas_putida_LF54_GCA_000390005.2	317	Iyer_Lee	Lee	cluster13	gr_05
1590	Branch_Thuringinin	1000142490	Pseudomonas_putida_KT2440_GCA_000007565.2	319	Iyer_Lee	Lee	cluster13	gr_05
1591	Branch_Thuringinin	1096402774	Pseudomonas_putida_H_GCA_001077495.1	319	Iyer_Lee	Lee	cluster13	gr_05
1592	Branch_Thuringinin	1097158124	Pseudomonas_putida_JLR11_GCA_001183585.1	319	Iyer_Lee	Lee	cluster13	gr_05
1593	Branch_Thuringinin	1008978078	Pseudomonas_brassicacearum_DF41_GCA_000585995.1	317	Iyer_Lee	Lee	cluster13	gr_05
1594	Branch_Thuringinin	1083554496	Pseudomonas_frederiksbergensis_SI8_GCA_000802155.2	317	Iyer_Lee	Lee	cluster13	gr_05
1595	Branch_Thuringinin	1081968942	Pseudomonas_coronafaciens_LMG_5060_GCA_000773135.1	319	Iyer_Lee	Lee	cluster13	gr_05
1596	Branch_Thuringinin	1204221868	Pseudomonas_fluorescens_NZ011_GCA_000276585.1	441	Iyer_Lee
1597	Branch_Thuringinin	1400819380	Pseudomonas_syringae_CC1559_GCA_000452685.2	319	Iyer_Lee	Lee	cluster13	gr_05
1598	Branch_Thuringinin	1300612872	Pseudomonas_fuscovaginae_SE_1_GCA_000364705.1	319	Iyer_Lee
1599	Branch_Thuringinin	1606236666	Pseudomonas_rhodesiae_FF9_GCA_000821225.1	319	Iyer_Lee	Lee	cluster13	gr_05
1600	Branch_Thuringinin	1102131627	Pseudomonas_syringae_maculicola_GCA_001293575.1	273	Iyer_Lee	Lee	cluster13	gr_05
1601	Branch_Thuringinin	1016886242	Pseudomonas_syringae_maculicola_ES4326_GCA_000145845.1	319	Iyer_Lee	Lee	cluster13	gr_05
1602	Branch_Thuringinin	1805175241	Pseudomonas_NBRC_111137_NBRC_111137_GCA_001320785.1	319	Iyer_Lee	Lee	cluster13	gr_05
1603	Branch_Thuringinin	1121071610	Pseudomonas_fluorescens_Ps_77_GCA_001542705.1	319	Iyer_Lee	Lee	cluster13	gr_05
1604	Branch_Thuringinin	1000819588	Pseudomonas_syringae_syringae_B728a_GCA_000012245.1	319	Iyer_Lee	Lee	cluster13	gr_05
1605	Branch_Thuringinin	1056608836	Klebsiella_pneumoniae_MGH_47_GCA_000567645.1	320	Iyer_Lee
1606	Branch_Thuringinin	1056482691	Klebsiella_pneumoniae_BIDMC_46a_GCA_000567165.1	320	Iyer_Lee
1607	Branch_Thuringinin	1056452667	Klebsiella_pneumoniae_BIDMC_53_GCA_000567045.1	320	Iyer_Lee
1608	Branch_Thuringinin	1606491319	Klebsiella_pneumoniae_GCA_000822245.1	320	Iyer_Lee	Lee	cluster13	gr_05
1609	Branch_Thuringinin	1056513850	Klebsiella_pneumoniae_BIDMC_18D_GCA_000567285.1	320	Iyer_Lee
1610	Branch_Thuringinin	1048244878	Klebsiella_pneumoniae_BIDMC_41_GCA_000492195.1	320	Iyer_Lee
1611	Branch_Thuringinin	1080071629	Salmonella_enterica_enterica_Bareilly_CFSAN000754_GCA_000749105.1	320	Iyer_Lee	Lee	cluster13	gr_05
1612	Branch_Thuringinin	1204964256	Salmonella_enterica_enterica_Bareilly_06_0784_GCA_000293075.1	320	Iyer_Lee	Lee	cluster13	gr_05
1613	Branch_Thuringinin	1112677869	Enterobacter_aerogenes_SMART_350_GCA_001472155.1	320	Iyer_Lee	Lee	cluster13	gr_05
1614	Branch_Thuringinin	1112904282	Enterobacter_aerogenes_SMART_1060_GCA_001473095.1	320	Iyer_Lee	Lee	cluster13	gr_05
1615	Branch_Thuringinin	1502141279	Klebsiella_pneumoniae_4541_2_GCA_000699325.1	320	Iyer_Lee	Lee	cluster13	gr_05
1616	Branch_Thuringinin	1075144084	Klebsiella_pneumoniae_UCI_62_GCA_000694875.1	320	Iyer_Lee
1617	Branch_Thuringinin	1094914730	Citrobacter_MGH103_MGH103_GCA_001034475.1	320	Iyer_Lee	Lee	cluster13	gr_05
1618	Branch_Thuringinin	1706058851	Shigella_boydii_1146_SBOY_GCA_001062045.1	320	Iyer_Lee	Lee	cluster13	gr_05
1619	Branch_Thuringinin	1092131039	Enterobacter_aerogenes_GN02286_GCA_001011195.1	320	Iyer_Lee	Lee	cluster13	gr_05
1620	Branch_Thuringinin	1031862534	Cronobacter_universalis_NCTC_9529_GCA_000319325.1	320	Iyer_Lee
1621	Branch_Thuringinin	1406817953	Pantoea_ananatis_Sd_1_GCA_000582575.1	303	Iyer_Lee	Lee	cluster13	gr_05
1622	Branch_Thuringinin	1084089505	Pectobacterium_carotovorum_carotovorum_GCA_000808375.1	320	Iyer_Lee	Lee	cluster13	gr_05
1623	Branch_Thuringinin	1002870063	Pectobacterium_wasabiae_WPP163_GCA_000024645.1	320	Iyer_Lee	Lee	cluster13	gr_05
1624	Branch_Thuringinin	1084110905	Pectobacterium_carotovorum_carotovorum_GCA_000808475.1	320	Iyer_Lee	Lee	cluster13	gr_05
1625	Branch_Thuringinin	1046146057	Halomonas_huangheensis_BJGMM_B45_GCA_000470745.1	304	Iyer_Lee	Lee	cluster13	gr_05
1626	Branch_Thuringinin	1014827392	Halomonas_huangheensis_BJGMM_B45_GCA_001431725.1	316	Iyer_Lee	Lee	cluster13	gr_05
1627	Branch_Thuringinin	1404095644	Vibrio_parahaemolyticus_VIP4_0444_GCA_000500485.1	230	Iyer_Lee	Lee	cluster13	gr_05
1628	Branch_Thuringinin	1804761382	Vibrio_JCM_18905_JCM_18905_GCA_001315205.1	230	Iyer_Lee	Lee	cluster13	gr_05
1629	Branch_Thuringinin	1075173637	Vibrio_JCM_18905_JCM_18905_GCA_000695055.1	318	Iyer_Lee	Lee	cluster13	gr_05
1630	Branch_Thuringinin	1204083711	Vibrio_F6_FF_238_GCA_000272145.1	317	Iyer_Lee	Lee	cluster13	gr_05
1631	Branch_Thuringinin	1203129782	Vibrio_anguillarum_96F_GCA_000257165.1	230	Iyer_Lee	Lee	cluster13	gr_05
1632	Branch_Thuringinin	1204130167	Vibrio_splendidus_1F_157_GCA_000272345.1	317	Iyer_Lee	Lee	cluster13	gr_05
1633	Branch_Thuringinin	1104662627	Vibrio_metoecus_07_2435_GCA_001402165.1	315	Iyer_Lee	Lee	cluster13	gr_05
1634	Branch_Thuringinin	1084905259	Pseudoalteromonas_distincta_ATCC_700518_GCA_000814675.1	318	Iyer_Lee
1635	Branch_Thuringinin	1083700478	Pseudoalteromonas_flavipulchra_NCIMB_2033_ATCC_BAA_314_GCA_000803085.1	318	Iyer_Lee
1636	Branch_Thuringinin	1089121557	Salinivibrio_KP_1_KP_1_GCA_000968645.1	312	Iyer_Lee
1637	Branch_Thuringinin	1202491538	Sphingomonas_echinoides_ATCC_14820_GCA_000241465.1	321	Iyer_Lee	Lee	cluster13	gr_05
1638	Branch_Thuringinin	1604520122	Sphingomonas_Ant_H11_Ant_H11_GCA_000797515.1	321	Iyer_Lee	Lee	cluster13	gr_05
1639	Branch_Thuringinin	1113725201	Sphingomonas_sanguinis_SB4_GCA_001476905.1	314	Iyer_Lee	Lee	cluster13	gr_05
1640	Branch_Thuringinin	1007465153	Sphingomonas_MM_1_MM_1_GCA_000347675.2	315	Iyer_Lee	Lee	cluster13	gr_05
1641	Branch_Thuringinin	1099452988	Nautella_italica_CECT_7321_GCA_001251095.1	326	Iyer_Lee	Lee	cluster13	gr_05
1642	Branch_Thuringinin	1013158829	Altererythrobacter_atlanticus_26DY36_GCA_001008165.2	312	Iyer_Lee	Lee	cluster13	gr_05
1643	Branch_Thuringinin	1102574863	Novosphingobium_AAP1_AAP1_GCA_001295765.1	316	Iyer_Lee	Lee	cluster13	gr_05
1644	Branch_Thuringinin	1105860914	Sphingomonas_Leaf20_Leaf20_GCA_001421535.1	316	Iyer_Lee	Lee	cluster13	gr_05
1645	Branch_Thuringinin	1083074360	Sphingomonas_parapaucimobilis_NBRC_15100_GCA_000787715.1	307	Iyer_Lee	Lee	cluster13	gr_06
1646	Branch_Thuringinin	1004835079	Alicycliphilus_denitrificans_K601_GCA_000204645.1	327	Iyer_Lee	Lee	cluster13	gr_05
1647	Branch_Thuringinin	1903440035	Acidovorax_delafieldii_CCH3_G3_GCA_001556145.1	327	Iyer_Lee	Lee	cluster13	gr_05
1648	Branch_Thuringinin	1040963378	Delftia_acidovorans_CCUG_274B_GCA_000411195.1	162	Iyer_Lee
1649	Branch_Thuringinin	1107055736	Caulobacter_Root1472_Root1472_GCA_001426985.1	126		Lee	cluster13	gr_05
1650	Branch_Thuringinin	1501835557	Terasakiella_pusilla_DSM_6293_GCA_000688235.1	316	Iyer_Lee	Lee	cluster13
1651	Branch_Thuringinin	1107524093	Ensifer_Root954_Root954_GCA_001429005.1	318	Iyer_Lee	Lee	cluster13	gr_05
1652	Branch_Thuringinin	1106930204	Ensifer_Root1312_Root1312_GCA_001426465.1	318	Iyer_Lee	Lee	cluster13	gr_05
1653	Branch_Thuringinin	1106898797	Ensifer_Root1298_Root1298_GCA_001426365.1	318	Iyer_Lee	Lee	cluster13	gr_05
1654	Branch_Thuringinin	1107555234	Ensifer_Root74_Root74_GCA_001429125.1	318	Iyer_Lee	Lee	cluster13	gr_05
1655	Branch_Thuringinin	1111552165	Sinorhizobium_Sb3_Sb3_GCA_001461705.1	321	Iyer_Lee	Lee	cluster13	gr_05
1656	Branch_Thuringinin	1080808175	Rhizobium_YS_1r_YS_1r_GCA_000757525.1	318	Iyer_Lee
1657	Branch_Thuringinin	1405627866	Rhizobium_selenitireducens_ATCC_BAA_1503_GCA_000518785.1	316	Iyer_Lee	Lee	cluster13	gr_05
1658	Branch_Thuringinin	1406323088	Ochrobactrum_rhizosphaerae_SJY1_GCA_000559065.1	326	Lee	Lee	cluster5730
1659	Branch_Thuringinin	1015361836	Pannonibacter_phragmitetus_31801_GCA_001484065.1	267	Lee
1660	Branch_Thuringinin	1301534796	euryarchaeote_SCGC_AAA261_G15_SCGC_AAA261_G15_GCA_000376025.1	115
1661	Branch_Thuringinin	1083798316	archaeon_GW2011_AR18_GCA_000806155.1	343
1662	Branch_Thuringinin	1083798320	archaeon_GW2011_AR18_GCA_000806155.1	312
1663	Branch_Thuringinin	1600607944	Escherichia_coli_blood_10_1310_GCA_000778765.1	306	Iyer_Lee	Lee	cluster13	gr_03
1664	Branch_Thuringinin	1600982192	Escherichia_coli_upec_150_GCA_000780415.1	306	Iyer_Lee	Lee	cluster13	gr_03
1665	Branch_Thuringinin	1600080674	Escherichia_coli_upec_95_GCA_000776435.1	306	Iyer_Lee	Lee	cluster13	gr_03
1666	Branch_Thuringinin	1507534344	Escherichia_coli_E_coli_GCA_000753035.1	306	Iyer_Lee	Lee	cluster13	gr_03
1667	Branch_Thuringinin	1600632462	Escherichia_coli_blood_10_1308_GCA_000778915.1	306	Iyer_Lee	Lee	cluster13	gr_03
1668	Branch_Thuringinin	1600796791	Escherichia_coli_upec_188_GCA_000779635.1	306	Iyer_Lee	Lee	cluster13	gr_03
1669	Branch_Thuringinin	1600128712	Escherichia_coli_upec_65_GCA_000776615.1	306	Iyer_Lee	Lee	cluster13	gr_03
1670	Branch_Thuringinin	1600963003	Escherichia_coli_upec_153_GCA_000780335.1	306	Iyer_Lee	Lee	cluster13	gr_03
1671	Branch_Thuringinin	1044887265	Escherichia_coli_KOEGE_56_169a_GCA_000459735.1	301	Iyer_Lee	Lee	cluster13	gr_03
1672	Branch_Thuringinin	1045174583	Escherichia_coli_UMEA_3221_1_GCA_000460935.1	301	Iyer_Lee	Lee	cluster13	gr_03
1673	Branch_Thuringinin	1045184790	Escherichia_coli_UMEA_3230_1_GCA_000460975.1	301	Iyer_Lee	Lee	cluster13	gr_03
1674	Branch_Thuringinin	1045303597	Escherichia_coli_UMEA_3656_1_GCA_000461475.1	301	Iyer_Lee	Lee	cluster13	gr_03
1675	Branch_Thuringinin	1037170071	Escherichia_coli_SWW33_GCA_000364305.1	301	Iyer_Lee	Lee	cluster13	gr_03
1676	Branch_Thuringinin	1044424454	Escherichia_coli_HVH_125_4_2634716_GCA_000457815.1	301	Iyer_Lee	Lee	cluster13	gr_03
1677	Branch_Thuringinin	1057724847	Escherichia_coli_MP1_GCA_000576655.1	301	Iyer_Lee
1678	Branch_Thuringinin	1061881610	Escherichia_coli_K02_GCA_000607285.1	301	Iyer_Lee	Lee	cluster13	gr_03
1679	Branch_Thuringinin	1122816589	Salmonella_enterica_NGUA13_GCA_001569785.1	300	Iyer_Lee	Lee	cluster13	gr_03
1680	Branch_Thuringinin	1076012566	Escherichia_coli_1_392_07_S1_C2_GCA_000703885.1	306	Iyer_Lee	Lee	cluster13
1681	Branch_Thuringinin	1802920234	Escherichia_coli_IMT31352_GCA_001282235.1	306	Iyer_Lee	Lee	cluster13	gr_03
1682	Branch_Thuringinin	1014886082	Escherichia_coli_YD786_GCA_001442495.1	306	Iyer_Lee	Lee	cluster13	gr_03
1683	Branch_Thuringinin	1802915697	Escherichia_coli_IMT28707_GCA_001282225.1	306	Iyer_Lee	Lee	cluster13	gr_03
1684	Branch_Thuringinin	1802909447	Escherichia_coli_IMT28764_GCA_001282215.1	306	Iyer_Lee	Lee	cluster13	gr_03
1685	Branch_Thuringinin	1605357903	Escherichia_coli_MAMC18_GCA_000806175.1	306	Iyer_Lee	Lee	cluster13	gr_03
1686	Branch_Thuringinin	1076007736	Escherichia_coli_1_392_07_S1_C1_GCA_000703865.1	306	Iyer_Lee	Lee	cluster13
1687	Branch_Thuringinin	1802933125	Escherichia_coli_IMT33181_GCA_001282335.1	306	Iyer_Lee
1688	Branch_Thuringinin	1802940596	Escherichia_coli_IMT33180_GCA_001282375.1	257	Iyer_Lee	Lee	cluster13	gr_03
1689	Branch_Thuringinin	1074586816	Escherichia_coli_UCI_53_GCA_000692815.1	301	Iyer_Lee	Lee	cluster13	gr_03
1690	Branch_Thuringinin	1090719827	Escherichia_coli_BE127_GCA_000987525.1	285	Iyer_Lee
1691	Branch_Thuringinin	1090733626	Escherichia_coli_46zs_GCA_000987555.1	209	Iyer_Lee
1692	Branch_Thuringinin	1802026728	Escherichia_coli_103385_GCA_001265235.1	186	Iyer_Lee
1693	Branch_Thuringinin	1802041199	Escherichia_coli_300059_GCA_001265295.1	186	Iyer_Lee
1694	Branch_Thuringinin	1025048671	Escherichia_coli_DEC2C_GCA_000249195.2	264	Iyer_Lee
1695	Branch_Thuringinin	1501998116	Escherichia_coli_S6995_GCA_000691085.1	141	Iyer_Lee
1696	Branch_Thuringinin	1020976259	Escherichia_coli_2362_75_GCA_000183005.2	306	Iyer_Lee	Lee	cluster13
1697	Branch_Thuringinin	1025019818	Escherichia_coli_DEC1B_GCA_000249075.2	306	Iyer_Lee
1698	Branch_Thuringinin	1025056639	Escherichia_coli_DEC2D_GCA_000249215.2	301	Iyer_Lee	Lee	cluster13
1699	Branch_Thuringinin	1025035683	Escherichia_coli_DEC1E_GCA_000249135.2	293	Iyer_Lee
1700	Branch_Thuringinin	1802248196	Escherichia_coli_102535_GCA_001266115.1	306	Iyer_Lee	Lee	cluster13	gr_03
1701	Branch_Thuringinin	1802201986	Escherichia_coli_401588_GCA_001265925.1	306	Iyer_Lee	Lee	cluster13	gr_03
1702	Branch_Thuringinin	1802248214	Escherichia_coli_102535_GCA_001266115.1	306	Iyer_Lee	Lee	cluster13	gr_03
1703	Branch_Thuringinin	1802163230	Escherichia_coli_300214_GCA_001265765.1	306	Iyer_Lee	Lee	cluster13	gr_03
1704	Branch_Thuringinin	1501994861	Escherichia_coli_S6966_GCA_000691065.1	306	Iyer_Lee	Lee	cluster13	gr_03
1705	Branch_Thuringinin	1802211962	Escherichia_coli_402310_GCA_001265975.1	306	Iyer_Lee	Lee	cluster13	gr_03
1706	Branch_Thuringinin	1802329369	Escherichia_coli_700283_GCA_001266445.1	306	Iyer_Lee
1707	Branch_Thuringinin	1400146346	Escherichia_coli_O127_H6_E2348_69_CVDNalr_GCA_000442065.2	306	Iyer_Lee	Lee	cluster13	gr_03
1708	Branch_Thuringinin	1802207251	Escherichia_coli_401817_GCA_001265935.1	306	Iyer_Lee	Lee	cluster13	gr_03
1709	Branch_Thuringinin	1802063094	Escherichia_coli_302275_GCA_001265395.1	306	Iyer_Lee	Lee	cluster13	gr_03
1710	Branch_Thuringinin	1802045748	Escherichia_coli_300262_GCA_001265315.1	306	Iyer_Lee	Lee	cluster13	gr_03
1711	Branch_Thuringinin	1400153471	Escherichia_coli_O127_H6_E2348_69_UMD753_GCA_000442085.2	306	Iyer_Lee	Lee	cluster13	gr_03
1712	Branch_Thuringinin	1003156475	Escherichia_coli_O127_H6_E2348_69_GCA_000026545.1	301	Iyer_Lee	Lee	cluster13	gr_03
1713	Branch_Thuringinin	1802135589	Escherichia_coli_102598_GCA_001265675.1	247	Iyer_Lee	Lee	cluster13	gr_03
1714	Branch_Thuringinin	1507650029	Escherichia_coli_E851_71_GCA_000754045.1	247	Iyer_Lee	Lee	cluster13	gr_03
1715	Branch_Thuringinin	1802298933	Escherichia_coli_400929_GCA_001266335.1	247	Iyer_Lee	Lee	cluster13	gr_03
1716	Branch_Thuringinin	1802338162	Escherichia_coli_403116_GCA_001267335.1	247	Iyer_Lee	Lee	cluster13	gr_03
1717	Branch_Thuringinin	1802057894	Escherichia_coli_302048_GCA_001265355.1	247	Iyer_Lee
1718	Branch_Thuringinin	1802007598	Escherichia_coli_100290_GCA_001265165.1	247	Iyer_Lee	Lee	cluster13	gr_03
1719	Branch_Thuringinin	1025014508	Escherichia_coli_DEC1A_GCA_000249055.2	273	Iyer_Lee
1720	Branch_Thuringinin	1025043381	Escherichia_coli_DEC2B_GCA_000249175.2	247	Iyer_Lee	Lee	cluster13
1721	Branch_Thuringinin	1025029967	Escherichia_coli_DEC1D_GCA_000249115.2	247	Iyer_Lee	Lee	cluster13
1722	Branch_Thuringinin	1501998928	Escherichia_coli_S6995_GCA_000691085.1	94	Iyer_Lee	Lee	cluster13	gr_03
1723	Branch_Thuringinin	1802022398	Escherichia_coli_103385_GCA_001265235.1	94	Iyer_Lee	Lee	cluster13	gr_03
1724	Branch_Thuringinin	1802041200	Escherichia_coli_300059_GCA_001265295.1	106	Iyer_Lee	Lee	cluster13	gr_03
1725	Branch_Thuringinin	1090736673	Escherichia_coli_46zs_GCA_000987555.1	92	Iyer_Lee
1726	Branch_Thuringinin	1010850645	Klebsiella_pneumoniae_pneumoniae_GCA_000784945.1	301	Iyer_Lee
1727	Branch_Thuringinin	1600261945	Escherichia_coli_upec_36_GCA_000777215.1	301	Iyer_Lee	Lee	cluster13	gr_03
1728	Branch_Thuringinin	1800925289	Klebsiella_pneumoniae_1335_KPNE_GCA_001076365.1	260	Iyer_Lee
1729	Branch_Thuringinin	1097836079	Klebsiella_quasipneumoniae_quasipneumoniae_GCA_001208885.1	301	Iyer_Lee
1730	Branch_Thuringinin	1093198421	Enterobacter_GN02600_GN02600_GCA_001022685.1	300	Iyer_Lee	Lee	cluster13	gr_03
1731	Branch_Thuringinin	1118482168	Burkholderia_ubonensis_MSMB1598WGS_GCA_001527945.1	305	Iyer_Lee	Lee	cluster13	gr_03
1732	Branch_Thuringinin	1119329977	Burkholderia_ubonensis_MSMB1805WGS_GCA_001530865.1	305	Iyer_Lee	Lee	cluster13	gr_03
1733	Branch_Thuringinin	1119831079	Burkholderia_ubonensis_MSMB2159WGS_GCA_001532655.1	305	Iyer_Lee	Lee	cluster13	gr_03
1734	Branch_Thuringinin	1119325545	Burkholderia_ubonensis_MSMB1636WGS_GCA_001530845.1	305	Iyer_Lee	Lee	cluster13	gr_03
1735	Branch_Thuringinin	1118458465	Burkholderia_ubonensis_MSMB1585WGS_GCA_001527865.1	305	Iyer_Lee	Lee	cluster13	gr_03
1736	Branch_Thuringinin	1077594985	Burkholderia_K24_K24_GCA_000714855.1	305	Iyer_Lee	Lee	cluster13	gr_03
1737	Branch_Thuringinin	1080394901	Vibrio_ponticus_JCM_19238_GCA_000754155.1	310	Iyer_Lee	Lee	cluster13	gr_03
1738	Branch_Thuringinin	1100261915	Vibrio_alginolyticus_RM_24_2_GCA_001267945.1	310	Iyer_Lee	Lee	cluster13	gr_03
1739	Branch_Thuringinin	1079076060	Vibrio_cholerae_8_76_GCA_000736935.1	194	Iyer_Lee
1740	Branch_Thuringinin	1402873703	Vibrio_parahaemolyticus_S168_GCA_000489115.1	318	Iyer_Lee	Lee	cluster13	gr_03
1741	Branch_Thuringinin	1010889670	Vibrio_anguillarum_NB10_GCA_000786425.1	310	Iyer_Lee	Lee	cluster13	gr_03
1742	Branch_Thuringinin	1003689786	Shewanella_oneidensis_MR_1_GCA_000146165.2	307	Iyer_Lee	Lee	cluster13	gr_03
1743	Branch_Thuringinin	1011857678	Yersinia_frederiksenii_Y225_GCA_000834215.1	304	Iyer_Lee	Lee	cluster13	gr_03
1744	Branch_Thuringinin	1080268242	Yersinia_kristensenii_ATCC_33639_GCA_000750355.1	304	Iyer_Lee	Lee	cluster13	gr_03
1745	Branch_Thuringinin	1011944974	Yersinia_kristensenii_Y231_GCA_000834865.1	304	Iyer_Lee	Lee	cluster13	gr_03
1746	Branch_Thuringinin	1096229387	Yersinia_enterocolitica_type_O_9_YE212_02_GCA_001050735.1	304	Iyer_Lee	Lee	cluster13	gr_03
1747	Branch_Thuringinin	1096233158	Yersinia_enterocolitica_type_O_9_YE56_03_GCA_001050755.1	305	Iyer_Lee	Lee	cluster13	gr_03
1748	Branch_Thuringinin	1703943614	Providencia_rettgeri_H1736_GCA_001049815.1	304	Iyer_Lee	Lee	cluster13	gr_03
1749	Branch_Thuringinin	1505696528	Bacillus_vietnamensis_HD_02_GCA_000723905.1	314	Lee	Lee	cluster13	gr_03
1750	Branch_Thuringinin	1013476407	Geobacillus_12AMOR1_12AMOR1_GCA_001028085.1	311	Lee	Lee	cluster13	gr_03
1751	Branch_Thuringinin	1502959053	Exiguobacterium_alkaliphilum_12_1_GCA_000714435.1	308	Lee	Lee	cluster13	gr_03
1752	Branch_Thuringinin	1018716336	Bacillus_thuringiensis_huazhongensis_BGSC_4BD1_GCA_000161675.1	221	Lee	Lee	cluster13	gr_03
1753	Branch_Thuringinin	1013772362	Bacillus_thuringiensis_HS18_1_GCA_001182785.1	221	Lee	Lee	cluster13	gr_03
1754	Branch_Thuringinin	1086513111	Aneurinibacillus_migulanus_nagano_GCA_000878885.1	311	Lee	Lee	cluster13	gr_03
1755	Branch_Thuringinin	1102345756	Aneurinibacillus_migulanus_Nagano_E1_GCA_001294525.1	311	Lee	Lee	cluster13	gr_03
1756	Branch_Thuringinin	1124128906	uncultured_Ruminococcus_ADJS01	302	Lee		cluster8014	gr_03
1757	Branch_Thuringinin	1506119656	Clostridium_KNHs209_KNHs209_GCA_000732725.1	301	Lee	Lee	cluster13	gr_03
1758	Branch_Thuringinin	1022212098	Faecalitalea_cylindroides_T2_87_GCA_000210615.1	197	Lee	Lee	cluster5462	gr_03
1759	Branch_Thuringinin	1305201136	Paenibacillus_taiwanensis_DSM_18679_GCA_000425125.1	307	Lee	Lee	cluster13
1760	Branch_Thuringinin	1003947442	Halanaerobium_praevalens_DSM_2228_GCA_000165465.1	311	Lee	Lee	cluster13	gr_03
1761	Branch_Thuringinin	1201331142	Leptospira_licerasiae_Varillal_MMD0835_GCA_000216455.2	324	Lee	Lee	cluster13	gr_05
1762	Branch_Thuringinin	1406210344	Leptospira_licerasiae_ATCC_BAA_1110_GCA_000526875.1	324	Lee	Lee	cluster13	gr_05
1763	Branch_Thuringinin	1024655358	Leptospira_licerasiae_Varillal_VAR_010_GCA_000244755.3	324	Lee	Lee	cluster13	gr_05
1764	Branch_Thuringinin	1024647540	Leptospira_licerasiae_MMD4847_GCA_000244715.3	324	Lee
1765	Branch_Thuringinin	1034384146	Leptospira_alstonii_Sichuan_79601_GCA_000347175.1	322	Lee	Lee	cluster13
1766	Branch_Thuringinin	1904691325	Leptospira_alstonii_56668_GCA_001569445.1	322	Lee	Lee	cluster13	gr_05
1767	Branch_Thuringinin	1904508546	Leptospira_alstonii_56667_GCA_001568455.1	322	Lee	Lee	cluster13	gr_05
1768	Branch_Thuringinin	1305637890	Teredinibacter_turnerae_T8415_GCA_000427605.1	324	Lee	Lee	cluster13	gr_05
1769	Branch_Thuringinin	1402784399	Chitinophagaceae_bacterium_JGI_0001013_J17_JGI_0001013_J17_GCA_000485375.1	108
1770	Branch_Thuringinin	1016678750	Chryseobacterium_gleum_ATCC_35910_GCA_000143785.1	328	Lee	Lee	cluster13	gr_05
1771	Branch_Thuringinin	1807223852	Algoriphagus_NH1_NH1_GCA_001442615.1	323	Lee	Lee	cluster13	gr_05
1772	Branch_Thuringinin	1093560362	Flavobacterium_ABG_ABG_GCA_001027725.1	320	Lee	Lee	cluster13	gr_05
1773	Branch_Thuringinin	1038166859	Clostridium_bolteae_90B8_GCA_000371645.1	322	Lee	Lee	cluster13	gr_05
1774	Branch_Thuringinin	1006236482	Clostridium_SY8519_SY8519_GCA_000270305.1	323	Lee	Lee	cluster13	gr_05
1775	Branch_Thuringinin	1103488409	Idiomarinaceae_bacterium_HL_53_GCA_001314555.1	312	Lee	Lee	cluster2946	gr_04
1776	Branch_Thuringinin	1111403015	Idiomarinaceae_bacterium_HL_53_HL_53_GCA_001458075.1	312	Lee	Lee	cluster2946	gr_04
1777	Branch_Thuringinin	1030033495	Thalassospira_profundimaris_WP0211_GCA_000300275.1	317	Lee
1778	Branch_Thuringinin	1105748210	Psychrobacillus_FJAT_21963_FJAT_21963_GCA_001420585.1	311	Lee	Lee	cluster2737
1779	Branch_Thuringinin	1506742357	Brevibacillus_thermoruber_PM1_GCA_000744635.1	306	Lee
1780	Branch_Thuringinin	1104920639	Pedobacter_Hv1_Hv1_GCA_001412215.1	303	Iyer_Lee	Lee	cluster13
1781	Branch_Thuringinin	1086845543	Sphingobacterium_PM2_P1_29_GCA_000938735.1	305	Iyer_Lee	Lee	cluster13	gr_06
1782	Branch_Thuringinin	1079160550	Flavobacterium_hydatis_DSM_2063_GCA_000737695.1	128	Iyer_Lee
1783	Branch_Thuringinin	1304751115	Flavobacterium_subsaxonicum_WB_4_1_42_DSM_21790_GCA_000422725.1	309	Iyer_Lee	Lee	cluster13	gr_06
1784	Branch_Thuringinin	1900476656	Acidobacteria_bacterium_Ga0074141_GCA_001464665.1	308	Iyer_Lee	Lee	cluster13	gr_06
1785	Branch_Thuringinin	1079158966	Flavobacterium_hydatis_DSM_2063_GCA_000737695.1	181	Iyer_Lee	Lee	cluster13	gr_06
1786	Branch_Thuringinin	1122714970	Microgenomates_bacterium_OLB23_GCA_001567245.1	193	Iyer_Lee	Lee	cluster13	gr_06
1787	Branch_Thuringinin	1305270917	Flavobacterium_frigidarium_DSM_17623_GCA_000425505.1	307	Iyer_Lee	Lee	cluster13	gr_06
1788	Branch_Thuringinin	1115242486	Chryseobacterium_greenlandense_UMB34_GCA_001507325.1	304	Iyer_Lee	Lee	cluster13	gr_06
1789	Branch_Thuringinin	1904705183	Leptospira_weilii_56655_GCA_001569525.1	300	Lee	Lee	cluster13	gr_06
1790	Branch_Thuringinin	1022599843	Leptospira_weilii_2006001855_GCA_000217475.3	300	Lee
1791	Branch_Thuringinin	1904686689	Leptospira_weilii_56621_GCA_001569385.1	232	Lee	Lee	cluster13	gr_06
1792	Branch_Thuringinin	1904686734	Leptospira_weilii_56621_GCA_001569385.1	69	Iyer
1793	Branch_Thuringinin	1034354068	Leptospira_B5_022_B5_022_GCA_000347035.1	287	Lee	Lee	cluster5782	gr_06
1794	Branch_Thuringinin	1506242655	Arenibacter_algicola_TG409_GCA_000733925.1	306	Iyer_Lee	Lee	cluster13	gr_06
1795		1011015943	Thaumarchaeota_archaeon_MY3_MY3_GCA_000802205.2	369
1796		1087618899	Klebsiella_pneumoniae_CDPH3020_GCA_000956395.1	312	Iyer_Lee
1797		1706144391	Klebsiella_pneumoniae_1263_KPNE_GCA_001062535.1	312	Iyer_Lee	Lee	cluster171	gr_07
1798		1056636348	Klebsiella_pneumoniae_MGH_35_GCA_000567745.1	312	Iyer_Lee
1799		1081312236	Klebsiella_pneumoniae_CDPH3823_GCA_000763935.1	312	Iyer_Lee
1800		1094680900	Klebsiella_pneumoniae_MGH93_GCA_001033585.1	312	Iyer_Lee
1801		1087613009	Klebsiella_pneumoniae_CDPH3707_GCA_000956385.1	312	Iyer_Lee
1802		1010866822	Klebsiella_pneumoniae_pneumoniae_GCA_000785005.1	312	Iyer_Lee
1803		1606624734	Klebsiella_pneumoniae_GCA_000822745.1	312	Iyer_Lee	Lee	cluster171	gr_07
1804		1606535307	Klebsiella_pneumoniae_GCA_000822405.1	312	Iyer_Lee	Lee	cluster171	gr_07
1805		1606636372	Klebsiella_pneumoniae_GCA_000822785.1	312	Iyer_Lee	Lee	cluster171	gr_07
1806		1083969732	Klebsiella_pneumoniae_6234_GCA_000807515.2	312	Iyer_Lee
1807		1015086310	Klebsiella_pneumoniae_MS6671_GCA_001455995.1	312	Iyer_Lee
1808		1094663578	Klebsiella_pneumoniae_MGH89_GCA_001033525.1	312	Iyer_Lee
1809		1094479395	Klebsiella_pneumoniae_CHS206_GCA_001032845.1	312	Iyer_Lee
1810		1081306722	Klebsiella_pneumoniae_CDPH5262_GCA_000763925.1	312	Iyer_Lee
1811		1700958866	Klebsiella_pneumoniae_CDPH3707_GCA_000958955.1	302	Iyer_Lee
1812		1114805782	Klebsiella_pneumoniae_K45_67_GCA_001483725.1	302	Iyer_Lee
1813		1700964432	Klebsiella_pneumoniae_CDPH5262_GCA_000958965.1	302	Iyer_Lee
1814		1700968587	Klebsiella_pneumoniae_CDPH3020_GCA_000958975.1	302	Iyer_Lee
1815		1111686167	Klebsiella_pneumoniae_K68_18_GCA_001462825.1	302	Iyer_Lee
1816		1902240496	Klebsiella_pneumoniae_GCA_001511015.1	302	Iyer_Lee
1817		1111691514	Klebsiella_pneumoniae_K68_73_GCA_001462845.1	302	Iyer_Lee
1818		1700953403	Klebsiella_pneumoniae_CDPH3823_GCA_000958945.1	302	Iyer_Lee
1819		1111751534	Klebsiella_pneumoniae_50580255_GCA_001463085.1	302	Iyer_Lee
1820		1606475376	Klebsiella_pneumoniae_GCA_000822185.1	302	Iyer_Lee
1821		1605940552	Klebsiella_pneumoniae_ST147_GCA_000817855.1	184	Iyer_Lee
1822		1706373003	Klebsiella_oxytoca_588_KOXY_GCA_001063775.1	312	Iyer_Lee
1823		1061880443	Klebsiella_oxytoca_G54_GCA_000607265.1	312	Iyer_Lee
1824		1705118868	Klebsiella_oxytoca_582_KOXY_GCA_001057405.1	312	Iyer_Lee
1825		1024881111	Klebsiella_oxytoca_10_5242_GCA_000247835.1	312	Iyer_Lee
1826		1056648403	Klebsiella_oxytoca_MGH_27_GCA_000567805.1	312	Iyer_Lee
1827		1704411605	Klebsiella_oxytoca_1113_KOXY_GCA_001053875.1	302	Iyer_Lee
1828		1704989912	Klebsiella_oxytoca_442_KOXY_GCA_001056765.1	302	Iyer_Lee
1829		1705107159	Enterobacter_cloacae_569_ECLO_GCA_001057375.1	312	Iyer_Lee
1830		1704994247	Enterobacter_cloacae_443_ECLO_GCA_001056795.1	312	Iyer_Lee
1831		1700803284	Morganella_morganii_GCSL_TSO_24_GCA_000950365.1	151	Iyer_Lee	Lee	cluster171
1832		1078996420	Xenorhabdus_bovienii_oregonense_GCA_000736535.1	229	Iyer_Lee
1833		1303398334	Vibrio_sagamiensis_NBRC_104589_GCA_000400425.1	313	Iyer_Lee	Lee	cluster171
1834		1115837862	Marinomonas_fungiae_JCM_18476_GCA_001517305.1	310	Iyer_Lee	Lee	cluster171	gr_07
1835		1806792336	Marinomonas_fungiae_JCM_18476_GCA_001418205.1	310	Iyer_Lee	Lee	cluster171	gr_07
1836		1077973404	Snodgrassella_alvi_SCGC_AB_598_O02_GCA_000725195.1	314	Iyer_Lee	Lee	cluster171	gr_07
1837		1403844804	Afipia_OHSU_I_C4_OHSU_I_C4_GCA_000497635.1	316	Iyer_Lee
1838		1403830232	Afipia_OHSU_II_C1_OHSU_II_C1_GCA_000497575.1	316	Iyer_Lee
1839		1403839638	Afipia_OHSU_I_uncloned_OHSU_I_uncloned_GCA_000497615.1	316	Iyer_Lee
1840		1403832324	Afipia_OHSU_II_C2_OHSU_II_C2_GCA_000497595.1	316	Iyer_Lee
1841		1403824723	Afipia_OHSU_II_uncloned_OHSU_II_uncloned_GCA_000497555.1	316	Iyer_Lee
1842		1403847545	Afipia_OHSU_I_C6_OHSU_I_C6_GCA_000497655.1	316	Iyer_Lee
1843		1403785738	Martelella_AD_3_AD_3_GCA_000496305.2	323	Iyer_Lee	Lee	cluster171	gr_07
1844		1016502634	Martelella_AD_3_AD_3_GCA_001578105.1	323	Iyer_Lee	Lee	cluster171	gr_07
1845		1099991264	Agrobacterium_SUL3_SUL3_GCA_001263295.1	323	Iyer_Lee	Lee	cluster171	gr_07
1846		1016559215	Labrenzia_CP4_CP4_GCA_001579905.1	319	Iyer_Lee
1847		1000894755	Nitrobacter_winogradskyi_Nb_255_GCA_000012725.1	319	Iyer_Lee
1848		1090621868	Neorhizobium_galegae_orientalis_GCA_000985995.1	311	Iyer_Lee	Lee	cluster171
1849		1095393881	Pseudomonas_lini_DSM_16768_GCA_001042905.1	319	Iyer_Lee	Lee	cluster171
1850		1300787468	Rhizobium_leguminosarum_viciae_WSM1481_GCA_000372305.1	209	Iyer_Lee	Lee	cluster171
1851		1027262781	Rhizobium_leguminosarum_viciae_WSM1455_GCA_000271805.1	312	Iyer_Lee	Lee	cluster171
1852		1300768357	Rhizobium_leguminosarum_viciae_TOM_GCA_000372205.1	312	Iyer_Lee	Lee	cluster171
1853		1038197003	Caulobacter_crescentus_OR37_GCA_000372645.1	318	Iyer_Lee	Lee	cluster171
1854		1506416214	uncultured_Chromatiaceae_bacterium_ML_Gamma_GCA_000739255.1	216	Iyer_Lee
1855		1501158312	Sphingobacterium_H1ai_H1ai_GCA_000633455.1	312	Lee	Lee	cluster171
1856		1115406665	Desulfotomaculum_kuznetsovii_GCA_001509075.1	314	Lee	Lee	cluster171
1857		1115352637	Desulfotomaculum_46_296_GCA_001508375.1	314	Lee	Lee	cluster171
1858		1112347061	Desulfitobacterium_hafniense_DH_GCA_001468785.1	314	Lee	Lee	cluster171	gr_07
1859		1024253051	Erysipelotrichaceae_bacterium_6_1_45_6_1_45_GCA_000242175.1	321	Lee	Lee	cluster171	gr_07
1860		1601640697	Methanolacinia_paynteri_DSM_2545_GCA_000784355.1	317	Lee	Lee	cluster171	gr_07
1861		1016574815	Methanoculleus_MAB1_GCA_900036045.1	246	Lee	Lee	cluster171	gr_07
1862		1304990553	Blautia_wexlerae_AGR2146_GCA_000424085.1	328	Lee	Lee	cluster171	gr_07
1863		1406188974	Ruminococcus_gnavus_AGR2154_GCA_000526735.1	312	Lee	Lee	cluster171	gr_07
1864		1301580947	Desulfurispora_thermophila_DSM_16022_GCA_000376385.1	201	Lee	Lee	cluster171	gr_07
1865		1086964619	Paenibacillus_terrae_NRRL_B_30644_GCA_000943545.1	316	Lee	Lee	cluster171
1866		1405375509	Cohnella_panacarvi_Gsoil_349_GCA_000515335.1	318	Lee	Lee	cluster171
1867		1900288408	Fibrobacteria_bacterium_AD312_GCA_001462345.1	312		Lee	cluster171	gr_07
1868		1500184435	Bacillus_JCE_JCE_GCA_000612625.1	313	Lee	Lee	cluster171
1869		1606214028	Bacillus_JCA_JCA_GCA_000820865.1	313	Lee	Lee	cluster171
1870		1000470163	Symbiobacterium_thermophilum_IAM_14863_GCA_000009905.1	318	Iyer_Lee
1871		1033645265	Haloarcula_sinaiiensis_ATCC_33800_GCA_000337275.1	319	Lee	Lee	cluster171
1872		1002112533	Opitutus_terrae_PB90_1_GCA_000019965.1	320	Lee	Lee	cluster171
1873	Branch_2	1091111072	candidate_division_WWE3_bacterium_GW2011_GWF2_41_45_GCA_000997145.1	309			cluster342
1874	Branch_2	1091055563	candidate_division_WWE3_bacterium_GW2011_GWB1_42_41_GCA_000995715.1	309			cluster342
1875	Branch_2	1090995449	candidate_division_WWE3_bacterium_GW2011_GWF1_42_51_GCA_000994205.1	309			cluster342
1876	Branch_2	1091100980	candidate_division_WWE3_bacterium_GW2011_GWC2_41_23_GCA_000996895.1	309			cluster342
1877	Branch_2	1091125221	candidate_division_WWE3_bacterium_GW2011_GWE1_41_72_GCA_000997545.1	309			cluster342
1878	Branch_2	1091136843	candidate_division_WWE3_bacterium_GW2011_GWD2_42_11_GCA_000997865.1	309			cluster342
1879	Branch_2	1091234972	candidate_division_WWE3_bacterium_GW2011_GWA1_43_94_GCA_001000215.1	309			cluster342
1880	Branch_2	1091167038	candidate_division_WWE3_bacterium_GW2011_GWE2_42_25_GCA_000998555.1	309			cluster342
1881	Branch_2	1091209205	candidate_division_WWE3_bacterium_GW2011_GWD1_43_201_GCA_000999505.1	309			cluster342
1882	Branch_2	1091210527	candidate_division_WWE3_bacterium_GW2011_GWB2_43_22_GCA_000999555.1	309			cluster342
1883	Branch_2	1091256282	candidate_division_WWE3_bacterium_GW2011_GWA2_44_16_GCA_001000765.1	183
1884	Branch_2	1091018263	candidate_division_WWE3_bacterium_GW2011_GWC2_44_9_GCA_000994815.1	183
1885	Branch_2	1091176043	candidate_division_WWE3_bacterium_GW2011_GWB1_44_4_GCA_000998765.1	196
1886	Branch_2	1091193519	Candidatus_Giovannonibacteria_bacterium_GW2011_GWA1_43_15_GCA_000999145.1	309
1887	Branch_2	1091190114	Candidatus_Giovannonibacteria_bacterium_GW2011_GWB1_43_13_GCA_000999085.1	309
1888	Branch_2	1091169966	Candidatus_Giovannonibacteria_bacterium_GW2011_GWA2_44_26_GCA_000998625.1	309
1889	Branch_2	1008483831	candidate_division_WWE3_bacterium_RAAC2_WWE3_1_RAAC2_WWE3_1_GCA_000503835.1	316
1890	Branch_2	1091150045	candidate_division_WWE3_bacterium_GW2011_GWE1_44_51_GCA_000998145.1	316
1891	Branch_2	1091137285	candidate_division_WWE3_bacterium_GW2011_GWB1_42_117_GCA_000997875.1	316
1892	Branch_2	1091208726	candidate_division_WWE3_bacterium_GW2011_GWD1_43_201_GCA_000999505.1	316
1893	Branch_2	1091205157	candidate_division_WWE3_bacterium_GW2011_GWF2_43_18_GCA_000999405.1	316
1894	Branch_2	1091254627	candidate_division_WWE3_bacterium_GW2011_GWF1_44_14_GCA_001000705.1	316
1895	Branch_2	1091035070	candidate_division_WWE3_bacterium_GW2011_GWC2_44_85_GCA_000995235.1	316
1896	Branch_2	1091199421	candidate_division_WWE3_bacterium_GW2011_GWC1_44_308_GCA_000999305.1	316
1897	Branch_2	1091203205	candidate_division_WWE3_bacterium_GW2011_GWE2_43_18_GCA_000999385.1	316
1898	Branch_2	1091173616	candidate_division_WWE3_bacterium_GW2011_GWD2_42_34_GCA_000998705.1	316
1899	Branch_2	1091234490	candidate_division_WWE3_bacterium_GW2011_GWA1_43_94_GCA_001000215.1	316
1900	Branch_2	1091210741	candidate_division_WWE3_bacterium_GW2011_GWA2_43_24_GCA_000999585.1	316
1901	Branch_2	1091132925	candidate_division_WWE3_bacterium_GW2011_GWF2_42_42_GCA_000997745.1	316
1902	Branch_2	1091105594	candidate_division_WWE3_bacterium_GW2011_GWE1_41_27_GCA_000997025.1	316
1903	Branch_2	1091114025	Candidatus_Daviesbacteria_bacterium_GW2011_GWB1_41_5_GCA_000997225.1	329
1904	Branch_2	1090975246	candidate_division_WS6_bacterium_GW2011_GWF2_39_15_GCA_000993565.1	126
1905		1013327405	Enterobacter_cloacae_CAV1668_GCA_001022055.1	317	Lee
1906		1052284924	Enterobacter_MGH_1_MGH_1_GCA_000534795.1	317	Lee
1907		1112688752	Enterobacter_hormaechei_steigerwaltii_GCA_001472195.1	317	Lee
1908		1009674572	Enterobacter_cloacae_ECNIH2_GCA_000724505.1	317	Lee
1909		1013317912	Enterobacter_cloacae_CAV1311_GCA_001022015.1	317	Lee
1910		1052259465	Enterobacter_MGH_6_MGH_6_GCA_000534695.1	317	Lee
1911		1013330858	Enterobacter_cloacae_CAV1411_GCA_001022075.1	317	Lee
1912		1013381225	Enterobacter_cloacae_CAV1669_GCA_001022255.1	317	Lee
1913		1303826616	Cronobacter_sakazakii_ES713_GCA_000409385.1	259	Lee	Lee	cluster766
1914		1094768305	Klebsiella_pneumoniae_MGH123_GCA_001033915.1	300	Lee
1915		1103718707	Enterobacter_cloacae_cloacae_GCA_001317055.1	317	Lee
1916		1093163136	Enterobacter_cloacae_GN02486_GCA_001022545.1	317	Lee
1917		1112858493	Enterobacter_cloacae_SMART_886_GCA_001472895.1	317	Lee
1918		1088843216	Enterobacter_cloacae_CIDEIMsCOL4_GCA_000966005.1	317	Lee
1919		1012555764	Klebsiella_michiganensis_RC10_GCA_000963575.1	317	Lee
1920		1112786813	Enterobacter_kobei_SMART_635_GCA_001472595.1	317	Lee
1921		1001797430	Citrobacter_koseri_ATCC_BAA_895_GCA_000018045.1	317	Lee
1922		1016053440	Klebsiella_oxytoca_JKo3_GCA_001548355.1	317	Lee	Lee	cluster766
1923		1604527371	Xenorhabdus_NBAII_XenSa04_NBAII_XenSa04_GCA_000798625.1	64	Iyer	Lee	cluster766
1924		1091428367	Pantoea_ananatis_MR5_GCA_001005095.1	317	Lee	Lee	cluster766
1925		1107341467	Mesorhizobium_Root172_Root172_GCA_001428205.1	324	Lee
1926		1049808601	Helicobacter_fennelliae_MRY12_0050_GCA_000509365.1	327	Lee	Lee	cluster766	gr_10
1927		1500816516	Campylobacter_upsaliensis_DSM_5365_GCA_000620965.1	318	Lee	Lee	cluster766
1928		1305776464	Chitinilyticum_litopenaei_DSM_21440_GCA_000428145.1	192	Lee
1929		1101969211	Helicobacter_heilmannii_GCA_001283085.1	327	Lee	Lee	cluster766
1930		1402857945	Vibrio_parahaemolyticus_S173_GCA_000489035.1	320	Lee	Lee	cluster7340	gr_02
1931		1807092508	Bacillus_FJAT_25547_FJAT_25547_GCA_001439605.1	319	Lee	Lee	cluster766
1932		1303959075	Euryhalocaulis_caribicus_JL2009_GCA_000412185.1	213
1933		1082367093	Burkholderia_pseudomallei_MSHR456_GCA_000774865.1	211			cluster5463
1934		1206861732	Anabaena_PCC_7108_PCC_7108_GCA_000332135.1	315
1935		1020408994	Arthrospira_PCC_8005_PCC_8005_GCA_000176895.2	335
1936		1089419214	Arthrospira_PCC_8005_PCC_8005_GCA_000973065.1	335
1937		1007048593	Oscillatoria_acuminata_PCC_6304_GCA_000317105.1	333
1938		1302247004	filamentous_cyanobacterium_ESFC_1_ESFC_1_GCA_000380225.1	335
1939		1000892505	Nitrobacter_winogradskyi_Nb_255_GCA_000012725.1	324	Iyer
1940		1604880758	Methylobacterium_ZNC0032_ZNC0032_GCA_000800935.1	318	Iyer
1941		1022200062	Arthrospira_platensis_NIES_39_GCA_000210375.1	329		Lee	cluster1198
1942		1020209323	Arthrospira_platensis_Paraca_GCA_000175415.3	329		Lee	cluster1198
1943		1030931914	Arthrospira_platensis_C1_GCA_000307915.1	329		Lee	cluster1198	gr_08
1944		1091070236	Parcubacteria_group_bacterium_GW2011_GWB1_40_14_GCA_000996085.1	321
1945		1206864907	Kamptonema_formosum_PCC_6407_GCA_000332155.1	152
1946		1020737436	Oscillatoria_PCC_6506_PCC_6506_GCA_000180455.1	152
1947		1401462627	Planktothrix_agardhii_NIVA_CYA_56_3_GCA_000464825.1	323
1948		1206864203	Anabaena_PCC_7108_PCC_7108_GCA_000332135.1	328
1949		1101200591	Planktothricoides_SR001_SR001_GCA_001276715.1	326
1950		1006156328	Flexibacter_litoralis_DSM_6794_GCA_000265505.1	328
1951		1091392318	Parcubacteria_group_bacterium_GW2011_GWC1_51_35_GCA_001004305.1	327
1952		1091393959	Parcubacteria_group_bacterium_GW2011_GWF2_52_12_GCA_001004355.1	327
1953		1091169963	Candidatus_Giovannonibacteria_bacterium_GW2011_GWA2_44_26_GCA_000998625.1	320			cluster1865
1954		1091193516	Candidatus_Giovannonibacteria_bacterium_GW2011_GWA1_43_15_GCA_000999145.1	320			cluster1865
1955		1091190111	Candidatus_Giovannonibacteria_bacterium_GW2011_GWB1_43_13_GCA_000999085.1	320			cluster1865
1956	Branch_1	1091115140	Parcubacteria_group_bacterium_GW2011_GWF2_44_8b_GCA_000997265.1	329			cluster1871
1957	Branch_1	1091186547	Parcubacteria_group_bacterium_GW2011_GWD1_44_9_GCA_000999005.1	329			cluster1871
1958	Branch_1	1091216146	Parcubacteria_group_bacterium_GW2011_GWC1_43_30_GCA_000999705.1	329			cluster1871
1959	Branch_1	1091089398	Parcubacteria_group_bacterium_GW2011_GWA1_47_8_GCA_000996605.1	330			cluster4012
1960	Branch_1	1091249713	Parcubacteria_group_bacterium_GW2011_GWA2_44_13_GCA_001000585.1	330			cluster4012
1961	Branch_1	1091275713	Candidatus_Jorgensenbacteria_bacterium_GW2011_GWA2_45_13_GCA_001001265.1	218
1962	Branch_1	1091276190	Parcubacteria_group_bacterium_GW2011_GWC1_45_13_GCA_001001285.1	331	Iyer		cluster1472
1963	Branch_1	1091269617	Candidatus_Giovannonibacteria_bacterium_GW2011_GWB1_44_23_GCA_001001105.1	331	Iyer		cluster1472
1964	Branch_1	1091020063	Candidatus_Giovannonibacteria_bacterium_GW2011_GWA1_44_29_GCA_000994865.1	331	Iyer		cluster1472
1965	Branch_1	1091152149	Candidatus_Giovannonibacteria_bacterium_GW2011_GWC2_44_9_GCA_000998195.1	331	Iyer		cluster1472
1966	Branch_1	1091154375	Candidatus_Gottesmanbacteria_bacterium_GW2011_GWA2_42_16_GCA_000998235.1	189	Iyer
1967	Branch_1	1091004011	Parcubacteria_group_bacterium_GW2011_GWB2_40_8_GCA_000994445.1	330			cluster1029
1968	Branch_1	1091056743	Parcubacteria_group_bacterium_GW2011_GWF2_40_10_GCA_000995735.1	330			cluster1029
1969	Branch_1	1091000950	Parcubacteria_group_bacterium_GW2011_GWE2_40_8_GCA_000994355.2	330			cluster1029
1970	Branch_1	1090984163	Parcubacteria_group_bacterium_GW2011_GWC2_40_31_GCA_000993875.1	330			cluster1029
1971	Branch_1	1090982347	Parcubacteria_group_bacterium_GW2011_GWD2_40_9_GCA_000993845.1	330			cluster1029
1972	Branch_1	1091068288	Parcubacteria_group_bacterium_GW2011_GWA2_40_143_GCA_000996035.1	330			cluster1029
1973	Branch_1	1091236565	Candidatus_Yanofskybacteria_bacterium_GW2011_GWA2_44_10_GCA_001000265.1	328			cluster2658
1974	Branch_1	1091273274	Candidatus_Yanofskybacteria_bacterium_GW2011_GWB1_45_11_GCA_001001195.1	328			cluster2658
1975	Branch_1	1090985570	Candidatus_Gottesmanbacteria_bacterium_GW2011_GWC2_42_8_GCA_000993925.1	226			cluster3058
1976	Branch_1	1091157742	Candidatus_Gottesmanbacteria_bacterium_GW2011_GWA2_42_18_GCA_000998355.1	226			cluster3058
1977	Branch_1	1091043429	Candidatus_Woesebacteria_bacterium_GW2011_GWA1_39_8_GCA_000995445.1	338			cluster6490
1978	Branch_1	1091308254	Parcubacteria_group_bacterium_GW2011_GWC1_45_9_GCA_001002095.1	327			cluster6190
1979	Branch_1	1090969228	Candidatus_Woesebacteria_bacterium_GW2011_GWB1_39_12_GCA_000993405.1	327
1980	Branch_1	1091155139	candidate_division_CPR1_bacterium_GW2011_GWA2_42_17_GCA_000998265.1	327			cluster5505
1981		1804250964	Rhodococcus_JCM_9793_JCM_9793_GCA_001312665.1	157	Iyer	known	cluster1869
1982		1804242816	Rhodococcus_JCM_9791_JCM_9791_GCA_001312645.1	157	Iyer	known	cluster1869
1983		1804318956	Rhodococcus_HA99_JCM_9789_GCA_001312925.1	325	Iyer	known	cluster1869
1984		1034018349	Rhodococcus_triatomae_BKS_15_14_GCA_000341795.1	337	Iyer	known	cluster2351
1985		1095348318	Rhodococcus_RD6_2_RD6_2_GCA_001040705.1	338	Iyer	known	cluster2351
1986		1501693329	Rhodococcus_UNC363MFTsu5_1_UNC363MFTsu5_1_GCA_000686785.1	341	Iyer	known	cluster2351
1987		1038259151	Rhodococcus_EsD8_EsD8_GCA_000382865.1	367	Iyer	known	cluster2764
1988		1050267194	Rhodococcus_rhodochrous_ATCC_21198_GCA_000517665.1	341	Iyer	known	cluster2764
1989		1046151261	Rhodococcus_aetherivorans_BCP1_GCA_000470885.1	367	Iyer
1990		1013004352	Rhodococcus_aetherivorans_IcdP1_GCA_000982715.1	367	Iyer
1991		1904709088	Microtetraspora_fusca_NBRC_13915_GCA_001570365.1	328	Iyer
1992		1505102959	Streptosporangium_amethystogenes_NRRL_B_2639_GCA_000721075.1	328	Iyer
1993		1904721741	Microtetraspora_glauca_NBRC_14761_GCA_001570385.1	328	Iyer
1994		1503190566	Sphaerisporangium_viridialbum_NRRL_B_2636_GCA_000715975.1	291	Iyer	known	cluster353
1995		1504138802	Microbispora_rosea_rosea_GCA_000718465.2	171	Iyer
1996		1904724171	Microtetraspora_glauca_NBRC_14761_GCA_001570385.1	295	Iyer	known	cluster353
1997		1504154271	Microbispora_rosea_nonnitritogenes_GCA_000718475.1	338	Iyer	known	cluster353
1998		1504143273	Microbispora_rosea_rosea_GCA_000718465.2	266	Iyer
1999		1504121084	Ampullariella_violaceochromogenes_NRRL_B_16710_GCA_000718415.2	324	Iyer
[truncated: 766 more rows]
