# Supplementary material for: Phylogenomic analysis of the diversity of graspetides and proteins involved in their biosynthesis
Source: Biol Direct. 2022 Mar 21;17:7. doi: 10.1186/s13062-022-00320-2 (PMC8939145; doi:10.1186/s13062-022-00320-2)
Supplement: Supplementary file 9 — Additional file 9. Table S2. Detailed information for ATP-grasp loci [file 13062_2022_320_MOESM9_ESM.xlsx]

## Sheet: islands
1	===	1503739462	Actinospica_acidiphila_NRRL_B_24431_GCA_000717315.1	JNYX01000010.1	TIGR04187	ATP-grasp ribosomal peptide maturase, SA	GRASP_SAV_5884
2	1503739452	18458..20830	-	Actinospica_acidiphila_NRRL_B_24431_GCA_000717315.1	JNYX01000010.1	18	JNYX01000010.1_18		cluster352		pfam03632	Glyco_hydro_65m	Glycosyl hydrolase family 65 central catalytic domain. This family of glycosyl hydrolases contains vacuolar acid trehalase and maltose phosphorylase.Maltose phosphorylase (MP) is a dimeric enzyme that catalyzes the conversion of maltose and inorganic phosphate into beta-D-glucose-1-phosphate and glucose. The central domain is the catalytic domain, which binds a phosphate ion that is proximal the …
3	1503739453	21031..22776	-	Actinospica_acidiphila_NRRL_B_24431_GCA_000717315.1	JNYX01000010.1	19	JNYX01000010.1_19		cluster409		pfam13185	GAF_2	GAF domain.
4	1503739454	22968..23342	-	Actinospica_acidiphila_NRRL_B_24431_GCA_000717315.1	JNYX01000010.1	20	JNYX01000010.1_20		cluster52
5	1503739455	23435..23947	-	Actinospica_acidiphila_NRRL_B_24431_GCA_000717315.1	JNYX01000010.1	21	JNYX01000010.1_21		cluster261		pfam03259	Robl_LC7	Roadblock/LC7 domain. This family includes proteins that are about 100 amino acids long and have been shown to be related. Members of this family of proteins are associated with both flagellar outer arm dynein and Drosophila and rat brain cytoplasmic dynein. It is proposed that roadblock/LC7 family members may modulate specific dynein functions. This family also includes Golgi-associated MP1 adap…
6	1503739456	23986..24768	-	Actinospica_acidiphila_NRRL_B_24431_GCA_000717315.1	JNYX01000010.1	22	JNYX01000010.1_22		cluster137
7	1503739457	24765..25157	-	Actinospica_acidiphila_NRRL_B_24431_GCA_000717315.1	JNYX01000010.1	23	JNYX01000010.1_23		cluster52
8	1503739458	25518..26693	+	Actinospica_acidiphila_NRRL_B_24431_GCA_000717315.1	JNYX01000010.1	24	JNYX01000010.1_24		cluster27
9	1503739459	27321..28877	-	Actinospica_acidiphila_NRRL_B_24431_GCA_000717315.1	JNYX01000010.1	25	JNYX01000010.1_25		cluster37
10	1503739460	29096..29419	+	Actinospica_acidiphila_NRRL_B_24431_GCA_000717315.1	JNYX01000010.1	26	JNYX01000010.1_26		cluster25		pfam06803	DUF1232	Protein of unknown function (DUF1232). This family represents a conserved region of approximately 60 residues within a number of hypothetical bacterial and archaeal proteins of unknown function.
11	1503739461	29540..29731	+	Actinospica_acidiphila_NRRL_B_24431_GCA_000717315.1	JNYX01000010.1	27	JNYX01000010.1_27		cluster2	Precursor	pfam14404	Strep_pep	Ribosomally synthesized peptide in Streptomyces species. A ribosomally synthesized peptide related to microviridin and marinostatin, usually in the gene neighborhood of one or more RimK-like ATP-grasp. The gene-context suggests that it is further modified by the ATP-grasp. The peptide is predicted to function in a defensive or developmental role, or as an antibiotic.
12	1503739462	29748..30731	+	Actinospica_acidiphila_NRRL_B_24431_GCA_000717315.1	JNYX01000010.1	28	JNYX01000010.1_28	+	cluster1		cd11845	SH3_Src_like	Src homology 3 domain of Src kinase-like Protein Tyrosine Kinases. Src subfamily members include Src, Lck, Hck, Blk, Lyn, Fgr, Fyn, Yrk, Yes, and Brk. Src (or c-Src) proteins are cytoplasmic (or non-receptor) PTKs which are anchored to the plasma membrane. They contain an N-terminal SH4 domain with a myristoylation site, followed by SH3 and SH2 domains, a tyr kinase domain, and a regulatory C-ter…
13	1503739463	30782..31000	-	Actinospica_acidiphila_NRRL_B_24431_GCA_000717315.1	JNYX01000010.1	29	JNYX01000010.1_29		cluster45
14	1503739464	31094..31666	-	Actinospica_acidiphila_NRRL_B_24431_GCA_000717315.1	JNYX01000010.1	30	JNYX01000010.1_30		cluster35
15	1503739465	31802..32830	+	Actinospica_acidiphila_NRRL_B_24431_GCA_000717315.1	JNYX01000010.1	31	JNYX01000010.1_31		cluster28		pfam01965	DJ-1_PfpI	DJ-1/PfpI family. The family includes the protease PfpI. This domain is also found in transcriptional regulators.
16	1503739466	32786..33136	-	Actinospica_acidiphila_NRRL_B_24431_GCA_000717315.1	JNYX01000010.1	32	JNYX01000010.1_32		cluster31		pfam17196	DUF5133	Protein of unknown function (DUF5133). This protein of unknown function is part of the Borrelidin synthesis genomic cluster. Borrelidin is a polyketide antibiotic.
17	1503739467	33167..34936	-	Actinospica_acidiphila_NRRL_B_24431_GCA_000717315.1	JNYX01000010.1	33	JNYX01000010.1_33		cluster4		pfam00664	ABC_membrane	ABC transporter transmembrane region. This family represents a unit of six transmembrane helices. Many members of the ABC transporter family (pfam00005) have two such regions.
18	1503739468	35039..35896	-	Actinospica_acidiphila_NRRL_B_24431_GCA_000717315.1	JNYX01000010.1	34	JNYX01000010.1_34		cluster29		pfam00248	Aldo_ket_red	Aldo/keto reductase family. This family includes a number of K+ ion channel beta chain regulatory domains - these are reported to have oxidoreductase activity.
19	1503739469	36132..36548	+	Actinospica_acidiphila_NRRL_B_24431_GCA_000717315.1	JNYX01000010.1	35	JNYX01000010.1_35		cluster30		pfam06983	3-dmu-9_3-mt	3-demethylubiquinone-9 3-methyltransferase. This family represents a conserved region approximately 100 residues long within a number of bacterial and archaeal 3-demethylubiquinone-9 3-methyltransferases (EC:2.1.1.64). Note that some family members contain more than one copy of this region, and that many members are hypothetical proteins.
20	1503739470	36677..37567	+	Actinospica_acidiphila_NRRL_B_24431_GCA_000717315.1	JNYX01000010.1	36	JNYX01000010.1_36		cluster33		pfam02894	GFO_IDH_MocA_C	Oxidoreductase family, C-terminal alpha/beta domain. This family of enzymes utilize NADP or NAD. This family is called the GFO/IDH/MOCA family in swiss-prot.
21	1503739471	37939..39144	+	Actinospica_acidiphila_NRRL_B_24431_GCA_000717315.1	JNYX01000010.1	37	JNYX01000010.1_37		cluster172		pfam16483	Glyco_hydro_64	Beta-1,3-glucanase. Family 64 glycoside hydrolases have beta-1,3-glucanase activity.
22	1503739472	39345..39551	+	Actinospica_acidiphila_NRRL_B_24431_GCA_000717315.1	JNYX01000010.1	38	JNYX01000010.1_38		cluster188
23	===	1015394147	Streptomyces_4F_4F_GCA_001484705.1	CP013142.1	TIGR04187	ATP-grasp ribosomal peptide maturase, SA	GRASP_SAV_5884
24	1015394137	7407821..7408300	+	Streptomyces_4F_4F_GCA_001484705.1	CP013142.1	6290	ASR50_32760		cluster413		pfam18970	DUF5709	Family of unknown function (DUF5709).
25	1015394138	7409226..7409432	-	Streptomyces_4F_4F_GCA_001484705.1	CP013142.1	6291	ASR50_32770		cluster188
26	1015394139	7409633..7410838	-	Streptomyces_4F_4F_GCA_001484705.1	CP013142.1	6292	ASR50_32775		cluster172		pfam16483	Glyco_hydro_64	Beta-1,3-glucanase. Family 64 glycoside hydrolases have beta-1,3-glucanase activity.
27	1015394140	7411210..7412100	-	Streptomyces_4F_4F_GCA_001484705.1	CP013142.1	6293	ASR50_32780		cluster33		pfam02894	GFO_IDH_MocA_C	Oxidoreductase family, C-terminal alpha/beta domain. This family of enzymes utilize NADP or NAD. This family is called the GFO/IDH/MOCA family in swiss-prot.
28	1015394141	7412229..7412645	-	Streptomyces_4F_4F_GCA_001484705.1	CP013142.1	6294	ASR50_32785		cluster30		pfam06983	3-dmu-9_3-mt	3-demethylubiquinone-9 3-methyltransferase. This family represents a conserved region approximately 100 residues long within a number of bacterial and archaeal 3-demethylubiquinone-9 3-methyltransferases (EC:2.1.1.64). Note that some family members contain more than one copy of this region, and that many members are hypothetical proteins.
29	1015394142	7412881..7413738	+	Streptomyces_4F_4F_GCA_001484705.1	CP013142.1	6295	ASR50_32790		cluster29		pfam00248	Aldo_ket_red	Aldo/keto reductase family. This family includes a number of K+ ion channel beta chain regulatory domains - these are reported to have oxidoreductase activity.
30	1015394143	7413841..7415610	+	Streptomyces_4F_4F_GCA_001484705.1	CP013142.1	6296	ASR50_32795		cluster4		pfam00664	ABC_membrane	ABC transporter transmembrane region. This family represents a unit of six transmembrane helices. Many members of the ABC transporter family (pfam00005) have two such regions.
31	1015394144	7415733..7415990	+	Streptomyces_4F_4F_GCA_001484705.1	CP013142.1	6297	ASR50_32800		cluster31		pfam17196	DUF5133	Protein of unknown function (DUF5133). This protein of unknown function is part of the Borrelidin synthesis genomic cluster. Borrelidin is a polyketide antibiotic.
32	1015394145	7415946..7416974	-	Streptomyces_4F_4F_GCA_001484705.1	CP013142.1	6298	ASR50_32805		cluster28		pfam01965	DJ-1_PfpI	DJ-1/PfpI family. The family includes the protease PfpI. This domain is also found in transcriptional regulators.
33	1015394146	7417209..7417682	+	Streptomyces_4F_4F_GCA_001484705.1	CP013142.1	6299	ASR50_32810		cluster35
34	1015394147	7418044..7419027	-	Streptomyces_4F_4F_GCA_001484705.1	CP013142.1	6300	ASR50_32820	+	cluster1		cd11845	SH3_Src_like	Src homology 3 domain of Src kinase-like Protein Tyrosine Kinases. Src subfamily members include Src, Lck, Hck, Blk, Lyn, Fgr, Fyn, Yrk, Yes, and Brk. Src (or c-Src) proteins are cytoplasmic (or non-receptor) PTKs which are anchored to the plasma membrane. They contain an N-terminal SH4 domain with a myristoylation site, followed by SH3 and SH2 domains, a tyr kinase domain, and a regulatory C-ter…
35	1015394148	7419044..7419235	-	Streptomyces_4F_4F_GCA_001484705.1	CP013142.1	6301	ASR50_32825		cluster2	Precursor	pfam14404	Strep_pep	Ribosomally synthesized peptide in Streptomyces species. A ribosomally synthesized peptide related to microviridin and marinostatin, usually in the gene neighborhood of one or more RimK-like ATP-grasp. The gene-context suggests that it is further modified by the ATP-grasp. The peptide is predicted to function in a defensive or developmental role, or as an antibiotic.
36	1015394149	7419356..7419679	-	Streptomyces_4F_4F_GCA_001484705.1	CP013142.1	6302	ASR50_32830		cluster25		pfam06803	DUF1232	Protein of unknown function (DUF1232). This family represents a conserved region of approximately 60 residues within a number of hypothetical bacterial and archaeal proteins of unknown function.
37	1015394150	7419898..7421463	+	Streptomyces_4F_4F_GCA_001484705.1	CP013142.1	6303	ASR50_32835		cluster37
38	1015394151	7422088..7423257	-	Streptomyces_4F_4F_GCA_001484705.1	CP013142.1	6304	ASR50_32840		cluster27
39	1015394152	7423618..7424010	+	Streptomyces_4F_4F_GCA_001484705.1	CP013142.1	6305	ASR50_32845		cluster52
40	1015394153	7424007..7424789	+	Streptomyces_4F_4F_GCA_001484705.1	CP013142.1	6306	ASR50_32850		cluster137
41	1015394154	7424828..7425340	+	Streptomyces_4F_4F_GCA_001484705.1	CP013142.1	6307	ASR50_32855		cluster261		pfam03259	Robl_LC7	Roadblock/LC7 domain. This family includes proteins that are about 100 amino acids long and have been shown to be related. Members of this family of proteins are associated with both flagellar outer arm dynein and Drosophila and rat brain cytoplasmic dynein. It is proposed that roadblock/LC7 family members may modulate specific dynein functions. This family also includes Golgi-associated MP1 adap…
42	1015394155	7425433..7425807	+	Streptomyces_4F_4F_GCA_001484705.1	CP013142.1	6308	ASR50_32860		cluster52
43	1015394156	7426000..7427745	+	Streptomyces_4F_4F_GCA_001484705.1	CP013142.1	6309	ASR50_32865		cluster409		pfam13185	GAF_2	GAF domain.
44	1015394157	7427946..7430318	+	Streptomyces_4F_4F_GCA_001484705.1	CP013142.1	6310	ASR50_32870		cluster352		pfam03632	Glyco_hydro_65m	Glycosyl hydrolase family 65 central catalytic domain. This family of glycosyl hydrolases contains vacuolar acid trehalase and maltose phosphorylase.Maltose phosphorylase (MP) is a dimeric enzyme that catalyzes the conversion of maltose and inorganic phosphate into beta-D-glucose-1-phosphate and glucose. The central domain is the catalytic domain, which binds a phosphate ion that is proximal the …
45	===	1076910807	Streptomyces_griseorubens_JSD_1_GCA_000709915.1	KL503830.1	TIGR04187	ATP-grasp ribosomal peptide maturase, SA	GRASP_SAV_5884
46	1076910797	7190864..7191070	-	Streptomyces_griseorubens_JSD_1_GCA_000709915.1	KL503830.1	6198	DJ64_22600		cluster188
47	1076910798	7191271..7192476	-	Streptomyces_griseorubens_JSD_1_GCA_000709915.1	KL503830.1	6199	DJ64_22605		cluster172		pfam16483	Glyco_hydro_64	Beta-1,3-glucanase. Family 64 glycoside hydrolases have beta-1,3-glucanase activity.
48	1076910799	7192848..7193738	-	Streptomyces_griseorubens_JSD_1_GCA_000709915.1	KL503830.1	6200	DJ64_22610		cluster33		pfam01408	GFO_IDH_MocA	Oxidoreductase family, NAD-binding Rossmann fold. This family of enzymes utilize NADP or NAD. This family is called the GFO/IDH/MOCA family in swiss-prot.
49	1076910800	7193867..7194283	-	Streptomyces_griseorubens_JSD_1_GCA_000709915.1	KL503830.1	6201	DJ64_22615		cluster30		pfam06983	3-dmu-9_3-mt	3-demethylubiquinone-9 3-methyltransferase. This family represents a conserved region approximately 100 residues long within a number of bacterial and archaeal 3-demethylubiquinone-9 3-methyltransferases (EC:2.1.1.64). Note that some family members contain more than one copy of this region, and that many members are hypothetical proteins.
50	1076910801	7194519..7195376	+	Streptomyces_griseorubens_JSD_1_GCA_000709915.1	KL503830.1	6202	DJ64_22620		cluster29		pfam00248	Aldo_ket_red	Aldo/keto reductase family. This family includes a number of K+ ion channel beta chain regulatory domains - these are reported to have oxidoreductase activity.
51	1076910802	7195479..7197320	+	Streptomyces_griseorubens_JSD_1_GCA_000709915.1	KL503830.1	6203	DJ64_22625		cluster4		pfam00664	ABC_membrane	ABC transporter transmembrane region. This family represents a unit of six transmembrane helices. Many members of the ABC transporter family (pfam00005) have two such regions.
52	1076910803	7197373..7197630	+	Streptomyces_griseorubens_JSD_1_GCA_000709915.1	KL503830.1	6204	DJ64_22630		cluster31		pfam17196	DUF5133	Protein of unknown function (DUF5133). This protein of unknown function is part of the Borrelidin synthesis genomic cluster. Borrelidin is a polyketide antibiotic.
53	1076910804	7197586..7198614	-	Streptomyces_griseorubens_JSD_1_GCA_000709915.1	KL503830.1	6205	DJ64_22635		cluster28		pfam01965	DJ-1_PfpI	DJ-1/PfpI family. The family includes the protease PfpI. This domain is also found in transcriptional regulators.
54	1076910805	7198849..7199322	+	Streptomyces_griseorubens_JSD_1_GCA_000709915.1	KL503830.1	6206	DJ64_22640		cluster35
55	1076910806	7199416..7199634	+	Streptomyces_griseorubens_JSD_1_GCA_000709915.1	KL503830.1	6207	DJ64_22645		cluster45
56	1076910807	7199894..7200877	-	Streptomyces_griseorubens_JSD_1_GCA_000709915.1	KL503830.1	6208	DJ64_22655	+	cluster1		cd11845	SH3_Src_like	Src homology 3 domain of Src kinase-like Protein Tyrosine Kinases. Src subfamily members include Src, Lck, Hck, Blk, Lyn, Fgr, Fyn, Yrk, Yes, and Brk. Src (or c-Src) proteins are cytoplasmic (or non-receptor) PTKs which are anchored to the plasma membrane. They contain an N-terminal SH4 domain with a myristoylation site, followed by SH3 and SH2 domains, a tyr kinase domain, and a regulatory C-ter…
57	1076910808	7200894..7201085	-	Streptomyces_griseorubens_JSD_1_GCA_000709915.1	KL503830.1	6209	DJ64_22660		cluster2	Precursor	pfam14404	Strep_pep	Ribosomally synthesized peptide in Streptomyces species. A ribosomally synthesized peptide related to microviridin and marinostatin, usually in the gene neighborhood of one or more RimK-like ATP-grasp. The gene-context suggests that it is further modified by the ATP-grasp. The peptide is predicted to function in a defensive or developmental role, or as an antibiotic.
58	1076910809	7201206..7201529	-	Streptomyces_griseorubens_JSD_1_GCA_000709915.1	KL503830.1	6210	DJ64_22665		cluster25		pfam06803	DUF1232	Protein of unknown function (DUF1232). This family represents a conserved region of approximately 60 residues within a number of hypothetical bacterial and archaeal proteins of unknown function.
59	1076910810	7203933..7205102	-	Streptomyces_griseorubens_JSD_1_GCA_000709915.1	KL503830.1	6211	DJ64_22675		cluster27
60	1076910811	7205462..7205854	+	Streptomyces_griseorubens_JSD_1_GCA_000709915.1	KL503830.1	6212	DJ64_22680		cluster52
61	1076910812	7205851..7206633	+	Streptomyces_griseorubens_JSD_1_GCA_000709915.1	KL503830.1	6213	DJ64_22685		cluster137
62	1076910813	7206672..7207184	+	Streptomyces_griseorubens_JSD_1_GCA_000709915.1	KL503830.1	6214	DJ64_22690		cluster261		pfam03259	Robl_LC7	Roadblock/LC7 domain. This family includes proteins that are about 100 amino acids long and have been shown to be related. Members of this family of proteins are associated with both flagellar outer arm dynein and Drosophila and rat brain cytoplasmic dynein. It is proposed that roadblock/LC7 family members may modulate specific dynein functions. This family also includes Golgi-associated MP1 adap…
63	1076910814	7207278..7207652	+	Streptomyces_griseorubens_JSD_1_GCA_000709915.1	KL503830.1	6215	DJ64_22695		cluster52
64	1076910815	7207845..7209590	+	Streptomyces_griseorubens_JSD_1_GCA_000709915.1	KL503830.1	6216	DJ64_22700		cluster409		pfam13185	GAF_2	GAF domain.
65	1076910816	7209870..7212242	+	Streptomyces_griseorubens_JSD_1_GCA_000709915.1	KL503830.1	6217	DJ64_22705		cluster352		pfam03632	Glyco_hydro_65m	Glycosyl hydrolase family 65 central catalytic domain. This family of glycosyl hydrolases contains vacuolar acid trehalase and maltose phosphorylase.Maltose phosphorylase (MP) is a dimeric enzyme that catalyzes the conversion of maltose and inorganic phosphate into beta-D-glucose-1-phosphate and glucose. The central domain is the catalytic domain, which binds a phosphate ion that is proximal the …
66	1076910817	7212318..7213682	-	Streptomyces_griseorubens_JSD_1_GCA_000709915.1	KL503830.1	6218	DJ64_22710		cluster169		pfam07992	Pyr_redox_2	Pyridine nucleotide-disulphide oxidoreductase. This family includes both class I and class II oxidoreductases and also NADH oxidases and peroxidases. This domain is actually a small NADH binding domain within a larger FAD binding domain.
67	===	1703834070	Streptomyces_HNS054_HNS054_GCA_001044185.1	LDZX01000001.1	TIGR04187	ATP-grasp ribosomal peptide maturase, SA	GRASP_SAV_5884
68	1703834060	142176..144548	-	Streptomyces_HNS054_HNS054_GCA_001044185.1	LDZX01000001.1	120	LDZX01000001.1_120		cluster352		pfam03632	Glyco_hydro_65m	Glycosyl hydrolase family 65 central catalytic domain. This family of glycosyl hydrolases contains vacuolar acid trehalase and maltose phosphorylase.Maltose phosphorylase (MP) is a dimeric enzyme that catalyzes the conversion of maltose and inorganic phosphate into beta-D-glucose-1-phosphate and glucose. The central domain is the catalytic domain, which binds a phosphate ion that is proximal the …
69	1703834061	144749..146494	-	Streptomyces_HNS054_HNS054_GCA_001044185.1	LDZX01000001.1	121	LDZX01000001.1_121		cluster409		pfam13185	GAF_2	GAF domain.
70	1703834062	146687..147061	-	Streptomyces_HNS054_HNS054_GCA_001044185.1	LDZX01000001.1	122	LDZX01000001.1_122		cluster52
71	1703834063	147155..147667	-	Streptomyces_HNS054_HNS054_GCA_001044185.1	LDZX01000001.1	123	LDZX01000001.1_123		cluster261		pfam03259	Robl_LC7	Roadblock/LC7 domain. This family includes proteins that are about 100 amino acids long and have been shown to be related. Members of this family of proteins are associated with both flagellar outer arm dynein and Drosophila and rat brain cytoplasmic dynein. It is proposed that roadblock/LC7 family members may modulate specific dynein functions. This family also includes Golgi-associated MP1 adap…
72	1703834064	147706..148488	-	Streptomyces_HNS054_HNS054_GCA_001044185.1	LDZX01000001.1	124	LDZX01000001.1_124		cluster137
73	1703834065	148485..148877	-	Streptomyces_HNS054_HNS054_GCA_001044185.1	LDZX01000001.1	125	LDZX01000001.1_125		cluster52
74	1703834066	149237..150400	+	Streptomyces_HNS054_HNS054_GCA_001044185.1	LDZX01000001.1	126	LDZX01000001.1_126		cluster27
75	1703834067	150875..152434	-	Streptomyces_HNS054_HNS054_GCA_001044185.1	LDZX01000001.1	127	LDZX01000001.1_127		cluster37
76	1703834068	152647..152970	+	Streptomyces_HNS054_HNS054_GCA_001044185.1	LDZX01000001.1	128	LDZX01000001.1_128		cluster25		pfam06803	DUF1232	Protein of unknown function (DUF1232). This family represents a conserved region of approximately 60 residues within a number of hypothetical bacterial and archaeal proteins of unknown function.
77	1703834069	153091..153282	+	Streptomyces_HNS054_HNS054_GCA_001044185.1	LDZX01000001.1	129	LDZX01000001.1_129		cluster2	Precursor	pfam14404	Strep_pep	Ribosomally synthesized peptide in Streptomyces species. A ribosomally synthesized peptide related to microviridin and marinostatin, usually in the gene neighborhood of one or more RimK-like ATP-grasp. The gene-context suggests that it is further modified by the ATP-grasp. The peptide is predicted to function in a defensive or developmental role, or as an antibiotic.
78	1703834070	153299..154282	+	Streptomyces_HNS054_HNS054_GCA_001044185.1	LDZX01000001.1	130	LDZX01000001.1_130	+	cluster1		TIGR04187	GRASP_SAV_5884	ATP-grasp ribosomal peptide maturase, SAV_5884 family. Members of this protein family are ATP-grasp ligase family enzymes that regularly occur in a contexts with a methyltransferase and a putative ribosomally translated post-translationally modified peptide precursor. Because of this conserved gene neighborhood and close sequence similarity to ATP-grasp enzymes from microviridin/marinostatin bios…
79	1703834071	154336..154554	-	Streptomyces_HNS054_HNS054_GCA_001044185.1	LDZX01000001.1	131	LDZX01000001.1_131		cluster45
80	1703834072	154648..155121	-	Streptomyces_HNS054_HNS054_GCA_001044185.1	LDZX01000001.1	132	LDZX01000001.1_132		cluster35
81	1703834073	155329..156357	+	Streptomyces_HNS054_HNS054_GCA_001044185.1	LDZX01000001.1	133	LDZX01000001.1_133		cluster28		pfam01965	DJ-1_PfpI	DJ-1/PfpI family. The family includes the protease PfpI. This domain is also found in transcriptional regulators.
82	1703834074	156313..156570	-	Streptomyces_HNS054_HNS054_GCA_001044185.1	LDZX01000001.1	134	LDZX01000001.1_134		cluster31		pfam17196	DUF5133	Protein of unknown function (DUF5133). This protein of unknown function is part of the Borrelidin synthesis genomic cluster. Borrelidin is a polyketide antibiotic.
83	1703834075	156742..158511	-	Streptomyces_HNS054_HNS054_GCA_001044185.1	LDZX01000001.1	135	LDZX01000001.1_135		cluster4		pfam00664	ABC_membrane	ABC transporter transmembrane region. This family represents a unit of six transmembrane helices. Many members of the ABC transporter family (pfam00005) have two such regions.
84	1703834076	158612..159469	-	Streptomyces_HNS054_HNS054_GCA_001044185.1	LDZX01000001.1	136	LDZX01000001.1_136		cluster29		pfam00248	Aldo_ket_red	Aldo/keto reductase family. This family includes a number of K+ ion channel beta chain regulatory domains - these are reported to have oxidoreductase activity.
85	1703834077	159693..160106	+	Streptomyces_HNS054_HNS054_GCA_001044185.1	LDZX01000001.1	137	LDZX01000001.1_137		cluster30		pfam06983	3-dmu-9_3-mt	3-demethylubiquinone-9 3-methyltransferase. This family represents a conserved region approximately 100 residues long within a number of bacterial and archaeal 3-demethylubiquinone-9 3-methyltransferases (EC:2.1.1.64). Note that some family members contain more than one copy of this region, and that many members are hypothetical proteins.
86	1703834078	160236..161126	+	Streptomyces_HNS054_HNS054_GCA_001044185.1	LDZX01000001.1	138	LDZX01000001.1_138		cluster33		pfam01408	GFO_IDH_MocA	Oxidoreductase family, NAD-binding Rossmann fold. This family of enzymes utilize NADP or NAD. This family is called the GFO/IDH/MOCA family in swiss-prot.
87	1703834079	161457..162662	+	Streptomyces_HNS054_HNS054_GCA_001044185.1	LDZX01000001.1	139	LDZX01000001.1_139		cluster172		pfam16483	Glyco_hydro_64	Beta-1,3-glucanase. Family 64 glycoside hydrolases have beta-1,3-glucanase activity.
88	1703834080	162861..163067	+	Streptomyces_HNS054_HNS054_GCA_001044185.1	LDZX01000001.1	140	LDZX01000001.1_140		cluster188
89	===	1501682971	Streptomyces_UNC401CLCol_UNC401CLCol_GCA_000686765.1	JMLN01000004.1	TIGR04187	ATP-grasp ribosomal peptide maturase, SA	GRASP_SAV_5884
90	1501682961	19841..22213	-	Streptomyces_UNC401CLCol_UNC401CLCol_GCA_000686765.1	JMLN01000004.1	16	JMLN01000004.1_16		cluster352		pfam03632	Glyco_hydro_65m	Glycosyl hydrolase family 65 central catalytic domain. This family of glycosyl hydrolases contains vacuolar acid trehalase and maltose phosphorylase.Maltose phosphorylase (MP) is a dimeric enzyme that catalyzes the conversion of maltose and inorganic phosphate into beta-D-glucose-1-phosphate and glucose. The central domain is the catalytic domain, which binds a phosphate ion that is proximal the …
91	1501682962	22410..24101	-	Streptomyces_UNC401CLCol_UNC401CLCol_GCA_000686765.1	JMLN01000004.1	17	JMLN01000004.1_17		cluster409		pfam13185	GAF_2	GAF domain.
92	1501682963	24349..24723	-	Streptomyces_UNC401CLCol_UNC401CLCol_GCA_000686765.1	JMLN01000004.1	18	JMLN01000004.1_18		cluster52
93	1501682964	24819..25331	-	Streptomyces_UNC401CLCol_UNC401CLCol_GCA_000686765.1	JMLN01000004.1	19	JMLN01000004.1_19		cluster261		pfam03259	Robl_LC7	Roadblock/LC7 domain. This family includes proteins that are about 100 amino acids long and have been shown to be related. Members of this family of proteins are associated with both flagellar outer arm dynein and Drosophila and rat brain cytoplasmic dynein. It is proposed that roadblock/LC7 family members may modulate specific dynein functions. This family also includes Golgi-associated MP1 adap…
94	1501682965	25370..26152	-	Streptomyces_UNC401CLCol_UNC401CLCol_GCA_000686765.1	JMLN01000004.1	20	JMLN01000004.1_20		cluster137
95	1501682966	26149..26541	-	Streptomyces_UNC401CLCol_UNC401CLCol_GCA_000686765.1	JMLN01000004.1	21	JMLN01000004.1_21		cluster52
96	1501682967	26890..28053	+	Streptomyces_UNC401CLCol_UNC401CLCol_GCA_000686765.1	JMLN01000004.1	22	JMLN01000004.1_22		cluster27
97	1501682968	28533..30047	-	Streptomyces_UNC401CLCol_UNC401CLCol_GCA_000686765.1	JMLN01000004.1	23	JMLN01000004.1_23		cluster37
98	1501682969	30265..30588	+	Streptomyces_UNC401CLCol_UNC401CLCol_GCA_000686765.1	JMLN01000004.1	24	JMLN01000004.1_24		cluster25		pfam06803	DUF1232	Protein of unknown function (DUF1232). This family represents a conserved region of approximately 60 residues within a number of hypothetical bacterial and archaeal proteins of unknown function.
99	1501682970	30709..30900	+	Streptomyces_UNC401CLCol_UNC401CLCol_GCA_000686765.1	JMLN01000004.1	25	JMLN01000004.1_25		cluster2	Precursor	pfam14404	Strep_pep	Ribosomally synthesized peptide in Streptomyces species. A ribosomally synthesized peptide related to microviridin and marinostatin, usually in the gene neighborhood of one or more RimK-like ATP-grasp. The gene-context suggests that it is further modified by the ATP-grasp. The peptide is predicted to function in a defensive or developmental role, or as an antibiotic.
100	1501682971	30917..31900	+	Streptomyces_UNC401CLCol_UNC401CLCol_GCA_000686765.1	JMLN01000004.1	26	JMLN01000004.1_26	+	cluster1		TIGR04187	GRASP_SAV_5884	ATP-grasp ribosomal peptide maturase, SAV_5884 family. Members of this protein family are ATP-grasp ligase family enzymes that regularly occur in a contexts with a methyltransferase and a putative ribosomally translated post-translationally modified peptide precursor. Because of this conserved gene neighborhood and close sequence similarity to ATP-grasp enzymes from microviridin/marinostatin bios…
101	1501682972	31940..32158	-	Streptomyces_UNC401CLCol_UNC401CLCol_GCA_000686765.1	JMLN01000004.1	27	JMLN01000004.1_27		cluster45
102	1501682973	32252..32725	-	Streptomyces_UNC401CLCol_UNC401CLCol_GCA_000686765.1	JMLN01000004.1	28	JMLN01000004.1_28		cluster35
103	1501682974	32913..33941	+	Streptomyces_UNC401CLCol_UNC401CLCol_GCA_000686765.1	JMLN01000004.1	29	JMLN01000004.1_29		cluster28		pfam01965	DJ-1_PfpI	DJ-1/PfpI family. The family includes the protease PfpI. This domain is also found in transcriptional regulators.
104	1501682975	33897..34154	-	Streptomyces_UNC401CLCol_UNC401CLCol_GCA_000686765.1	JMLN01000004.1	30	JMLN01000004.1_30		cluster31		pfam17196	DUF5133	Protein of unknown function (DUF5133). This protein of unknown function is part of the Borrelidin synthesis genomic cluster. Borrelidin is a polyketide antibiotic.
105	1501682976	34314..36083	-	Streptomyces_UNC401CLCol_UNC401CLCol_GCA_000686765.1	JMLN01000004.1	31	JMLN01000004.1_31		cluster4		pfam00664	ABC_membrane	ABC transporter transmembrane region. This family represents a unit of six transmembrane helices. Many members of the ABC transporter family (pfam00005) have two such regions.
106	1501682977	36188..37147	-	Streptomyces_UNC401CLCol_UNC401CLCol_GCA_000686765.1	JMLN01000004.1	32	JMLN01000004.1_32		cluster29		pfam00248	Aldo_ket_red	Aldo/keto reductase family. This family includes a number of K+ ion channel beta chain regulatory domains - these are reported to have oxidoreductase activity.
107	1501682978	37266..37682	+	Streptomyces_UNC401CLCol_UNC401CLCol_GCA_000686765.1	JMLN01000004.1	33	JMLN01000004.1_33		cluster30		pfam06983	3-dmu-9_3-mt	3-demethylubiquinone-9 3-methyltransferase. This family represents a conserved region approximately 100 residues long within a number of bacterial and archaeal 3-demethylubiquinone-9 3-methyltransferases (EC:2.1.1.64). Note that some family members contain more than one copy of this region, and that many members are hypothetical proteins.
108	1501682979	37816..38706	+	Streptomyces_UNC401CLCol_UNC401CLCol_GCA_000686765.1	JMLN01000004.1	34	JMLN01000004.1_34		cluster33		pfam02894	GFO_IDH_MocA_C	Oxidoreductase family, C-terminal alpha/beta domain. This family of enzymes utilize NADP or NAD. This family is called the GFO/IDH/MOCA family in swiss-prot.
109	1501682980	39023..40228	+	Streptomyces_UNC401CLCol_UNC401CLCol_GCA_000686765.1	JMLN01000004.1	35	JMLN01000004.1_35		cluster172		pfam16483	Glyco_hydro_64	Beta-1,3-glucanase. Family 64 glycoside hydrolases have beta-1,3-glucanase activity.
110	1501682981	40437..40643	+	Streptomyces_UNC401CLCol_UNC401CLCol_GCA_000686765.1	JMLN01000004.1	36	JMLN01000004.1_36		cluster188
111	===	1301031693	Streptomyces_FxanaD5_FxanaD5_GCA_000373465.1	KB891542.1	TIGR04187	ATP-grasp ribosomal peptide maturase, SA	GRASP_SAV_5884
112	1301031683	74667..74945	-	Streptomyces_FxanaD5_FxanaD5_GCA_000373465.1	KB891542.1	68	KB891542.1_68		cluster188
113	1301031684	75082..76287	-	Streptomyces_FxanaD5_FxanaD5_GCA_000373465.1	KB891542.1	69	KB891542.1_69		cluster172		pfam16483	Glyco_hydro_64	Beta-1,3-glucanase. Family 64 glycoside hydrolases have beta-1,3-glucanase activity.
114	1301031685	76604..77494	-	Streptomyces_FxanaD5_FxanaD5_GCA_000373465.1	KB891542.1	70	KB891542.1_70		cluster33		pfam02894	GFO_IDH_MocA_C	Oxidoreductase family, C-terminal alpha/beta domain. This family of enzymes utilize NADP or NAD. This family is called the GFO/IDH/MOCA family in swiss-prot.
115	1301031686	77627..78043	-	Streptomyces_FxanaD5_FxanaD5_GCA_000373465.1	KB891542.1	71	KB891542.1_71		cluster30		pfam06983	3-dmu-9_3-mt	3-demethylubiquinone-9 3-methyltransferase. This family represents a conserved region approximately 100 residues long within a number of bacterial and archaeal 3-demethylubiquinone-9 3-methyltransferases (EC:2.1.1.64). Note that some family members contain more than one copy of this region, and that many members are hypothetical proteins.
116	1301031687	78162..79121	+	Streptomyces_FxanaD5_FxanaD5_GCA_000373465.1	KB891542.1	72	KB891542.1_72		cluster29		pfam00248	Aldo_ket_red	Aldo/keto reductase family. This family includes a number of K+ ion channel beta chain regulatory domains - these are reported to have oxidoreductase activity.
117	1301031688	79226..80995	+	Streptomyces_FxanaD5_FxanaD5_GCA_000373465.1	KB891542.1	73	KB891542.1_73		cluster4		pfam00664	ABC_membrane	ABC transporter transmembrane region. This family represents a unit of six transmembrane helices. Many members of the ABC transporter family (pfam00005) have two such regions.
118	1301031689	81155..81412	+	Streptomyces_FxanaD5_FxanaD5_GCA_000373465.1	KB891542.1	74	KB891542.1_74		cluster31		pfam17196	DUF5133	Protein of unknown function (DUF5133). This protein of unknown function is part of the Borrelidin synthesis genomic cluster. Borrelidin is a polyketide antibiotic.
119	1301031690	81368..82396	-	Streptomyces_FxanaD5_FxanaD5_GCA_000373465.1	KB891542.1	75	KB891542.1_75		cluster28		pfam01965	DJ-1_PfpI	DJ-1/PfpI family. The family includes the protease PfpI. This domain is also found in transcriptional regulators.
120	1301031691	82584..83057	+	Streptomyces_FxanaD5_FxanaD5_GCA_000373465.1	KB891542.1	76	KB891542.1_76		cluster35
121	1301031692	83151..83369	+	Streptomyces_FxanaD5_FxanaD5_GCA_000373465.1	KB891542.1	77	KB891542.1_77		cluster45
122	1301031693	83409..84392	-	Streptomyces_FxanaD5_FxanaD5_GCA_000373465.1	KB891542.1	78	KB891542.1_78	+	cluster1		TIGR04187	GRASP_SAV_5884	ATP-grasp ribosomal peptide maturase, SAV_5884 family. Members of this protein family are ATP-grasp ligase family enzymes that regularly occur in a contexts with a methyltransferase and a putative ribosomally translated post-translationally modified peptide precursor. Because of this conserved gene neighborhood and close sequence similarity to ATP-grasp enzymes from microviridin/marinostatin bios…
123	1301031694	84409..84600	-	Streptomyces_FxanaD5_FxanaD5_GCA_000373465.1	KB891542.1	79	KB891542.1_79		cluster2	Precursor	pfam14404	Strep_pep	Ribosomally synthesized peptide in Streptomyces species. A ribosomally synthesized peptide related to microviridin and marinostatin, usually in the gene neighborhood of one or more RimK-like ATP-grasp. The gene-context suggests that it is further modified by the ATP-grasp. The peptide is predicted to function in a defensive or developmental role, or as an antibiotic.
124	1301031695	84721..85044	-	Streptomyces_FxanaD5_FxanaD5_GCA_000373465.1	KB891542.1	80	KB891542.1_80		cluster25		pfam06803	DUF1232	Protein of unknown function (DUF1232). This family represents a conserved region of approximately 60 residues within a number of hypothetical bacterial and archaeal proteins of unknown function.
125	1301031696	85262..86776	+	Streptomyces_FxanaD5_FxanaD5_GCA_000373465.1	KB891542.1	81	KB891542.1_81		cluster37
126	1301031697	87257..88420	-	Streptomyces_FxanaD5_FxanaD5_GCA_000373465.1	KB891542.1	82	KB891542.1_82		cluster27
127	1301031698	88769..89161	+	Streptomyces_FxanaD5_FxanaD5_GCA_000373465.1	KB891542.1	83	KB891542.1_83		cluster52
128	1301031699	89158..89940	+	Streptomyces_FxanaD5_FxanaD5_GCA_000373465.1	KB891542.1	84	KB891542.1_84		cluster137
129	1301031700	89979..90491	+	Streptomyces_FxanaD5_FxanaD5_GCA_000373465.1	KB891542.1	85	KB891542.1_85		cluster261		pfam03259	Robl_LC7	Roadblock/LC7 domain. This family includes proteins that are about 100 amino acids long and have been shown to be related. Members of this family of proteins are associated with both flagellar outer arm dynein and Drosophila and rat brain cytoplasmic dynein. It is proposed that roadblock/LC7 family members may modulate specific dynein functions. This family also includes Golgi-associated MP1 adap…
130	1301031701	90587..90961	+	Streptomyces_FxanaD5_FxanaD5_GCA_000373465.1	KB891542.1	86	KB891542.1_86		cluster52
131	1301031702	91209..92900	+	Streptomyces_FxanaD5_FxanaD5_GCA_000373465.1	KB891542.1	87	KB891542.1_87		cluster409		pfam13185	GAF_2	GAF domain.
132	1301031703	93096..95468	+	Streptomyces_FxanaD5_FxanaD5_GCA_000373465.1	KB891542.1	88	KB891542.1_88		cluster352		pfam03632	Glyco_hydro_65m	Glycosyl hydrolase family 65 central catalytic domain. This family of glycosyl hydrolases contains vacuolar acid trehalase and maltose phosphorylase.Maltose phosphorylase (MP) is a dimeric enzyme that catalyzes the conversion of maltose and inorganic phosphate into beta-D-glucose-1-phosphate and glucose. The central domain is the catalytic domain, which binds a phosphate ion that is proximal the …
133	===	1504632612	Streptomyces_NRRL_S_1314_NRRL_S_1314_GCA_000719785.1	JOHU01000016.1	TIGR04187	ATP-grasp ribosomal peptide maturase, SA	GRASP_SAV_5884
134	1504632602	169169..169375	-	Streptomyces_NRRL_S_1314_NRRL_S_1314_GCA_000719785.1	JOHU01000016.1	167	JOHU01000016.1_167		cluster188
135	1504632603	169579..170784	-	Streptomyces_NRRL_S_1314_NRRL_S_1314_GCA_000719785.1	JOHU01000016.1	168	JOHU01000016.1_168		cluster172		pfam16483	Glyco_hydro_64	Beta-1,3-glucanase. Family 64 glycoside hydrolases have beta-1,3-glucanase activity.
136	1504632604	171103..171993	-	Streptomyces_NRRL_S_1314_NRRL_S_1314_GCA_000719785.1	JOHU01000016.1	169	JOHU01000016.1_169		cluster33		pfam02894	GFO_IDH_MocA_C	Oxidoreductase family, C-terminal alpha/beta domain. This family of enzymes utilize NADP or NAD. This family is called the GFO/IDH/MOCA family in swiss-prot.
137	1504632605	172150..172566	-	Streptomyces_NRRL_S_1314_NRRL_S_1314_GCA_000719785.1	JOHU01000016.1	170	JOHU01000016.1_170		cluster30		pfam06983	3-dmu-9_3-mt	3-demethylubiquinone-9 3-methyltransferase. This family represents a conserved region approximately 100 residues long within a number of bacterial and archaeal 3-demethylubiquinone-9 3-methyltransferases (EC:2.1.1.64). Note that some family members contain more than one copy of this region, and that many members are hypothetical proteins.
138	1504632606	172786..173643	+	Streptomyces_NRRL_S_1314_NRRL_S_1314_GCA_000719785.1	JOHU01000016.1	171	JOHU01000016.1_171		cluster29		pfam00248	Aldo_ket_red	Aldo/keto reductase family. This family includes a number of K+ ion channel beta chain regulatory domains - these are reported to have oxidoreductase activity.
139	1504632607	173821..175590	+	Streptomyces_NRRL_S_1314_NRRL_S_1314_GCA_000719785.1	JOHU01000016.1	172	JOHU01000016.1_172		cluster4		pfam00664	ABC_membrane	ABC transporter transmembrane region. This family represents a unit of six transmembrane helices. Many members of the ABC transporter family (pfam00005) have two such regions.
140	1504632608	175642..175992	+	Streptomyces_NRRL_S_1314_NRRL_S_1314_GCA_000719785.1	JOHU01000016.1	173	JOHU01000016.1_173		cluster31		pfam17196	DUF5133	Protein of unknown function (DUF5133). This protein of unknown function is part of the Borrelidin synthesis genomic cluster. Borrelidin is a polyketide antibiotic.
141	1504632609	175948..176976	-	Streptomyces_NRRL_S_1314_NRRL_S_1314_GCA_000719785.1	JOHU01000016.1	174	JOHU01000016.1_174		cluster28		pfam01965	DJ-1_PfpI	DJ-1/PfpI family. The family includes the protease PfpI. This domain is also found in transcriptional regulators.
142	1504632610	177178..177651	+	Streptomyces_NRRL_S_1314_NRRL_S_1314_GCA_000719785.1	JOHU01000016.1	175	JOHU01000016.1_175		cluster35
143	1504632611	177745..177963	+	Streptomyces_NRRL_S_1314_NRRL_S_1314_GCA_000719785.1	JOHU01000016.1	176	JOHU01000016.1_176		cluster45
144	1504632612	178042..179025	-	Streptomyces_NRRL_S_1314_NRRL_S_1314_GCA_000719785.1	JOHU01000016.1	177	JOHU01000016.1_177	+	cluster1		TIGR04187	GRASP_SAV_5884	ATP-grasp ribosomal peptide maturase, SAV_5884 family. Members of this protein family are ATP-grasp ligase family enzymes that regularly occur in a contexts with a methyltransferase and a putative ribosomally translated post-translationally modified peptide precursor. Because of this conserved gene neighborhood and close sequence similarity to ATP-grasp enzymes from microviridin/marinostatin bios…
145	1504632613	179041..179232	-	Streptomyces_NRRL_S_1314_NRRL_S_1314_GCA_000719785.1	JOHU01000016.1	178	JOHU01000016.1_178		cluster2	Precursor	pfam14404	Strep_pep	Ribosomally synthesized peptide in Streptomyces species. A ribosomally synthesized peptide related to microviridin and marinostatin, usually in the gene neighborhood of one or more RimK-like ATP-grasp. The gene-context suggests that it is further modified by the ATP-grasp. The peptide is predicted to function in a defensive or developmental role, or as an antibiotic.
146	1504632614	179353..179676	-	Streptomyces_NRRL_S_1314_NRRL_S_1314_GCA_000719785.1	JOHU01000016.1	179	JOHU01000016.1_179		cluster25		pfam06803	DUF1232	Protein of unknown function (DUF1232). This family represents a conserved region of approximately 60 residues within a number of hypothetical bacterial and archaeal proteins of unknown function.
147	1504632615	179902..181419	+	Streptomyces_NRRL_S_1314_NRRL_S_1314_GCA_000719785.1	JOHU01000016.1	180	JOHU01000016.1_180		cluster37
148	1504632616	181868..183046	-	Streptomyces_NRRL_S_1314_NRRL_S_1314_GCA_000719785.1	JOHU01000016.1	181	JOHU01000016.1_181		cluster27
149	1504632617	183558..183950	+	Streptomyces_NRRL_S_1314_NRRL_S_1314_GCA_000719785.1	JOHU01000016.1	182	JOHU01000016.1_182		cluster52
150	1504632618	183947..184729	+	Streptomyces_NRRL_S_1314_NRRL_S_1314_GCA_000719785.1	JOHU01000016.1	183	JOHU01000016.1_183		cluster137
151	1504632619	184768..185274	+	Streptomyces_NRRL_S_1314_NRRL_S_1314_GCA_000719785.1	JOHU01000016.1	184	JOHU01000016.1_184		cluster261		pfam03259	Robl_LC7	Roadblock/LC7 domain. This family includes proteins that are about 100 amino acids long and have been shown to be related. Members of this family of proteins are associated with both flagellar outer arm dynein and Drosophila and rat brain cytoplasmic dynein. It is proposed that roadblock/LC7 family members may modulate specific dynein functions. This family also includes Golgi-associated MP1 adap…
152	1504632620	185368..185742	+	Streptomyces_NRRL_S_1314_NRRL_S_1314_GCA_000719785.1	JOHU01000016.1	185	JOHU01000016.1_185		cluster52
153	1504632621	185923..187671	+	Streptomyces_NRRL_S_1314_NRRL_S_1314_GCA_000719785.1	JOHU01000016.1	186	JOHU01000016.1_186		cluster409		pfam13185	GAF_2	GAF domain.
154	1504632622	187832..190246	+	Streptomyces_NRRL_S_1314_NRRL_S_1314_GCA_000719785.1	JOHU01000016.1	187	JOHU01000016.1_187		cluster352		pfam03632	Glyco_hydro_65m	Glycosyl hydrolase family 65 central catalytic domain. This family of glycosyl hydrolases contains vacuolar acid trehalase and maltose phosphorylase.Maltose phosphorylase (MP) is a dimeric enzyme that catalyzes the conversion of maltose and inorganic phosphate into beta-D-glucose-1-phosphate and glucose. The central domain is the catalytic domain, which binds a phosphate ion that is proximal the …
155	===	1505240885	Streptomyces_NRRL_F_5527_NRRL_F_5527_GCA_000721435.1	JOHL01000020.1	TIGR04187	ATP-grasp ribosomal peptide maturase, SA	GRASP_SAV_5884
156	1505240875	169238..169444	-	Streptomyces_NRRL_F_5527_NRRL_F_5527_GCA_000721435.1	JOHL01000020.1	167	JOHL01000020.1_167		cluster188
157	1505240876	169648..170853	-	Streptomyces_NRRL_F_5527_NRRL_F_5527_GCA_000721435.1	JOHL01000020.1	168	JOHL01000020.1_168		cluster172		pfam16483	Glyco_hydro_64	Beta-1,3-glucanase. Family 64 glycoside hydrolases have beta-1,3-glucanase activity.
158	1505240877	171172..172062	-	Streptomyces_NRRL_F_5527_NRRL_F_5527_GCA_000721435.1	JOHL01000020.1	169	JOHL01000020.1_169		cluster33		pfam02894	GFO_IDH_MocA_C	Oxidoreductase family, C-terminal alpha/beta domain. This family of enzymes utilize NADP or NAD. This family is called the GFO/IDH/MOCA family in swiss-prot.
159	1505240878	172219..172635	-	Streptomyces_NRRL_F_5527_NRRL_F_5527_GCA_000721435.1	JOHL01000020.1	170	JOHL01000020.1_170		cluster30		pfam06983	3-dmu-9_3-mt	3-demethylubiquinone-9 3-methyltransferase. This family represents a conserved region approximately 100 residues long within a number of bacterial and archaeal 3-demethylubiquinone-9 3-methyltransferases (EC:2.1.1.64). Note that some family members contain more than one copy of this region, and that many members are hypothetical proteins.
160	1505240879	172855..173712	+	Streptomyces_NRRL_F_5527_NRRL_F_5527_GCA_000721435.1	JOHL01000020.1	171	JOHL01000020.1_171		cluster29		pfam00248	Aldo_ket_red	Aldo/keto reductase family. This family includes a number of K+ ion channel beta chain regulatory domains - these are reported to have oxidoreductase activity.
161	1505240880	173889..175658	+	Streptomyces_NRRL_F_5527_NRRL_F_5527_GCA_000721435.1	JOHL01000020.1	172	JOHL01000020.1_172		cluster4		pfam00664	ABC_membrane	ABC transporter transmembrane region. This family represents a unit of six transmembrane helices. Many members of the ABC transporter family (pfam00005) have two such regions.
162	1505240881	175710..176060	+	Streptomyces_NRRL_F_5527_NRRL_F_5527_GCA_000721435.1	JOHL01000020.1	173	JOHL01000020.1_173		cluster31		pfam17196	DUF5133	Protein of unknown function (DUF5133). This protein of unknown function is part of the Borrelidin synthesis genomic cluster. Borrelidin is a polyketide antibiotic.
163	1505240882	176016..177044	-	Streptomyces_NRRL_F_5527_NRRL_F_5527_GCA_000721435.1	JOHL01000020.1	174	JOHL01000020.1_174		cluster28		pfam01965	DJ-1_PfpI	DJ-1/PfpI family. The family includes the protease PfpI. This domain is also found in transcriptional regulators.
164	1505240883	177246..177719	+	Streptomyces_NRRL_F_5527_NRRL_F_5527_GCA_000721435.1	JOHL01000020.1	175	JOHL01000020.1_175		cluster35
165	1505240884	177813..178031	+	Streptomyces_NRRL_F_5527_NRRL_F_5527_GCA_000721435.1	JOHL01000020.1	176	JOHL01000020.1_176		cluster45
166	1505240885	178110..179093	-	Streptomyces_NRRL_F_5527_NRRL_F_5527_GCA_000721435.1	JOHL01000020.1	177	JOHL01000020.1_177	+	cluster1		TIGR04187	GRASP_SAV_5884	ATP-grasp ribosomal peptide maturase, SAV_5884 family. Members of this protein family are ATP-grasp ligase family enzymes that regularly occur in a contexts with a methyltransferase and a putative ribosomally translated post-translationally modified peptide precursor. Because of this conserved gene neighborhood and close sequence similarity to ATP-grasp enzymes from microviridin/marinostatin bios…
167	1505240886	179109..179300	-	Streptomyces_NRRL_F_5527_NRRL_F_5527_GCA_000721435.1	JOHL01000020.1	178	JOHL01000020.1_178		cluster2	Precursor	pfam14404	Strep_pep	Ribosomally synthesized peptide in Streptomyces species. A ribosomally synthesized peptide related to microviridin and marinostatin, usually in the gene neighborhood of one or more RimK-like ATP-grasp. The gene-context suggests that it is further modified by the ATP-grasp. The peptide is predicted to function in a defensive or developmental role, or as an antibiotic.
168	1505240887	179421..179744	-	Streptomyces_NRRL_F_5527_NRRL_F_5527_GCA_000721435.1	JOHL01000020.1	179	JOHL01000020.1_179		cluster25		pfam06803	DUF1232	Protein of unknown function (DUF1232). This family represents a conserved region of approximately 60 residues within a number of hypothetical bacterial and archaeal proteins of unknown function.
169	1505240888	179970..181487	+	Streptomyces_NRRL_F_5527_NRRL_F_5527_GCA_000721435.1	JOHL01000020.1	180	JOHL01000020.1_180		cluster37
170	1505240889	182023..183201	-	Streptomyces_NRRL_F_5527_NRRL_F_5527_GCA_000721435.1	JOHL01000020.1	181	JOHL01000020.1_181		cluster27
171	1505240890	183709..184101	+	Streptomyces_NRRL_F_5527_NRRL_F_5527_GCA_000721435.1	JOHL01000020.1	182	JOHL01000020.1_182		cluster52
172	1505240891	184098..184880	+	Streptomyces_NRRL_F_5527_NRRL_F_5527_GCA_000721435.1	JOHL01000020.1	183	JOHL01000020.1_183		cluster137
173	1505240892	184919..185425	+	Streptomyces_NRRL_F_5527_NRRL_F_5527_GCA_000721435.1	JOHL01000020.1	184	JOHL01000020.1_184		cluster261		pfam03259	Robl_LC7	Roadblock/LC7 domain. This family includes proteins that are about 100 amino acids long and have been shown to be related. Members of this family of proteins are associated with both flagellar outer arm dynein and Drosophila and rat brain cytoplasmic dynein. It is proposed that roadblock/LC7 family members may modulate specific dynein functions. This family also includes Golgi-associated MP1 adap…
174	1505240893	185519..185893	+	Streptomyces_NRRL_F_5527_NRRL_F_5527_GCA_000721435.1	JOHL01000020.1	185	JOHL01000020.1_185		cluster52
175	1505240894	186074..187822	+	Streptomyces_NRRL_F_5527_NRRL_F_5527_GCA_000721435.1	JOHL01000020.1	186	JOHL01000020.1_186		cluster409		pfam13185	GAF_2	GAF domain.
176	1505240895	188025..190397	+	Streptomyces_NRRL_F_5527_NRRL_F_5527_GCA_000721435.1	JOHL01000020.1	187	JOHL01000020.1_187		cluster352		pfam03632	Glyco_hydro_65m	Glycosyl hydrolase family 65 central catalytic domain. This family of glycosyl hydrolases contains vacuolar acid trehalase and maltose phosphorylase.Maltose phosphorylase (MP) is a dimeric enzyme that catalyzes the conversion of maltose and inorganic phosphate into beta-D-glucose-1-phosphate and glucose. The central domain is the catalytic domain, which binds a phosphate ion that is proximal the …
177	===	1034086566	Streptomyces_gancidicus_BKS_13_15_GCA_000342345.1	AOHP01000067.1	TIGR04187	ATP-grasp ribosomal peptide maturase, SA	GRASP_SAV_5884
178	1034086556	113180..113386	-	Streptomyces_gancidicus_BKS_13_15_GCA_000342345.1	AOHP01000067.1	105	H114_16393		cluster188
179	1034086557	113590..114795	-	Streptomyces_gancidicus_BKS_13_15_GCA_000342345.1	AOHP01000067.1	106	H114_16398		cluster172		pfam16483	Glyco_hydro_64	Beta-1,3-glucanase. Family 64 glycoside hydrolases have beta-1,3-glucanase activity.
180	1034086558	115114..116004	-	Streptomyces_gancidicus_BKS_13_15_GCA_000342345.1	AOHP01000067.1	107	H114_16403		cluster33		pfam02894	GFO_IDH_MocA_C	Oxidoreductase family, C-terminal alpha/beta domain. This family of enzymes utilize NADP or NAD. This family is called the GFO/IDH/MOCA family in swiss-prot.
181	1034086559	116161..116577	-	Streptomyces_gancidicus_BKS_13_15_GCA_000342345.1	AOHP01000067.1	108	H114_16408		cluster30		pfam06983	3-dmu-9_3-mt	3-demethylubiquinone-9 3-methyltransferase. This family represents a conserved region approximately 100 residues long within a number of bacterial and archaeal 3-demethylubiquinone-9 3-methyltransferases (EC:2.1.1.64). Note that some family members contain more than one copy of this region, and that many members are hypothetical proteins.
182	1034086560	116798..117655	+	Streptomyces_gancidicus_BKS_13_15_GCA_000342345.1	AOHP01000067.1	109	H114_16413		cluster29		pfam00248	Aldo_ket_red	Aldo/keto reductase family. This family includes a number of K+ ion channel beta chain regulatory domains - these are reported to have oxidoreductase activity.
183	1034086561	117846..119600	+	Streptomyces_gancidicus_BKS_13_15_GCA_000342345.1	AOHP01000067.1	110	H114_16418		cluster4		pfam00664	ABC_membrane	ABC transporter transmembrane region. This family represents a unit of six transmembrane helices. Many members of the ABC transporter family (pfam00005) have two such regions.
184	1034086562	119745..120002	+	Streptomyces_gancidicus_BKS_13_15_GCA_000342345.1	AOHP01000067.1	111	H114_16423		cluster31		pfam17196	DUF5133	Protein of unknown function (DUF5133). This protein of unknown function is part of the Borrelidin synthesis genomic cluster. Borrelidin is a polyketide antibiotic.
185	1034086563	119958..120986	-	Streptomyces_gancidicus_BKS_13_15_GCA_000342345.1	AOHP01000067.1	112	H114_16428		cluster28		pfam01965	DJ-1_PfpI	DJ-1/PfpI family. The family includes the protease PfpI. This domain is also found in transcriptional regulators.
186	1034086564	121188..121661	+	Streptomyces_gancidicus_BKS_13_15_GCA_000342345.1	AOHP01000067.1	113	H114_16433		cluster35
187	1034086565	121755..121973	+	Streptomyces_gancidicus_BKS_13_15_GCA_000342345.1	AOHP01000067.1	114	H114_16438		cluster45
188	1034086566	122140..123093	-	Streptomyces_gancidicus_BKS_13_15_GCA_000342345.1	AOHP01000067.1	115	H114_16443	+	cluster1		TIGR04187	GRASP_SAV_5884	ATP-grasp ribosomal peptide maturase, SAV_5884 family. Members of this protein family are ATP-grasp ligase family enzymes that regularly occur in a contexts with a methyltransferase and a putative ribosomally translated post-translationally modified peptide precursor. Because of this conserved gene neighborhood and close sequence similarity to ATP-grasp enzymes from microviridin/marinostatin bios…
189	1034086567	123109..123300	-	Streptomyces_gancidicus_BKS_13_15_GCA_000342345.1	AOHP01000067.1	116	H114_16448		cluster2	Precursor	pfam14404	Strep_pep	Ribosomally synthesized peptide in Streptomyces species. A ribosomally synthesized peptide related to microviridin and marinostatin, usually in the gene neighborhood of one or more RimK-like ATP-grasp. The gene-context suggests that it is further modified by the ATP-grasp. The peptide is predicted to function in a defensive or developmental role, or as an antibiotic.
190	1034086568	123421..123750	-	Streptomyces_gancidicus_BKS_13_15_GCA_000342345.1	AOHP01000067.1	117	H114_16453		cluster25		pfam06803	DUF1232	Protein of unknown function (DUF1232). This family represents a conserved region of approximately 60 residues within a number of hypothetical bacterial and archaeal proteins of unknown function.
191	1034086569	123970..125487	+	Streptomyces_gancidicus_BKS_13_15_GCA_000342345.1	AOHP01000067.1	118	H114_16458		cluster37
192	1034086570	126144..127319	-	Streptomyces_gancidicus_BKS_13_15_GCA_000342345.1	AOHP01000067.1	119	H114_16463		cluster27
193	1034086571	127839..128231	+	Streptomyces_gancidicus_BKS_13_15_GCA_000342345.1	AOHP01000067.1	120	H114_16468		cluster52
194	1034086572	128228..129010	+	Streptomyces_gancidicus_BKS_13_15_GCA_000342345.1	AOHP01000067.1	121	H114_16473		cluster137
195	1034086573	129049..129555	+	Streptomyces_gancidicus_BKS_13_15_GCA_000342345.1	AOHP01000067.1	122	H114_16478		cluster261		pfam03259	Robl_LC7	Roadblock/LC7 domain. This family includes proteins that are about 100 amino acids long and have been shown to be related. Members of this family of proteins are associated with both flagellar outer arm dynein and Drosophila and rat brain cytoplasmic dynein. It is proposed that roadblock/LC7 family members may modulate specific dynein functions. This family also includes Golgi-associated MP1 adap…
196	1034086574	129649..130023	+	Streptomyces_gancidicus_BKS_13_15_GCA_000342345.1	AOHP01000067.1	123	H114_16483		cluster52
197	1034086575	130204..131952	+	Streptomyces_gancidicus_BKS_13_15_GCA_000342345.1	AOHP01000067.1	124	H114_16488		cluster409		pfam13185	GAF_2	GAF domain.
198	1034086576	132155..134527	+	Streptomyces_gancidicus_BKS_13_15_GCA_000342345.1	AOHP01000067.1	125	H114_16493		cluster352		pfam03632	Glyco_hydro_65m	Glycosyl hydrolase family 65 central catalytic domain. This family of glycosyl hydrolases contains vacuolar acid trehalase and maltose phosphorylase.Maltose phosphorylase (MP) is a dimeric enzyme that catalyzes the conversion of maltose and inorganic phosphate into beta-D-glucose-1-phosphate and glucose. The central domain is the catalytic domain, which binds a phosphate ion that is proximal the …
199	===	1406276356	Streptomyces_CNH189_CNH189_GCA_000527195.1	AZUS01000030.1	TIGR04187	ATP-grasp ribosomal peptide maturase, SA	GRASP_SAV_5884
200	1406276346	8639..9112	+	Streptomyces_CNH189_CNH189_GCA_000527195.1	AZUS01000030.1	9	AZUS01000030.1_9		cluster413		pfam18970	DUF5709	Family of unknown function (DUF5709).
201	1406276347	9262..9468	-	Streptomyces_CNH189_CNH189_GCA_000527195.1	AZUS01000030.1	10	AZUS01000030.1_10		cluster188
202	1406276348	9700..10902	-	Streptomyces_CNH189_CNH189_GCA_000527195.1	AZUS01000030.1	11	AZUS01000030.1_11		cluster172		pfam16483	Glyco_hydro_64	Beta-1,3-glucanase. Family 64 glycoside hydrolases have beta-1,3-glucanase activity.
203	1406276349	11261..12151	-	Streptomyces_CNH189_CNH189_GCA_000527195.1	AZUS01000030.1	12	AZUS01000030.1_12		cluster33		pfam01408	GFO_IDH_MocA	Oxidoreductase family, NAD-binding Rossmann fold. This family of enzymes utilize NADP or NAD. This family is called the GFO/IDH/MOCA family in swiss-prot.
204	1406276350	12294..12710	-	Streptomyces_CNH189_CNH189_GCA_000527195.1	AZUS01000030.1	13	AZUS01000030.1_13		cluster30		pfam06983	3-dmu-9_3-mt	3-demethylubiquinone-9 3-methyltransferase. This family represents a conserved region approximately 100 residues long within a number of bacterial and archaeal 3-demethylubiquinone-9 3-methyltransferases (EC:2.1.1.64). Note that some family members contain more than one copy of this region, and that many members are hypothetical proteins.
205	1406276351	12922..13779	+	Streptomyces_CNH189_CNH189_GCA_000527195.1	AZUS01000030.1	14	AZUS01000030.1_14		cluster29		pfam00248	Aldo_ket_red	Aldo/keto reductase family. This family includes a number of K+ ion channel beta chain regulatory domains - these are reported to have oxidoreductase activity.
206	1406276352	13840..14442	+	Streptomyces_CNH189_CNH189_GCA_000527195.1	AZUS01000030.1	15	AZUS01000030.1_15		cluster31		pfam17196	DUF5133	Protein of unknown function (DUF5133). This protein of unknown function is part of the Borrelidin synthesis genomic cluster. Borrelidin is a polyketide antibiotic.
207	1406276353	14398..15426	-	Streptomyces_CNH189_CNH189_GCA_000527195.1	AZUS01000030.1	16	AZUS01000030.1_16		cluster28		pfam01965	DJ-1_PfpI	DJ-1/PfpI family. The family includes the protease PfpI. This domain is also found in transcriptional regulators.
208	1406276354	15615..16088	+	Streptomyces_CNH189_CNH189_GCA_000527195.1	AZUS01000030.1	17	AZUS01000030.1_17		cluster35
209	1406276355	16175..16396	+	Streptomyces_CNH189_CNH189_GCA_000527195.1	AZUS01000030.1	18	AZUS01000030.1_18		cluster45
210	1406276356	16422..17405	-	Streptomyces_CNH189_CNH189_GCA_000527195.1	AZUS01000030.1	19	AZUS01000030.1_19	+	cluster1		pfam08443	RimK	RimK-like ATP-grasp domain. This ATP-grasp domain is found in the ribosomal S6 modification enzyme RimK.
211	1406276357	17422..17613	-	Streptomyces_CNH189_CNH189_GCA_000527195.1	AZUS01000030.1	20	AZUS01000030.1_20		cluster2	Precursor	pfam14404	Strep_pep	Ribosomally synthesized peptide in Streptomyces species. A ribosomally synthesized peptide related to microviridin and marinostatin, usually in the gene neighborhood of one or more RimK-like ATP-grasp. The gene-context suggests that it is further modified by the ATP-grasp. The peptide is predicted to function in a defensive or developmental role, or as an antibiotic.
212	1406276358	17734..18042	-	Streptomyces_CNH189_CNH189_GCA_000527195.1	AZUS01000030.1	21	AZUS01000030.1_21		cluster25		pfam06803	DUF1232	Protein of unknown function (DUF1232). This family represents a conserved region of approximately 60 residues within a number of hypothetical bacterial and archaeal proteins of unknown function.
213	1406276359	18279..19835	+	Streptomyces_CNH189_CNH189_GCA_000527195.1	AZUS01000030.1	22	AZUS01000030.1_22		cluster37
214	1406276360	20504..21673	-	Streptomyces_CNH189_CNH189_GCA_000527195.1	AZUS01000030.1	23	AZUS01000030.1_23		cluster27
215	1406276361	22192..22551	+	Streptomyces_CNH189_CNH189_GCA_000527195.1	AZUS01000030.1	24	AZUS01000030.1_24		cluster52
216	1406276362	22548..23330	+	Streptomyces_CNH189_CNH189_GCA_000527195.1	AZUS01000030.1	25	AZUS01000030.1_25		cluster137
217	1406276363	23369..23893	+	Streptomyces_CNH189_CNH189_GCA_000527195.1	AZUS01000030.1	26	AZUS01000030.1_26		cluster261		pfam03259	Robl_LC7	Roadblock/LC7 domain. This family includes proteins that are about 100 amino acids long and have been shown to be related. Members of this family of proteins are associated with both flagellar outer arm dynein and Drosophila and rat brain cytoplasmic dynein. It is proposed that roadblock/LC7 family members may modulate specific dynein functions. This family also includes Golgi-associated MP1 adap…
218	1406276364	23977..24351	+	Streptomyces_CNH189_CNH189_GCA_000527195.1	AZUS01000030.1	27	AZUS01000030.1_27		cluster52
219	1406276365	24611..26359	+	Streptomyces_CNH189_CNH189_GCA_000527195.1	AZUS01000030.1	28	AZUS01000030.1_28		cluster409		pfam13185	GAF_2	GAF domain.
220	1406276366	26564..28936	+	Streptomyces_CNH189_CNH189_GCA_000527195.1	AZUS01000030.1	29	AZUS01000030.1_29		cluster352		pfam03632	Glyco_hydro_65m	Glycosyl hydrolase family 65 central catalytic domain. This family of glycosyl hydrolases contains vacuolar acid trehalase and maltose phosphorylase.Maltose phosphorylase (MP) is a dimeric enzyme that catalyzes the conversion of maltose and inorganic phosphate into beta-D-glucose-1-phosphate and glucose. The central domain is the catalytic domain, which binds a phosphate ion that is proximal the …
221	===	1503018758	Streptomyces_speibonae_NRRL_B_24240_GCA_000715605.1	KL568615.1	TIGR04187	ATP-grasp ribosomal peptide maturase, SA	GRASP_SAV_5884
222	1503018748	72115..72588	+	Streptomyces_speibonae_NRRL_B_24240_GCA_000715605.1	KL568615.1	92	KL568615.1_92		cluster413		pfam18970	DUF5709	Family of unknown function (DUF5709).
223	1503018749	72653..72859	-	Streptomyces_speibonae_NRRL_B_24240_GCA_000715605.1	KL568615.1	93	KL568615.1_93		cluster188
224	1503018750	73041..74246	-	Streptomyces_speibonae_NRRL_B_24240_GCA_000715605.1	KL568615.1	94	KL568615.1_94		cluster172		pfam16483	Glyco_hydro_64	Beta-1,3-glucanase. Family 64 glycoside hydrolases have beta-1,3-glucanase activity.
225	1503018751	74566..75018	-	Streptomyces_speibonae_NRRL_B_24240_GCA_000715605.1	KL568615.1	95	KL568615.1_95		cluster33		pfam02894	GFO_IDH_MocA_C	Oxidoreductase family, C-terminal alpha/beta domain. This family of enzymes utilize NADP or NAD. This family is called the GFO/IDH/MOCA family in swiss-prot.
226	1503018752	75211..75666	-	Streptomyces_speibonae_NRRL_B_24240_GCA_000715605.1	KL568615.1	96	KL568615.1_96		cluster33		pfam01408	GFO_IDH_MocA	Oxidoreductase family, NAD-binding Rossmann fold. This family of enzymes utilize NADP or NAD. This family is called the GFO/IDH/MOCA family in swiss-prot.
227	1503018753	75799..76212	-	Streptomyces_speibonae_NRRL_B_24240_GCA_000715605.1	KL568615.1	97	KL568615.1_97		cluster30		pfam06983	3-dmu-9_3-mt	3-demethylubiquinone-9 3-methyltransferase. This family represents a conserved region approximately 100 residues long within a number of bacterial and archaeal 3-demethylubiquinone-9 3-methyltransferases (EC:2.1.1.64). Note that some family members contain more than one copy of this region, and that many members are hypothetical proteins.
228	1503018754	76432..77289	+	Streptomyces_speibonae_NRRL_B_24240_GCA_000715605.1	KL568615.1	98	KL568615.1_98		cluster29		pfam00248	Aldo_ket_red	Aldo/keto reductase family. This family includes a number of K+ ion channel beta chain regulatory domains - these are reported to have oxidoreductase activity.
229	1503018755	78318..78581	+	Streptomyces_speibonae_NRRL_B_24240_GCA_000715605.1	KL568615.1	99	KL568615.1_99		cluster31		pfam17196	DUF5133	Protein of unknown function (DUF5133). This protein of unknown function is part of the Borrelidin synthesis genomic cluster. Borrelidin is a polyketide antibiotic.
230	1503018756	78596..79567	-	Streptomyces_speibonae_NRRL_B_24240_GCA_000715605.1	KL568615.1	100	KL568615.1_100		cluster28		pfam01965	DJ-1_PfpI	DJ-1/PfpI family. The family includes the protease PfpI. This domain is also found in transcriptional regulators.
231	1503018757	79766..80239	+	Streptomyces_speibonae_NRRL_B_24240_GCA_000715605.1	KL568615.1	101	KL568615.1_101		cluster35
232	1503018758	80622..81203	-	Streptomyces_speibonae_NRRL_B_24240_GCA_000715605.1	KL568615.1	102	KL568615.1_102	+	cluster1		TIGR04187	GRASP_SAV_5884	ATP-grasp ribosomal peptide maturase, SAV_5884 family. Members of this protein family are ATP-grasp ligase family enzymes that regularly occur in a contexts with a methyltransferase and a putative ribosomally translated post-translationally modified peptide precursor. Because of this conserved gene neighborhood and close sequence similarity to ATP-grasp enzymes from microviridin/marinostatin bios…
233	1503018759	81430..81768	-	Streptomyces_speibonae_NRRL_B_24240_GCA_000715605.1	KL568615.1	103	KL568615.1_103	+	cluster1		TIGR04187	GRASP_SAV_5884	ATP-grasp ribosomal peptide maturase, SAV_5884 family. Members of this protein family are ATP-grasp ligase family enzymes that regularly occur in a contexts with a methyltransferase and a putative ribosomally translated post-translationally modified peptide precursor. Because of this conserved gene neighborhood and close sequence similarity to ATP-grasp enzymes from microviridin/marinostatin bios…
234	1503018760	81785..81976	-	Streptomyces_speibonae_NRRL_B_24240_GCA_000715605.1	KL568615.1	104	KL568615.1_104		cluster2	Precursor	pfam14404	Strep_pep	Ribosomally synthesized peptide in Streptomyces species. A ribosomally synthesized peptide related to microviridin and marinostatin, usually in the gene neighborhood of one or more RimK-like ATP-grasp. The gene-context suggests that it is further modified by the ATP-grasp. The peptide is predicted to function in a defensive or developmental role, or as an antibiotic.
235	1503018761	82096..82422	-	Streptomyces_speibonae_NRRL_B_24240_GCA_000715605.1	KL568615.1	105	KL568615.1_105		cluster25		pfam06803	DUF1232	Protein of unknown function (DUF1232). This family represents a conserved region of approximately 60 residues within a number of hypothetical bacterial and archaeal proteins of unknown function.
236	1503018762	82661..84001	+	Streptomyces_speibonae_NRRL_B_24240_GCA_000715605.1	KL568615.1	106	KL568615.1_106		cluster37
237	1503018763	85130..85900	-	Streptomyces_speibonae_NRRL_B_24240_GCA_000715605.1	KL568615.1	107	KL568615.1_107		cluster27
238	1503018764	86106..86336	-	Streptomyces_speibonae_NRRL_B_24240_GCA_000715605.1	KL568615.1	108	KL568615.1_108		cluster27
239	1503018765	86938..87336	+	Streptomyces_speibonae_NRRL_B_24240_GCA_000715605.1	KL568615.1	109	KL568615.1_109		cluster52
240	1503018766	87333..87884	+	Streptomyces_speibonae_NRRL_B_24240_GCA_000715605.1	KL568615.1	110	KL568615.1_110		cluster137
241	1503018767	88144..88344	+	Streptomyces_speibonae_NRRL_B_24240_GCA_000715605.1	KL568615.1	111	KL568615.1_111		cluster137
242	1503018768	88383..88907	+	Streptomyces_speibonae_NRRL_B_24240_GCA_000715605.1	KL568615.1	112	KL568615.1_112		cluster261		pfam03259	Robl_LC7	Roadblock/LC7 domain. This family includes proteins that are about 100 amino acids long and have been shown to be related. Members of this family of proteins are associated with both flagellar outer arm dynein and Drosophila and rat brain cytoplasmic dynein. It is proposed that roadblock/LC7 family members may modulate specific dynein functions. This family also includes Golgi-associated MP1 adap…
243	===	1077958799	Streptomyces_toyocaensis_NRRL_15009_GCA_000725125.1	JFCB01000002.1	TIGR04187	ATP-grasp ribosomal peptide maturase, SA	GRASP_SAV_5884
244	1077958789	114809..115546	+	Streptomyces_toyocaensis_NRRL_15009_GCA_000725125.1	JFCB01000002.1	119	BU52_04505		cluster38		pfam13419	HAD_2	Haloacid dehalogenase-like hydrolase.
245	1077958790	115726..117222	+	Streptomyces_toyocaensis_NRRL_15009_GCA_000725125.1	JFCB01000002.1	120	BU52_04510		cluster1459
246	1077958791	117415..117903	+	Streptomyces_toyocaensis_NRRL_15009_GCA_000725125.1	JFCB01000002.1	121	BU52_04515		cluster413		pfam18970	DUF5709	Family of unknown function (DUF5709).
247	1077958792	117986..118192	-	Streptomyces_toyocaensis_NRRL_15009_GCA_000725125.1	JFCB01000002.1	122	BU52_04520		cluster188
248	1077958793	118565..119455	-	Streptomyces_toyocaensis_NRRL_15009_GCA_000725125.1	JFCB01000002.1	123	BU52_04525		cluster33		pfam01408	GFO_IDH_MocA	Oxidoreductase family, NAD-binding Rossmann fold. This family of enzymes utilize NADP or NAD. This family is called the GFO/IDH/MOCA family in swiss-prot.
249	1077958794	119768..119971	+	Streptomyces_toyocaensis_NRRL_15009_GCA_000725125.1	JFCB01000002.1	124	BU52_04530		cluster4		cd03253	ABCC_ATM1_transporter	ATP-binding cassette domain of iron-sulfur clusters transporter, subfamily C. ATM1 is an ABC transporter that is expressed in the mitochondria. Although the specific function of ATM1 is unknown, its disruption results in the accumulation of excess mitochondrial iron, loss of mitochondrial cytochromes, oxidative damage to mitochondrial DNA, and decreased levels of cytosolic heme proteins. ABC tran…
250	1077958795	120085..120342	+	Streptomyces_toyocaensis_NRRL_15009_GCA_000725125.1	JFCB01000002.1	125	BU52_04535		cluster31		pfam17196	DUF5133	Protein of unknown function (DUF5133). This protein of unknown function is part of the Borrelidin synthesis genomic cluster. Borrelidin is a polyketide antibiotic.
251	1077958796	120373..121344	-	Streptomyces_toyocaensis_NRRL_15009_GCA_000725125.1	JFCB01000002.1	126	BU52_04540		cluster28		pfam01965	DJ-1_PfpI	DJ-1/PfpI family. The family includes the protease PfpI. This domain is also found in transcriptional regulators.
252	1077958797	121533..122006	+	Streptomyces_toyocaensis_NRRL_15009_GCA_000725125.1	JFCB01000002.1	127	BU52_04545		cluster35
253	1077958798	122111..122326	+	Streptomyces_toyocaensis_NRRL_15009_GCA_000725125.1	JFCB01000002.1	128	BU52_04550		cluster45
254	1077958799	122348..123331	-	Streptomyces_toyocaensis_NRRL_15009_GCA_000725125.1	JFCB01000002.1	129	BU52_04555	+	cluster1		pfam08443	RimK	RimK-like ATP-grasp domain. This ATP-grasp domain is found in the ribosomal S6 modification enzyme RimK.
255	1077958800	123348..123539	-	Streptomyces_toyocaensis_NRRL_15009_GCA_000725125.1	JFCB01000002.1	130	BU52_04560		cluster2	Precursor	pfam14404	Strep_pep	Ribosomally synthesized peptide in Streptomyces species. A ribosomally synthesized peptide related to microviridin and marinostatin, usually in the gene neighborhood of one or more RimK-like ATP-grasp. The gene-context suggests that it is further modified by the ATP-grasp. The peptide is predicted to function in a defensive or developmental role, or as an antibiotic.
256	1077958801	123660..123986	-	Streptomyces_toyocaensis_NRRL_15009_GCA_000725125.1	JFCB01000002.1	131	BU52_04565		cluster25		pfam06803	DUF1232	Protein of unknown function (DUF1232). This family represents a conserved region of approximately 60 residues within a number of hypothetical bacterial and archaeal proteins of unknown function.
257	1077958802	124277..125419	-	Streptomyces_toyocaensis_NRRL_15009_GCA_000725125.1	JFCB01000002.1	132	BU52_04570		cluster27
258	1077958803	125868..126272	+	Streptomyces_toyocaensis_NRRL_15009_GCA_000725125.1	JFCB01000002.1	133	BU52_04575		cluster52
259	1077958804	126269..127048	+	Streptomyces_toyocaensis_NRRL_15009_GCA_000725125.1	JFCB01000002.1	134	BU52_04580		cluster137
260	1077958805	127087..127611	+	Streptomyces_toyocaensis_NRRL_15009_GCA_000725125.1	JFCB01000002.1	135	BU52_04585		cluster261		pfam03259	Robl_LC7	Roadblock/LC7 domain. This family includes proteins that are about 100 amino acids long and have been shown to be related. Members of this family of proteins are associated with both flagellar outer arm dynein and Drosophila and rat brain cytoplasmic dynein. It is proposed that roadblock/LC7 family members may modulate specific dynein functions. This family also includes Golgi-associated MP1 adap…
261	1077958806	127698..128072	+	Streptomyces_toyocaensis_NRRL_15009_GCA_000725125.1	JFCB01000002.1	136	BU52_04590		cluster52
262	1077958807	128132..129334	-	Streptomyces_toyocaensis_NRRL_15009_GCA_000725125.1	JFCB01000002.1	137	BU52_04595		cluster501		pfam00970	FAD_binding_6	Oxidoreductase FAD-binding domain.
263	1077958808	129676..131406	+	Streptomyces_toyocaensis_NRRL_15009_GCA_000725125.1	JFCB01000002.1	138	BU52_04600		cluster409		pfam13185	GAF_2	GAF domain.
264	1077958809	131488..133860	+	Streptomyces_toyocaensis_NRRL_15009_GCA_000725125.1	JFCB01000002.1	139	BU52_04605		cluster352		pfam03632	Glyco_hydro_65m	Glycosyl hydrolase family 65 central catalytic domain. This family of glycosyl hydrolases contains vacuolar acid trehalase and maltose phosphorylase.Maltose phosphorylase (MP) is a dimeric enzyme that catalyzes the conversion of maltose and inorganic phosphate into beta-D-glucose-1-phosphate and glucose. The central domain is the catalytic domain, which binds a phosphate ion that is proximal the …
265	===	1505308433	Streptomyces_NRRL_S_37_NRRL_S_37_GCA_000721605.1	JOIZ01000013.1	TIGR04187	ATP-grasp ribosomal peptide maturase, SA	GRASP_SAV_5884
266	1505308423	140986..142350	+	Streptomyces_NRRL_S_37_NRRL_S_37_GCA_000721605.1	JOIZ01000013.1	70	JOIZ01000013.1_70		cluster169		pfam07992	Pyr_redox_2	Pyridine nucleotide-disulphide oxidoreductase. This family includes both class I and class II oxidoreductases and also NADH oxidases and peroxidases. This domain is actually a small NADH binding domain within a larger FAD binding domain.
267	1505308424	142425..144794	-	Streptomyces_NRRL_S_37_NRRL_S_37_GCA_000721605.1	JOIZ01000013.1	71	JOIZ01000013.1_71		cluster352		pfam03632	Glyco_hydro_65m	Glycosyl hydrolase family 65 central catalytic domain. This family of glycosyl hydrolases contains vacuolar acid trehalase and maltose phosphorylase.Maltose phosphorylase (MP) is a dimeric enzyme that catalyzes the conversion of maltose and inorganic phosphate into beta-D-glucose-1-phosphate and glucose. The central domain is the catalytic domain, which binds a phosphate ion that is proximal the …
268	1505308425	145045..146775	-	Streptomyces_NRRL_S_37_NRRL_S_37_GCA_000721605.1	JOIZ01000013.1	72	JOIZ01000013.1_72		cluster409		pfam13185	GAF_2	GAF domain.
269	1505308426	147117..148610	+	Streptomyces_NRRL_S_37_NRRL_S_37_GCA_000721605.1	JOIZ01000013.1	73	JOIZ01000013.1_73		cluster501		pfam00970	FAD_binding_6	Oxidoreductase FAD-binding domain.
270	1505308427	148769..149287	-	Streptomyces_NRRL_S_37_NRRL_S_37_GCA_000721605.1	JOIZ01000013.1	74	JOIZ01000013.1_74		cluster261		pfam03259	Robl_LC7	Roadblock/LC7 domain. This family includes proteins that are about 100 amino acids long and have been shown to be related. Members of this family of proteins are associated with both flagellar outer arm dynein and Drosophila and rat brain cytoplasmic dynein. It is proposed that roadblock/LC7 family members may modulate specific dynein functions. This family also includes Golgi-associated MP1 adap…
271	1505308428	149326..150102	-	Streptomyces_NRRL_S_37_NRRL_S_37_GCA_000721605.1	JOIZ01000013.1	75	JOIZ01000013.1_75		cluster137
272	1505308429	150099..150500	-	Streptomyces_NRRL_S_37_NRRL_S_37_GCA_000721605.1	JOIZ01000013.1	76	JOIZ01000013.1_76		cluster52
273	1505308430	150890..152014	+	Streptomyces_NRRL_S_37_NRRL_S_37_GCA_000721605.1	JOIZ01000013.1	77	JOIZ01000013.1_77		cluster27
274	1505308431	152433..152759	+	Streptomyces_NRRL_S_37_NRRL_S_37_GCA_000721605.1	JOIZ01000013.1	78	JOIZ01000013.1_78		cluster25		pfam06803	DUF1232	Protein of unknown function (DUF1232). This family represents a conserved region of approximately 60 residues within a number of hypothetical bacterial and archaeal proteins of unknown function.
275	1505308432	152880..153071	+	Streptomyces_NRRL_S_37_NRRL_S_37_GCA_000721605.1	JOIZ01000013.1	79	JOIZ01000013.1_79		cluster2	Precursor	pfam14404	Strep_pep	Ribosomally synthesized peptide in Streptomyces species. A ribosomally synthesized peptide related to microviridin and marinostatin, usually in the gene neighborhood of one or more RimK-like ATP-grasp. The gene-context suggests that it is further modified by the ATP-grasp. The peptide is predicted to function in a defensive or developmental role, or as an antibiotic.
276	1505308433	153088..154071	+	Streptomyces_NRRL_S_37_NRRL_S_37_GCA_000721605.1	JOIZ01000013.1	80	JOIZ01000013.1_80	+	cluster1		pfam08443	RimK	RimK-like ATP-grasp domain. This ATP-grasp domain is found in the ribosomal S6 modification enzyme RimK.
277	1505308434	154094..154309	-	Streptomyces_NRRL_S_37_NRRL_S_37_GCA_000721605.1	JOIZ01000013.1	81	JOIZ01000013.1_81		cluster45
278	1505308435	154461..154949	-	Streptomyces_NRRL_S_37_NRRL_S_37_GCA_000721605.1	JOIZ01000013.1	82	JOIZ01000013.1_82		cluster35
279	1505308436	155123..156082	+	Streptomyces_NRRL_S_37_NRRL_S_37_GCA_000721605.1	JOIZ01000013.1	83	JOIZ01000013.1_83		cluster28		pfam01965	DJ-1_PfpI	DJ-1/PfpI family. The family includes the protease PfpI. This domain is also found in transcriptional regulators.
280	1505308437	156096..156422	-	Streptomyces_NRRL_S_37_NRRL_S_37_GCA_000721605.1	JOIZ01000013.1	84	JOIZ01000013.1_84		cluster31		pfam17196	DUF5133	Protein of unknown function (DUF5133). This protein of unknown function is part of the Borrelidin synthesis genomic cluster. Borrelidin is a polyketide antibiotic.
281	1505308438	156650..158419	-	Streptomyces_NRRL_S_37_NRRL_S_37_GCA_000721605.1	JOIZ01000013.1	85	JOIZ01000013.1_85		cluster4		pfam00664	ABC_membrane	ABC transporter transmembrane region. This family represents a unit of six transmembrane helices. Many members of the ABC transporter family (pfam00005) have two such regions.
282	1505308439	158544..159401	-	Streptomyces_NRRL_S_37_NRRL_S_37_GCA_000721605.1	JOIZ01000013.1	86	JOIZ01000013.1_86		cluster29		pfam00248	Aldo_ket_red	Aldo/keto reductase family. This family includes a number of K+ ion channel beta chain regulatory domains - these are reported to have oxidoreductase activity.
283	1505308440	159614..160027	+	Streptomyces_NRRL_S_37_NRRL_S_37_GCA_000721605.1	JOIZ01000013.1	87	JOIZ01000013.1_87		cluster30		pfam06983	3-dmu-9_3-mt	3-demethylubiquinone-9 3-methyltransferase. This family represents a conserved region approximately 100 residues long within a number of bacterial and archaeal 3-demethylubiquinone-9 3-methyltransferases (EC:2.1.1.64). Note that some family members contain more than one copy of this region, and that many members are hypothetical proteins.
284	1505308441	160160..161050	+	Streptomyces_NRRL_S_37_NRRL_S_37_GCA_000721605.1	JOIZ01000013.1	88	JOIZ01000013.1_88		cluster33		pfam02894	GFO_IDH_MocA_C	Oxidoreductase family, C-terminal alpha/beta domain. This family of enzymes utilize NADP or NAD. This family is called the GFO/IDH/MOCA family in swiss-prot.
285	1505308442	161367..162572	+	Streptomyces_NRRL_S_37_NRRL_S_37_GCA_000721605.1	JOIZ01000013.1	89	JOIZ01000013.1_89		cluster172		pfam16483	Glyco_hydro_64	Beta-1,3-glucanase. Family 64 glycoside hydrolases have beta-1,3-glucanase activity.
286	1505308443	162757..162978	+	Streptomyces_NRRL_S_37_NRRL_S_37_GCA_000721605.1	JOIZ01000013.1	90	JOIZ01000013.1_90		cluster188
287	===	1504263735	Streptomyces_NRRL_WC_3626_NRRL_WC_3626_GCA_000718785.1	JOCA01000007.1	TIGR04187	ATP-grasp ribosomal peptide maturase, SA	GRASP_SAV_5884
288	1504263725	198751..200115	+	Streptomyces_NRRL_WC_3626_NRRL_WC_3626_GCA_000718785.1	JOCA01000007.1	159	JOCA01000007.1_159		cluster169		pfam07992	Pyr_redox_2	Pyridine nucleotide-disulphide oxidoreductase. This family includes both class I and class II oxidoreductases and also NADH oxidases and peroxidases. This domain is actually a small NADH binding domain within a larger FAD binding domain.
289	1504263726	200216..202585	-	Streptomyces_NRRL_WC_3626_NRRL_WC_3626_GCA_000718785.1	JOCA01000007.1	160	JOCA01000007.1_160		cluster352		pfam03632	Glyco_hydro_65m	Glycosyl hydrolase family 65 central catalytic domain. This family of glycosyl hydrolases contains vacuolar acid trehalase and maltose phosphorylase.Maltose phosphorylase (MP) is a dimeric enzyme that catalyzes the conversion of maltose and inorganic phosphate into beta-D-glucose-1-phosphate and glucose. The central domain is the catalytic domain, which binds a phosphate ion that is proximal the …
290	1504263727	202713..203087	-	Streptomyces_NRRL_WC_3626_NRRL_WC_3626_GCA_000718785.1	JOCA01000007.1	161	JOCA01000007.1_161		cluster52
291	1504263728	203175..203696	-	Streptomyces_NRRL_WC_3626_NRRL_WC_3626_GCA_000718785.1	JOCA01000007.1	162	JOCA01000007.1_162		cluster261		pfam03259	Robl_LC7	Roadblock/LC7 domain. This family includes proteins that are about 100 amino acids long and have been shown to be related. Members of this family of proteins are associated with both flagellar outer arm dynein and Drosophila and rat brain cytoplasmic dynein. It is proposed that roadblock/LC7 family members may modulate specific dynein functions. This family also includes Golgi-associated MP1 adap…
292	1504263729	203735..204511	-	Streptomyces_NRRL_WC_3626_NRRL_WC_3626_GCA_000718785.1	JOCA01000007.1	163	JOCA01000007.1_163		cluster137
293	1504263730	204508..204909	-	Streptomyces_NRRL_WC_3626_NRRL_WC_3626_GCA_000718785.1	JOCA01000007.1	164	JOCA01000007.1_164		cluster52
294	1504263731	205415..206554	+	Streptomyces_NRRL_WC_3626_NRRL_WC_3626_GCA_000718785.1	JOCA01000007.1	165	JOCA01000007.1_165		cluster27
295	1504263732	206780..207889	-	Streptomyces_NRRL_WC_3626_NRRL_WC_3626_GCA_000718785.1	JOCA01000007.1	166	JOCA01000007.1_166		cluster37
296	1504263733	208131..208457	+	Streptomyces_NRRL_WC_3626_NRRL_WC_3626_GCA_000718785.1	JOCA01000007.1	167	JOCA01000007.1_167		cluster25		pfam06803	DUF1232	Protein of unknown function (DUF1232). This family represents a conserved region of approximately 60 residues within a number of hypothetical bacterial and archaeal proteins of unknown function.
297	1504263734	208578..208769	+	Streptomyces_NRRL_WC_3626_NRRL_WC_3626_GCA_000718785.1	JOCA01000007.1	168	JOCA01000007.1_168		cluster2	Precursor	pfam14404	Strep_pep	Ribosomally synthesized peptide in Streptomyces species. A ribosomally synthesized peptide related to microviridin and marinostatin, usually in the gene neighborhood of one or more RimK-like ATP-grasp. The gene-context suggests that it is further modified by the ATP-grasp. The peptide is predicted to function in a defensive or developmental role, or as an antibiotic.
298	1504263735	208786..209769	+	Streptomyces_NRRL_WC_3626_NRRL_WC_3626_GCA_000718785.1	JOCA01000007.1	169	JOCA01000007.1_169	+	cluster1		pfam08443	RimK	RimK-like ATP-grasp domain. This ATP-grasp domain is found in the ribosomal S6 modification enzyme RimK.
299	1504263736	209792..210007	-	Streptomyces_NRRL_WC_3626_NRRL_WC_3626_GCA_000718785.1	JOCA01000007.1	170	JOCA01000007.1_170		cluster45
300	1504263737	210169..210657	-	Streptomyces_NRRL_WC_3626_NRRL_WC_3626_GCA_000718785.1	JOCA01000007.1	171	JOCA01000007.1_171		cluster35
301	1504263738	210833..211807	+	Streptomyces_NRRL_WC_3626_NRRL_WC_3626_GCA_000718785.1	JOCA01000007.1	172	JOCA01000007.1_172		cluster28		pfam01965	DJ-1_PfpI	DJ-1/PfpI family. The family includes the protease PfpI. This domain is also found in transcriptional regulators.
302	1504263739	211821..212063	-	Streptomyces_NRRL_WC_3626_NRRL_WC_3626_GCA_000718785.1	JOCA01000007.1	173	JOCA01000007.1_173		cluster31		pfam17196	DUF5133	Protein of unknown function (DUF5133). This protein of unknown function is part of the Borrelidin synthesis genomic cluster. Borrelidin is a polyketide antibiotic.
303	1504263740	212400..214169	-	Streptomyces_NRRL_WC_3626_NRRL_WC_3626_GCA_000718785.1	JOCA01000007.1	174	JOCA01000007.1_174		cluster4		pfam00664	ABC_membrane	ABC transporter transmembrane region. This family represents a unit of six transmembrane helices. Many members of the ABC transporter family (pfam00005) have two such regions.
304	1504263741	214489..214902	+	Streptomyces_NRRL_WC_3626_NRRL_WC_3626_GCA_000718785.1	JOCA01000007.1	175	JOCA01000007.1_175		cluster30		pfam00903	Glyoxalase	Glyoxalase/Bleomycin resistance protein/Dioxygenase superfamily.
305	1504263742	215021..215911	+	Streptomyces_NRRL_WC_3626_NRRL_WC_3626_GCA_000718785.1	JOCA01000007.1	176	JOCA01000007.1_176		cluster33		pfam01408	GFO_IDH_MocA	Oxidoreductase family, NAD-binding Rossmann fold. This family of enzymes utilize NADP or NAD. This family is called the GFO/IDH/MOCA family in swiss-prot.
306	1504263743	216220..217425	+	Streptomyces_NRRL_WC_3626_NRRL_WC_3626_GCA_000718785.1	JOCA01000007.1	177	JOCA01000007.1_177		cluster172		pfam16483	Glyco_hydro_64	Beta-1,3-glucanase. Family 64 glycoside hydrolases have beta-1,3-glucanase activity.
307	1504263744	217624..217845	+	Streptomyces_NRRL_WC_3626_NRRL_WC_3626_GCA_000718785.1	JOCA01000007.1	178	JOCA01000007.1_178		cluster188
308	1504263745	217923..218396	-	Streptomyces_NRRL_WC_3626_NRRL_WC_3626_GCA_000718785.1	JOCA01000007.1	179	JOCA01000007.1_179		cluster413		pfam18970	DUF5709	Family of unknown function (DUF5709).
309	===	1504089914	Streptomyces_NRRL_F_2305_NRRL_F_2305_GCA_000718375.1	JOFW01000006.1	TIGR04187	ATP-grasp ribosomal peptide maturase, SA	GRASP_SAV_5884
310	1504089904	101099..102829	-	Streptomyces_NRRL_F_2305_NRRL_F_2305_GCA_000718375.1	JOFW01000006.1	63	JOFW01000006.1_63		cluster409		pfam13185	GAF_2	GAF domain.
311	1504089905	103164..104363	+	Streptomyces_NRRL_F_2305_NRRL_F_2305_GCA_000718375.1	JOFW01000006.1	64	JOFW01000006.1_64		cluster501		pfam00175	NAD_binding_1	Oxidoreductase NAD-binding domain. Xanthine dehydrogenases, that also bind FAD/NAD, have essentially no similarity.
312	1504089906	104415..104789	-	Streptomyces_NRRL_F_2305_NRRL_F_2305_GCA_000718375.1	JOFW01000006.1	65	JOFW01000006.1_65		cluster52
313	1504089907	104875..105393	-	Streptomyces_NRRL_F_2305_NRRL_F_2305_GCA_000718375.1	JOFW01000006.1	66	JOFW01000006.1_66		cluster261		pfam03259	Robl_LC7	Roadblock/LC7 domain. This family includes proteins that are about 100 amino acids long and have been shown to be related. Members of this family of proteins are associated with both flagellar outer arm dynein and Drosophila and rat brain cytoplasmic dynein. It is proposed that roadblock/LC7 family members may modulate specific dynein functions. This family also includes Golgi-associated MP1 adap…
314	1504089908	105432..106208	-	Streptomyces_NRRL_F_2305_NRRL_F_2305_GCA_000718375.1	JOFW01000006.1	67	JOFW01000006.1_67		cluster137
315	1504089909	106205..106603	-	Streptomyces_NRRL_F_2305_NRRL_F_2305_GCA_000718375.1	JOFW01000006.1	68	JOFW01000006.1_68		cluster52
316	1504089910	106999..108111	+	Streptomyces_NRRL_F_2305_NRRL_F_2305_GCA_000718375.1	JOFW01000006.1	69	JOFW01000006.1_69		cluster27
317	1504089911	108405..109106	-	Streptomyces_NRRL_F_2305_NRRL_F_2305_GCA_000718375.1	JOFW01000006.1	70	JOFW01000006.1_70		cluster2101
318	1504089912	109318..109644	+	Streptomyces_NRRL_F_2305_NRRL_F_2305_GCA_000718375.1	JOFW01000006.1	71	JOFW01000006.1_71		cluster25		pfam06803	DUF1232	Protein of unknown function (DUF1232). This family represents a conserved region of approximately 60 residues within a number of hypothetical bacterial and archaeal proteins of unknown function.
319	1504089913	109765..109956	+	Streptomyces_NRRL_F_2305_NRRL_F_2305_GCA_000718375.1	JOFW01000006.1	72	JOFW01000006.1_72		cluster2	Precursor	pfam14404	Strep_pep	Ribosomally synthesized peptide in Streptomyces species. A ribosomally synthesized peptide related to microviridin and marinostatin, usually in the gene neighborhood of one or more RimK-like ATP-grasp. The gene-context suggests that it is further modified by the ATP-grasp. The peptide is predicted to function in a defensive or developmental role, or as an antibiotic.
320	1504089914	109973..110956	+	Streptomyces_NRRL_F_2305_NRRL_F_2305_GCA_000718375.1	JOFW01000006.1	73	JOFW01000006.1_73	+	cluster1		TIGR04187	GRASP_SAV_5884	ATP-grasp ribosomal peptide maturase, SAV_5884 family. Members of this protein family are ATP-grasp ligase family enzymes that regularly occur in a contexts with a methyltransferase and a putative ribosomally translated post-translationally modified peptide precursor. Because of this conserved gene neighborhood and close sequence similarity to ATP-grasp enzymes from microviridin/marinostatin bios…
321	1504089915	111342..111815	-	Streptomyces_NRRL_F_2305_NRRL_F_2305_GCA_000718375.1	JOFW01000006.1	74	JOFW01000006.1_74		cluster35
322	1504089916	112004..112975	+	Streptomyces_NRRL_F_2305_NRRL_F_2305_GCA_000718375.1	JOFW01000006.1	75	JOFW01000006.1_75		cluster28		pfam01965	DJ-1_PfpI	DJ-1/PfpI family. The family includes the protease PfpI. This domain is also found in transcriptional regulators.
323	1504089917	112997..113359	-	Streptomyces_NRRL_F_2305_NRRL_F_2305_GCA_000718375.1	JOFW01000006.1	76	JOFW01000006.1_76		cluster31		pfam17196	DUF5133	Protein of unknown function (DUF5133). This protein of unknown function is part of the Borrelidin synthesis genomic cluster. Borrelidin is a polyketide antibiotic.
324	1504089918	113370..115139	-	Streptomyces_NRRL_F_2305_NRRL_F_2305_GCA_000718375.1	JOFW01000006.1	77	JOFW01000006.1_77		cluster4		pfam00664	ABC_membrane	ABC transporter transmembrane region. This family represents a unit of six transmembrane helices. Many members of the ABC transporter family (pfam00005) have two such regions.
325	1504089919	115262..116119	-	Streptomyces_NRRL_F_2305_NRRL_F_2305_GCA_000718375.1	JOFW01000006.1	78	JOFW01000006.1_78		cluster29		pfam00248	Aldo_ket_red	Aldo/keto reductase family. This family includes a number of K+ ion channel beta chain regulatory domains - these are reported to have oxidoreductase activity.
326	1504089920	116338..116751	+	Streptomyces_NRRL_F_2305_NRRL_F_2305_GCA_000718375.1	JOFW01000006.1	79	JOFW01000006.1_79		cluster30		pfam06983	3-dmu-9_3-mt	3-demethylubiquinone-9 3-methyltransferase. This family represents a conserved region approximately 100 residues long within a number of bacterial and archaeal 3-demethylubiquinone-9 3-methyltransferases (EC:2.1.1.64). Note that some family members contain more than one copy of this region, and that many members are hypothetical proteins.
327	1504089921	116887..117777	+	Streptomyces_NRRL_F_2305_NRRL_F_2305_GCA_000718375.1	JOFW01000006.1	80	JOFW01000006.1_80		cluster33		pfam01408	GFO_IDH_MocA	Oxidoreductase family, NAD-binding Rossmann fold. This family of enzymes utilize NADP or NAD. This family is called the GFO/IDH/MOCA family in swiss-prot.
328	1504089922	118093..119295	+	Streptomyces_NRRL_F_2305_NRRL_F_2305_GCA_000718375.1	JOFW01000006.1	81	JOFW01000006.1_81		cluster172		pfam16483	Glyco_hydro_64	Beta-1,3-glucanase. Family 64 glycoside hydrolases have beta-1,3-glucanase activity.
329	1504089923	119468..119674	+	Streptomyces_NRRL_F_2305_NRRL_F_2305_GCA_000718375.1	JOFW01000006.1	82	JOFW01000006.1_82		cluster188
330	1504089924	119752..120240	-	Streptomyces_NRRL_F_2305_NRRL_F_2305_GCA_000718375.1	JOFW01000006.1	83	JOFW01000006.1_83		cluster413		pfam18970	DUF5709	Family of unknown function (DUF5709).
331	===	1101477743	Streptomyces_XY152_XY152_GCA_001279455.1	LGDQ01000001.1	TIGR04187	ATP-grasp ribosomal peptide maturase, SA	GRASP_SAV_5884
332	1101477733	145871..147382	+	Streptomyces_XY152_XY152_GCA_001279455.1	LGDQ01000001.1	136	ADK58_00705		cluster1459
333	1101477734	147568..148056	+	Streptomyces_XY152_XY152_GCA_001279455.1	LGDQ01000001.1	137	ADK58_00710		cluster413		pfam18970	DUF5709	Family of unknown function (DUF5709).
334	1101477735	148134..148340	-	Streptomyces_XY152_XY152_GCA_001279455.1	LGDQ01000001.1	138	ADK58_00715		cluster188
335	1101477736	150023..150913	-	Streptomyces_XY152_XY152_GCA_001279455.1	LGDQ01000001.1	139	ADK58_00725-2		cluster33		pfam01408	GFO_IDH_MocA	Oxidoreductase family, NAD-binding Rossmann fold. This family of enzymes utilize NADP or NAD. This family is called the GFO/IDH/MOCA family in swiss-prot.
336	1101477737	151049..151462	-	Streptomyces_XY152_XY152_GCA_001279455.1	LGDQ01000001.1	140	ADK58_00730		cluster30		pfam06983	3-dmu-9_3-mt	3-demethylubiquinone-9 3-methyltransferase. This family represents a conserved region approximately 100 residues long within a number of bacterial and archaeal 3-demethylubiquinone-9 3-methyltransferases (EC:2.1.1.64). Note that some family members contain more than one copy of this region, and that many members are hypothetical proteins.
337	1101477738	151681..152538	+	Streptomyces_XY152_XY152_GCA_001279455.1	LGDQ01000001.1	141	ADK58_00735		cluster29		pfam00248	Aldo_ket_red	Aldo/keto reductase family. This family includes a number of K+ ion channel beta chain regulatory domains - these are reported to have oxidoreductase activity.
338	1101477739	152661..154430	+	Streptomyces_XY152_XY152_GCA_001279455.1	LGDQ01000001.1	142	ADK58_00740		cluster4		pfam00664	ABC_membrane	ABC transporter transmembrane region. This family represents a unit of six transmembrane helices. Many members of the ABC transporter family (pfam00005) have two such regions.
339	1101477740	154576..154803	+	Streptomyces_XY152_XY152_GCA_001279455.1	LGDQ01000001.1	143	ADK58_00745		cluster31		pfam17196	DUF5133	Protein of unknown function (DUF5133). This protein of unknown function is part of the Borrelidin synthesis genomic cluster. Borrelidin is a polyketide antibiotic.
340	1101477741	154825..155796	-	Streptomyces_XY152_XY152_GCA_001279455.1	LGDQ01000001.1	144	ADK58_00750		cluster28		pfam01965	DJ-1_PfpI	DJ-1/PfpI family. The family includes the protease PfpI. This domain is also found in transcriptional regulators.
341	1101477742	155997..156458	+	Streptomyces_XY152_XY152_GCA_001279455.1	LGDQ01000001.1	145	ADK58_00755		cluster35
342	1101477743	156844..157827	-	Streptomyces_XY152_XY152_GCA_001279455.1	LGDQ01000001.1	146	ADK58_00765-2	+	cluster1		TIGR04187	GRASP_SAV_5884	ATP-grasp ribosomal peptide maturase, SAV_5884 family. Members of this protein family are ATP-grasp ligase family enzymes that regularly occur in a contexts with a methyltransferase and a putative ribosomally translated post-translationally modified peptide precursor. Because of this conserved gene neighborhood and close sequence similarity to ATP-grasp enzymes from microviridin/marinostatin bios…
343	1101477744	157844..158035	-	Streptomyces_XY152_XY152_GCA_001279455.1	LGDQ01000001.1	147	ADK58_00770		cluster2	Precursor	pfam14404	Strep_pep	Ribosomally synthesized peptide in Streptomyces species. A ribosomally synthesized peptide related to microviridin and marinostatin, usually in the gene neighborhood of one or more RimK-like ATP-grasp. The gene-context suggests that it is further modified by the ATP-grasp. The peptide is predicted to function in a defensive or developmental role, or as an antibiotic.
344	1101477745	158156..158482	-	Streptomyces_XY152_XY152_GCA_001279455.1	LGDQ01000001.1	148	ADK58_00775		cluster25		pfam06803	DUF1232	Protein of unknown function (DUF1232). This family represents a conserved region of approximately 60 residues within a number of hypothetical bacterial and archaeal proteins of unknown function.
345	1101477746	159689..160801	-	Streptomyces_XY152_XY152_GCA_001279455.1	LGDQ01000001.1	149	ADK58_00785-2		cluster27
346	1101477747	161230..161595	+	Streptomyces_XY152_XY152_GCA_001279455.1	LGDQ01000001.1	150	ADK58_00790		cluster52
347	1101477748	161592..162368	+	Streptomyces_XY152_XY152_GCA_001279455.1	LGDQ01000001.1	151	ADK58_00795		cluster137
348	1101477749	162407..162925	+	Streptomyces_XY152_XY152_GCA_001279455.1	LGDQ01000001.1	152	ADK58_00800		cluster261		pfam03259	Robl_LC7	Roadblock/LC7 domain. This family includes proteins that are about 100 amino acids long and have been shown to be related. Members of this family of proteins are associated with both flagellar outer arm dynein and Drosophila and rat brain cytoplasmic dynein. It is proposed that roadblock/LC7 family members may modulate specific dynein functions. This family also includes Golgi-associated MP1 adap…
349	1101477750	163011..163385	+	Streptomyces_XY152_XY152_GCA_001279455.1	LGDQ01000001.1	153	ADK58_00805		cluster52
350	1101477751	163437..164636	-	Streptomyces_XY152_XY152_GCA_001279455.1	LGDQ01000001.1	154	ADK58_00810		cluster501		pfam00175	NAD_binding_1	Oxidoreductase NAD-binding domain. Xanthine dehydrogenases, that also bind FAD/NAD, have essentially no similarity.
351	1101477752	165019..166701	+	Streptomyces_XY152_XY152_GCA_001279455.1	LGDQ01000001.1	155	ADK58_00815		cluster409		pfam13185	GAF_2	GAF domain.
352	1101477753	166930..169248	+	Streptomyces_XY152_XY152_GCA_001279455.1	LGDQ01000001.1	156	ADK58_00820		cluster352		pfam03632	Glyco_hydro_65m	Glycosyl hydrolase family 65 central catalytic domain. This family of glycosyl hydrolases contains vacuolar acid trehalase and maltose phosphorylase.Maltose phosphorylase (MP) is a dimeric enzyme that catalyzes the conversion of maltose and inorganic phosphate into beta-D-glucose-1-phosphate and glucose. The central domain is the catalytic domain, which binds a phosphate ion that is proximal the …
353	===	1101340883	Streptomyces_caelestis_NRRL_B_24567_GCA_001279005.1	LGCN01000119.1	TIGR04187	ATP-grasp ribosomal peptide maturase, SA	GRASP_SAV_5884
354	1101340873	147566..148054	+	Streptomyces_caelestis_NRRL_B_24567_GCA_001279005.1	LGCN01000119.1	140	ADK41_11560		cluster413		pfam18970	DUF5709	Family of unknown function (DUF5709).
355	1101340874	148132..148338	-	Streptomyces_caelestis_NRRL_B_24567_GCA_001279005.1	LGCN01000119.1	141	ADK41_11565		cluster188
356	1101340875	148511..149713	-	Streptomyces_caelestis_NRRL_B_24567_GCA_001279005.1	LGCN01000119.1	142	ADK41_11570		cluster172		pfam16483	Glyco_hydro_64	Beta-1,3-glucanase. Family 64 glycoside hydrolases have beta-1,3-glucanase activity.
357	1101340876	150029..150919	-	Streptomyces_caelestis_NRRL_B_24567_GCA_001279005.1	LGCN01000119.1	143	ADK41_11575		cluster33		pfam01408	GFO_IDH_MocA	Oxidoreductase family, NAD-binding Rossmann fold. This family of enzymes utilize NADP or NAD. This family is called the GFO/IDH/MOCA family in swiss-prot.
358	1101340877	151055..151468	-	Streptomyces_caelestis_NRRL_B_24567_GCA_001279005.1	LGCN01000119.1	144	ADK41_11580		cluster30		pfam06983	3-dmu-9_3-mt	3-demethylubiquinone-9 3-methyltransferase. This family represents a conserved region approximately 100 residues long within a number of bacterial and archaeal 3-demethylubiquinone-9 3-methyltransferases (EC:2.1.1.64). Note that some family members contain more than one copy of this region, and that many members are hypothetical proteins.
359	1101340878	151687..152544	+	Streptomyces_caelestis_NRRL_B_24567_GCA_001279005.1	LGCN01000119.1	145	ADK41_11585		cluster29		pfam00248	Aldo_ket_red	Aldo/keto reductase family. This family includes a number of K+ ion channel beta chain regulatory domains - these are reported to have oxidoreductase activity.
360	1101340879	152667..154436	+	Streptomyces_caelestis_NRRL_B_24567_GCA_001279005.1	LGCN01000119.1	146	ADK41_11590		cluster4		pfam00664	ABC_membrane	ABC transporter transmembrane region. This family represents a unit of six transmembrane helices. Many members of the ABC transporter family (pfam00005) have two such regions.
361	1101340880	154582..154809	+	Streptomyces_caelestis_NRRL_B_24567_GCA_001279005.1	LGCN01000119.1	147	ADK41_11595		cluster31		pfam17196	DUF5133	Protein of unknown function (DUF5133). This protein of unknown function is part of the Borrelidin synthesis genomic cluster. Borrelidin is a polyketide antibiotic.
362	1101340881	154831..155802	-	Streptomyces_caelestis_NRRL_B_24567_GCA_001279005.1	LGCN01000119.1	148	ADK41_11600		cluster28		pfam01965	DJ-1_PfpI	DJ-1/PfpI family. The family includes the protease PfpI. This domain is also found in transcriptional regulators.
363	1101340882	156003..156464	+	Streptomyces_caelestis_NRRL_B_24567_GCA_001279005.1	LGCN01000119.1	149	ADK41_11605		cluster35
364	1101340883	156850..157833	-	Streptomyces_caelestis_NRRL_B_24567_GCA_001279005.1	LGCN01000119.1	150	ADK41_11615-2	+	cluster1		TIGR04187	GRASP_SAV_5884	ATP-grasp ribosomal peptide maturase, SAV_5884 family. Members of this protein family are ATP-grasp ligase family enzymes that regularly occur in a contexts with a methyltransferase and a putative ribosomally translated post-translationally modified peptide precursor. Because of this conserved gene neighborhood and close sequence similarity to ATP-grasp enzymes from microviridin/marinostatin bios…
365	1101340884	157850..158041	-	Streptomyces_caelestis_NRRL_B_24567_GCA_001279005.1	LGCN01000119.1	151	ADK41_11620		cluster2	Precursor	pfam14404	Strep_pep	Ribosomally synthesized peptide in Streptomyces species. A ribosomally synthesized peptide related to microviridin and marinostatin, usually in the gene neighborhood of one or more RimK-like ATP-grasp. The gene-context suggests that it is further modified by the ATP-grasp. The peptide is predicted to function in a defensive or developmental role, or as an antibiotic.
366	1101340885	158162..158488	-	Streptomyces_caelestis_NRRL_B_24567_GCA_001279005.1	LGCN01000119.1	152	ADK41_11625		cluster25		pfam06803	DUF1232	Protein of unknown function (DUF1232). This family represents a conserved region of approximately 60 residues within a number of hypothetical bacterial and archaeal proteins of unknown function.
367	1101340886	159695..160807	-	Streptomyces_caelestis_NRRL_B_24567_GCA_001279005.1	LGCN01000119.1	153	ADK41_11635-2		cluster27
368	1101340887	161236..161601	+	Streptomyces_caelestis_NRRL_B_24567_GCA_001279005.1	LGCN01000119.1	154	ADK41_11640		cluster52
369	1101340888	161598..162374	+	Streptomyces_caelestis_NRRL_B_24567_GCA_001279005.1	LGCN01000119.1	155	ADK41_11645		cluster137
370	1101340889	162413..162931	+	Streptomyces_caelestis_NRRL_B_24567_GCA_001279005.1	LGCN01000119.1	156	ADK41_11650		cluster261		pfam03259	Robl_LC7	Roadblock/LC7 domain. This family includes proteins that are about 100 amino acids long and have been shown to be related. Members of this family of proteins are associated with both flagellar outer arm dynein and Drosophila and rat brain cytoplasmic dynein. It is proposed that roadblock/LC7 family members may modulate specific dynein functions. This family also includes Golgi-associated MP1 adap…
371	1101340890	163017..163391	+	Streptomyces_caelestis_NRRL_B_24567_GCA_001279005.1	LGCN01000119.1	157	ADK41_11655		cluster52
372	1101340891	163443..164642	-	Streptomyces_caelestis_NRRL_B_24567_GCA_001279005.1	LGCN01000119.1	158	ADK41_11660		cluster501		pfam00175	NAD_binding_1	Oxidoreductase NAD-binding domain. Xanthine dehydrogenases, that also bind FAD/NAD, have essentially no similarity.
373	1101340892	165025..166707	+	Streptomyces_caelestis_NRRL_B_24567_GCA_001279005.1	LGCN01000119.1	159	ADK41_11665		cluster409		pfam13185	GAF_2	GAF domain.
374	1101340893	166936..169254	+	Streptomyces_caelestis_NRRL_B_24567_GCA_001279005.1	LGCN01000119.1	160	ADK41_11670		cluster352		pfam03632	Glyco_hydro_65m	Glycosyl hydrolase family 65 central catalytic domain. This family of glycosyl hydrolases contains vacuolar acid trehalase and maltose phosphorylase.Maltose phosphorylase (MP) is a dimeric enzyme that catalyzes the conversion of maltose and inorganic phosphate into beta-D-glucose-1-phosphate and glucose. The central domain is the catalytic domain, which binds a phosphate ion that is proximal the …
375	===	1017792537	Streptomyces_ghanaensis_ATCC_14672_GCA_000156435.1	DS999641.1	TIGR04187	ATP-grasp ribosomal peptide maturase, SA	GRASP_SAV_5884
376	1017792527	531507..533231	-	Streptomyces_ghanaensis_ATCC_14672_GCA_000156435.1	DS999641.1	489	SSFG_00486		cluster409		pfam13185	GAF_2	GAF domain.
377	1017792528	533613..534296	-	Streptomyces_ghanaensis_ATCC_14672_GCA_000156435.1	DS999641.1	490	SSFG_00487		cluster3316		pfam12900	Pyridox_ox_2	Pyridoxamine 5'-phosphate oxidase. Pyridoxamine 5'-phosphate oxidase is a FMN flavoprotein that catalyzes the oxidation of pyridoxamine-5-P (PMP) and pyridoxine-5-P (PNP) to pyridoxal-5-P (PLP). This entry contains several pyridoxamine 5'-phosphate oxidases, and related proteins.
378	1017792529	534715..535917	+	Streptomyces_ghanaensis_ATCC_14672_GCA_000156435.1	DS999641.1	491	SSFG_00488		cluster501		pfam00970	FAD_binding_6	Oxidoreductase FAD-binding domain.
379	1017792530	536026..536400	-	Streptomyces_ghanaensis_ATCC_14672_GCA_000156435.1	DS999641.1	492	SSFG_00489		cluster52
380	1017792531	536487..537005	-	Streptomyces_ghanaensis_ATCC_14672_GCA_000156435.1	DS999641.1	493	SSFG_00490		cluster261		pfam03259	Robl_LC7	Roadblock/LC7 domain. This family includes proteins that are about 100 amino acids long and have been shown to be related. Members of this family of proteins are associated with both flagellar outer arm dynein and Drosophila and rat brain cytoplasmic dynein. It is proposed that roadblock/LC7 family members may modulate specific dynein functions. This family also includes Golgi-associated MP1 adap…
381	1017792532	537044..537823	-	Streptomyces_ghanaensis_ATCC_14672_GCA_000156435.1	DS999641.1	494	SSFG_00491		cluster137
382	1017792533	537820..538224	-	Streptomyces_ghanaensis_ATCC_14672_GCA_000156435.1	DS999641.1	495	SSFG_00492		cluster52
383	1017792534	538674..539960	+	Streptomyces_ghanaensis_ATCC_14672_GCA_000156435.1	DS999641.1	496	SSFG_00493		cluster27
384	1017792535	540712..541203	+	Streptomyces_ghanaensis_ATCC_14672_GCA_000156435.1	DS999641.1	497	SSFG_00494		cluster25		pfam06803	DUF1232	Protein of unknown function (DUF1232). This family represents a conserved region of approximately 60 residues within a number of hypothetical bacterial and archaeal proteins of unknown function.
385	1017792536	541324..541515	+	Streptomyces_ghanaensis_ATCC_14672_GCA_000156435.1	DS999641.1	498	SSFG_00495		cluster2	Precursor	pfam14404	Strep_pep	Ribosomally synthesized peptide in Streptomyces species. A ribosomally synthesized peptide related to microviridin and marinostatin, usually in the gene neighborhood of one or more RimK-like ATP-grasp. The gene-context suggests that it is further modified by the ATP-grasp. The peptide is predicted to function in a defensive or developmental role, or as an antibiotic.
386	1017792537	541532..542515	+	Streptomyces_ghanaensis_ATCC_14672_GCA_000156435.1	DS999641.1	499	SSFG_00496	+	cluster1		pfam08443	RimK	RimK-like ATP-grasp domain. This ATP-grasp domain is found in the ribosomal S6 modification enzyme RimK.
387	1017792538	542549..542764	-	Streptomyces_ghanaensis_ATCC_14672_GCA_000156435.1	DS999641.1	500	SSFG_00497		cluster45
388	1017792539	542823..543020	+	Streptomyces_ghanaensis_ATCC_14672_GCA_000156435.1	DS999641.1	501	SSFG_00498		cluster5440
389	1017792540	542927..543403	-	Streptomyces_ghanaensis_ATCC_14672_GCA_000156435.1	DS999641.1	502	SSFG_00499		cluster35
390	1017792541	543584..544306	+	Streptomyces_ghanaensis_ATCC_14672_GCA_000156435.1	DS999641.1	503	SSFG_00500		cluster28		pfam01965	DJ-1_PfpI	DJ-1/PfpI family. The family includes the protease PfpI. This domain is also found in transcriptional regulators.
391	1017792542	544682..544942	-	Streptomyces_ghanaensis_ATCC_14672_GCA_000156435.1	DS999641.1	504	SSFG_00501		cluster31		pfam17196	DUF5133	Protein of unknown function (DUF5133). This protein of unknown function is part of the Borrelidin synthesis genomic cluster. Borrelidin is a polyketide antibiotic.
392	1017792543	545054..546823	-	Streptomyces_ghanaensis_ATCC_14672_GCA_000156435.1	DS999641.1	505	SSFG_00502		cluster4		pfam00664	ABC_membrane	ABC transporter transmembrane region. This family represents a unit of six transmembrane helices. Many members of the ABC transporter family (pfam00005) have two such regions.
393	1017792544	547277..548167	+	Streptomyces_ghanaensis_ATCC_14672_GCA_000156435.1	DS999641.1	506	SSFG_00503		cluster33		pfam01408	GFO_IDH_MocA	Oxidoreductase family, NAD-binding Rossmann fold. This family of enzymes utilize NADP or NAD. This family is called the GFO/IDH/MOCA family in swiss-prot.
394	1017792545	548498..549703	+	Streptomyces_ghanaensis_ATCC_14672_GCA_000156435.1	DS999641.1	507	SSFG_00504		cluster172		pfam16483	Glyco_hydro_64	Beta-1,3-glucanase. Family 64 glycoside hydrolases have beta-1,3-glucanase activity.
395	1017792546	549937..550102	+	Streptomyces_ghanaensis_ATCC_14672_GCA_000156435.1	DS999641.1	508	SSFG_00505		cluster188
396	1017792547	550324..550773	-	Streptomyces_ghanaensis_ATCC_14672_GCA_000156435.1	DS999641.1	509	SSFG_00506		cluster413		pfam18970	DUF5709	Family of unknown function (DUF5709).
397	===	1206003173	Streptomyces_viridosporus_T7A_GCA_000316095.1	JH993789.1	TIGR04187	ATP-grasp ribosomal peptide maturase, SA	GRASP_SAV_5884
398	1206003163	504940..505614	-	Streptomyces_viridosporus_T7A_GCA_000316095.1	JH993789.1	416	JH993789.1_416		cluster3316		pfam12900	Pyridox_ox_2	Pyridoxamine 5'-phosphate oxidase. Pyridoxamine 5'-phosphate oxidase is a FMN flavoprotein that catalyzes the oxidation of pyridoxamine-5-P (PMP) and pyridoxine-5-P (PNP) to pyridoxal-5-P (PLP). This entry contains several pyridoxamine 5'-phosphate oxidases, and related proteins.
399	1206003164	506042..507244	+	Streptomyces_viridosporus_T7A_GCA_000316095.1	JH993789.1	417	JH993789.1_417		cluster501		pfam00970	FAD_binding_6	Oxidoreductase FAD-binding domain.
400	1206003165	507353..507727	-	Streptomyces_viridosporus_T7A_GCA_000316095.1	JH993789.1	418	JH993789.1_418		cluster52
401	1206003166	507814..508332	-	Streptomyces_viridosporus_T7A_GCA_000316095.1	JH993789.1	419	JH993789.1_419		cluster261		pfam03259	Robl_LC7	Roadblock/LC7 domain. This family includes proteins that are about 100 amino acids long and have been shown to be related. Members of this family of proteins are associated with both flagellar outer arm dynein and Drosophila and rat brain cytoplasmic dynein. It is proposed that roadblock/LC7 family members may modulate specific dynein functions. This family also includes Golgi-associated MP1 adap…
402	1206003167	508371..509150	-	Streptomyces_viridosporus_T7A_GCA_000316095.1	JH993789.1	420	JH993789.1_420		cluster137
403	1206003168	509147..509551	-	Streptomyces_viridosporus_T7A_GCA_000316095.1	JH993789.1	421	JH993789.1_421		cluster52
404	1206003169	510001..511302	+	Streptomyces_viridosporus_T7A_GCA_000316095.1	JH993789.1	422	JH993789.1_422		cluster27
405	1206003170	511420..511710	-	Streptomyces_viridosporus_T7A_GCA_000316095.1	JH993789.1	423	JH993789.1_423		cluster6548
406	1206003171	511990..512316	+	Streptomyces_viridosporus_T7A_GCA_000316095.1	JH993789.1	424	JH993789.1_424		cluster25		pfam06803	DUF1232	Protein of unknown function (DUF1232). This family represents a conserved region of approximately 60 residues within a number of hypothetical bacterial and archaeal proteins of unknown function.
407	1206003172	512437..512628	+	Streptomyces_viridosporus_T7A_GCA_000316095.1	JH993789.1	425	JH993789.1_425		cluster2	Precursor	pfam14404	Strep_pep	Ribosomally synthesized peptide in Streptomyces species. A ribosomally synthesized peptide related to microviridin and marinostatin, usually in the gene neighborhood of one or more RimK-like ATP-grasp. The gene-context suggests that it is further modified by the ATP-grasp. The peptide is predicted to function in a defensive or developmental role, or as an antibiotic.
408	1206003173	512645..513628	+	Streptomyces_viridosporus_T7A_GCA_000316095.1	JH993789.1	426	JH993789.1_426	+	cluster1		pfam08443	RimK	RimK-like ATP-grasp domain. This ATP-grasp domain is found in the ribosomal S6 modification enzyme RimK.
409	1206003174	514040..514516	-	Streptomyces_viridosporus_T7A_GCA_000316095.1	JH993789.1	427	JH993789.1_427		cluster35
410	1206003175	514706..515677	+	Streptomyces_viridosporus_T7A_GCA_000316095.1	JH993789.1	428	JH993789.1_428		cluster28		pfam01965	DJ-1_PfpI	DJ-1/PfpI family. The family includes the protease PfpI. This domain is also found in transcriptional regulators.
411	1206003176	515789..516049	-	Streptomyces_viridosporus_T7A_GCA_000316095.1	JH993789.1	429	JH993789.1_429		cluster31		pfam17196	DUF5133	Protein of unknown function (DUF5133). This protein of unknown function is part of the Borrelidin synthesis genomic cluster. Borrelidin is a polyketide antibiotic.
412	1206003177	516161..517930	-	Streptomyces_viridosporus_T7A_GCA_000316095.1	JH993789.1	430	JH993789.1_430		cluster4		pfam00664	ABC_membrane	ABC transporter transmembrane region. This family represents a unit of six transmembrane helices. Many members of the ABC transporter family (pfam00005) have two such regions.
413	1206003178	518386..519276	+	Streptomyces_viridosporus_T7A_GCA_000316095.1	JH993789.1	431	JH993789.1_431		cluster33		pfam01408	GFO_IDH_MocA	Oxidoreductase family, NAD-binding Rossmann fold. This family of enzymes utilize NADP or NAD. This family is called the GFO/IDH/MOCA family in swiss-prot.
414	1206003179	519607..520812	+	Streptomyces_viridosporus_T7A_GCA_000316095.1	JH993789.1	432	JH993789.1_432		cluster172		pfam16483	Glyco_hydro_64	Beta-1,3-glucanase. Family 64 glycoside hydrolases have beta-1,3-glucanase activity.
415	1206003180	521046..521252	+	Streptomyces_viridosporus_T7A_GCA_000316095.1	JH993789.1	433	JH993789.1_433		cluster188
416	1206003181	521346..521834	-	Streptomyces_viridosporus_T7A_GCA_000316095.1	JH993789.1	434	JH993789.1_434		cluster413		pfam18970	DUF5709	Family of unknown function (DUF5709).
417	1206003182	521895..523394	-	Streptomyces_viridosporus_T7A_GCA_000316095.1	JH993789.1	435	JH993789.1_435		cluster1459
418	1206003183	523603..525957	-	Streptomyces_viridosporus_T7A_GCA_000316095.1	JH993789.1	436	JH993789.1_436		cluster352		pfam03632	Glyco_hydro_65m	Glycosyl hydrolase family 65 central catalytic domain. This family of glycosyl hydrolases contains vacuolar acid trehalase and maltose phosphorylase.Maltose phosphorylase (MP) is a dimeric enzyme that catalyzes the conversion of maltose and inorganic phosphate into beta-D-glucose-1-phosphate and glucose. The central domain is the catalytic domain, which binds a phosphate ion that is proximal the …
419	===	1018236323	Streptomyces_griseoflavus_Tu4000_GCA_000158975.1	GG657758.1	TIGR04187	ATP-grasp ribosomal peptide maturase, SA	GRASP_SAV_5884
420	1018236313	7440377..7440556	+	Streptomyces_griseoflavus_Tu4000_GCA_000158975.1	GG657758.1	5888	SSRG_05888		cluster413
421	1018236314	7440949..7441155	-	Streptomyces_griseoflavus_Tu4000_GCA_000158975.1	GG657758.1	5889	SSRG_05889		cluster188
422	1018236315	7441352..7442557	-	Streptomyces_griseoflavus_Tu4000_GCA_000158975.1	GG657758.1	5890	SSRG_05890		cluster172		pfam16483	Glyco_hydro_64	Beta-1,3-glucanase. Family 64 glycoside hydrolases have beta-1,3-glucanase activity.
423	1018236316	7442873..7443763	-	Streptomyces_griseoflavus_Tu4000_GCA_000158975.1	GG657758.1	5891	SSRG_05891		cluster33		pfam02894	GFO_IDH_MocA_C	Oxidoreductase family, C-terminal alpha/beta domain. This family of enzymes utilize NADP or NAD. This family is called the GFO/IDH/MOCA family in swiss-prot.
424	1018236317	7443898..7444311	-	Streptomyces_griseoflavus_Tu4000_GCA_000158975.1	GG657758.1	5892	SSRG_05892		cluster30		pfam06983	3-dmu-9_3-mt	3-demethylubiquinone-9 3-methyltransferase. This family represents a conserved region approximately 100 residues long within a number of bacterial and archaeal 3-demethylubiquinone-9 3-methyltransferases (EC:2.1.1.64). Note that some family members contain more than one copy of this region, and that many members are hypothetical proteins.
425	1018236318	7444531..7445388	+	Streptomyces_griseoflavus_Tu4000_GCA_000158975.1	GG657758.1	5893	SSRG_05893		cluster29		pfam00248	Aldo_ket_red	Aldo/keto reductase family. This family includes a number of K+ ion channel beta chain regulatory domains - these are reported to have oxidoreductase activity.
426	1018236319	7445509..7447278	+	Streptomyces_griseoflavus_Tu4000_GCA_000158975.1	GG657758.1	5894	SSRG_05894		cluster4		pfam00664	ABC_membrane	ABC transporter transmembrane region. This family represents a unit of six transmembrane helices. Many members of the ABC transporter family (pfam00005) have two such regions.
427	1018236320	7447661..7448632	-	Streptomyces_griseoflavus_Tu4000_GCA_000158975.1	GG657758.1	5895	SSRG_05895		cluster28		pfam01965	DJ-1_PfpI	DJ-1/PfpI family. The family includes the protease PfpI. This domain is also found in transcriptional regulators.
428	1018236321	7448821..7449294	+	Streptomyces_griseoflavus_Tu4000_GCA_000158975.1	GG657758.1	5896	SSRG_05896		cluster35
429	1018236322	7449457..7449672	+	Streptomyces_griseoflavus_Tu4000_GCA_000158975.1	GG657758.1	5897	SSRG_05897		cluster45
430	1018236323	7449693..7450676	-	Streptomyces_griseoflavus_Tu4000_GCA_000158975.1	GG657758.1	5898	SSRG_05898	+	cluster1		pfam08443	RimK	RimK-like ATP-grasp domain. This ATP-grasp domain is found in the ribosomal S6 modification enzyme RimK.
431	1018236324	7450693..7450884	-	Streptomyces_griseoflavus_Tu4000_GCA_000158975.1	GG657758.1	5899	SSRG_05899		cluster2	Precursor	pfam14404	Strep_pep	Ribosomally synthesized peptide in Streptomyces species. A ribosomally synthesized peptide related to microviridin and marinostatin, usually in the gene neighborhood of one or more RimK-like ATP-grasp. The gene-context suggests that it is further modified by the ATP-grasp. The peptide is predicted to function in a defensive or developmental role, or as an antibiotic.
432	1018236325	7451005..7451385	-	Streptomyces_griseoflavus_Tu4000_GCA_000158975.1	GG657758.1	5900	SSRG_05900		cluster25		pfam06803	DUF1232	Protein of unknown function (DUF1232). This family represents a conserved region of approximately 60 residues within a number of hypothetical bacterial and archaeal proteins of unknown function.
433	1018236326	7451433..7452230	+	Streptomyces_griseoflavus_Tu4000_GCA_000158975.1	GG657758.1	5901	SSRG_05901		cluster37
434	1018236327	7454419..7454820	+	Streptomyces_griseoflavus_Tu4000_GCA_000158975.1	GG657758.1	5902	SSRG_05902		cluster52
435	1018236328	7454817..7455596	+	Streptomyces_griseoflavus_Tu4000_GCA_000158975.1	GG657758.1	5903	SSRG_05903		cluster137
436	1018236329	7458327..7459940	+	Streptomyces_griseoflavus_Tu4000_GCA_000158975.1	GG657758.1	5904	SSRG_05904		cluster409		pfam13185	GAF_2	GAF domain.
437	1018236330	7460094..7462481	+	Streptomyces_griseoflavus_Tu4000_GCA_000158975.1	GG657758.1	5905	SSRG_05905		cluster352		pfam03632	Glyco_hydro_65m	Glycosyl hydrolase family 65 central catalytic domain. This family of glycosyl hydrolases contains vacuolar acid trehalase and maltose phosphorylase.Maltose phosphorylase (MP) is a dimeric enzyme that catalyzes the conversion of maltose and inorganic phosphate into beta-D-glucose-1-phosphate and glucose. The central domain is the catalytic domain, which binds a phosphate ion that is proximal the …
438	1018236331	7462495..7462992	-	Streptomyces_griseoflavus_Tu4000_GCA_000158975.1	GG657758.1	5906	SSRG_05906		cluster264		pfam00932	LTD	Lamin Tail Domain. The lamin-tail domain (LTD), which has an immunoglobulin (Ig) fold, is found in Nuclear Lamins, Chlo1887 from Chloroflexus, and several bacterial proteins where it occurs with membrane associated hydrolases of the metallo-beta-lactamase,synaptojanin, and calcineurin-like phosphoesterase superfamilies.
439	1018236332	7463257..7464621	-	Streptomyces_griseoflavus_Tu4000_GCA_000158975.1	GG657758.1	5907	SSRG_05907		cluster169		pfam07992	Pyr_redox_2	Pyridine nucleotide-disulphide oxidoreductase. This family includes both class I and class II oxidoreductases and also NADH oxidases and peroxidases. This domain is actually a small NADH binding domain within a larger FAD binding domain.
440	1018236333	7464749..7466236	-	Streptomyces_griseoflavus_Tu4000_GCA_000158975.1	GG657758.1	5908	SSRG_05908		cluster72		pfam07228	SpoIIE	Stage II sporulation protein E (SpoIIE). This family contains a number of bacterial stage II sporulation E proteins (EC:3.1.3.16). These are required for formation of a normal polar septum during sporulation. The N-terminal region is hydrophobic and is expected to contain up to 12 membrane-spanning segments.
441	===	1607301209	Streptomyces_NBRC_110035_NBRC_110035_GCA_000829695.1	BBNN01000026.1	TIGR04187	ATP-grasp ribosomal peptide maturase, SA	GRASP_SAV_5884
442	1607301199	46340..47185	-	Streptomyces_NBRC_110035_NBRC_110035_GCA_000829695.1	BBNN01000026.1	40	BBNN01000026.1_40		cluster457		pfam01380	SIS	SIS domain. SIS (Sugar ISomerase) domains are found in many phosphosugar isomerases and phosphosugar binding proteins. SIS domains are also found in proteins that regulate the expression of genes involved in synthesis of phosphosugars. Presumably the SIS domains bind to the end-product of the pathway.
443	1607301200	47301..47957	-	Streptomyces_NBRC_110035_NBRC_110035_GCA_000829695.1	BBNN01000026.1	41	BBNN01000026.1_41		cluster1202		pfam00485	PRK	Phosphoribulokinase / Uridine kinase family. This family matches three types of P-loop containing kinases: phosphoribulokinases, uridine kinases and bacterial pantothenate kinases(CoaA). Arabidopsis and other organisms have a dual uridine kinase/uracil phosphoribosyltransferase protein where the N-terminal region consists of a UK domain and the C-terminal region of a UPRT domain.
444	1607301201	48036..48800	+	Streptomyces_NBRC_110035_NBRC_110035_GCA_000829695.1	BBNN01000026.1	42	BBNN01000026.1_42		cluster38		pfam00702	Hydrolase	haloacid dehalogenase-like hydrolase. This family is structurally different from the alpha/beta hydrolase family (pfam00561). This family includes L-2-haloacid dehalogenase, epoxide hydrolases and phosphatases. The structure of the family consists of two domains. One is an inserted four helix bundle, which is the least well conserved region of the alignment, between residues 16 and 96 of Pseudomo…
445	1607301202	48867..50429	+	Streptomyces_NBRC_110035_NBRC_110035_GCA_000829695.1	BBNN01000026.1	43	BBNN01000026.1_43		cluster1459
446	1607301203	50461..50667	-	Streptomyces_NBRC_110035_NBRC_110035_GCA_000829695.1	BBNN01000026.1	44	BBNN01000026.1_44		cluster188
447	1607301204	50935..52137	-	Streptomyces_NBRC_110035_NBRC_110035_GCA_000829695.1	BBNN01000026.1	45	BBNN01000026.1_45		cluster172		pfam16483	Glyco_hydro_64	Beta-1,3-glucanase. Family 64 glycoside hydrolases have beta-1,3-glucanase activity.
448	1607301205	52737..54506	+	Streptomyces_NBRC_110035_NBRC_110035_GCA_000829695.1	BBNN01000026.1	46	BBNN01000026.1_46		cluster4		pfam00664	ABC_membrane	ABC transporter transmembrane region. This family represents a unit of six transmembrane helices. Many members of the ABC transporter family (pfam00005) have two such regions.
449	1607301206	54567..54827	+	Streptomyces_NBRC_110035_NBRC_110035_GCA_000829695.1	BBNN01000026.1	47	BBNN01000026.1_47		cluster31		pfam17196	DUF5133	Protein of unknown function (DUF5133). This protein of unknown function is part of the Borrelidin synthesis genomic cluster. Borrelidin is a polyketide antibiotic.
450	1607301207	54847..55821	-	Streptomyces_NBRC_110035_NBRC_110035_GCA_000829695.1	BBNN01000026.1	48	BBNN01000026.1_48		cluster28		pfam01965	DJ-1_PfpI	DJ-1/PfpI family. The family includes the protease PfpI. This domain is also found in transcriptional regulators.
451	1607301208	56020..56490	+	Streptomyces_NBRC_110035_NBRC_110035_GCA_000829695.1	BBNN01000026.1	49	BBNN01000026.1_49		cluster35
452	1607301209	56943..57926	-	Streptomyces_NBRC_110035_NBRC_110035_GCA_000829695.1	BBNN01000026.1	50	BBNN01000026.1_50	+	cluster1		TIGR04187	GRASP_SAV_5884	ATP-grasp ribosomal peptide maturase, SAV_5884 family. Members of this protein family are ATP-grasp ligase family enzymes that regularly occur in a contexts with a methyltransferase and a putative ribosomally translated post-translationally modified peptide precursor. Because of this conserved gene neighborhood and close sequence similarity to ATP-grasp enzymes from microviridin/marinostatin bios…
453	1607301210	57943..58134	-	Streptomyces_NBRC_110035_NBRC_110035_GCA_000829695.1	BBNN01000026.1	51	BBNN01000026.1_51		cluster2	Precursor	pfam14404	Strep_pep	Ribosomally synthesized peptide in Streptomyces species. A ribosomally synthesized peptide related to microviridin and marinostatin, usually in the gene neighborhood of one or more RimK-like ATP-grasp. The gene-context suggests that it is further modified by the ATP-grasp. The peptide is predicted to function in a defensive or developmental role, or as an antibiotic.
454	1607301211	58255..58572	-	Streptomyces_NBRC_110035_NBRC_110035_GCA_000829695.1	BBNN01000026.1	52	BBNN01000026.1_52		cluster25		pfam06803	DUF1232	Protein of unknown function (DUF1232). This family represents a conserved region of approximately 60 residues within a number of hypothetical bacterial and archaeal proteins of unknown function.
455	1607301212	58970..60115	+	Streptomyces_NBRC_110035_NBRC_110035_GCA_000829695.1	BBNN01000026.1	53	BBNN01000026.1_53		cluster37
456	1607301213	60210..61379	-	Streptomyces_NBRC_110035_NBRC_110035_GCA_000829695.1	BBNN01000026.1	54	BBNN01000026.1_54		cluster27
457	1607301214	61911..62315	+	Streptomyces_NBRC_110035_NBRC_110035_GCA_000829695.1	BBNN01000026.1	55	BBNN01000026.1_55		cluster52
458	1607301215	62312..63091	+	Streptomyces_NBRC_110035_NBRC_110035_GCA_000829695.1	BBNN01000026.1	56	BBNN01000026.1_56		cluster137
459	1607301216	63130..63639	+	Streptomyces_NBRC_110035_NBRC_110035_GCA_000829695.1	BBNN01000026.1	57	BBNN01000026.1_57		cluster261		pfam03259	Robl_LC7	Roadblock/LC7 domain. This family includes proteins that are about 100 amino acids long and have been shown to be related. Members of this family of proteins are associated with both flagellar outer arm dynein and Drosophila and rat brain cytoplasmic dynein. It is proposed that roadblock/LC7 family members may modulate specific dynein functions. This family also includes Golgi-associated MP1 adap…
460	1607301217	63726..64100	+	Streptomyces_NBRC_110035_NBRC_110035_GCA_000829695.1	BBNN01000026.1	58	BBNN01000026.1_58		cluster52
461	1607301218	64189..65412	-	Streptomyces_NBRC_110035_NBRC_110035_GCA_000829695.1	BBNN01000026.1	59	BBNN01000026.1_59		cluster501		pfam00042	Globin	Globin.
462	1607301219	65597..66007	-	Streptomyces_NBRC_110035_NBRC_110035_GCA_000829695.1	BBNN01000026.1	60	BBNN01000026.1_60		cluster581		pfam01740	STAS	STAS domain. The STAS (after Sulphate Transporter and AntiSigma factor antagonist) domain is found in the C terminal region of Sulphate transporters and bacterial antisigma factor antagonists. It has been suggested that this domain may have a general NTP binding function.
463	===	1112386795	Streptomyces_AVP053U2_AVP053U2_GCA_001469455.1	LMTQ01000002.1	TIGR04187	ATP-grasp ribosomal peptide maturase, SA	GRASP_SAV_5884
464	1112386789	3..209	-	Streptomyces_AVP053U2_AVP053U2_GCA_001469455.1	LMTQ01000002.1	1	APS67_00064		cluster188
465	1112386790	477..1679	-	Streptomyces_AVP053U2_AVP053U2_GCA_001469455.1	LMTQ01000002.1	2	APS67_00065		cluster172		pfam16483	Glyco_hydro_64	Beta-1,3-glucanase. Family 64 glycoside hydrolases have beta-1,3-glucanase activity.
466	1112386791	2279..4048	+	Streptomyces_AVP053U2_AVP053U2_GCA_001469455.1	LMTQ01000002.1	3	APS67_00066		cluster4		pfam00664	ABC_membrane	ABC transporter transmembrane region. This family represents a unit of six transmembrane helices. Many members of the ABC transporter family (pfam00005) have two such regions.
467	1112386792	4153..5364	-	Streptomyces_AVP053U2_AVP053U2_GCA_001469455.1	LMTQ01000002.1	4	APS67_00067		cluster28		pfam01965	DJ-1_PfpI	DJ-1/PfpI family. The family includes the protease PfpI. This domain is also found in transcriptional regulators.
468	1112386793	5563..6033	+	Streptomyces_AVP053U2_AVP053U2_GCA_001469455.1	LMTQ01000002.1	5	APS67_00068		cluster35
469	1112386794	6205..6426	+	Streptomyces_AVP053U2_AVP053U2_GCA_001469455.1	LMTQ01000002.1	6	APS67_00069		cluster45
470	1112386795	6486..7469	-	Streptomyces_AVP053U2_AVP053U2_GCA_001469455.1	LMTQ01000002.1	7	APS67_00070	+	cluster1		TIGR04187	GRASP_SAV_5884	ATP-grasp ribosomal peptide maturase, SAV_5884 family. Members of this protein family are ATP-grasp ligase family enzymes that regularly occur in a contexts with a methyltransferase and a putative ribosomally translated post-translationally modified peptide precursor. Because of this conserved gene neighborhood and close sequence similarity to ATP-grasp enzymes from microviridin/marinostatin bios…
471	1112386796	7486..7677	-	Streptomyces_AVP053U2_AVP053U2_GCA_001469455.1	LMTQ01000002.1	8	APS67_00071		cluster2	Precursor	pfam14404	Strep_pep	Ribosomally synthesized peptide in Streptomyces species. A ribosomally synthesized peptide related to microviridin and marinostatin, usually in the gene neighborhood of one or more RimK-like ATP-grasp. The gene-context suggests that it is further modified by the ATP-grasp. The peptide is predicted to function in a defensive or developmental role, or as an antibiotic.
472	1112386797	7798..8115	-	Streptomyces_AVP053U2_AVP053U2_GCA_001469455.1	LMTQ01000002.1	9	APS67_00072		cluster25		pfam06803	DUF1232	Protein of unknown function (DUF1232). This family represents a conserved region of approximately 60 residues within a number of hypothetical bacterial and archaeal proteins of unknown function.
473	1112386798	8438..9658	+	Streptomyces_AVP053U2_AVP053U2_GCA_001469455.1	LMTQ01000002.1	10	APS67_00073		cluster37
474	1112386799	9753..11018	-	Streptomyces_AVP053U2_AVP053U2_GCA_001469455.1	LMTQ01000002.1	11	APS67_00074		cluster27
475	1112386800	11416..11820	+	Streptomyces_AVP053U2_AVP053U2_GCA_001469455.1	LMTQ01000002.1	12	APS67_00075		cluster52
476	1112386801	11817..12596	+	Streptomyces_AVP053U2_AVP053U2_GCA_001469455.1	LMTQ01000002.1	13	APS67_00076		cluster137
477	1112386802	12635..13144	+	Streptomyces_AVP053U2_AVP053U2_GCA_001469455.1	LMTQ01000002.1	14	APS67_00077		cluster261		pfam03259	Robl_LC7	Roadblock/LC7 domain. This family includes proteins that are about 100 amino acids long and have been shown to be related. Members of this family of proteins are associated with both flagellar outer arm dynein and Drosophila and rat brain cytoplasmic dynein. It is proposed that roadblock/LC7 family members may modulate specific dynein functions. This family also includes Golgi-associated MP1 adap…
478	1112386803	13231..13605	+	Streptomyces_AVP053U2_AVP053U2_GCA_001469455.1	LMTQ01000002.1	15	APS67_00078		cluster52
479	1112386804	13694..14899	-	Streptomyces_AVP053U2_AVP053U2_GCA_001469455.1	LMTQ01000002.1	16	APS67_00079		cluster501		pfam00175	NAD_binding_1	Oxidoreductase NAD-binding domain. Xanthine dehydrogenases, that also bind FAD/NAD, have essentially no similarity.
480	1112386805	15102..15512	-	Streptomyces_AVP053U2_AVP053U2_GCA_001469455.1	LMTQ01000002.1	17	APS67_00080		cluster581		pfam01740	STAS	STAS domain. The STAS (after Sulphate Transporter and AntiSigma factor antagonist) domain is found in the C terminal region of Sulphate transporters and bacterial antisigma factor antagonists. It has been suggested that this domain may have a general NTP binding function.
481	===	1806854255	Streptomyces_hirsutus_NRRL_B_2713_GCA_001418415.1	LIQT01000151.1	TIGR04187	ATP-grasp ribosomal peptide maturase, SA	GRASP_SAV_5884
482	1806854251	2..250	+	Streptomyces_hirsutus_NRRL_B_2713_GCA_001418415.1	LIQT01000151.1	1	LIQT01000151.1_1		cluster27
483	1806854252	331..1353	-	Streptomyces_hirsutus_NRRL_B_2713_GCA_001418415.1	LIQT01000151.1	2	LIQT01000151.1_2		cluster37
484	1806854253	1828..2154	+	Streptomyces_hirsutus_NRRL_B_2713_GCA_001418415.1	LIQT01000151.1	3	LIQT01000151.1_3		cluster25		pfam06803	DUF1232	Protein of unknown function (DUF1232). This family represents a conserved region of approximately 60 residues within a number of hypothetical bacterial and archaeal proteins of unknown function.
485	1806854254	2275..2466	+	Streptomyces_hirsutus_NRRL_B_2713_GCA_001418415.1	LIQT01000151.1	4	LIQT01000151.1_4		cluster2	Precursor	pfam14404	Strep_pep	Ribosomally synthesized peptide in Streptomyces species. A ribosomally synthesized peptide related to microviridin and marinostatin, usually in the gene neighborhood of one or more RimK-like ATP-grasp. The gene-context suggests that it is further modified by the ATP-grasp. The peptide is predicted to function in a defensive or developmental role, or as an antibiotic.
486	1806854255	2483..3466	+	Streptomyces_hirsutus_NRRL_B_2713_GCA_001418415.1	LIQT01000151.1	5	LIQT01000151.1_5	+	cluster1		pfam08443	RimK	RimK-like ATP-grasp domain. This ATP-grasp domain is found in the ribosomal S6 modification enzyme RimK.
487	1806854256	3527..3745	-	Streptomyces_hirsutus_NRRL_B_2713_GCA_001418415.1	LIQT01000151.1	6	LIQT01000151.1_6		cluster45
488	1806854257	3919..4392	-	Streptomyces_hirsutus_NRRL_B_2713_GCA_001418415.1	LIQT01000151.1	7	LIQT01000151.1_7		cluster35
489	1806854258	4592..5575	+	Streptomyces_hirsutus_NRRL_B_2713_GCA_001418415.1	LIQT01000151.1	8	LIQT01000151.1_8		cluster28		pfam01965	DJ-1_PfpI	DJ-1/PfpI family. The family includes the protease PfpI. This domain is also found in transcriptional regulators.
490	1806854259	5583..5903	-	Streptomyces_hirsutus_NRRL_B_2713_GCA_001418415.1	LIQT01000151.1	9	LIQT01000151.1_9		cluster31		pfam17196	DUF5133	Protein of unknown function (DUF5133). This protein of unknown function is part of the Borrelidin synthesis genomic cluster. Borrelidin is a polyketide antibiotic.
491	1806854260	5986..7755	-	Streptomyces_hirsutus_NRRL_B_2713_GCA_001418415.1	LIQT01000151.1	10	LIQT01000151.1_10		cluster4		pfam00664	ABC_membrane	ABC transporter transmembrane region. This family represents a unit of six transmembrane helices. Many members of the ABC transporter family (pfam00005) have two such regions.
492	1806854261	7923..8054	-	Streptomyces_hirsutus_NRRL_B_2713_GCA_001418415.1	LIQT01000151.1	11	LIQT01000151.1_11		cluster29
493	1806854262	8655..9860	+	Streptomyces_hirsutus_NRRL_B_2713_GCA_001418415.1	LIQT01000151.1	12	LIQT01000151.1_12		cluster172		pfam16483	Glyco_hydro_64	Beta-1,3-glucanase. Family 64 glycoside hydrolases have beta-1,3-glucanase activity.
494	===	1806787426	Streptomyces_cyanoalbus_NRRL_B_3040_GCA_001418175.1	LIPS01000005.1	TIGR04187	ATP-grasp ribosomal peptide maturase, SA	GRASP_SAV_5884
495	1806787419	17..223	-	Streptomyces_cyanoalbus_NRRL_B_3040_GCA_001418175.1	LIPS01000005.1	1	LIPS01000005.1_1		cluster188
496	1806787420	493..1698	-	Streptomyces_cyanoalbus_NRRL_B_3040_GCA_001418175.1	LIPS01000005.1	2	LIPS01000005.1_2		cluster172		pfam16483	Glyco_hydro_64	Beta-1,3-glucanase. Family 64 glycoside hydrolases have beta-1,3-glucanase activity.
497	1806787421	2299..2430	+	Streptomyces_cyanoalbus_NRRL_B_3040_GCA_001418175.1	LIPS01000005.1	3	LIPS01000005.1_3		cluster29
498	1806787422	2598..4367	+	Streptomyces_cyanoalbus_NRRL_B_3040_GCA_001418175.1	LIPS01000005.1	4	LIPS01000005.1_4		cluster4		pfam00664	ABC_membrane	ABC transporter transmembrane region. This family represents a unit of six transmembrane helices. Many members of the ABC transporter family (pfam00005) have two such regions.
499	1806787423	4450..4770	+	Streptomyces_cyanoalbus_NRRL_B_3040_GCA_001418175.1	LIPS01000005.1	5	LIPS01000005.1_5		cluster31		pfam17196	DUF5133	Protein of unknown function (DUF5133). This protein of unknown function is part of the Borrelidin synthesis genomic cluster. Borrelidin is a polyketide antibiotic.
500	1806787424	4778..5761	-	Streptomyces_cyanoalbus_NRRL_B_3040_GCA_001418175.1	LIPS01000005.1	6	LIPS01000005.1_6		cluster28		pfam01965	DJ-1_PfpI	DJ-1/PfpI family. The family includes the protease PfpI. This domain is also found in transcriptional regulators.
501	1806787425	5961..6434	+	Streptomyces_cyanoalbus_NRRL_B_3040_GCA_001418175.1	LIPS01000005.1	7	LIPS01000005.1_7		cluster35
502	1806787426	6888..7871	-	Streptomyces_cyanoalbus_NRRL_B_3040_GCA_001418175.1	LIPS01000005.1	8	LIPS01000005.1_8	+	cluster1		pfam08443	RimK	RimK-like ATP-grasp domain. This ATP-grasp domain is found in the ribosomal S6 modification enzyme RimK.
503	1806787427	7888..8079	-	Streptomyces_cyanoalbus_NRRL_B_3040_GCA_001418175.1	LIPS01000005.1	9	LIPS01000005.1_9		cluster2	Precursor	pfam14404	Strep_pep	Ribosomally synthesized peptide in Streptomyces species. A ribosomally synthesized peptide related to microviridin and marinostatin, usually in the gene neighborhood of one or more RimK-like ATP-grasp. The gene-context suggests that it is further modified by the ATP-grasp. The peptide is predicted to function in a defensive or developmental role, or as an antibiotic.
504	1806787428	8200..8526	-	Streptomyces_cyanoalbus_NRRL_B_3040_GCA_001418175.1	LIPS01000005.1	10	LIPS01000005.1_10		cluster25		pfam06803	DUF1232	Protein of unknown function (DUF1232). This family represents a conserved region of approximately 60 residues within a number of hypothetical bacterial and archaeal proteins of unknown function.
505	1806787429	8998..10020	+	Streptomyces_cyanoalbus_NRRL_B_3040_GCA_001418175.1	LIPS01000005.1	11	LIPS01000005.1_11		cluster37
506	1806787430	10101..11300	-	Streptomyces_cyanoalbus_NRRL_B_3040_GCA_001418175.1	LIPS01000005.1	12	LIPS01000005.1_12		cluster27
507	1806787431	11801..12205	+	Streptomyces_cyanoalbus_NRRL_B_3040_GCA_001418175.1	LIPS01000005.1	13	LIPS01000005.1_13		cluster52
508	1806787432	12202..12981	+	Streptomyces_cyanoalbus_NRRL_B_3040_GCA_001418175.1	LIPS01000005.1	14	LIPS01000005.1_14		cluster137
509	1806787433	13020..13538	+	Streptomyces_cyanoalbus_NRRL_B_3040_GCA_001418175.1	LIPS01000005.1	15	LIPS01000005.1_15		cluster261		pfam03259	Robl_LC7	Roadblock/LC7 domain. This family includes proteins that are about 100 amino acids long and have been shown to be related. Members of this family of proteins are associated with both flagellar outer arm dynein and Drosophila and rat brain cytoplasmic dynein. It is proposed that roadblock/LC7 family members may modulate specific dynein functions. This family also includes Golgi-associated MP1 adap…
510	1806787434	13624..13998	+	Streptomyces_cyanoalbus_NRRL_B_3040_GCA_001418175.1	LIPS01000005.1	16	LIPS01000005.1_16		cluster52
511	1806787435	14088..15308	-	Streptomyces_cyanoalbus_NRRL_B_3040_GCA_001418175.1	LIPS01000005.1	17	LIPS01000005.1_17		cluster501		pfam00970	FAD_binding_6	Oxidoreductase FAD-binding domain.
512	1806787436	15510..15905	-	Streptomyces_cyanoalbus_NRRL_B_3040_GCA_001418175.1	LIPS01000005.1	18	LIPS01000005.1_18		cluster581		pfam01740	STAS	STAS domain. The STAS (after Sulphate Transporter and AntiSigma factor antagonist) domain is found in the C terminal region of Sulphate transporters and bacterial antisigma factor antagonists. It has been suggested that this domain may have a general NTP binding function.
513	===	1806972050	Streptomyces_prasinopilosus_NRRL_B_2711_GCA_001419695.1	LIRG01000021.1	TIGR04187	ATP-grasp ribosomal peptide maturase, SA	GRASP_SAV_5884
514	1806972048	414..740	+	Streptomyces_prasinopilosus_NRRL_B_2711_GCA_001419695.1	LIRG01000021.1	1	LIRG01000021.1_1		cluster25		pfam06803	DUF1232	Protein of unknown function (DUF1232). This family represents a conserved region of approximately 60 residues within a number of hypothetical bacterial and archaeal proteins of unknown function.
515	1806972049	860..1051	+	Streptomyces_prasinopilosus_NRRL_B_2711_GCA_001419695.1	LIRG01000021.1	2	LIRG01000021.1_2		cluster2	Precursor	pfam14404	Strep_pep	Ribosomally synthesized peptide in Streptomyces species. A ribosomally synthesized peptide related to microviridin and marinostatin, usually in the gene neighborhood of one or more RimK-like ATP-grasp. The gene-context suggests that it is further modified by the ATP-grasp. The peptide is predicted to function in a defensive or developmental role, or as an antibiotic.
516	1806972050	1068..2051	+	Streptomyces_prasinopilosus_NRRL_B_2711_GCA_001419695.1	LIRG01000021.1	3	LIRG01000021.1_3	+	cluster1		pfam08443	RimK	RimK-like ATP-grasp domain. This ATP-grasp domain is found in the ribosomal S6 modification enzyme RimK.
517	1806972051	2113..2331	-	Streptomyces_prasinopilosus_NRRL_B_2711_GCA_001419695.1	LIRG01000021.1	4	LIRG01000021.1_4		cluster45
518	1806972052	2506..2976	-	Streptomyces_prasinopilosus_NRRL_B_2711_GCA_001419695.1	LIRG01000021.1	5	LIRG01000021.1_5		cluster35
519	1806972053	3177..4148	+	Streptomyces_prasinopilosus_NRRL_B_2711_GCA_001419695.1	LIRG01000021.1	6	LIRG01000021.1_6		cluster28		pfam01965	DJ-1_PfpI	DJ-1/PfpI family. The family includes the protease PfpI. This domain is also found in transcriptional regulators.
520	1806972054	4187..4447	-	Streptomyces_prasinopilosus_NRRL_B_2711_GCA_001419695.1	LIRG01000021.1	7	LIRG01000021.1_7		cluster31		pfam17196	DUF5133	Protein of unknown function (DUF5133). This protein of unknown function is part of the Borrelidin synthesis genomic cluster. Borrelidin is a polyketide antibiotic.
521	1806972055	4563..6332	-	Streptomyces_prasinopilosus_NRRL_B_2711_GCA_001419695.1	LIRG01000021.1	8	LIRG01000021.1_8		cluster4		pfam00664	ABC_membrane	ABC transporter transmembrane region. This family represents a unit of six transmembrane helices. Many members of the ABC transporter family (pfam00005) have two such regions.
522	1806972056	6499..7242	-	Streptomyces_prasinopilosus_NRRL_B_2711_GCA_001419695.1	LIRG01000021.1	9	LIRG01000021.1_9		cluster29		pfam00248	Aldo_ket_red	Aldo/keto reductase family. This family includes a number of K+ ion channel beta chain regulatory domains - these are reported to have oxidoreductase activity.
523	===	1806842791	Streptomyces_emeiensis_NRRL_B_24621_GCA_001418395.1	LIQM01000541.1	TIGR04187	ATP-grasp ribosomal peptide maturase, SA	GRASP_SAV_5884
524	1806842789	415..741	+	Streptomyces_emeiensis_NRRL_B_24621_GCA_001418395.1	LIQM01000541.1	1	LIQM01000541.1_1		cluster25		pfam06803	DUF1232	Protein of unknown function (DUF1232). This family represents a conserved region of approximately 60 residues within a number of hypothetical bacterial and archaeal proteins of unknown function.
525	1806842790	861..1052	+	Streptomyces_emeiensis_NRRL_B_24621_GCA_001418395.1	LIQM01000541.1	2	LIQM01000541.1_2		cluster2	Precursor	pfam14404	Strep_pep	Ribosomally synthesized peptide in Streptomyces species. A ribosomally synthesized peptide related to microviridin and marinostatin, usually in the gene neighborhood of one or more RimK-like ATP-grasp. The gene-context suggests that it is further modified by the ATP-grasp. The peptide is predicted to function in a defensive or developmental role, or as an antibiotic.
526	1806842791	1069..2052	+	Streptomyces_emeiensis_NRRL_B_24621_GCA_001418395.1	LIQM01000541.1	3	LIQM01000541.1_3	+	cluster1		pfam08443	RimK	RimK-like ATP-grasp domain. This ATP-grasp domain is found in the ribosomal S6 modification enzyme RimK.
527	1806842792	2114..2332	-	Streptomyces_emeiensis_NRRL_B_24621_GCA_001418395.1	LIQM01000541.1	4	LIQM01000541.1_4		cluster45
528	1806842793	2507..2977	-	Streptomyces_emeiensis_NRRL_B_24621_GCA_001418395.1	LIQM01000541.1	5	LIQM01000541.1_5		cluster35
529	1806842794	3178..4149	+	Streptomyces_emeiensis_NRRL_B_24621_GCA_001418395.1	LIQM01000541.1	6	LIQM01000541.1_6		cluster28		pfam01965	DJ-1_PfpI	DJ-1/PfpI family. The family includes the protease PfpI. This domain is also found in transcriptional regulators.
530	1806842795	4188..4448	-	Streptomyces_emeiensis_NRRL_B_24621_GCA_001418395.1	LIQM01000541.1	7	LIQM01000541.1_7		cluster31		pfam17196	DUF5133	Protein of unknown function (DUF5133). This protein of unknown function is part of the Borrelidin synthesis genomic cluster. Borrelidin is a polyketide antibiotic.
531	===	1806779365	Streptomyces_bambergiensis_NRRL_B_12521_GCA_001418165.1	LIPR01000042.1	TIGR04187	ATP-grasp ribosomal peptide maturase, SA	GRASP_SAV_5884
532	1806779355	12524..12916	+	Streptomyces_bambergiensis_NRRL_B_12521_GCA_001418165.1	LIPR01000042.1	9	LIPR01000042.1_9		cluster581		pfam01740	STAS	STAS domain. The STAS (after Sulphate Transporter and AntiSigma factor antagonist) domain is found in the C terminal region of Sulphate transporters and bacterial antisigma factor antagonists. It has been suggested that this domain may have a general NTP binding function.
533	1806779356	13115..14335	+	Streptomyces_bambergiensis_NRRL_B_12521_GCA_001418165.1	LIPR01000042.1	10	LIPR01000042.1_10		cluster501		pfam00042	Globin	Globin.
534	1806779357	14457..14831	-	Streptomyces_bambergiensis_NRRL_B_12521_GCA_001418165.1	LIPR01000042.1	11	LIPR01000042.1_11		cluster52
535	1806779358	14919..15431	-	Streptomyces_bambergiensis_NRRL_B_12521_GCA_001418165.1	LIPR01000042.1	12	LIPR01000042.1_12		cluster261		pfam03259	Robl_LC7	Roadblock/LC7 domain. This family includes proteins that are about 100 amino acids long and have been shown to be related. Members of this family of proteins are associated with both flagellar outer arm dynein and Drosophila and rat brain cytoplasmic dynein. It is proposed that roadblock/LC7 family members may modulate specific dynein functions. This family also includes Golgi-associated MP1 adap…
536	1806779359	15470..16249	-	Streptomyces_bambergiensis_NRRL_B_12521_GCA_001418165.1	LIPR01000042.1	13	LIPR01000042.1_13		cluster137
537	1806779360	16246..16650	-	Streptomyces_bambergiensis_NRRL_B_12521_GCA_001418165.1	LIPR01000042.1	14	LIPR01000042.1_14		cluster52
538	1806779361	17154..18356	+	Streptomyces_bambergiensis_NRRL_B_12521_GCA_001418165.1	LIPR01000042.1	15	LIPR01000042.1_15		cluster27
539	1806779362	18469..19479	-	Streptomyces_bambergiensis_NRRL_B_12521_GCA_001418165.1	LIPR01000042.1	16	LIPR01000042.1_16		cluster37
540	1806779363	19948..20274	+	Streptomyces_bambergiensis_NRRL_B_12521_GCA_001418165.1	LIPR01000042.1	17	LIPR01000042.1_17		cluster25		pfam06803	DUF1232	Protein of unknown function (DUF1232). This family represents a conserved region of approximately 60 residues within a number of hypothetical bacterial and archaeal proteins of unknown function.
541	1806779364	20395..20586	+	Streptomyces_bambergiensis_NRRL_B_12521_GCA_001418165.1	LIPR01000042.1	18	LIPR01000042.1_18		cluster2	Precursor	pfam14404	Strep_pep	Ribosomally synthesized peptide in Streptomyces species. A ribosomally synthesized peptide related to microviridin and marinostatin, usually in the gene neighborhood of one or more RimK-like ATP-grasp. The gene-context suggests that it is further modified by the ATP-grasp. The peptide is predicted to function in a defensive or developmental role, or as an antibiotic.
542	1806779365	20603..21586	+	Streptomyces_bambergiensis_NRRL_B_12521_GCA_001418165.1	LIPR01000042.1	19	LIPR01000042.1_19	+	cluster1		pfam08443	RimK	RimK-like ATP-grasp domain. This ATP-grasp domain is found in the ribosomal S6 modification enzyme RimK.
543	1806779366	22040..22375	-	Streptomyces_bambergiensis_NRRL_B_12521_GCA_001418165.1	LIPR01000042.1	20	LIPR01000042.1_20		cluster35
544	1806779367	22708..23679	+	Streptomyces_bambergiensis_NRRL_B_12521_GCA_001418165.1	LIPR01000042.1	21	LIPR01000042.1_21		cluster28		pfam01965	DJ-1_PfpI	DJ-1/PfpI family. The family includes the protease PfpI. This domain is also found in transcriptional regulators.
545	1806779368	23687..23965	-	Streptomyces_bambergiensis_NRRL_B_12521_GCA_001418165.1	LIPR01000042.1	22	LIPR01000042.1_22		cluster31		pfam17196	DUF5133	Protein of unknown function (DUF5133). This protein of unknown function is part of the Borrelidin synthesis genomic cluster. Borrelidin is a polyketide antibiotic.
546	1806779369	24082..25851	-	Streptomyces_bambergiensis_NRRL_B_12521_GCA_001418165.1	LIPR01000042.1	23	LIPR01000042.1_23		cluster4		pfam00664	ABC_membrane	ABC transporter transmembrane region. This family represents a unit of six transmembrane helices. Many members of the ABC transporter family (pfam00005) have two such regions.
547	1806779370	26022..26153	-	Streptomyces_bambergiensis_NRRL_B_12521_GCA_001418165.1	LIPR01000042.1	24	LIPR01000042.1_24		cluster29
548	1806779371	26727..27929	+	Streptomyces_bambergiensis_NRRL_B_12521_GCA_001418165.1	LIPR01000042.1	25	LIPR01000042.1_25		cluster172		pfam16483	Glyco_hydro_64	Beta-1,3-glucanase. Family 64 glycoside hydrolases have beta-1,3-glucanase activity.
549	1806779372	28180..28452	+	Streptomyces_bambergiensis_NRRL_B_12521_GCA_001418165.1	LIPR01000042.1	26	LIPR01000042.1_26		cluster188
550	1806779373	28509..30035	-	Streptomyces_bambergiensis_NRRL_B_12521_GCA_001418165.1	LIPR01000042.1	27	LIPR01000042.1_27		cluster1459
551	1806779374	30143..30907	-	Streptomyces_bambergiensis_NRRL_B_12521_GCA_001418165.1	LIPR01000042.1	28	LIPR01000042.1_28		cluster38		pfam13419	HAD_2	Haloacid dehalogenase-like hydrolase.
552	1806779375	30997..31653	+	Streptomyces_bambergiensis_NRRL_B_12521_GCA_001418165.1	LIPR01000042.1	29	LIPR01000042.1_29		cluster1202		pfam00485	PRK	Phosphoribulokinase / Uridine kinase family. This family matches three types of P-loop containing kinases: phosphoribulokinases, uridine kinases and bacterial pantothenate kinases(CoaA). Arabidopsis and other organisms have a dual uridine kinase/uracil phosphoribosyltransferase protein where the N-terminal region consists of a UK domain and the C-terminal region of a UPRT domain.
553	===	1806977863	Streptomyces_prasinus_NRRL_B_2712_GCA_001419705.1	LIRH01000176.1	TIGR04187	ATP-grasp ribosomal peptide maturase, SA	GRASP_SAV_5884
554	1806977857	2..667	-	Streptomyces_prasinus_NRRL_B_2712_GCA_001419705.1	LIRH01000176.1	1	LIRH01000176.1_1		cluster137
555	1806977858	664..1068	-	Streptomyces_prasinus_NRRL_B_2712_GCA_001419705.1	LIRH01000176.1	2	LIRH01000176.1_2		cluster52
556	1806977859	1570..2772	+	Streptomyces_prasinus_NRRL_B_2712_GCA_001419705.1	LIRH01000176.1	3	LIRH01000176.1_3		cluster27
557	1806977860	2900..3910	-	Streptomyces_prasinus_NRRL_B_2712_GCA_001419705.1	LIRH01000176.1	4	LIRH01000176.1_4		cluster37
558	1806977861	4379..4705	+	Streptomyces_prasinus_NRRL_B_2712_GCA_001419705.1	LIRH01000176.1	5	LIRH01000176.1_5		cluster25		pfam06803	DUF1232	Protein of unknown function (DUF1232). This family represents a conserved region of approximately 60 residues within a number of hypothetical bacterial and archaeal proteins of unknown function.
559	1806977862	4826..5017	+	Streptomyces_prasinus_NRRL_B_2712_GCA_001419705.1	LIRH01000176.1	6	LIRH01000176.1_6		cluster2	Precursor	pfam14404	Strep_pep	Ribosomally synthesized peptide in Streptomyces species. A ribosomally synthesized peptide related to microviridin and marinostatin, usually in the gene neighborhood of one or more RimK-like ATP-grasp. The gene-context suggests that it is further modified by the ATP-grasp. The peptide is predicted to function in a defensive or developmental role, or as an antibiotic.
560	1806977863	5034..6017	+	Streptomyces_prasinus_NRRL_B_2712_GCA_001419705.1	LIRH01000176.1	7	LIRH01000176.1_7	+	cluster1		pfam08443	RimK	RimK-like ATP-grasp domain. This ATP-grasp domain is found in the ribosomal S6 modification enzyme RimK.
561	1806977864	6471..6944	-	Streptomyces_prasinus_NRRL_B_2712_GCA_001419705.1	LIRH01000176.1	8	LIRH01000176.1_8		cluster35
562	1806977865	7144..8115	+	Streptomyces_prasinus_NRRL_B_2712_GCA_001419705.1	LIRH01000176.1	9	LIRH01000176.1_9		cluster28		pfam01965	DJ-1_PfpI	DJ-1/PfpI family. The family includes the protease PfpI. This domain is also found in transcriptional regulators.
563	1806977866	8123..8383	-	Streptomyces_prasinus_NRRL_B_2712_GCA_001419705.1	LIRH01000176.1	10	LIRH01000176.1_10		cluster31		pfam17196	DUF5133	Protein of unknown function (DUF5133). This protein of unknown function is part of the Borrelidin synthesis genomic cluster. Borrelidin is a polyketide antibiotic.
564	===	1505409097	Streptomyces_NRRL_S_474_NRRL_S_474_GCA_000722015.1	KL585956.1	TIGR04187	ATP-grasp ribosomal peptide maturase, SA	GRASP_SAV_5884
565	1505409087	71179..72183	-	Streptomyces_NRRL_S_474_NRRL_S_474_GCA_000722015.1	KL585956.1	68	KL585956.1_68		cluster1438		pfam13407	Peripla_BP_4	Periplasmic binding protein domain. This domain is found in a variety of bacterial periplasmic binding proteins.
566	1505409088	72473..72889	-	Streptomyces_NRRL_S_474_NRRL_S_474_GCA_000722015.1	KL585956.1	69	KL585956.1_69		cluster30		pfam00903	Glyoxalase	Glyoxalase/Bleomycin resistance protein/Dioxygenase superfamily.
567	1505409089	72991..73221	-	Streptomyces_NRRL_S_474_NRRL_S_474_GCA_000722015.1	KL585956.1	70	KL585956.1_70		cluster817
568	1505409090	73484..74125	-	Streptomyces_NRRL_S_474_NRRL_S_474_GCA_000722015.1	KL585956.1	71	KL585956.1_71		cluster1367		pfam01083	Cutinase	Cutinase.
569	1505409091	74265..75485	-	Streptomyces_NRRL_S_474_NRRL_S_474_GCA_000722015.1	KL585956.1	72	KL585956.1_72		cluster307		pfam13556	HTH_30	PucR C-terminal helix-turn-helix domain. This helix-turn-helix domain is often found at the C-terminus of PucR-like transcriptional regulators such as Bacillus subtilis pucR and is likely to be DNA-binding.
570	1505409092	75608..75754	-	Streptomyces_NRRL_S_474_NRRL_S_474_GCA_000722015.1	KL585956.1	73	KL585956.1_73		cluster219
571	1505409093	76032..76283	+	Streptomyces_NRRL_S_474_NRRL_S_474_GCA_000722015.1	KL585956.1	74	KL585956.1_74		cluster31		pfam17196	DUF5133	Protein of unknown function (DUF5133). This protein of unknown function is part of the Borrelidin synthesis genomic cluster. Borrelidin is a polyketide antibiotic.
572	1505409094	76325..77296	-	Streptomyces_NRRL_S_474_NRRL_S_474_GCA_000722015.1	KL585956.1	75	KL585956.1_75		cluster28		pfam01965	DJ-1_PfpI	DJ-1/PfpI family. The family includes the protease PfpI. This domain is also found in transcriptional regulators.
573	1505409095	77483..77956	+	Streptomyces_NRRL_S_474_NRRL_S_474_GCA_000722015.1	KL585956.1	76	KL585956.1_76		cluster35
574	1505409096	78096..78299	+	Streptomyces_NRRL_S_474_NRRL_S_474_GCA_000722015.1	KL585956.1	77	KL585956.1_77		cluster45
575	1505409097	78311..79294	-	Streptomyces_NRRL_S_474_NRRL_S_474_GCA_000722015.1	KL585956.1	78	KL585956.1_78	+	cluster1		pfam08443	RimK	RimK-like ATP-grasp domain. This ATP-grasp domain is found in the ribosomal S6 modification enzyme RimK.
576	1505409098	79310..79501	-	Streptomyces_NRRL_S_474_NRRL_S_474_GCA_000722015.1	KL585956.1	79	KL585956.1_79		cluster2	Precursor	pfam14404	Strep_pep	Ribosomally synthesized peptide in Streptomyces species. A ribosomally synthesized peptide related to microviridin and marinostatin, usually in the gene neighborhood of one or more RimK-like ATP-grasp. The gene-context suggests that it is further modified by the ATP-grasp. The peptide is predicted to function in a defensive or developmental role, or as an antibiotic.
577	1505409099	79634..79945	-	Streptomyces_NRRL_S_474_NRRL_S_474_GCA_000722015.1	KL585956.1	80	KL585956.1_80		cluster25		pfam06803	DUF1232	Protein of unknown function (DUF1232). This family represents a conserved region of approximately 60 residues within a number of hypothetical bacterial and archaeal proteins of unknown function.
578	1505409100	80269..80415	-	Streptomyces_NRRL_S_474_NRRL_S_474_GCA_000722015.1	KL585956.1	81	KL585956.1_81		cluster48
579	1505409101	80637..81725	-	Streptomyces_NRRL_S_474_NRRL_S_474_GCA_000722015.1	KL585956.1	82	KL585956.1_82		cluster27
580	1505409102	82112..83101	+	Streptomyces_NRRL_S_474_NRRL_S_474_GCA_000722015.1	KL585956.1	83	KL585956.1_83		cluster9		pfam00106	adh_short	short chain dehydrogenase. This family contains a wide variety of dehydrogenases.
581	1505409103	83185..84456	-	Streptomyces_NRRL_S_474_NRRL_S_474_GCA_000722015.1	KL585956.1	84	KL585956.1_84		cluster1846		pfam00067	p450	Cytochrome P450. Cytochrome P450s are haem-thiolate proteins involved in the oxidative degradation of various compounds. They are particularly well known for their role in the degradation of environmental toxins and mutagens. They can be divided into 4 classes, according to the method by which electrons from NAD(P)H are delivered to the catalytic site. Sequence conservation is relatively low with…
582	1505409104	84511..84819	-	Streptomyces_NRRL_S_474_NRRL_S_474_GCA_000722015.1	KL585956.1	85	KL585956.1_85		cluster1692
583	1505409105	84835..85248	-	Streptomyces_NRRL_S_474_NRRL_S_474_GCA_000722015.1	KL585956.1	86	KL585956.1_86		cluster979		pfam10604	Polyketide_cyc2	Polyketide cyclase / dehydrase and lipid transport. This family contains polyketide cylcases/dehydrases which are enzymes involved in polyketide synthesis. It also includes other proteins of the START superfamily.
584	1505409106	85348..86433	-	Streptomyces_NRRL_S_474_NRRL_S_474_GCA_000722015.1	KL585956.1	87	KL585956.1_87		cluster3644		pfam04107	GCS2	Glutamate-cysteine ligase family 2(GCS2). Also known as gamma-glutamylcysteine synthetase and gamma-ECS (EC:6.3.2.2). This enzyme catalyzes the first and rate limiting step in de novo glutathione biosynthesis. Members of this family are found in archaea, bacteria and plants. May and Leaver discuss the possible evolutionary origins of glutamate-cysteine ligase enzymes in different organisms and su…
585	1505409107	86528..87118	+	Streptomyces_NRRL_S_474_NRRL_S_474_GCA_000722015.1	KL585956.1	88	KL585956.1_88		cluster3244		pfam04343	DUF488	Protein of unknown function, DUF488. This family includes several proteins of uncharacterized function.
586	===	1505391653	Streptomyces_NRRL_S_481_NRRL_S_481_GCA_000721955.1	KL585194.1	TIGR04187	ATP-grasp ribosomal peptide maturase, SA	GRASP_SAV_5884
587	1505391643	87974..88966	-	Streptomyces_NRRL_S_481_NRRL_S_481_GCA_000721955.1	KL585194.1	93	KL585194.1_93		cluster1438		pfam13407	Peripla_BP_4	Periplasmic binding protein domain. This domain is found in a variety of bacterial periplasmic binding proteins.
588	1505391644	89256..89672	-	Streptomyces_NRRL_S_481_NRRL_S_481_GCA_000721955.1	KL585194.1	94	KL585194.1_94		cluster30		pfam00903	Glyoxalase	Glyoxalase/Bleomycin resistance protein/Dioxygenase superfamily.
589	1505391645	89773..90003	-	Streptomyces_NRRL_S_481_NRRL_S_481_GCA_000721955.1	KL585194.1	95	KL585194.1_95		cluster817
590	1505391646	90266..90907	-	Streptomyces_NRRL_S_481_NRRL_S_481_GCA_000721955.1	KL585194.1	96	KL585194.1_96		cluster1367		pfam01083	Cutinase	Cutinase.
591	1505391647	91047..92267	-	Streptomyces_NRRL_S_481_NRRL_S_481_GCA_000721955.1	KL585194.1	97	KL585194.1_97		cluster307		pfam13556	HTH_30	PucR C-terminal helix-turn-helix domain. This helix-turn-helix domain is often found at the C-terminus of PucR-like transcriptional regulators such as Bacillus subtilis pucR and is likely to be DNA-binding.
592	1505391648	92390..92536	-	Streptomyces_NRRL_S_481_NRRL_S_481_GCA_000721955.1	KL585194.1	98	KL585194.1_98		cluster219
593	1505391649	92814..93065	+	Streptomyces_NRRL_S_481_NRRL_S_481_GCA_000721955.1	KL585194.1	99	KL585194.1_99		cluster31		pfam17196	DUF5133	Protein of unknown function (DUF5133). This protein of unknown function is part of the Borrelidin synthesis genomic cluster. Borrelidin is a polyketide antibiotic.
594	1505391650	93001..94077	-	Streptomyces_NRRL_S_481_NRRL_S_481_GCA_000721955.1	KL585194.1	100	KL585194.1_100		cluster28		pfam01965	DJ-1_PfpI	DJ-1/PfpI family. The family includes the protease PfpI. This domain is also found in transcriptional regulators.
595	1505391651	94264..94737	+	Streptomyces_NRRL_S_481_NRRL_S_481_GCA_000721955.1	KL585194.1	101	KL585194.1_101		cluster35
596	1505391652	94877..95080	+	Streptomyces_NRRL_S_481_NRRL_S_481_GCA_000721955.1	KL585194.1	102	KL585194.1_102		cluster45
597	1505391653	95092..96075	-	Streptomyces_NRRL_S_481_NRRL_S_481_GCA_000721955.1	KL585194.1	103	KL585194.1_103	+	cluster1		pfam08443	RimK	RimK-like ATP-grasp domain. This ATP-grasp domain is found in the ribosomal S6 modification enzyme RimK.
598	1505391654	96091..96282	-	Streptomyces_NRRL_S_481_NRRL_S_481_GCA_000721955.1	KL585194.1	104	KL585194.1_104		cluster2	Precursor	pfam14404	Strep_pep	Ribosomally synthesized peptide in Streptomyces species. A ribosomally synthesized peptide related to microviridin and marinostatin, usually in the gene neighborhood of one or more RimK-like ATP-grasp. The gene-context suggests that it is further modified by the ATP-grasp. The peptide is predicted to function in a defensive or developmental role, or as an antibiotic.
599	1505391655	96415..96726	-	Streptomyces_NRRL_S_481_NRRL_S_481_GCA_000721955.1	KL585194.1	105	KL585194.1_105		cluster25		pfam06803	DUF1232	Protein of unknown function (DUF1232). This family represents a conserved region of approximately 60 residues within a number of hypothetical bacterial and archaeal proteins of unknown function.
600	1505391656	97050..97196	-	Streptomyces_NRRL_S_481_NRRL_S_481_GCA_000721955.1	KL585194.1	106	KL585194.1_106		cluster48
601	1505391657	97418..98473	-	Streptomyces_NRRL_S_481_NRRL_S_481_GCA_000721955.1	KL585194.1	107	KL585194.1_107		cluster27
602	1505391658	99059..100048	+	Streptomyces_NRRL_S_481_NRRL_S_481_GCA_000721955.1	KL585194.1	108	KL585194.1_108		cluster9		pfam00106	adh_short	short chain dehydrogenase. This family contains a wide variety of dehydrogenases.
603	1505391659	100132..100368	-	Streptomyces_NRRL_S_481_NRRL_S_481_GCA_000721955.1	KL585194.1	109	KL585194.1_109		cluster1846		cd11067	CYP152	cytochrome P450 family 152, also called fatty acid hydroxylases or P450 peroxygenases. The cytochrome P450 152 (CYP152) family enzymes act as peroxygenases, converting fatty acids through oxidative decarboxylation, yielding terminal alkenes, and via alpha- and beta-hydroxylation to yield hydroxy-fatty acids. Included in this family are Bacillus subtilis CYP152A1, also called cytochrome P450BsBeta…
604	1505391660	100365..101402	-	Streptomyces_NRRL_S_481_NRRL_S_481_GCA_000721955.1	KL585194.1	110	KL585194.1_110		cluster1846		cd11067	CYP152	cytochrome P450 family 152, also called fatty acid hydroxylases or P450 peroxygenases. The cytochrome P450 152 (CYP152) family enzymes act as peroxygenases, converting fatty acids through oxidative decarboxylation, yielding terminal alkenes, and via alpha- and beta-hydroxylation to yield hydroxy-fatty acids. Included in this family are Bacillus subtilis CYP152A1, also called cytochrome P450BsBeta…
605	1505391661	101457..101765	-	Streptomyces_NRRL_S_481_NRRL_S_481_GCA_000721955.1	KL585194.1	111	KL585194.1_111		cluster1692
606	1505391662	101781..101906	-	Streptomyces_NRRL_S_481_NRRL_S_481_GCA_000721955.1	KL585194.1	112	KL585194.1_112		cluster979
607	1505391663	101909..102178	-	Streptomyces_NRRL_S_481_NRRL_S_481_GCA_000721955.1	KL585194.1	113	KL585194.1_113		cluster979
608	===	1503920610	Streptomyces_NRRL_S_455_NRRL_S_455_GCA_000717875.1	JOCT01000020.1	TIGR04187	ATP-grasp ribosomal peptide maturase, SA	GRASP_SAV_5884
609	1503920600	57214..58221	+	Streptomyces_NRRL_S_455_NRRL_S_455_GCA_000717875.1	JOCT01000020.1	54	JOCT01000020.1_54		cluster194		pfam13377	Peripla_BP_3	Periplasmic binding protein-like domain. Thi domain is found in a variety of transcriptional regulatory proteins. It is related to bacterial periplasmic binding proteins, although this domain is unlikely to be found in the periplasm. This domain likely acts to bind a small molecule ligand that the DNA-binding domain responds to.
610	1503920601	58261..59265	-	Streptomyces_NRRL_S_455_NRRL_S_455_GCA_000717875.1	JOCT01000020.1	55	JOCT01000020.1_55		cluster1438		pfam13407	Peripla_BP_4	Periplasmic binding protein domain. This domain is found in a variety of bacterial periplasmic binding proteins.
611	1503920602	59555..59971	-	Streptomyces_NRRL_S_455_NRRL_S_455_GCA_000717875.1	JOCT01000020.1	56	JOCT01000020.1_56		cluster30		pfam00903	Glyoxalase	Glyoxalase/Bleomycin resistance protein/Dioxygenase superfamily.
612	1503920603	60072..60302	-	Streptomyces_NRRL_S_455_NRRL_S_455_GCA_000717875.1	JOCT01000020.1	57	JOCT01000020.1_57		cluster817
613	1503920604	60565..61206	-	Streptomyces_NRRL_S_455_NRRL_S_455_GCA_000717875.1	JOCT01000020.1	58	JOCT01000020.1_58		cluster1367		pfam01083	Cutinase	Cutinase.
614	1503920605	61346..62566	-	Streptomyces_NRRL_S_455_NRRL_S_455_GCA_000717875.1	JOCT01000020.1	59	JOCT01000020.1_59		cluster307		pfam13556	HTH_30	PucR C-terminal helix-turn-helix domain. This helix-turn-helix domain is often found at the C-terminus of PucR-like transcriptional regulators such as Bacillus subtilis pucR and is likely to be DNA-binding.
615	1503920606	63116..63367	+	Streptomyces_NRRL_S_455_NRRL_S_455_GCA_000717875.1	JOCT01000020.1	60	JOCT01000020.1_60		cluster31		pfam17196	DUF5133	Protein of unknown function (DUF5133). This protein of unknown function is part of the Borrelidin synthesis genomic cluster. Borrelidin is a polyketide antibiotic.
616	1503920607	63409..64380	-	Streptomyces_NRRL_S_455_NRRL_S_455_GCA_000717875.1	JOCT01000020.1	61	JOCT01000020.1_61		cluster28		pfam01965	DJ-1_PfpI	DJ-1/PfpI family. The family includes the protease PfpI. This domain is also found in transcriptional regulators.
617	1503920608	64567..65040	+	Streptomyces_NRRL_S_455_NRRL_S_455_GCA_000717875.1	JOCT01000020.1	62	JOCT01000020.1_62		cluster35
618	1503920609	65180..65383	+	Streptomyces_NRRL_S_455_NRRL_S_455_GCA_000717875.1	JOCT01000020.1	63	JOCT01000020.1_63		cluster45
619	1503920610	65395..66378	-	Streptomyces_NRRL_S_455_NRRL_S_455_GCA_000717875.1	JOCT01000020.1	64	JOCT01000020.1_64	+	cluster1		pfam08443	RimK	RimK-like ATP-grasp domain. This ATP-grasp domain is found in the ribosomal S6 modification enzyme RimK.
620	1503920611	66394..66585	-	Streptomyces_NRRL_S_455_NRRL_S_455_GCA_000717875.1	JOCT01000020.1	65	JOCT01000020.1_65		cluster2	Precursor	pfam14404	Strep_pep	Ribosomally synthesized peptide in Streptomyces species. A ribosomally synthesized peptide related to microviridin and marinostatin, usually in the gene neighborhood of one or more RimK-like ATP-grasp. The gene-context suggests that it is further modified by the ATP-grasp. The peptide is predicted to function in a defensive or developmental role, or as an antibiotic.
621	1503920612	66718..67029	-	Streptomyces_NRRL_S_455_NRRL_S_455_GCA_000717875.1	JOCT01000020.1	66	JOCT01000020.1_66		cluster25		pfam06803	DUF1232	Protein of unknown function (DUF1232). This family represents a conserved region of approximately 60 residues within a number of hypothetical bacterial and archaeal proteins of unknown function.
622	1503920613	67353..67499	-	Streptomyces_NRRL_S_455_NRRL_S_455_GCA_000717875.1	JOCT01000020.1	67	JOCT01000020.1_67		cluster48
623	1503920614	67721..68809	-	Streptomyces_NRRL_S_455_NRRL_S_455_GCA_000717875.1	JOCT01000020.1	68	JOCT01000020.1_68		cluster27
624	1503920615	69196..70185	+	Streptomyces_NRRL_S_455_NRRL_S_455_GCA_000717875.1	JOCT01000020.1	69	JOCT01000020.1_69		cluster9		pfam00106	adh_short	short chain dehydrogenase. This family contains a wide variety of dehydrogenases.
625	1503920616	70269..71540	-	Streptomyces_NRRL_S_455_NRRL_S_455_GCA_000717875.1	JOCT01000020.1	70	JOCT01000020.1_70		cluster1846		pfam00067	p450	Cytochrome P450. Cytochrome P450s are haem-thiolate proteins involved in the oxidative degradation of various compounds. They are particularly well known for their role in the degradation of environmental toxins and mutagens. They can be divided into 4 classes, according to the method by which electrons from NAD(P)H are delivered to the catalytic site. Sequence conservation is relatively low with…
626	1503920617	71595..71903	-	Streptomyces_NRRL_S_455_NRRL_S_455_GCA_000717875.1	JOCT01000020.1	71	JOCT01000020.1_71		cluster1692
627	1503920618	71919..72332	-	Streptomyces_NRRL_S_455_NRRL_S_455_GCA_000717875.1	JOCT01000020.1	72	JOCT01000020.1_72		cluster979		pfam10604	Polyketide_cyc2	Polyketide cyclase / dehydrase and lipid transport. This family contains polyketide cylcases/dehydrases which are enzymes involved in polyketide synthesis. It also includes other proteins of the START superfamily.
628	1503920619	72432..73517	-	Streptomyces_NRRL_S_455_NRRL_S_455_GCA_000717875.1	JOCT01000020.1	73	JOCT01000020.1_73		cluster3644		pfam04107	GCS2	Glutamate-cysteine ligase family 2(GCS2). Also known as gamma-glutamylcysteine synthetase and gamma-ECS (EC:6.3.2.2). This enzyme catalyzes the first and rate limiting step in de novo glutathione biosynthesis. Members of this family are found in archaea, bacteria and plants. May and Leaver discuss the possible evolutionary origins of glutamate-cysteine ligase enzymes in different organisms and su…
629	1503920620	73612..74202	+	Streptomyces_NRRL_S_455_NRRL_S_455_GCA_000717875.1	JOCT01000020.1	74	JOCT01000020.1_74		cluster3244		pfam04343	DUF488	Protein of unknown function, DUF488. This family includes several proteins of uncharacterized function.
630	===	1041450794	Streptomyces_afghaniensis_772_GCA_000415505.1	KE354194.1	TIGR04187	ATP-grasp ribosomal peptide maturase, SA	GRASP_SAV_5884
631	1041450792	1134..1622	+	Streptomyces_afghaniensis_772_GCA_000415505.1	KE354194.1	1	STAFG_4074		cluster35
632	1041450793	1846..1965	+	Streptomyces_afghaniensis_772_GCA_000415505.1	KE354194.1	2	STAFG_4075		cluster45
633	1041450794	1997..2980	-	Streptomyces_afghaniensis_772_GCA_000415505.1	KE354194.1	3	STAFG_4076	+	cluster1		TIGR04187	GRASP_SAV_5884	ATP-grasp ribosomal peptide maturase, SAV_5884 family. Members of this protein family are ATP-grasp ligase family enzymes that regularly occur in a contexts with a methyltransferase and a putative ribosomally translated post-translationally modified peptide precursor. Because of this conserved gene neighborhood and close sequence similarity to ATP-grasp enzymes from microviridin/marinostatin bios…
634	1041450795	2997..3152	-	Streptomyces_afghaniensis_772_GCA_000415505.1	KE354194.1	4	STAFG_4077		cluster2	Precursor	pfam14404	Strep_pep	Ribosomally synthesized peptide in Streptomyces species. A ribosomally synthesized peptide related to microviridin and marinostatin, usually in the gene neighborhood of one or more RimK-like ATP-grasp. The gene-context suggests that it is further modified by the ATP-grasp. The peptide is predicted to function in a defensive or developmental role, or as an antibiotic.
635	1041450796	3320..3613	-	Streptomyces_afghaniensis_772_GCA_000415505.1	KE354194.1	5	STAFG_4078		cluster25		pfam06803	DUF1232	Protein of unknown function (DUF1232). This family represents a conserved region of approximately 60 residues within a number of hypothetical bacterial and archaeal proteins of unknown function.
636	1041450797	3838..4017	-	Streptomyces_afghaniensis_772_GCA_000415505.1	KE354194.1	6	STAFG_4079		cluster5226
637	1041450798	4427..5728	+	Streptomyces_afghaniensis_772_GCA_000415505.1	KE354194.1	7	STAFG_4080		cluster37
638	1041450799	5732..7888	-	Streptomyces_afghaniensis_772_GCA_000415505.1	KE354194.1	8	STAFG_4081		cluster48		pfam02738	Ald_Xan_dh_C2	Molybdopterin-binding domain of aldehyde dehydrogenase.
639	1041450800	7885..8889	-	Streptomyces_afghaniensis_772_GCA_000415505.1	KE354194.1	9	STAFG_4082		cluster56		pfam00941	FAD_binding_5	FAD binding domain in molybdopterin dehydrogenase.
640	1041450801	8886..9470	-	Streptomyces_afghaniensis_772_GCA_000415505.1	KE354194.1	10	STAFG_4083		cluster51		pfam01799	Fer2_2	[2Fe-2S] binding domain.
641	1041450802	9509..10654	-	Streptomyces_afghaniensis_772_GCA_000415505.1	KE354194.1	11	STAFG_4084		cluster27
642	1041450803	11002..12279	-	Streptomyces_afghaniensis_772_GCA_000415505.1	KE354194.1	12	STAFG_4085		cluster1820		pfam12897	Aminotran_MocR	Alanine-glyoxylate amino-transferase. These proteins catalyze the reversible transfer of an amino group from the amino acid substrate to an acceptor alpha-keto acid. They require pyridoxal 5'-phosphate (PLP) as a cofactor to catalyze this reaction. Trans-amination reactions are of central importance in amino acid metabolism and in links to carbohydrate and fat metabolism. This class of aminotrans…
643	1041450804	12414..13514	-	Streptomyces_afghaniensis_772_GCA_000415505.1	KE354194.1	13	STAFG_4086		cluster34		pfam00501	AMP-binding	AMP-binding enzyme.
644	===	1100291537	Streptomyces_azureus_ATCC_14921_GCA_001270025.1	DF968191.1	TIGR04187	ATP-grasp ribosomal peptide maturase, SA	GRASP_SAV_5884
645	1100291529	1..2331	-	Streptomyces_azureus_ATCC_14921_GCA_001270025.1	DF968191.1	1	SAZU_0367		cluster703		pfam00109	ketoacyl-synt	Beta-ketoacyl synthase, N-terminal domain. The structure of beta-ketoacyl synthase is similar to that of the thiolase family (pfam00108) and also chalcone synthase. The active site of beta-ketoacyl synthase is located between the N and C-terminal domains. The N-terminal domain contains most of the structures involved in dimer formation and also the active site cysteine.
646	1100291530	2328..4091	-	Streptomyces_azureus_ATCC_14921_GCA_001270025.1	DF968191.1	2	SAZU_0368		cluster34		pfam00501	AMP-binding	AMP-binding enzyme.
647	1100291531	4194..5768	-	Streptomyces_azureus_ATCC_14921_GCA_001270025.1	DF968191.1	3	SAZU_0369		cluster219		pfam01039	Carboxyl_trans	Carboxyl transferase domain. All of the members in this family are biotin dependent carboxylases. The carboxyl transferase domain carries out the following reaction; transcarboxylation from biotin to an acceptor molecule. There are two recognized types of carboxyl transferase. One of them uses acyl-CoA and the other uses 2-oxoacid as the acceptor molecule of carbon dioxide. All of the members in …
648	1100291532	6046..6903	+	Streptomyces_azureus_ATCC_14921_GCA_001270025.1	DF968191.1	4	SAZU_0370		cluster29		pfam00248	Aldo_ket_red	Aldo/keto reductase family. This family includes a number of K+ ion channel beta chain regulatory domains - these are reported to have oxidoreductase activity.
649	1100291533	7034..7342	+	Streptomyces_azureus_ATCC_14921_GCA_001270025.1	DF968191.1	5	SAZU_0371		cluster31		pfam17196	DUF5133	Protein of unknown function (DUF5133). This protein of unknown function is part of the Borrelidin synthesis genomic cluster. Borrelidin is a polyketide antibiotic.
650	1100291534	7360..8358	-	Streptomyces_azureus_ATCC_14921_GCA_001270025.1	DF968191.1	6	SAZU_0372		cluster28		pfam01965	DJ-1_PfpI	DJ-1/PfpI family. The family includes the protease PfpI. This domain is also found in transcriptional regulators.
651	1100291535	8547..9020	+	Streptomyces_azureus_ATCC_14921_GCA_001270025.1	DF968191.1	7	SAZU_0373		cluster35
652	1100291536	9161..9364	+	Streptomyces_azureus_ATCC_14921_GCA_001270025.1	DF968191.1	8	SAZU_0374		cluster45
653	1100291537	9396..10379	-	Streptomyces_azureus_ATCC_14921_GCA_001270025.1	DF968191.1	9	SAZU_0375	+	cluster1		TIGR04187	GRASP_SAV_5884	ATP-grasp ribosomal peptide maturase, SAV_5884 family. Members of this protein family are ATP-grasp ligase family enzymes that regularly occur in a contexts with a methyltransferase and a putative ribosomally translated post-translationally modified peptide precursor. Because of this conserved gene neighborhood and close sequence similarity to ATP-grasp enzymes from microviridin/marinostatin bios…
654	1100291538	10396..10587	-	Streptomyces_azureus_ATCC_14921_GCA_001270025.1	DF968191.1	10	SAZU_0376		cluster2	Precursor	pfam14404	Strep_pep	Ribosomally synthesized peptide in Streptomyces species. A ribosomally synthesized peptide related to microviridin and marinostatin, usually in the gene neighborhood of one or more RimK-like ATP-grasp. The gene-context suggests that it is further modified by the ATP-grasp. The peptide is predicted to function in a defensive or developmental role, or as an antibiotic.
655	1100291539	10719..11030	-	Streptomyces_azureus_ATCC_14921_GCA_001270025.1	DF968191.1	11	SAZU_0377		cluster25		pfam06803	DUF1232	Protein of unknown function (DUF1232). This family represents a conserved region of approximately 60 residues within a number of hypothetical bacterial and archaeal proteins of unknown function.
656	1100291540	11277..11525	+	Streptomyces_azureus_ATCC_14921_GCA_001270025.1	DF968191.1	12	SAZU_0378		cluster37
657	===	1201853802	Streptomyces_chartreusis_NRRL_12338_GCA_000226455.1	JH164846.1	TIGR04187	ATP-grasp ribosomal peptide maturase, SA	GRASP_SAV_5884
658	1201853792	77914..79083	-	Streptomyces_chartreusis_NRRL_12338_GCA_000226455.1	JH164846.1	72	JH164846.1_72		cluster307		pfam13556	HTH_30	PucR C-terminal helix-turn-helix domain. This helix-turn-helix domain is often found at the C-terminus of PucR-like transcriptional regulators such as Bacillus subtilis pucR and is likely to be DNA-binding.
659	1201853793	79257..80213	-	Streptomyces_chartreusis_NRRL_12338_GCA_000226455.1	JH164846.1	73	JH164846.1_73		cluster629		pfam00756	Esterase	Putative esterase. This family contains Esterase D. However it is not clear if all members of the family have the same function. This family is related to the pfam00135 family.
660	1201853794	80235..84260	-	Streptomyces_chartreusis_NRRL_12338_GCA_000226455.1	JH164846.1	74	JH164846.1_74		cluster703		pfam00698	Acyl_transf_1	Acyl transferase domain.
661	1201853795	84257..86017	-	Streptomyces_chartreusis_NRRL_12338_GCA_000226455.1	JH164846.1	75	JH164846.1_75		cluster34		pfam00501	AMP-binding	AMP-binding enzyme.
662	1201853796	86187..87659	-	Streptomyces_chartreusis_NRRL_12338_GCA_000226455.1	JH164846.1	76	JH164846.1_76		cluster219		pfam01039	Carboxyl_trans	Carboxyl transferase domain. All of the members in this family are biotin dependent carboxylases. The carboxyl transferase domain carries out the following reaction; transcarboxylation from biotin to an acceptor molecule. There are two recognized types of carboxyl transferase. One of them uses acyl-CoA and the other uses 2-oxoacid as the acceptor molecule of carbon dioxide. All of the members in …
663	1201853797	88041..88898	+	Streptomyces_chartreusis_NRRL_12338_GCA_000226455.1	JH164846.1	77	JH164846.1_77		cluster29		pfam00248	Aldo_ket_red	Aldo/keto reductase family. This family includes a number of K+ ion channel beta chain regulatory domains - these are reported to have oxidoreductase activity.
664	1201853798	89320..90408	-	Streptomyces_chartreusis_NRRL_12338_GCA_000226455.1	JH164846.1	78	JH164846.1_78		cluster28		pfam01965	DJ-1_PfpI	DJ-1/PfpI family. The family includes the protease PfpI. This domain is also found in transcriptional regulators.
665	1201853799	90582..91070	+	Streptomyces_chartreusis_NRRL_12338_GCA_000226455.1	JH164846.1	79	JH164846.1_79		cluster35
666	1201853800	91293..91487	-	Streptomyces_chartreusis_NRRL_12338_GCA_000226455.1	JH164846.1	80	JH164846.1_80		cluster5402
667	1201853801	91610..91819	+	Streptomyces_chartreusis_NRRL_12338_GCA_000226455.1	JH164846.1	81	JH164846.1_81		cluster5626
668	1201853802	92591..93574	-	Streptomyces_chartreusis_NRRL_12338_GCA_000226455.1	JH164846.1	82	JH164846.1_82	+	cluster1		pfam08443	RimK	RimK-like ATP-grasp domain. This ATP-grasp domain is found in the ribosomal S6 modification enzyme RimK.
669	1201853803	93591..93917	-	Streptomyces_chartreusis_NRRL_12338_GCA_000226455.1	JH164846.1	83	JH164846.1_83		cluster2	Precursor	pfam14404	Strep_pep	Ribosomally synthesized peptide in Streptomyces species. A ribosomally synthesized peptide related to microviridin and marinostatin, usually in the gene neighborhood of one or more RimK-like ATP-grasp. The gene-context suggests that it is further modified by the ATP-grasp. The peptide is predicted to function in a defensive or developmental role, or as an antibiotic.
670	1201853804	93914..94222	-	Streptomyces_chartreusis_NRRL_12338_GCA_000226455.1	JH164846.1	84	JH164846.1_84		cluster25		pfam06803	DUF1232	Protein of unknown function (DUF1232). This family represents a conserved region of approximately 60 residues within a number of hypothetical bacterial and archaeal proteins of unknown function.
671	1201853805	94481..96250	+	Streptomyces_chartreusis_NRRL_12338_GCA_000226455.1	JH164846.1	85	JH164846.1_85		cluster37		NF033930	pneumo_PspA	pneumococcal surface protein A. The pneumococcal surface protein proteins, found in Streptococcus pneumoniae, are repetitive, with patterns of localized high sequence identity across pairs of proteins given different specific names that recombination may be presumed. This protein, PspA, has an N-terminal region that lacks a cross-wall-targeting YSIRK type extended signal peptide, in contrast to t…
672	1201853806	96254..98410	-	Streptomyces_chartreusis_NRRL_12338_GCA_000226455.1	JH164846.1	86	JH164846.1_86		cluster48		pfam02738	Ald_Xan_dh_C2	Molybdopterin-binding domain of aldehyde dehydrogenase.
673	1201853807	98407..99411	-	Streptomyces_chartreusis_NRRL_12338_GCA_000226455.1	JH164846.1	87	JH164846.1_87		cluster56		pfam00941	FAD_binding_5	FAD binding domain in molybdopterin dehydrogenase.
674	1201853808	99408..99938	-	Streptomyces_chartreusis_NRRL_12338_GCA_000226455.1	JH164846.1	88	JH164846.1_88		cluster51		pfam01799	Fer2_2	[2Fe-2S] binding domain.
675	1201853809	100045..101175	-	Streptomyces_chartreusis_NRRL_12338_GCA_000226455.1	JH164846.1	89	JH164846.1_89		cluster27
676	1201853810	101692..102969	-	Streptomyces_chartreusis_NRRL_12338_GCA_000226455.1	JH164846.1	90	JH164846.1_90		cluster1820		pfam12897	Aminotran_MocR	Alanine-glyoxylate amino-transferase. These proteins catalyze the reversible transfer of an amino group from the amino acid substrate to an acceptor alpha-keto acid. They require pyridoxal 5'-phosphate (PLP) as a cofactor to catalyze this reaction. Trans-amination reactions are of central importance in amino acid metabolism and in links to carbohydrate and fat metabolism. This class of aminotrans…
677	1201853811	103052..103279	-	Streptomyces_chartreusis_NRRL_12338_GCA_000226455.1	JH164846.1	91	JH164846.1_91		cluster5865		pfam00196	GerE	Bacterial regulatory proteins, luxR family.
678	1201853812	103240..103602	-	Streptomyces_chartreusis_NRRL_12338_GCA_000226455.1	JH164846.1	92	JH164846.1_92		cluster7159		pfam00440	TetR_N	Bacterial regulatory proteins, tetR family.
679	===	1018230097	Streptomyces_viridochromogenes_DSM_40736_GCA_000158955.1	GG657757.1	TIGR04187	ATP-grasp ribosomal peptide maturase, SA	GRASP_SAV_5884
680	1018230087	8301528..8302523	-	Streptomyces_viridochromogenes_DSM_40736_GCA_000158955.1	GG657757.1	7376	SSQG_07376		cluster629		pfam00756	Esterase	Putative esterase. This family contains Esterase D. However it is not clear if all members of the family have the same function. This family is related to the pfam00135 family.
681	1018230088	8302550..8306482	-	Streptomyces_viridochromogenes_DSM_40736_GCA_000158955.1	GG657757.1	7377	SSQG_07377		cluster703		pfam00698	Acyl_transf_1	Acyl transferase domain.
682	1018230089	8306479..8308242	-	Streptomyces_viridochromogenes_DSM_40736_GCA_000158955.1	GG657757.1	7378	SSQG_07378		cluster34		pfam00501	AMP-binding	AMP-binding enzyme.
683	1018230090	8308302..8309882	-	Streptomyces_viridochromogenes_DSM_40736_GCA_000158955.1	GG657757.1	7379	SSQG_07379		cluster219		pfam01039	Carboxyl_trans	Carboxyl transferase domain. All of the members in this family are biotin dependent carboxylases. The carboxyl transferase domain carries out the following reaction; transcarboxylation from biotin to an acceptor molecule. There are two recognized types of carboxyl transferase. One of them uses acyl-CoA and the other uses 2-oxoacid as the acceptor molecule of carbon dioxide. All of the members in …
684	1018230091	8310152..8311009	+	Streptomyces_viridochromogenes_DSM_40736_GCA_000158955.1	GG657757.1	7380	SSQG_07380		cluster29		pfam00248	Aldo_ket_red	Aldo/keto reductase family. This family includes a number of K+ ion channel beta chain regulatory domains - these are reported to have oxidoreductase activity.
685	1018230092	8311032..8311352	-	Streptomyces_viridochromogenes_DSM_40736_GCA_000158955.1	GG657757.1	7381	SSQG_07381		cluster6800
686	1018230093	8311473..8311778	+	Streptomyces_viridochromogenes_DSM_40736_GCA_000158955.1	GG657757.1	7382	SSQG_07382		cluster31		pfam17196	DUF5133	Protein of unknown function (DUF5133). This protein of unknown function is part of the Borrelidin synthesis genomic cluster. Borrelidin is a polyketide antibiotic.
687	1018230094	8311824..8312795	-	Streptomyces_viridochromogenes_DSM_40736_GCA_000158955.1	GG657757.1	7383	SSQG_07383		cluster28		pfam01965	DJ-1_PfpI	DJ-1/PfpI family. The family includes the protease PfpI. This domain is also found in transcriptional regulators.
688	1018230095	8312986..8313459	+	Streptomyces_viridochromogenes_DSM_40736_GCA_000158955.1	GG657757.1	7384	SSQG_07384		cluster35
689	1018230096	8313601..8313804	+	Streptomyces_viridochromogenes_DSM_40736_GCA_000158955.1	GG657757.1	7385	SSQG_07385		cluster45
690	1018230097	8313816..8314799	-	Streptomyces_viridochromogenes_DSM_40736_GCA_000158955.1	GG657757.1	7386	SSQG_07386	+	cluster1		TIGR04187	GRASP_SAV_5884	ATP-grasp ribosomal peptide maturase, SAV_5884 family. Members of this protein family are ATP-grasp ligase family enzymes that regularly occur in a contexts with a methyltransferase and a putative ribosomally translated post-translationally modified peptide precursor. Because of this conserved gene neighborhood and close sequence similarity to ATP-grasp enzymes from microviridin/marinostatin bios…
691	1018230098	8314816..8315007	-	Streptomyces_viridochromogenes_DSM_40736_GCA_000158955.1	GG657757.1	7387	SSQG_07387		cluster2	Precursor	pfam14404	Strep_pep	Ribosomally synthesized peptide in Streptomyces species. A ribosomally synthesized peptide related to microviridin and marinostatin, usually in the gene neighborhood of one or more RimK-like ATP-grasp. The gene-context suggests that it is further modified by the ATP-grasp. The peptide is predicted to function in a defensive or developmental role, or as an antibiotic.
692	1018230099	8315140..8315601	-	Streptomyces_viridochromogenes_DSM_40736_GCA_000158955.1	GG657757.1	7388	SSQG_07388		cluster25		pfam06803	DUF1232	Protein of unknown function (DUF1232). This family represents a conserved region of approximately 60 residues within a number of hypothetical bacterial and archaeal proteins of unknown function.
693	1018230100	8315697..8317183	+	Streptomyces_viridochromogenes_DSM_40736_GCA_000158955.1	GG657757.1	7389	SSQG_07389		cluster37
694	1018230101	8317343..8318248	-	Streptomyces_viridochromogenes_DSM_40736_GCA_000158955.1	GG657757.1	7390	SSQG_07390		cluster48		pfam02738	Ald_Xan_dh_C2	Molybdopterin-binding domain of aldehyde dehydrogenase.
695	1018230102	8318361..8319359	-	Streptomyces_viridochromogenes_DSM_40736_GCA_000158955.1	GG657757.1	7391	SSQG_07391		cluster48		pfam02738	Ald_Xan_dh_C2	Molybdopterin-binding domain of aldehyde dehydrogenase.
696	1018230103	8319356..8320360	-	Streptomyces_viridochromogenes_DSM_40736_GCA_000158955.1	GG657757.1	7392	SSQG_07392		cluster56		pfam00941	FAD_binding_5	FAD binding domain in molybdopterin dehydrogenase.
697	1018230104	8320357..8320959	-	Streptomyces_viridochromogenes_DSM_40736_GCA_000158955.1	GG657757.1	7393	SSQG_07393		cluster51		pfam01799	Fer2_2	[2Fe-2S] binding domain.
698	1018230105	8321001..8322308	-	Streptomyces_viridochromogenes_DSM_40736_GCA_000158955.1	GG657757.1	7394	SSQG_07394		cluster27
699	1018230106	8322484..8322642	-	Streptomyces_viridochromogenes_DSM_40736_GCA_000158955.1	GG657757.1	7395	SSQG_07395		cluster1692
700	1018230107	8322814..8323227	-	Streptomyces_viridochromogenes_DSM_40736_GCA_000158955.1	GG657757.1	7396	SSQG_07396		cluster979
701	===	1087591090	Streptomyces_variegatus_NRRL_B_16380_GCA_000955965.1	JYJH01000041.1	TIGR04187	ATP-grasp ribosomal peptide maturase, SA	GRASP_SAV_5884
702	1087591080	12444..13184	+	Streptomyces_variegatus_NRRL_B_16380_GCA_000955965.1	JYJH01000041.1	11	UK15_34930		cluster9		pfam00106	adh_short	short chain dehydrogenase. This family contains a wide variety of dehydrogenases.
703	1087591081	13573..14532	+	Streptomyces_variegatus_NRRL_B_16380_GCA_000955965.1	JYJH01000041.1	12	UK15_34935		cluster830		pfam03976	PPK2	Polyphosphate kinase 2 (PPK2). Inorganic polyphosphate (polyP) plays a role in metabolism and regulation and has been proposed to serve as a energy source in a pre-ATP world. In prokaryotes, the synthesis and utilisation of polyP are catalyzed by PPK1, PPK2 and polyphosphatases. Proteins with a single PPK2 domain catalyze polyP-dependent phosphorylation of ADP to ATP, whereas proteins containing …
704	1087591082	14989..15426	-	Streptomyces_variegatus_NRRL_B_16380_GCA_000955965.1	JYJH01000041.1	13	UK15_34945-2		cluster14		pfam13581	HATPase_c_2	Histidine kinase-like ATPase domain.
705	1087591083	16137..17258	+	Streptomyces_variegatus_NRRL_B_16380_GCA_000955965.1	JYJH01000041.1	14	UK15_34950		cluster27
706	1087591084	17354..17884	+	Streptomyces_variegatus_NRRL_B_16380_GCA_000955965.1	JYJH01000041.1	15	UK15_34955		cluster51		pfam01799	Fer2_2	[2Fe-2S] binding domain.
707	1087591085	17881..18885	+	Streptomyces_variegatus_NRRL_B_16380_GCA_000955965.1	JYJH01000041.1	16	UK15_34960		cluster56		pfam00941	FAD_binding_5	FAD binding domain in molybdopterin dehydrogenase.
708	1087591086	18882..20981	+	Streptomyces_variegatus_NRRL_B_16380_GCA_000955965.1	JYJH01000041.1	17	UK15_34965		cluster48		pfam02738	Ald_Xan_dh_C2	Molybdopterin-binding domain of aldehyde dehydrogenase.
709	1087591087	21063..22037	-	Streptomyces_variegatus_NRRL_B_16380_GCA_000955965.1	JYJH01000041.1	18	UK15_34970		cluster37
710	1087591088	22973..23284	+	Streptomyces_variegatus_NRRL_B_16380_GCA_000955965.1	JYJH01000041.1	19	UK15_34975		cluster25		pfam06803	DUF1232	Protein of unknown function (DUF1232). This family represents a conserved region of approximately 60 residues within a number of hypothetical bacterial and archaeal proteins of unknown function.
711	1087591089	23417..23608	+	Streptomyces_variegatus_NRRL_B_16380_GCA_000955965.1	JYJH01000041.1	20	UK15_34980		cluster2	Precursor	pfam14404	Strep_pep	Ribosomally synthesized peptide in Streptomyces species. A ribosomally synthesized peptide related to microviridin and marinostatin, usually in the gene neighborhood of one or more RimK-like ATP-grasp. The gene-context suggests that it is further modified by the ATP-grasp. The peptide is predicted to function in a defensive or developmental role, or as an antibiotic.
712	1087591090	23625..24608	+	Streptomyces_variegatus_NRRL_B_16380_GCA_000955965.1	JYJH01000041.1	21	UK15_34985	+	cluster1		pfam08443	RimK	RimK-like ATP-grasp domain. This ATP-grasp domain is found in the ribosomal S6 modification enzyme RimK.
713	1087591091	24653..24856	-	Streptomyces_variegatus_NRRL_B_16380_GCA_000955965.1	JYJH01000041.1	22	UK15_34990		cluster45
714	1087591092	25000..25449	-	Streptomyces_variegatus_NRRL_B_16380_GCA_000955965.1	JYJH01000041.1	23	UK15_34995		cluster35
715	1087591093	25563..26552	+	Streptomyces_variegatus_NRRL_B_16380_GCA_000955965.1	JYJH01000041.1	24	UK15_35000		cluster28		pfam01965	DJ-1_PfpI	DJ-1/PfpI family. The family includes the protease PfpI. This domain is also found in transcriptional regulators.
716	1087591094	26584..26835	-	Streptomyces_variegatus_NRRL_B_16380_GCA_000955965.1	JYJH01000041.1	25	UK15_35005		cluster31		pfam17196	DUF5133	Protein of unknown function (DUF5133). This protein of unknown function is part of the Borrelidin synthesis genomic cluster. Borrelidin is a polyketide antibiotic.
717	1087591095	27025..27882	-	Streptomyces_variegatus_NRRL_B_16380_GCA_000955965.1	JYJH01000041.1	26	UK15_35010		cluster29		pfam00248	Aldo_ket_red	Aldo/keto reductase family. This family includes a number of K+ ion channel beta chain regulatory domains - these are reported to have oxidoreductase activity.
718	1087591096	28130..29710	+	Streptomyces_variegatus_NRRL_B_16380_GCA_000955965.1	JYJH01000041.1	27	UK15_35015		cluster219		pfam01039	Carboxyl_trans	Carboxyl transferase domain. All of the members in this family are biotin dependent carboxylases. The carboxyl transferase domain carries out the following reaction; transcarboxylation from biotin to an acceptor molecule. There are two recognized types of carboxyl transferase. One of them uses acyl-CoA and the other uses 2-oxoacid as the acceptor molecule of carbon dioxide. All of the members in …
719	1087591097	29772..31529	+	Streptomyces_variegatus_NRRL_B_16380_GCA_000955965.1	JYJH01000041.1	28	UK15_35020		cluster34		pfam00501	AMP-binding	AMP-binding enzyme.
720	1087591098	31526..35497	+	Streptomyces_variegatus_NRRL_B_16380_GCA_000955965.1	JYJH01000041.1	29	UK15_35025		cluster703		pfam00698	Acyl_transf_1	Acyl transferase domain.
721	1087591099	35519..36469	+	Streptomyces_variegatus_NRRL_B_16380_GCA_000955965.1	JYJH01000041.1	30	UK15_35030		cluster629		pfam00756	Esterase	Putative esterase. This family contains Esterase D. However it is not clear if all members of the family have the same function. This family is related to the pfam00135 family.
722	1087591100	36592..37812	+	Streptomyces_variegatus_NRRL_B_16380_GCA_000955965.1	JYJH01000041.1	31	UK15_35035		cluster307		pfam13556	HTH_30	PucR C-terminal helix-turn-helix domain. This helix-turn-helix domain is often found at the C-terminus of PucR-like transcriptional regulators such as Bacillus subtilis pucR and is likely to be DNA-binding.
723	===	1505854640	Streptomyces_flavovariabilis_NRRL_B_16367_GCA_000725785.1	JNXD01000032.1	TIGR04187	ATP-grasp ribosomal peptide maturase, SA	GRASP_SAV_5884
724	1505854630	23294..24250	+	Streptomyces_flavovariabilis_NRRL_B_16367_GCA_000725785.1	JNXD01000032.1	25	JNXD01000032.1_25		cluster830		pfam03976	PPK2	Polyphosphate kinase 2 (PPK2). Inorganic polyphosphate (polyP) plays a role in metabolism and regulation and has been proposed to serve as a energy source in a pre-ATP world. In prokaryotes, the synthesis and utilisation of polyP are catalyzed by PPK1, PPK2 and polyphosphatases. Proteins with a single PPK2 domain catalyze polyP-dependent phosphorylation of ADP to ATP, whereas proteins containing …
725	1505854631	24295..24660	-	Streptomyces_flavovariabilis_NRRL_B_16367_GCA_000725785.1	JNXD01000032.1	26	JNXD01000032.1_26		cluster1829
726	1505854632	24707..25105	-	Streptomyces_flavovariabilis_NRRL_B_16367_GCA_000725785.1	JNXD01000032.1	27	JNXD01000032.1_27		cluster14		pfam13581	HATPase_c_2	Histidine kinase-like ATPase domain.
727	1505854633	25828..26976	+	Streptomyces_flavovariabilis_NRRL_B_16367_GCA_000725785.1	JNXD01000032.1	28	JNXD01000032.1_28		cluster27
728	1505854634	27072..27602	+	Streptomyces_flavovariabilis_NRRL_B_16367_GCA_000725785.1	JNXD01000032.1	29	JNXD01000032.1_29		cluster51		pfam01799	Fer2_2	[2Fe-2S] binding domain.
729	1505854635	27599..28603	+	Streptomyces_flavovariabilis_NRRL_B_16367_GCA_000725785.1	JNXD01000032.1	30	JNXD01000032.1_30		cluster56		pfam00941	FAD_binding_5	FAD binding domain in molybdopterin dehydrogenase.
730	1505854636	28600..30699	+	Streptomyces_flavovariabilis_NRRL_B_16367_GCA_000725785.1	JNXD01000032.1	31	JNXD01000032.1_31		cluster48		pfam02738	Ald_Xan_dh_C2	Molybdopterin-binding domain of aldehyde dehydrogenase.
731	1505854637	30781..32445	-	Streptomyces_flavovariabilis_NRRL_B_16367_GCA_000725785.1	JNXD01000032.1	32	JNXD01000032.1_32		cluster37		pfam05539	Pneumo_att_G	Pneumovirinae attachment membrane glycoprotein G.
732	1505854638	32691..33002	+	Streptomyces_flavovariabilis_NRRL_B_16367_GCA_000725785.1	JNXD01000032.1	33	JNXD01000032.1_33		cluster25		pfam06803	DUF1232	Protein of unknown function (DUF1232). This family represents a conserved region of approximately 60 residues within a number of hypothetical bacterial and archaeal proteins of unknown function.
733	1505854639	33135..33326	+	Streptomyces_flavovariabilis_NRRL_B_16367_GCA_000725785.1	JNXD01000032.1	34	JNXD01000032.1_34		cluster2	Precursor	pfam14404	Strep_pep	Ribosomally synthesized peptide in Streptomyces species. A ribosomally synthesized peptide related to microviridin and marinostatin, usually in the gene neighborhood of one or more RimK-like ATP-grasp. The gene-context suggests that it is further modified by the ATP-grasp. The peptide is predicted to function in a defensive or developmental role, or as an antibiotic.
734	1505854640	33343..34326	+	Streptomyces_flavovariabilis_NRRL_B_16367_GCA_000725785.1	JNXD01000032.1	35	JNXD01000032.1_35	+	cluster1		pfam08443	RimK	RimK-like ATP-grasp domain. This ATP-grasp domain is found in the ribosomal S6 modification enzyme RimK.
735	1505854641	34718..35167	-	Streptomyces_flavovariabilis_NRRL_B_16367_GCA_000725785.1	JNXD01000032.1	36	JNXD01000032.1_36		cluster35
736	1505854642	35281..36270	+	Streptomyces_flavovariabilis_NRRL_B_16367_GCA_000725785.1	JNXD01000032.1	37	JNXD01000032.1_37		cluster28		pfam01965	DJ-1_PfpI	DJ-1/PfpI family. The family includes the protease PfpI. This domain is also found in transcriptional regulators.
737	1505854643	36302..36595	-	Streptomyces_flavovariabilis_NRRL_B_16367_GCA_000725785.1	JNXD01000032.1	38	JNXD01000032.1_38		cluster31		pfam17196	DUF5133	Protein of unknown function (DUF5133). This protein of unknown function is part of the Borrelidin synthesis genomic cluster. Borrelidin is a polyketide antibiotic.
738	1505854644	36743..37600	-	Streptomyces_flavovariabilis_NRRL_B_16367_GCA_000725785.1	JNXD01000032.1	39	JNXD01000032.1_39		cluster29		pfam00248	Aldo_ket_red	Aldo/keto reductase family. This family includes a number of K+ ion channel beta chain regulatory domains - these are reported to have oxidoreductase activity.
739	1505854645	37959..39428	+	Streptomyces_flavovariabilis_NRRL_B_16367_GCA_000725785.1	JNXD01000032.1	40	JNXD01000032.1_40		cluster219		pfam01039	Carboxyl_trans	Carboxyl transferase domain. All of the members in this family are biotin dependent carboxylases. The carboxyl transferase domain carries out the following reaction; transcarboxylation from biotin to an acceptor molecule. There are two recognized types of carboxyl transferase. One of them uses acyl-CoA and the other uses 2-oxoacid as the acceptor molecule of carbon dioxide. All of the members in …
740	1505854646	39490..41247	+	Streptomyces_flavovariabilis_NRRL_B_16367_GCA_000725785.1	JNXD01000032.1	41	JNXD01000032.1_41		cluster34		pfam00501	AMP-binding	AMP-binding enzyme.
741	1505854647	41244..45215	+	Streptomyces_flavovariabilis_NRRL_B_16367_GCA_000725785.1	JNXD01000032.1	42	JNXD01000032.1_42		cluster703		pfam00698	Acyl_transf_1	Acyl transferase domain.
742	1505854648	45237..46187	+	Streptomyces_flavovariabilis_NRRL_B_16367_GCA_000725785.1	JNXD01000032.1	43	JNXD01000032.1_43		cluster629		pfam00756	Esterase	Putative esterase. This family contains Esterase D. However it is not clear if all members of the family have the same function. This family is related to the pfam00135 family.
743	1505854649	46310..47530	+	Streptomyces_flavovariabilis_NRRL_B_16367_GCA_000725785.1	JNXD01000032.1	44	JNXD01000032.1_44		cluster307		pfam13556	HTH_30	PucR C-terminal helix-turn-helix domain. This helix-turn-helix domain is often found at the C-terminus of PucR-like transcriptional regulators such as Bacillus subtilis pucR and is likely to be DNA-binding.
744	1505854650	47759..48322	+	Streptomyces_flavovariabilis_NRRL_B_16367_GCA_000725785.1	JNXD01000032.1	45	JNXD01000032.1_45		cluster1367		pfam01083	Cutinase	Cutinase.
745	===	1503632254	Streptomyces_iakyrus_NRRL_ISP_5482_GCA_000717055.1	JNXI01000021.1	TIGR04187	ATP-grasp ribosomal peptide maturase, SA	GRASP_SAV_5884
746	1503632244	66382..67233	+	Streptomyces_iakyrus_NRRL_ISP_5482_GCA_000717055.1	JNXI01000021.1	65	JNXI01000021.1_65		cluster29		pfam00248	Aldo_ket_red	Aldo/keto reductase family. This family includes a number of K+ ion channel beta chain regulatory domains - these are reported to have oxidoreductase activity.
747	1503632245	67514..67726	-	Streptomyces_iakyrus_NRRL_ISP_5482_GCA_000717055.1	JNXI01000021.1	66	JNXI01000021.1_66		cluster817
748	1503632246	68462..69763	+	Streptomyces_iakyrus_NRRL_ISP_5482_GCA_000717055.1	JNXI01000021.1	67	JNXI01000021.1_67		cluster11081
749	1503632247	69712..70980	-	Streptomyces_iakyrus_NRRL_ISP_5482_GCA_000717055.1	JNXI01000021.1	68	JNXI01000021.1_68		cluster34		pfam00501	AMP-binding	AMP-binding enzyme.
750	1503632248	71043..72512	-	Streptomyces_iakyrus_NRRL_ISP_5482_GCA_000717055.1	JNXI01000021.1	69	JNXI01000021.1_69		cluster219		pfam01039	Carboxyl_trans	Carboxyl transferase domain. All of the members in this family are biotin dependent carboxylases. The carboxyl transferase domain carries out the following reaction; transcarboxylation from biotin to an acceptor molecule. There are two recognized types of carboxyl transferase. One of them uses acyl-CoA and the other uses 2-oxoacid as the acceptor molecule of carbon dioxide. All of the members in …
751	1503632249	72873..73730	+	Streptomyces_iakyrus_NRRL_ISP_5482_GCA_000717055.1	JNXI01000021.1	70	JNXI01000021.1_70		cluster29		pfam00248	Aldo_ket_red	Aldo/keto reductase family. This family includes a number of K+ ion channel beta chain regulatory domains - these are reported to have oxidoreductase activity.
752	1503632250	73838..75607	+	Streptomyces_iakyrus_NRRL_ISP_5482_GCA_000717055.1	JNXI01000021.1	71	JNXI01000021.1_71		cluster4		pfam00664	ABC_membrane	ABC transporter transmembrane region. This family represents a unit of six transmembrane helices. Many members of the ABC transporter family (pfam00005) have two such regions.
753	1503632251	75719..75970	+	Streptomyces_iakyrus_NRRL_ISP_5482_GCA_000717055.1	JNXI01000021.1	72	JNXI01000021.1_72		cluster31		pfam17196	DUF5133	Protein of unknown function (DUF5133). This protein of unknown function is part of the Borrelidin synthesis genomic cluster. Borrelidin is a polyketide antibiotic.
754	1503632252	76020..76991	-	Streptomyces_iakyrus_NRRL_ISP_5482_GCA_000717055.1	JNXI01000021.1	73	JNXI01000021.1_73		cluster28		pfam01965	DJ-1_PfpI	DJ-1/PfpI family. The family includes the protease PfpI. This domain is also found in transcriptional regulators.
755	1503632253	77176..77625	+	Streptomyces_iakyrus_NRRL_ISP_5482_GCA_000717055.1	JNXI01000021.1	74	JNXI01000021.1_74		cluster35
756	1503632254	78013..78996	-	Streptomyces_iakyrus_NRRL_ISP_5482_GCA_000717055.1	JNXI01000021.1	75	JNXI01000021.1_75	+	cluster1		TIGR04187	GRASP_SAV_5884	ATP-grasp ribosomal peptide maturase, SAV_5884 family. Members of this protein family are ATP-grasp ligase family enzymes that regularly occur in a contexts with a methyltransferase and a putative ribosomally translated post-translationally modified peptide precursor. Because of this conserved gene neighborhood and close sequence similarity to ATP-grasp enzymes from microviridin/marinostatin bios…
757	1503632255	79013..79204	-	Streptomyces_iakyrus_NRRL_ISP_5482_GCA_000717055.1	JNXI01000021.1	76	JNXI01000021.1_76		cluster2	Precursor	pfam14404	Strep_pep	Ribosomally synthesized peptide in Streptomyces species. A ribosomally synthesized peptide related to microviridin and marinostatin, usually in the gene neighborhood of one or more RimK-like ATP-grasp. The gene-context suggests that it is further modified by the ATP-grasp. The peptide is predicted to function in a defensive or developmental role, or as an antibiotic.
758	1503632256	79323..79646	-	Streptomyces_iakyrus_NRRL_ISP_5482_GCA_000717055.1	JNXI01000021.1	77	JNXI01000021.1_77		cluster25		pfam06803	DUF1232	Protein of unknown function (DUF1232). This family represents a conserved region of approximately 60 residues within a number of hypothetical bacterial and archaeal proteins of unknown function.
759	1503632257	79903..81606	+	Streptomyces_iakyrus_NRRL_ISP_5482_GCA_000717055.1	JNXI01000021.1	78	JNXI01000021.1_78		cluster37
760	1503632258	81639..83738	-	Streptomyces_iakyrus_NRRL_ISP_5482_GCA_000717055.1	JNXI01000021.1	79	JNXI01000021.1_79		cluster48		pfam02738	Ald_Xan_dh_C2	Molybdopterin-binding domain of aldehyde dehydrogenase.
761	1503632259	83735..84739	-	Streptomyces_iakyrus_NRRL_ISP_5482_GCA_000717055.1	JNXI01000021.1	80	JNXI01000021.1_80		cluster56		pfam00941	FAD_binding_5	FAD binding domain in molybdopterin dehydrogenase.
762	1503632260	84736..85272	-	Streptomyces_iakyrus_NRRL_ISP_5482_GCA_000717055.1	JNXI01000021.1	81	JNXI01000021.1_81		cluster51		pfam01799	Fer2_2	[2Fe-2S] binding domain.
763	1503632261	85384..86529	-	Streptomyces_iakyrus_NRRL_ISP_5482_GCA_000717055.1	JNXI01000021.1	82	JNXI01000021.1_82		cluster27
764	1503632262	87093..87509	+	Streptomyces_iakyrus_NRRL_ISP_5482_GCA_000717055.1	JNXI01000021.1	83	JNXI01000021.1_83		cluster14		pfam13581	HATPase_c_2	Histidine kinase-like ATPase domain.
765	1503632263	87573..87884	+	Streptomyces_iakyrus_NRRL_ISP_5482_GCA_000717055.1	JNXI01000021.1	84	JNXI01000021.1_84		cluster1829
766	1503632264	87931..88887	-	Streptomyces_iakyrus_NRRL_ISP_5482_GCA_000717055.1	JNXI01000021.1	85	JNXI01000021.1_85		cluster830		pfam03976	PPK2	Polyphosphate kinase 2 (PPK2). Inorganic polyphosphate (polyP) plays a role in metabolism and regulation and has been proposed to serve as a energy source in a pre-ATP world. In prokaryotes, the synthesis and utilisation of polyP are catalyzed by PPK1, PPK2 and polyphosphatases. Proteins with a single PPK2 domain catalyze polyP-dependent phosphorylation of ADP to ATP, whereas proteins containing …
767	===	1504775490	Streptomyces_NRRL_S_475_NRRL_S_475_GCA_000720215.1	JOJB01000016.1	TIGR04187	ATP-grasp ribosomal peptide maturase, SA	GRASP_SAV_5884
768	1504775480	76519..76884	-	Streptomyces_NRRL_S_475_NRRL_S_475_GCA_000720215.1	JOJB01000016.1	73	JOJB01000016.1_73		cluster1829
769	1504775481	76927..77280	-	Streptomyces_NRRL_S_475_NRRL_S_475_GCA_000720215.1	JOJB01000016.1	74	JOJB01000016.1_74		cluster14		pfam13581	HATPase_c_2	Histidine kinase-like ATPase domain.
770	1504775482	77470..77784	-	Streptomyces_NRRL_S_475_NRRL_S_475_GCA_000720215.1	JOJB01000016.1	75	JOJB01000016.1_75		cluster6731
771	1504775483	78498..79658	+	Streptomyces_NRRL_S_475_NRRL_S_475_GCA_000720215.1	JOJB01000016.1	76	JOJB01000016.1_76		cluster27
772	1504775484	79751..80281	+	Streptomyces_NRRL_S_475_NRRL_S_475_GCA_000720215.1	JOJB01000016.1	77	JOJB01000016.1_77		cluster51		pfam01799	Fer2_2	[2Fe-2S] binding domain.
773	1504775485	80278..81282	+	Streptomyces_NRRL_S_475_NRRL_S_475_GCA_000720215.1	JOJB01000016.1	78	JOJB01000016.1_78		cluster56		pfam00941	FAD_binding_5	FAD binding domain in molybdopterin dehydrogenase.
774	1504775486	81279..83402	+	Streptomyces_NRRL_S_475_NRRL_S_475_GCA_000720215.1	JOJB01000016.1	79	JOJB01000016.1_79		cluster48		pfam02738	Ald_Xan_dh_C2	Molybdopterin-binding domain of aldehyde dehydrogenase.
775	1504775487	83512..85176	-	Streptomyces_NRRL_S_475_NRRL_S_475_GCA_000720215.1	JOJB01000016.1	80	JOJB01000016.1_80		cluster37
776	1504775488	85423..85746	+	Streptomyces_NRRL_S_475_NRRL_S_475_GCA_000720215.1	JOJB01000016.1	81	JOJB01000016.1_81		cluster25		pfam06803	DUF1232	Protein of unknown function (DUF1232). This family represents a conserved region of approximately 60 residues within a number of hypothetical bacterial and archaeal proteins of unknown function.
777	1504775489	85867..86058	+	Streptomyces_NRRL_S_475_NRRL_S_475_GCA_000720215.1	JOJB01000016.1	82	JOJB01000016.1_82		cluster2	Precursor	pfam14404	Strep_pep	Ribosomally synthesized peptide in Streptomyces species. A ribosomally synthesized peptide related to microviridin and marinostatin, usually in the gene neighborhood of one or more RimK-like ATP-grasp. The gene-context suggests that it is further modified by the ATP-grasp. The peptide is predicted to function in a defensive or developmental role, or as an antibiotic.
778	1504775490	86075..87058	+	Streptomyces_NRRL_S_475_NRRL_S_475_GCA_000720215.1	JOJB01000016.1	83	JOJB01000016.1_83	+	cluster1		pfam08443	RimK	RimK-like ATP-grasp domain. This ATP-grasp domain is found in the ribosomal S6 modification enzyme RimK.
779	1504775491	87440..87892	-	Streptomyces_NRRL_S_475_NRRL_S_475_GCA_000720215.1	JOJB01000016.1	84	JOJB01000016.1_84		cluster35
780	1504775492	88076..89047	+	Streptomyces_NRRL_S_475_NRRL_S_475_GCA_000720215.1	JOJB01000016.1	85	JOJB01000016.1_85		cluster28		pfam01965	DJ-1_PfpI	DJ-1/PfpI family. The family includes the protease PfpI. This domain is also found in transcriptional regulators.
781	1504775493	89094..89402	-	Streptomyces_NRRL_S_475_NRRL_S_475_GCA_000720215.1	JOJB01000016.1	86	JOJB01000016.1_86		cluster31		pfam17196	DUF5133	Protein of unknown function (DUF5133). This protein of unknown function is part of the Borrelidin synthesis genomic cluster. Borrelidin is a polyketide antibiotic.
782	1504775494	89457..89540	-	Streptomyces_NRRL_S_475_NRRL_S_475_GCA_000720215.1	JOJB01000016.1	87	JOJB01000016.1_87		cluster4535
783	1504775495	89707..90564	-	Streptomyces_NRRL_S_475_NRRL_S_475_GCA_000720215.1	JOJB01000016.1	88	JOJB01000016.1_88		cluster29		pfam00248	Aldo_ket_red	Aldo/keto reductase family. This family includes a number of K+ ion channel beta chain regulatory domains - these are reported to have oxidoreductase activity.
784	1504775496	90820..92394	+	Streptomyces_NRRL_S_475_NRRL_S_475_GCA_000720215.1	JOJB01000016.1	89	JOJB01000016.1_89		cluster219		pfam01039	Carboxyl_trans	Carboxyl transferase domain. All of the members in this family are biotin dependent carboxylases. The carboxyl transferase domain carries out the following reaction; transcarboxylation from biotin to an acceptor molecule. There are two recognized types of carboxyl transferase. One of them uses acyl-CoA and the other uses 2-oxoacid as the acceptor molecule of carbon dioxide. All of the members in …
785	1504775497	92468..94225	+	Streptomyces_NRRL_S_475_NRRL_S_475_GCA_000720215.1	JOJB01000016.1	90	JOJB01000016.1_90		cluster34		pfam00501	AMP-binding	AMP-binding enzyme.
786	1504775498	94222..98190	+	Streptomyces_NRRL_S_475_NRRL_S_475_GCA_000720215.1	JOJB01000016.1	91	JOJB01000016.1_91		cluster703		pfam00698	Acyl_transf_1	Acyl transferase domain.
787	1504775499	98212..99165	+	Streptomyces_NRRL_S_475_NRRL_S_475_GCA_000720215.1	JOJB01000016.1	92	JOJB01000016.1_92		cluster629		pfam00756	Esterase	Putative esterase. This family contains Esterase D. However it is not clear if all members of the family have the same function. This family is related to the pfam00135 family.
788	1504775500	99288..100508	+	Streptomyces_NRRL_S_475_NRRL_S_475_GCA_000720215.1	JOJB01000016.1	93	JOJB01000016.1_93		cluster307		pfam13556	HTH_30	PucR C-terminal helix-turn-helix domain. This helix-turn-helix domain is often found at the C-terminus of PucR-like transcriptional regulators such as Bacillus subtilis pucR and is likely to be DNA-binding.
789	===	1504894919	Streptomyces_NRRL_S_146_NRRL_S_146_GCA_000720505.1	JOAW01000635.1	TIGR04187	ATP-grasp ribosomal peptide maturase, SA	GRASP_SAV_5884
790	1504894917	1..420	-	Streptomyces_NRRL_S_146_NRRL_S_146_GCA_000720505.1	JOAW01000635.1	1	JOAW01000635.1_1		cluster28		cd03137	GATase1_AraC_1	AraC transcriptional regulators having a Type 1 glutamine amidotransferase (GATase1)-like domain. A subgroup of AraC transcriptional regulators having a Type 1 glutamine amidotransferase (GATase1)-like domain. AraC regulators are defined by a AraC-type helix-turn-helix DNA binding domain at their C-terminal. AraC family transcriptional regulators are widespread among bacteria and are involved in …
791	1504894918	606..1058	+	Streptomyces_NRRL_S_146_NRRL_S_146_GCA_000720505.1	JOAW01000635.1	2	JOAW01000635.1_2		cluster35
792	1504894919	1441..2424	-	Streptomyces_NRRL_S_146_NRRL_S_146_GCA_000720505.1	JOAW01000635.1	3	JOAW01000635.1_3	+	cluster1		TIGR04187	GRASP_SAV_5884	ATP-grasp ribosomal peptide maturase, SAV_5884 family. Members of this protein family are ATP-grasp ligase family enzymes that regularly occur in a contexts with a methyltransferase and a putative ribosomally translated post-translationally modified peptide precursor. Because of this conserved gene neighborhood and close sequence similarity to ATP-grasp enzymes from microviridin/marinostatin bios…
793	1504894920	2441..2632	-	Streptomyces_NRRL_S_146_NRRL_S_146_GCA_000720505.1	JOAW01000635.1	4	JOAW01000635.1_4		cluster2	Precursor	pfam14404	Strep_pep	Ribosomally synthesized peptide in Streptomyces species. A ribosomally synthesized peptide related to microviridin and marinostatin, usually in the gene neighborhood of one or more RimK-like ATP-grasp. The gene-context suggests that it is further modified by the ATP-grasp. The peptide is predicted to function in a defensive or developmental role, or as an antibiotic.
794	1504894921	2752..2919	-	Streptomyces_NRRL_S_146_NRRL_S_146_GCA_000720505.1	JOAW01000635.1	5	JOAW01000635.1_5		cluster25		pfam06803	DUF1232	Protein of unknown function (DUF1232). This family represents a conserved region of approximately 60 residues within a number of hypothetical bacterial and archaeal proteins of unknown function.
795	===	1101687636	Streptomyces_NRRL_B_1140_NRRL_B_1140_GCA_001280065.1	LGEA01000114.1	TIGR04187	ATP-grasp ribosomal peptide maturase, SA	GRASP_SAV_5884
796	1101687626	55658..56398	+	Streptomyces_NRRL_B_1140_NRRL_B_1140_GCA_001280065.1	LGEA01000114.1	41	ADK65_26385		cluster9		pfam00106	adh_short	short chain dehydrogenase. This family contains a wide variety of dehydrogenases.
797	1101687627	56629..57585	+	Streptomyces_NRRL_B_1140_NRRL_B_1140_GCA_001280065.1	LGEA01000114.1	42	ADK65_26390		cluster830		pfam03976	PPK2	Polyphosphate kinase 2 (PPK2). Inorganic polyphosphate (polyP) plays a role in metabolism and regulation and has been proposed to serve as a energy source in a pre-ATP world. In prokaryotes, the synthesis and utilisation of polyP are catalyzed by PPK1, PPK2 and polyphosphatases. Proteins with a single PPK2 domain catalyze polyP-dependent phosphorylation of ADP to ATP, whereas proteins containing …
798	1101687628	57639..57998	-	Streptomyces_NRRL_B_1140_NRRL_B_1140_GCA_001280065.1	LGEA01000114.1	43	ADK65_26395		cluster1829
799	1101687629	58047..58448	-	Streptomyces_NRRL_B_1140_NRRL_B_1140_GCA_001280065.1	LGEA01000114.1	44	ADK65_26400		cluster14		pfam13581	HATPase_c_2	Histidine kinase-like ATPase domain.
800	1101687630	59080..60264	+	Streptomyces_NRRL_B_1140_NRRL_B_1140_GCA_001280065.1	LGEA01000114.1	45	ADK65_26405		cluster27
801	1101687631	60353..60883	+	Streptomyces_NRRL_B_1140_NRRL_B_1140_GCA_001280065.1	LGEA01000114.1	46	ADK65_26410		cluster51		pfam01799	Fer2_2	[2Fe-2S] binding domain.
802	1101687632	61881..63992	+	Streptomyces_NRRL_B_1140_NRRL_B_1140_GCA_001280065.1	LGEA01000114.1	47	ADK65_26420-2		cluster48		pfam02738	Ald_Xan_dh_C2	Molybdopterin-binding domain of aldehyde dehydrogenase.
803	1101687633	64065..65033	-	Streptomyces_NRRL_B_1140_NRRL_B_1140_GCA_001280065.1	LGEA01000114.1	48	ADK65_26425		cluster37		pfam14160	FAM110_C	Centrosome-associated C-terminus. This is the C-terminus of a family of proteins that colocalize with the centrosome/microtubule organisation centre in interphase and at the spindle poles in mitosis.
804	1101687634	65896..66240	+	Streptomyces_NRRL_B_1140_NRRL_B_1140_GCA_001280065.1	LGEA01000114.1	49	ADK65_26430		cluster25		pfam06803	DUF1232	Protein of unknown function (DUF1232). This family represents a conserved region of approximately 60 residues within a number of hypothetical bacterial and archaeal proteins of unknown function.
805	1101687635	66360..66551	+	Streptomyces_NRRL_B_1140_NRRL_B_1140_GCA_001280065.1	LGEA01000114.1	50	ADK65_26435		cluster2	Precursor	pfam14404	Strep_pep	Ribosomally synthesized peptide in Streptomyces species. A ribosomally synthesized peptide related to microviridin and marinostatin, usually in the gene neighborhood of one or more RimK-like ATP-grasp. The gene-context suggests that it is further modified by the ATP-grasp. The peptide is predicted to function in a defensive or developmental role, or as an antibiotic.
806	1101687636	66568..67551	+	Streptomyces_NRRL_B_1140_NRRL_B_1140_GCA_001280065.1	LGEA01000114.1	51	ADK65_26440	+	cluster1		pfam08443	RimK	RimK-like ATP-grasp domain. This ATP-grasp domain is found in the ribosomal S6 modification enzyme RimK.
807	1101687637	68038..68256	-	Streptomyces_NRRL_B_1140_NRRL_B_1140_GCA_001280065.1	LGEA01000114.1	52	ADK65_26450-2		cluster31		pfam17196	DUF5133	Protein of unknown function (DUF5133). This protein of unknown function is part of the Borrelidin synthesis genomic cluster. Borrelidin is a polyketide antibiotic.
808	1101687638	68649..70403	+	Streptomyces_NRRL_B_1140_NRRL_B_1140_GCA_001280065.1	LGEA01000114.1	53	ADK65_26455		cluster4311		pfam05110	AF-4	AF-4 proto-oncoprotein. This family consists of AF4 (Proto-oncogene AF4) and FMR2 (Fragile X E mental retardation syndrome) nuclear proteins. These proteins have been linked to human diseases such as acute lymphoblastic leukaemia and mental retardation. The family also contains a Drosophila AF4 protein homolog Lilliputian which contains an AT-hook domain. Lilliputian represents a novel pair-rule …
809	1101687639	70815..71129	+	Streptomyces_NRRL_B_1140_NRRL_B_1140_GCA_001280065.1	LGEA01000114.1	54	ADK65_26460		cluster6738
810	1101687640	71295..72152	-	Streptomyces_NRRL_B_1140_NRRL_B_1140_GCA_001280065.1	LGEA01000114.1	55	ADK65_26465		cluster29		pfam00248	Aldo_ket_red	Aldo/keto reductase family. This family includes a number of K+ ion channel beta chain regulatory domains - these are reported to have oxidoreductase activity.
811	1101687641	72486..73979	+	Streptomyces_NRRL_B_1140_NRRL_B_1140_GCA_001280065.1	LGEA01000114.1	56	ADK65_26470		cluster219		pfam01039	Carboxyl_trans	Carboxyl transferase domain. All of the members in this family are biotin dependent carboxylases. The carboxyl transferase domain carries out the following reaction; transcarboxylation from biotin to an acceptor molecule. There are two recognized types of carboxyl transferase. One of them uses acyl-CoA and the other uses 2-oxoacid as the acceptor molecule of carbon dioxide. All of the members in …
812	1101687642	74066..75826	+	Streptomyces_NRRL_B_1140_NRRL_B_1140_GCA_001280065.1	LGEA01000114.1	57	ADK65_26475		cluster34		pfam00501	AMP-binding	AMP-binding enzyme.
813	1101687643	75823..79794	+	Streptomyces_NRRL_B_1140_NRRL_B_1140_GCA_001280065.1	LGEA01000114.1	58	ADK65_26480		cluster703		pfam00698	Acyl_transf_1	Acyl transferase domain.
814	1101687644	79816..80763	+	Streptomyces_NRRL_B_1140_NRRL_B_1140_GCA_001280065.1	LGEA01000114.1	59	ADK65_26485		cluster629		pfam00756	Esterase	Putative esterase. This family contains Esterase D. However it is not clear if all members of the family have the same function. This family is related to the pfam00135 family.
815	1101687645	80886..82106	+	Streptomyces_NRRL_B_1140_NRRL_B_1140_GCA_001280065.1	LGEA01000114.1	60	ADK65_26490		cluster307		pfam13556	HTH_30	PucR C-terminal helix-turn-helix domain. This helix-turn-helix domain is often found at the C-terminus of PucR-like transcriptional regulators such as Bacillus subtilis pucR and is likely to be DNA-binding.
816	1101687646	82261..82902	+	Streptomyces_NRRL_B_1140_NRRL_B_1140_GCA_001280065.1	LGEA01000114.1	61	ADK65_26495		cluster1367		pfam01083	Cutinase	Cutinase.
817	===	1075258775	Streptomyces_olindensis_DAUFPE_5622_GCA_000696115.1	JJOH01000019.1	TIGR04187	ATP-grasp ribosomal peptide maturase, SA	GRASP_SAV_5884
818	1075258765	126618..128333	+	Streptomyces_olindensis_DAUFPE_5622_GCA_000696115.1	JJOH01000019.1	95	DF19_18995		cluster1784		pfam00115	COX1	Cytochrome C and Quinol oxidase polypeptide I.
819	1075258766	128330..128704	+	Streptomyces_olindensis_DAUFPE_5622_GCA_000696115.1	JJOH01000019.1	96	DF19_19000		cluster2963
820	1075258767	128974..129300	+	Streptomyces_olindensis_DAUFPE_5622_GCA_000696115.1	JJOH01000019.1	97	DF19_19005		cluster626
821	1075258768	129408..130550	+	Streptomyces_olindensis_DAUFPE_5622_GCA_000696115.1	JJOH01000019.1	98	DF19_19010		cluster27
822	1075258769	130643..131173	+	Streptomyces_olindensis_DAUFPE_5622_GCA_000696115.1	JJOH01000019.1	99	DF19_19015		cluster51		pfam01799	Fer2_2	[2Fe-2S] binding domain.
823	1075258770	131170..132174	+	Streptomyces_olindensis_DAUFPE_5622_GCA_000696115.1	JJOH01000019.1	100	DF19_19020		cluster56		pfam00941	FAD_binding_5	FAD binding domain in molybdopterin dehydrogenase.
824	1075258771	132171..134270	+	Streptomyces_olindensis_DAUFPE_5622_GCA_000696115.1	JJOH01000019.1	101	DF19_19025		cluster48		pfam02738	Ald_Xan_dh_C2	Molybdopterin-binding domain of aldehyde dehydrogenase.
825	1075258772	134328..134744	-	Streptomyces_olindensis_DAUFPE_5622_GCA_000696115.1	JJOH01000019.1	102	DF19_19030		cluster37
826	1075258773	135411..135722	+	Streptomyces_olindensis_DAUFPE_5622_GCA_000696115.1	JJOH01000019.1	103	DF19_19035		cluster25		pfam06803	DUF1232	Protein of unknown function (DUF1232). This family represents a conserved region of approximately 60 residues within a number of hypothetical bacterial and archaeal proteins of unknown function.
827	1075258774	135855..136046	+	Streptomyces_olindensis_DAUFPE_5622_GCA_000696115.1	JJOH01000019.1	104	DF19_19040		cluster2	Precursor	pfam14404	Strep_pep	Ribosomally synthesized peptide in Streptomyces species. A ribosomally synthesized peptide related to microviridin and marinostatin, usually in the gene neighborhood of one or more RimK-like ATP-grasp. The gene-context suggests that it is further modified by the ATP-grasp. The peptide is predicted to function in a defensive or developmental role, or as an antibiotic.
828	1075258775	136063..137046	+	Streptomyces_olindensis_DAUFPE_5622_GCA_000696115.1	JJOH01000019.1	105	DF19_19045	+	cluster1		TIGR04187	GRASP_SAV_5884	ATP-grasp ribosomal peptide maturase, SAV_5884 family. Members of this protein family are ATP-grasp ligase family enzymes that regularly occur in a contexts with a methyltransferase and a putative ribosomally translated post-translationally modified peptide precursor. Because of this conserved gene neighborhood and close sequence similarity to ATP-grasp enzymes from microviridin/marinostatin bios…
829	1075258776	137087..137290	-	Streptomyces_olindensis_DAUFPE_5622_GCA_000696115.1	JJOH01000019.1	106	DF19_19050		cluster45
830	1075258777	137431..137904	-	Streptomyces_olindensis_DAUFPE_5622_GCA_000696115.1	JJOH01000019.1	107	DF19_19055		cluster35
831	1075258778	138081..139061	+	Streptomyces_olindensis_DAUFPE_5622_GCA_000696115.1	JJOH01000019.1	108	DF19_19060		cluster28		pfam01965	DJ-1_PfpI	DJ-1/PfpI family. The family includes the protease PfpI. This domain is also found in transcriptional regulators.
832	1075258779	139107..139358	-	Streptomyces_olindensis_DAUFPE_5622_GCA_000696115.1	JJOH01000019.1	109	DF19_19065		cluster31		pfam17196	DUF5133	Protein of unknown function (DUF5133). This protein of unknown function is part of the Borrelidin synthesis genomic cluster. Borrelidin is a polyketide antibiotic.
833	1075258780	139600..140457	-	Streptomyces_olindensis_DAUFPE_5622_GCA_000696115.1	JJOH01000019.1	110	DF19_19070		cluster29		pfam00248	Aldo_ket_red	Aldo/keto reductase family. This family includes a number of K+ ion channel beta chain regulatory domains - these are reported to have oxidoreductase activity.
834	1075258781	140726..142288	+	Streptomyces_olindensis_DAUFPE_5622_GCA_000696115.1	JJOH01000019.1	111	DF19_19075		cluster219		pfam01039	Carboxyl_trans	Carboxyl transferase domain. All of the members in this family are biotin dependent carboxylases. The carboxyl transferase domain carries out the following reaction; transcarboxylation from biotin to an acceptor molecule. There are two recognized types of carboxyl transferase. One of them uses acyl-CoA and the other uses 2-oxoacid as the acceptor molecule of carbon dioxide. All of the members in …
835	1075258782	142381..144147	+	Streptomyces_olindensis_DAUFPE_5622_GCA_000696115.1	JJOH01000019.1	112	DF19_19080		cluster34		pfam00501	AMP-binding	AMP-binding enzyme.
836	1075258783	144144..148277	+	Streptomyces_olindensis_DAUFPE_5622_GCA_000696115.1	JJOH01000019.1	113	DF19_19085		cluster703		pfam00698	Acyl_transf_1	Acyl transferase domain.
837	1075258784	148299..149270	+	Streptomyces_olindensis_DAUFPE_5622_GCA_000696115.1	JJOH01000019.1	114	DF19_19090		cluster629		pfam00756	Esterase	Putative esterase. This family contains Esterase D. However it is not clear if all members of the family have the same function. This family is related to the pfam00135 family.
838	1075258785	149393..150613	+	Streptomyces_olindensis_DAUFPE_5622_GCA_000696115.1	JJOH01000019.1	115	DF19_19095		cluster307		pfam13556	HTH_30	PucR C-terminal helix-turn-helix domain. This helix-turn-helix domain is often found at the C-terminus of PucR-like transcriptional regulators such as Bacillus subtilis pucR and is likely to be DNA-binding.
839	===	1503370820	Streptomyces_NRRL_WC_3641_NRRL_WC_3641_GCA_000716315.1	KL579045.1	TIGR04187	ATP-grasp ribosomal peptide maturase, SA	GRASP_SAV_5884
840	1503370810	8949..9320	+	Streptomyces_NRRL_WC_3641_NRRL_WC_3641_GCA_000716315.1	KL579045.1	12	KL579045.1_12		cluster1784		cd01662	Ubiquinol_Oxidase_I	Ubiquinol oxidase subunit I. Ubiquinol oxidase, the terminal oxidase in the respiratory chains of aerobic bacteria, is a multi-chain transmembrane protein located in the cell membrane. It catalyzes the reduction of O2 and simultaneously pumps protons across the membrane. The number of subunits in ubiquinol oxidase varies from two to five. Subunit I contains a heme-copper binuclear center (the act…
841	1503370811	9377..9691	+	Streptomyces_NRRL_WC_3641_NRRL_WC_3641_GCA_000716315.1	KL579045.1	13	KL579045.1_13		cluster2963
842	1503370812	9962..10288	+	Streptomyces_NRRL_WC_3641_NRRL_WC_3641_GCA_000716315.1	KL579045.1	14	KL579045.1_14		cluster626
843	1503370813	10586..11641	+	Streptomyces_NRRL_WC_3641_NRRL_WC_3641_GCA_000716315.1	KL579045.1	15	KL579045.1_15		cluster27
844	1503370814	11734..12264	+	Streptomyces_NRRL_WC_3641_NRRL_WC_3641_GCA_000716315.1	KL579045.1	16	KL579045.1_16		cluster51		pfam01799	Fer2_2	[2Fe-2S] binding domain.
845	1503370815	12261..13265	+	Streptomyces_NRRL_WC_3641_NRRL_WC_3641_GCA_000716315.1	KL579045.1	17	KL579045.1_17		cluster56		pfam00941	FAD_binding_5	FAD binding domain in molybdopterin dehydrogenase.
846	1503370816	13262..15364	+	Streptomyces_NRRL_WC_3641_NRRL_WC_3641_GCA_000716315.1	KL579045.1	18	KL579045.1_18		cluster48		pfam02738	Ald_Xan_dh_C2	Molybdopterin-binding domain of aldehyde dehydrogenase.
847	1503370817	15422..15673	-	Streptomyces_NRRL_WC_3641_NRRL_WC_3641_GCA_000716315.1	KL579045.1	19	KL579045.1_19		cluster37
848	1503370818	16821..17132	+	Streptomyces_NRRL_WC_3641_NRRL_WC_3641_GCA_000716315.1	KL579045.1	20	KL579045.1_20		cluster25		pfam06803	DUF1232	Protein of unknown function (DUF1232). This family represents a conserved region of approximately 60 residues within a number of hypothetical bacterial and archaeal proteins of unknown function.
849	1503370819	17265..17456	+	Streptomyces_NRRL_WC_3641_NRRL_WC_3641_GCA_000716315.1	KL579045.1	21	KL579045.1_21		cluster2	Precursor	pfam14404	Strep_pep	Ribosomally synthesized peptide in Streptomyces species. A ribosomally synthesized peptide related to microviridin and marinostatin, usually in the gene neighborhood of one or more RimK-like ATP-grasp. The gene-context suggests that it is further modified by the ATP-grasp. The peptide is predicted to function in a defensive or developmental role, or as an antibiotic.
850	1503370820	17473..18372	+	Streptomyces_NRRL_WC_3641_NRRL_WC_3641_GCA_000716315.1	KL579045.1	22	KL579045.1_22	+	cluster1		TIGR04187	GRASP_SAV_5884	ATP-grasp ribosomal peptide maturase, SAV_5884 family. Members of this protein family are ATP-grasp ligase family enzymes that regularly occur in a contexts with a methyltransferase and a putative ribosomally translated post-translationally modified peptide precursor. Because of this conserved gene neighborhood and close sequence similarity to ATP-grasp enzymes from microviridin/marinostatin bios…
851	1503370821	19026..19499	-	Streptomyces_NRRL_WC_3641_NRRL_WC_3641_GCA_000716315.1	KL579045.1	23	KL579045.1_23		cluster35
852	1503370822	19685..20656	+	Streptomyces_NRRL_WC_3641_NRRL_WC_3641_GCA_000716315.1	KL579045.1	24	KL579045.1_24		cluster28		pfam01965	DJ-1_PfpI	DJ-1/PfpI family. The family includes the protease PfpI. This domain is also found in transcriptional regulators.
853	1503370823	20702..20953	-	Streptomyces_NRRL_WC_3641_NRRL_WC_3641_GCA_000716315.1	KL579045.1	25	KL579045.1_25		cluster31		pfam17196	DUF5133	Protein of unknown function (DUF5133). This protein of unknown function is part of the Borrelidin synthesis genomic cluster. Borrelidin is a polyketide antibiotic.
854	1503370824	21195..22052	-	Streptomyces_NRRL_WC_3641_NRRL_WC_3641_GCA_000716315.1	KL579045.1	26	KL579045.1_26		cluster29		pfam00248	Aldo_ket_red	Aldo/keto reductase family. This family includes a number of K+ ion channel beta chain regulatory domains - these are reported to have oxidoreductase activity.
855	1503370825	22477..23883	+	Streptomyces_NRRL_WC_3641_NRRL_WC_3641_GCA_000716315.1	KL579045.1	27	KL579045.1_27		cluster219		pfam01039	Carboxyl_trans	Carboxyl transferase domain. All of the members in this family are biotin dependent carboxylases. The carboxyl transferase domain carries out the following reaction; transcarboxylation from biotin to an acceptor molecule. There are two recognized types of carboxyl transferase. One of them uses acyl-CoA and the other uses 2-oxoacid as the acceptor molecule of carbon dioxide. All of the members in …
856	1503370826	23992..24444	+	Streptomyces_NRRL_WC_3641_NRRL_WC_3641_GCA_000716315.1	KL579045.1	28	KL579045.1_28		cluster34		pfam00501	AMP-binding	AMP-binding enzyme.
857	1503370827	24639..25895	+	Streptomyces_NRRL_WC_3641_NRRL_WC_3641_GCA_000716315.1	KL579045.1	29	KL579045.1_29		cluster34		pfam00501	AMP-binding	AMP-binding enzyme.
858	1503370828	25892..29959	+	Streptomyces_NRRL_WC_3641_NRRL_WC_3641_GCA_000716315.1	KL579045.1	30	KL579045.1_30		cluster703		pfam00698	Acyl_transf_1	Acyl transferase domain.
859	1503370829	29981..30952	+	Streptomyces_NRRL_WC_3641_NRRL_WC_3641_GCA_000716315.1	KL579045.1	31	KL579045.1_31		cluster629		pfam00756	Esterase	Putative esterase. This family contains Esterase D. However it is not clear if all members of the family have the same function. This family is related to the pfam00135 family.
860	1503370830	31075..32028	+	Streptomyces_NRRL_WC_3641_NRRL_WC_3641_GCA_000716315.1	KL579045.1	32	KL579045.1_32		cluster307
861	===	1115589556	Streptomyces_ciscaucasicus_DSM_40275_GCA_001514045.1	KQ948306.1	TIGR04187	ATP-grasp ribosomal peptide maturase, SA	GRASP_SAV_5884
862	1115589546	457907..458401	+	Streptomyces_ciscaucasicus_DSM_40275_GCA_001514045.1	KQ948306.1	405	AQI96_09250		cluster264		pfam00932	LTD	Lamin Tail Domain. The lamin-tail domain (LTD), which has an immunoglobulin (Ig) fold, is found in Nuclear Lamins, Chlo1887 from Chloroflexus, and several bacterial proteins where it occurs with membrane associated hydrolases of the metallo-beta-lactamase,synaptojanin, and calcineurin-like phosphoesterase superfamilies.
863	1115589547	458438..458869	-	Streptomyces_ciscaucasicus_DSM_40275_GCA_001514045.1	KQ948306.1	406	AQI96_09255		cluster313
864	1115589548	459165..460277	+	Streptomyces_ciscaucasicus_DSM_40275_GCA_001514045.1	KQ948306.1	407	AQI96_09260		cluster27		pfam14451	Ub-Mut7C	Mut7-C ubiquitin. This member of the ubiquitin superfamily is found at the N-terminus of Mut7-C like RNAses, suggestive of an RNA-binding role.
865	1115589549	460287..460946	-	Streptomyces_ciscaucasicus_DSM_40275_GCA_001514045.1	KQ948306.1	408	AQI96_09265		cluster300		pfam11716	MDMPI_N	Mycothiol maleylpyruvate isomerase N-terminal domain.
866	1115589550	461057..461596	+	Streptomyces_ciscaucasicus_DSM_40275_GCA_001514045.1	KQ948306.1	409	AQI96_09270		cluster51		pfam01799	Fer2_2	[2Fe-2S] binding domain.
867	1115589551	461593..462585	+	Streptomyces_ciscaucasicus_DSM_40275_GCA_001514045.1	KQ948306.1	410	AQI96_09275		cluster56		pfam00941	FAD_binding_5	FAD binding domain in molybdopterin dehydrogenase.
868	1115589552	462596..464713	+	Streptomyces_ciscaucasicus_DSM_40275_GCA_001514045.1	KQ948306.1	411	AQI96_09280		cluster48		pfam02738	Ald_Xan_dh_C2	Molybdopterin-binding domain of aldehyde dehydrogenase.
869	1115589553	464710..465738	-	Streptomyces_ciscaucasicus_DSM_40275_GCA_001514045.1	KQ948306.1	412	AQI96_09285		cluster37
870	1115589554	465960..466277	+	Streptomyces_ciscaucasicus_DSM_40275_GCA_001514045.1	KQ948306.1	413	AQI96_09290		cluster25		pfam06803	DUF1232	Protein of unknown function (DUF1232). This family represents a conserved region of approximately 60 residues within a number of hypothetical bacterial and archaeal proteins of unknown function.
871	1115589555	466409..466600	+	Streptomyces_ciscaucasicus_DSM_40275_GCA_001514045.1	KQ948306.1	414	AQI96_09295		cluster2	Precursor	pfam14404	Strep_pep	Ribosomally synthesized peptide in Streptomyces species. A ribosomally synthesized peptide related to microviridin and marinostatin, usually in the gene neighborhood of one or more RimK-like ATP-grasp. The gene-context suggests that it is further modified by the ATP-grasp. The peptide is predicted to function in a defensive or developmental role, or as an antibiotic.
872	1115589556	466618..467592	+	Streptomyces_ciscaucasicus_DSM_40275_GCA_001514045.1	KQ948306.1	415	AQI96_09300	+	cluster1		pfam08443	RimK	RimK-like ATP-grasp domain. This ATP-grasp domain is found in the ribosomal S6 modification enzyme RimK.
873	1115589557	467600..467815	-	Streptomyces_ciscaucasicus_DSM_40275_GCA_001514045.1	KQ948306.1	416	AQI96_09305		cluster45
874	1115589558	467933..468388	-	Streptomyces_ciscaucasicus_DSM_40275_GCA_001514045.1	KQ948306.1	417	AQI96_09310		cluster35
875	1115589559	468570..469544	+	Streptomyces_ciscaucasicus_DSM_40275_GCA_001514045.1	KQ948306.1	418	AQI96_09315		cluster28		pfam01965	DJ-1_PfpI	DJ-1/PfpI family. The family includes the protease PfpI. This domain is also found in transcriptional regulators.
876	1115589560	469569..469811	-	Streptomyces_ciscaucasicus_DSM_40275_GCA_001514045.1	KQ948306.1	419	AQI96_09320		cluster31		pfam17196	DUF5133	Protein of unknown function (DUF5133). This protein of unknown function is part of the Borrelidin synthesis genomic cluster. Borrelidin is a polyketide antibiotic.
877	1115589561	469985..470341	+	Streptomyces_ciscaucasicus_DSM_40275_GCA_001514045.1	KQ948306.1	420	AQI96_09325		cluster198
878	1115589562	470364..472130	-	Streptomyces_ciscaucasicus_DSM_40275_GCA_001514045.1	KQ948306.1	421	AQI96_09330		cluster4		pfam00664	ABC_membrane	ABC transporter transmembrane region. This family represents a unit of six transmembrane helices. Many members of the ABC transporter family (pfam00005) have two such regions.
879	1115589563	472220..472762	-	Streptomyces_ciscaucasicus_DSM_40275_GCA_001514045.1	KQ948306.1	422	AQI96_09335		cluster63
880	1115589564	472791..473342	-	Streptomyces_ciscaucasicus_DSM_40275_GCA_001514045.1	KQ948306.1	423	AQI96_09340		cluster14		pfam13581	HATPase_c_2	Histidine kinase-like ATPase domain.
881	1115589565	473554..473784	+	Streptomyces_ciscaucasicus_DSM_40275_GCA_001514045.1	KQ948306.1	424	AQI96_09345		cluster12		pfam04149	DUF397	Domain of unknown function (DUF397). The function of this family is unknown.
882	1115589566	473917..474834	+	Streptomyces_ciscaucasicus_DSM_40275_GCA_001514045.1	KQ948306.1	425	AQI96_09350		cluster8		pfam19054	DUF5753	Domain of unknown function (DUF5753). This entry represents a putative ligand binding domain found in bacterial transcription regulators that have an N-terminal HTH domain pfam13560.
883	===	1115638259	Streptomyces_canus_DSM_40017_GCA_001514145.1	KQ948656.1	TIGR04187	ATP-grasp ribosomal peptide maturase, SA	GRASP_SAV_5884
884	1115638249	785791..786696	-	Streptomyces_canus_DSM_40017_GCA_001514145.1	KQ948656.1	656	AQJ46_03450		cluster2447		pfam01471	PG_binding_1	Putative peptidoglycan binding domain. This domain is composed of three alpha helices. This domain is found at the N or C-terminus of a variety of enzymes involved in bacterial cell wall degradation. This domain may have a general peptidoglycan binding function. This family is found N-terminal to the catalytic domain of matrixins. The domain is found to bind peptidoglycan experimentally.
885	1115638250	786982..788322	+	Streptomyces_canus_DSM_40017_GCA_001514145.1	KQ948656.1	657	AQJ46_03455		cluster1767		pfam01419	Jacalin	Jacalin-like lectin domain. Proteins containing this domain are lectins. It is found in 1 to 6 copies in these proteins. The domain is also found in the animal prostatic spermine-binding protein.
886	1115638251	788493..789869	+	Streptomyces_canus_DSM_40017_GCA_001514145.1	KQ948656.1	658	AQJ46_03460		cluster1188		pfam05270	AbfB	Alpha-L-arabinofuranosidase B (ABFB) domain. This family consists of several fungal alpha-L-arabinofuranosidase B proteins. L-Arabinose is a constituent of plant-cell-wall poly-saccharides. It is found in a polymeric form in L-arabinan, in which the backbone is formed by 1,5-a- linked l-arabinose residues that can be branched via 1,2-a- and 1,3-a-linked l-arabinofuranose side chains. AbfB hydroly…
887	1115638252	789953..790444	+	Streptomyces_canus_DSM_40017_GCA_001514145.1	KQ948656.1	659	AQJ46_03465		cluster264		pfam00932	LTD	Lamin Tail Domain. The lamin-tail domain (LTD), which has an immunoglobulin (Ig) fold, is found in Nuclear Lamins, Chlo1887 from Chloroflexus, and several bacterial proteins where it occurs with membrane associated hydrolases of the metallo-beta-lactamase,synaptojanin, and calcineurin-like phosphoesterase superfamilies.
888	1115638253	790428..791432	-	Streptomyces_canus_DSM_40017_GCA_001514145.1	KQ948656.1	660	AQJ46_03470		cluster313
889	1115638254	791429..791809	-	Streptomyces_canus_DSM_40017_GCA_001514145.1	KQ948656.1	661	AQJ46_03475		cluster213		pfam03551	PadR	Transcriptional regulator PadR-like family. Members of this family are transcriptional regulators that appear to be related to the pfam01047 family. This family includes PadR, a protein that is involved in negative regulation of phenolic acid metabolism.
890	1115638255	792151..793263	+	Streptomyces_canus_DSM_40017_GCA_001514145.1	KQ948656.1	662	AQJ46_03480		cluster27		pfam14451	Ub-Mut7C	Mut7-C ubiquitin. This member of the ubiquitin superfamily is found at the N-terminus of Mut7-C like RNAses, suggestive of an RNA-binding role.
891	1115638256	794611..795639	-	Streptomyces_canus_DSM_40017_GCA_001514145.1	KQ948656.1	663	AQJ46_03490		cluster37
892	1115638257	795860..796177	+	Streptomyces_canus_DSM_40017_GCA_001514145.1	KQ948656.1	664	AQJ46_03495		cluster25		pfam06803	DUF1232	Protein of unknown function (DUF1232). This family represents a conserved region of approximately 60 residues within a number of hypothetical bacterial and archaeal proteins of unknown function.
893	1115638258	796309..796500	+	Streptomyces_canus_DSM_40017_GCA_001514145.1	KQ948656.1	665	AQJ46_03500		cluster2	Precursor	pfam14404	Strep_pep	Ribosomally synthesized peptide in Streptomyces species. A ribosomally synthesized peptide related to microviridin and marinostatin, usually in the gene neighborhood of one or more RimK-like ATP-grasp. The gene-context suggests that it is further modified by the ATP-grasp. The peptide is predicted to function in a defensive or developmental role, or as an antibiotic.
894	1115638259	796518..797492	+	Streptomyces_canus_DSM_40017_GCA_001514145.1	KQ948656.1	666	AQJ46_03505	+	cluster1		pfam08443	RimK	RimK-like ATP-grasp domain. This ATP-grasp domain is found in the ribosomal S6 modification enzyme RimK.
895	1115638260	797500..797715	-	Streptomyces_canus_DSM_40017_GCA_001514145.1	KQ948656.1	667	AQJ46_03510		cluster45
896	1115638261	797833..798288	-	Streptomyces_canus_DSM_40017_GCA_001514145.1	KQ948656.1	668	AQJ46_03515		cluster35
897	1115638262	798470..799444	+	Streptomyces_canus_DSM_40017_GCA_001514145.1	KQ948656.1	669	AQJ46_03520		cluster28		pfam01965	DJ-1_PfpI	DJ-1/PfpI family. The family includes the protease PfpI. This domain is also found in transcriptional regulators.
898	1115638263	799469..799711	-	Streptomyces_canus_DSM_40017_GCA_001514145.1	KQ948656.1	670	AQJ46_03525		cluster31		pfam17196	DUF5133	Protein of unknown function (DUF5133). This protein of unknown function is part of the Borrelidin synthesis genomic cluster. Borrelidin is a polyketide antibiotic.
899	1115638264	799885..800241	+	Streptomyces_canus_DSM_40017_GCA_001514145.1	KQ948656.1	671	AQJ46_03530		cluster198
900	1115638265	800264..802030	-	Streptomyces_canus_DSM_40017_GCA_001514145.1	KQ948656.1	672	AQJ46_03535		cluster4		pfam00664	ABC_membrane	ABC transporter transmembrane region. This family represents a unit of six transmembrane helices. Many members of the ABC transporter family (pfam00005) have two such regions.
901	1115638266	802120..802662	-	Streptomyces_canus_DSM_40017_GCA_001514145.1	KQ948656.1	673	AQJ46_03540		cluster63
902	1115638267	802691..803206	-	Streptomyces_canus_DSM_40017_GCA_001514145.1	KQ948656.1	674	AQJ46_03545		cluster14		pfam13581	HATPase_c_2	Histidine kinase-like ATPase domain.
903	1115638268	803419..803649	+	Streptomyces_canus_DSM_40017_GCA_001514145.1	KQ948656.1	675	AQJ46_03550		cluster12		pfam04149	DUF397	Domain of unknown function (DUF397). The function of this family is unknown.
904	1115638269	803782..804699	+	Streptomyces_canus_DSM_40017_GCA_001514145.1	KQ948656.1	676	AQJ46_03555		cluster8		pfam19054	DUF5753	Domain of unknown function (DUF5753). This entry represents a putative ligand binding domain found in bacterial transcription regulators that have an N-terminal HTH domain pfam13560.
905	===	1106763342	Streptomyces_Root369_Root369_GCA_001425805.1	LMDL01000023.1	TIGR04187	ATP-grasp ribosomal peptide maturase, SA	GRASP_SAV_5884
906	1106763332	327795..328526	+	Streptomyces_Root369_Root369_GCA_001425805.1	LMDL01000023.1	283	ASD08_06330		cluster774		pfam13649	Methyltransf_25	Methyltransferase domain. This family appears to be a methyltransferase domain.
907	1106763333	328551..329468	-	Streptomyces_Root369_Root369_GCA_001425805.1	LMDL01000023.1	284	ASD08_06335		cluster8		pfam19054	DUF5753	Domain of unknown function (DUF5753). This entry represents a putative ligand binding domain found in bacterial transcription regulators that have an N-terminal HTH domain pfam13560.
908	1106763334	329601..329831	-	Streptomyces_Root369_Root369_GCA_001425805.1	LMDL01000023.1	285	ASD08_06340		cluster12		pfam04149	DUF397	Domain of unknown function (DUF397). The function of this family is unknown.
909	1106763335	330043..330558	+	Streptomyces_Root369_Root369_GCA_001425805.1	LMDL01000023.1	286	ASD08_06345		cluster14		pfam13581	HATPase_c_2	Histidine kinase-like ATPase domain.
910	1106763336	330587..331129	+	Streptomyces_Root369_Root369_GCA_001425805.1	LMDL01000023.1	287	ASD08_06350		cluster63
911	1106763337	331218..332984	+	Streptomyces_Root369_Root369_GCA_001425805.1	LMDL01000023.1	288	ASD08_06355		cluster4		pfam00664	ABC_membrane	ABC transporter transmembrane region. This family represents a unit of six transmembrane helices. Many members of the ABC transporter family (pfam00005) have two such regions.
912	1106763338	333007..333363	-	Streptomyces_Root369_Root369_GCA_001425805.1	LMDL01000023.1	289	ASD08_06360		cluster198
913	1106763339	333537..333779	+	Streptomyces_Root369_Root369_GCA_001425805.1	LMDL01000023.1	290	ASD08_06365		cluster31		pfam17196	DUF5133	Protein of unknown function (DUF5133). This protein of unknown function is part of the Borrelidin synthesis genomic cluster. Borrelidin is a polyketide antibiotic.
914	1106763340	334958..335413	+	Streptomyces_Root369_Root369_GCA_001425805.1	LMDL01000023.1	291	ASD08_06375-2		cluster35
915	1106763341	335531..335746	+	Streptomyces_Root369_Root369_GCA_001425805.1	LMDL01000023.1	292	ASD08_06380		cluster45
916	1106763342	335754..336728	-	Streptomyces_Root369_Root369_GCA_001425805.1	LMDL01000023.1	293	ASD08_06385	+	cluster1		pfam08443	RimK	RimK-like ATP-grasp domain. This ATP-grasp domain is found in the ribosomal S6 modification enzyme RimK.
917	1106763343	336746..336937	-	Streptomyces_Root369_Root369_GCA_001425805.1	LMDL01000023.1	294	ASD08_06390		cluster2	Precursor	pfam14404	Strep_pep	Ribosomally synthesized peptide in Streptomyces species. A ribosomally synthesized peptide related to microviridin and marinostatin, usually in the gene neighborhood of one or more RimK-like ATP-grasp. The gene-context suggests that it is further modified by the ATP-grasp. The peptide is predicted to function in a defensive or developmental role, or as an antibiotic.
918	1106763344	337069..337386	-	Streptomyces_Root369_Root369_GCA_001425805.1	LMDL01000023.1	295	ASD08_06395		cluster25		pfam06803	DUF1232	Protein of unknown function (DUF1232). This family represents a conserved region of approximately 60 residues within a number of hypothetical bacterial and archaeal proteins of unknown function.
919	1106763345	337607..338626	+	Streptomyces_Root369_Root369_GCA_001425805.1	LMDL01000023.1	296	ASD08_06400		cluster37
920	1106763346	338623..340740	-	Streptomyces_Root369_Root369_GCA_001425805.1	LMDL01000023.1	297	ASD08_06405		cluster48		pfam02738	Ald_Xan_dh_C2	Molybdopterin-binding domain of aldehyde dehydrogenase.
921	1106763347	340751..341743	-	Streptomyces_Root369_Root369_GCA_001425805.1	LMDL01000023.1	298	ASD08_06410		cluster56		pfam00941	FAD_binding_5	FAD binding domain in molybdopterin dehydrogenase.
922	1106763348	341740..342279	-	Streptomyces_Root369_Root369_GCA_001425805.1	LMDL01000023.1	299	ASD08_06415		cluster51		pfam01799	Fer2_2	[2Fe-2S] binding domain.
923	1106763349	342390..343049	+	Streptomyces_Root369_Root369_GCA_001425805.1	LMDL01000023.1	300	ASD08_06420		cluster300		pfam11716	MDMPI_N	Mycothiol maleylpyruvate isomerase N-terminal domain.
924	1106763350	343059..344171	-	Streptomyces_Root369_Root369_GCA_001425805.1	LMDL01000023.1	301	ASD08_06425		cluster27		pfam14451	Ub-Mut7C	Mut7-C ubiquitin. This member of the ubiquitin superfamily is found at the N-terminus of Mut7-C like RNAses, suggestive of an RNA-binding role.
925	1106763351	344625..345116	-	Streptomyces_Root369_Root369_GCA_001425805.1	LMDL01000023.1	302	ASD08_06430		cluster264		pfam00932	LTD	Lamin Tail Domain. The lamin-tail domain (LTD), which has an immunoglobulin (Ig) fold, is found in Nuclear Lamins, Chlo1887 from Chloroflexus, and several bacterial proteins where it occurs with membrane associated hydrolases of the metallo-beta-lactamase,synaptojanin, and calcineurin-like phosphoesterase superfamilies.
926	1106763352	345201..346577	-	Streptomyces_Root369_Root369_GCA_001425805.1	LMDL01000023.1	303	ASD08_06435		cluster1188		pfam05270	AbfB	Alpha-L-arabinofuranosidase B (ABFB) domain. This family consists of several fungal alpha-L-arabinofuranosidase B proteins. L-Arabinose is a constituent of plant-cell-wall poly-saccharides. It is found in a polymeric form in L-arabinan, in which the backbone is formed by 1,5-a- linked l-arabinose residues that can be branched via 1,2-a- and 1,3-a-linked l-arabinofuranose side chains. AbfB hydroly…
927	===	1506985742	Streptomyces_mirabilis_OV308_GCA_000745715.1	KN050734.1	TIGR04187	ATP-grasp ribosomal peptide maturase, SA	GRASP_SAV_5884
928	1506985732	570763..571767	-	Streptomyces_mirabilis_OV308_GCA_000745715.1	KN050734.1	552	KN050734.1_552		cluster313
929	1506985733	571764..572240	-	Streptomyces_mirabilis_OV308_GCA_000745715.1	KN050734.1	553	KN050734.1_553		cluster213		pfam03551	PadR	Transcriptional regulator PadR-like family. Members of this family are transcriptional regulators that appear to be related to the pfam01047 family. This family includes PadR, a protein that is involved in negative regulation of phenolic acid metabolism.
930	1506985734	572494..573606	+	Streptomyces_mirabilis_OV308_GCA_000745715.1	KN050734.1	554	KN050734.1_554		cluster27		pfam14451	Ub-Mut7C	Mut7-C ubiquitin. This member of the ubiquitin superfamily is found at the N-terminus of Mut7-C like RNAses, suggestive of an RNA-binding role.
931	1506985735	573599..574258	-	Streptomyces_mirabilis_OV308_GCA_000745715.1	KN050734.1	555	KN050734.1_555		cluster300		pfam11716	MDMPI_N	Mycothiol maleylpyruvate isomerase N-terminal domain.
932	1506985736	574366..574905	+	Streptomyces_mirabilis_OV308_GCA_000745715.1	KN050734.1	556	KN050734.1_556		cluster51		pfam01799	Fer2_2	[2Fe-2S] binding domain.
933	1506985737	574902..575894	+	Streptomyces_mirabilis_OV308_GCA_000745715.1	KN050734.1	557	KN050734.1_557		cluster56		pfam00941	FAD_binding_5	FAD binding domain in molybdopterin dehydrogenase.
934	1506985738	575904..578024	+	Streptomyces_mirabilis_OV308_GCA_000745715.1	KN050734.1	558	KN050734.1_558		cluster48		pfam02738	Ald_Xan_dh_C2	Molybdopterin-binding domain of aldehyde dehydrogenase.
935	1506985739	578021..579052	-	Streptomyces_mirabilis_OV308_GCA_000745715.1	KN050734.1	559	KN050734.1_559		cluster37
936	1506985740	579313..579630	+	Streptomyces_mirabilis_OV308_GCA_000745715.1	KN050734.1	560	KN050734.1_560		cluster25		pfam06803	DUF1232	Protein of unknown function (DUF1232). This family represents a conserved region of approximately 60 residues within a number of hypothetical bacterial and archaeal proteins of unknown function.
937	1506985741	579762..579953	+	Streptomyces_mirabilis_OV308_GCA_000745715.1	KN050734.1	561	KN050734.1_561		cluster2	Precursor	pfam14404	Strep_pep	Ribosomally synthesized peptide in Streptomyces species. A ribosomally synthesized peptide related to microviridin and marinostatin, usually in the gene neighborhood of one or more RimK-like ATP-grasp. The gene-context suggests that it is further modified by the ATP-grasp. The peptide is predicted to function in a defensive or developmental role, or as an antibiotic.
938	1506985742	579970..580944	+	Streptomyces_mirabilis_OV308_GCA_000745715.1	KN050734.1	562	KN050734.1_562	+	cluster1		pfam08443	RimK	RimK-like ATP-grasp domain. This ATP-grasp domain is found in the ribosomal S6 modification enzyme RimK.
939	1506985743	581285..581740	-	Streptomyces_mirabilis_OV308_GCA_000745715.1	KN050734.1	563	KN050734.1_563		cluster35
940	1506985744	581921..582895	+	Streptomyces_mirabilis_OV308_GCA_000745715.1	KN050734.1	564	KN050734.1_564		cluster28		pfam01965	DJ-1_PfpI	DJ-1/PfpI family. The family includes the protease PfpI. This domain is also found in transcriptional regulators.
941	1506985745	582920..583162	-	Streptomyces_mirabilis_OV308_GCA_000745715.1	KN050734.1	565	KN050734.1_565		cluster31		pfam17196	DUF5133	Protein of unknown function (DUF5133). This protein of unknown function is part of the Borrelidin synthesis genomic cluster. Borrelidin is a polyketide antibiotic.
942	1506985746	583337..583687	+	Streptomyces_mirabilis_OV308_GCA_000745715.1	KN050734.1	566	KN050734.1_566		cluster198
943	1506985747	583718..585484	-	Streptomyces_mirabilis_OV308_GCA_000745715.1	KN050734.1	567	KN050734.1_567		cluster4		pfam00664	ABC_membrane	ABC transporter transmembrane region. This family represents a unit of six transmembrane helices. Many members of the ABC transporter family (pfam00005) have two such regions.
944	1506985748	585573..586142	-	Streptomyces_mirabilis_OV308_GCA_000745715.1	KN050734.1	568	KN050734.1_568		cluster63
945	1506985749	586139..586639	-	Streptomyces_mirabilis_OV308_GCA_000745715.1	KN050734.1	569	KN050734.1_569		cluster14		pfam13581	HATPase_c_2	Histidine kinase-like ATPase domain.
946	1506985750	586910..587131	+	Streptomyces_mirabilis_OV308_GCA_000745715.1	KN050734.1	570	KN050734.1_570		cluster12		pfam04149	DUF397	Domain of unknown function (DUF397). The function of this family is unknown.
947	1506985751	587261..588178	+	Streptomyces_mirabilis_OV308_GCA_000745715.1	KN050734.1	571	KN050734.1_571		cluster8		pfam19054	DUF5753	Domain of unknown function (DUF5753). This entry represents a putative ligand binding domain found in bacterial transcription regulators that have an N-terminal HTH domain pfam13560.
948	1506985752	588188..588919	-	Streptomyces_mirabilis_OV308_GCA_000745715.1	KN050734.1	572	KN050734.1_572		cluster774		pfam13649	Methyltransf_25	Methyltransferase domain. This family appears to be a methyltransferase domain.
949	===	1017586594	Streptomyces_sviceus_ATCC_29083_GCA_000154965.1	CM000951.1	TIGR04187	ATP-grasp ribosomal peptide maturase, SA	GRASP_SAV_5884
950	1017586584	8649001..8649918	-	Streptomyces_sviceus_ATCC_29083_GCA_000154965.1	CM000951.1	7627	SSEG_07225		cluster8		pfam19054	DUF5753	Domain of unknown function (DUF5753). This entry represents a putative ligand binding domain found in bacterial transcription regulators that have an N-terminal HTH domain pfam13560.
951	1017586585	8650139..8650378	-	Streptomyces_sviceus_ATCC_29083_GCA_000154965.1	CM000951.1	7628	SSEG_07224		cluster4442		pfam04149	DUF397	Domain of unknown function (DUF397). The function of this family is unknown.
952	1017586586	8650464..8651042	+	Streptomyces_sviceus_ATCC_29083_GCA_000154965.1	CM000951.1	7629	SSEG_07223		cluster14		pfam13581	HATPase_c_2	Histidine kinase-like ATPase domain.
953	1017586587	8651071..8651613	+	Streptomyces_sviceus_ATCC_29083_GCA_000154965.1	CM000951.1	7630	SSEG_07222		cluster63
954	1017586588	8651930..8652328	-	Streptomyces_sviceus_ATCC_29083_GCA_000154965.1	CM000951.1	7631	SSEG_07221		cluster198
955	1017586589	8652314..8652703	+	Streptomyces_sviceus_ATCC_29083_GCA_000154965.1	CM000951.1	7632	SSEG_07220		cluster31		pfam17196	DUF5133	Protein of unknown function (DUF5133). This protein of unknown function is part of the Borrelidin synthesis genomic cluster. Borrelidin is a polyketide antibiotic.
956	1017586590	8652728..8653357	-	Streptomyces_sviceus_ATCC_29083_GCA_000154965.1	CM000951.1	7633	SSEG_07219		cluster28		pfam12833	HTH_18	Helix-turn-helix domain.
957	1017586591	8653472..8653723	-	Streptomyces_sviceus_ATCC_29083_GCA_000154965.1	CM000951.1	7634	SSEG_11332		cluster6165
958	1017586592	8653860..8654360	+	Streptomyces_sviceus_ATCC_29083_GCA_000154965.1	CM000951.1	7635	SSEG_11333		cluster35
959	1017586593	8654478..8654693	+	Streptomyces_sviceus_ATCC_29083_GCA_000154965.1	CM000951.1	7636	SSEG_11334		cluster45
960	1017586594	8654701..8655681	-	Streptomyces_sviceus_ATCC_29083_GCA_000154965.1	CM000951.1	7637	SSEG_07218	+	cluster1		pfam08443	RimK	RimK-like ATP-grasp domain. This ATP-grasp domain is found in the ribosomal S6 modification enzyme RimK.
961	1017586595	8655692..8655883	-	Streptomyces_sviceus_ATCC_29083_GCA_000154965.1	CM000951.1	7638	SSEG_07217		cluster2	Precursor	pfam14404	Strep_pep	Ribosomally synthesized peptide in Streptomyces species. A ribosomally synthesized peptide related to microviridin and marinostatin, usually in the gene neighborhood of one or more RimK-like ATP-grasp. The gene-context suggests that it is further modified by the ATP-grasp. The peptide is predicted to function in a defensive or developmental role, or as an antibiotic.
962	1017586596	8656016..8656333	-	Streptomyces_sviceus_ATCC_29083_GCA_000154965.1	CM000951.1	7639	SSEG_07216		cluster25		pfam06803	DUF1232	Protein of unknown function (DUF1232). This family represents a conserved region of approximately 60 residues within a number of hypothetical bacterial and archaeal proteins of unknown function.
963	1017586597	8657190..8657540	+	Streptomyces_sviceus_ATCC_29083_GCA_000154965.1	CM000951.1	7640	SSEG_11335		cluster37
964	1017586598	8657542..8658025	-	Streptomyces_sviceus_ATCC_29083_GCA_000154965.1	CM000951.1	7641	SSEG_11336		cluster48		pfam02738	Ald_Xan_dh_C2	Molybdopterin-binding domain of aldehyde dehydrogenase.
965	1017586599	8658277..8659635	-	Streptomyces_sviceus_ATCC_29083_GCA_000154965.1	CM000951.1	7642	SSEG_07214		cluster48		pfam02738	Ald_Xan_dh_C2	Molybdopterin-binding domain of aldehyde dehydrogenase.
966	1017586600	8659646..8660146	-	Streptomyces_sviceus_ATCC_29083_GCA_000154965.1	CM000951.1	7643	SSEG_07213		cluster56		pfam03450	CO_deh_flav_C	CO dehydrogenase flavoprotein C-terminal domain.
967	1017586601	8660475..8660625	-	Streptomyces_sviceus_ATCC_29083_GCA_000154965.1	CM000951.1	7644	SSEG_11337		cluster56		pfam00941	FAD_binding_5	FAD binding domain in molybdopterin dehydrogenase.
968	1017586602	8660622..8661176	-	Streptomyces_sviceus_ATCC_29083_GCA_000154965.1	CM000951.1	7645	SSEG_07212		cluster51		pfam01799	Fer2_2	[2Fe-2S] binding domain.
969	1017586603	8661287..8661946	+	Streptomyces_sviceus_ATCC_29083_GCA_000154965.1	CM000951.1	7646	SSEG_07211		cluster300		pfam11716	MDMPI_N	Mycothiol maleylpyruvate isomerase N-terminal domain.
970	1017586604	8661939..8663198	-	Streptomyces_sviceus_ATCC_29083_GCA_000154965.1	CM000951.1	7647	SSEG_07210		cluster27
971	===	1802886775	Streptomyces_NRRL_B_24085_NRRL_B_24085_GCA_001282115.1	LJBR01000074.1	TIGR04187	ATP-grasp ribosomal peptide maturase, SA	GRASP_SAV_5884
972	1802886765	14848..15852	-	Streptomyces_NRRL_B_24085_NRRL_B_24085_GCA_001282115.1	LJBR01000074.1	13	LJBR01000074.1_13		cluster313
973	1802886766	15849..16217	-	Streptomyces_NRRL_B_24085_NRRL_B_24085_GCA_001282115.1	LJBR01000074.1	14	LJBR01000074.1_14		cluster213		pfam03551	PadR	Transcriptional regulator PadR-like family. Members of this family are transcriptional regulators that appear to be related to the pfam01047 family. This family includes PadR, a protein that is involved in negative regulation of phenolic acid metabolism.
974	1802886767	16572..17681	+	Streptomyces_NRRL_B_24085_NRRL_B_24085_GCA_001282115.1	LJBR01000074.1	15	LJBR01000074.1_15		cluster27		pfam14451	Ub-Mut7C	Mut7-C ubiquitin. This member of the ubiquitin superfamily is found at the N-terminus of Mut7-C like RNAses, suggestive of an RNA-binding role.
975	1802886768	17674..18333	-	Streptomyces_NRRL_B_24085_NRRL_B_24085_GCA_001282115.1	LJBR01000074.1	16	LJBR01000074.1_16		cluster300		pfam11716	MDMPI_N	Mycothiol maleylpyruvate isomerase N-terminal domain.
976	1802886769	18445..18984	+	Streptomyces_NRRL_B_24085_NRRL_B_24085_GCA_001282115.1	LJBR01000074.1	17	LJBR01000074.1_17		cluster51		pfam01799	Fer2_2	[2Fe-2S] binding domain.
977	1802886770	18981..19973	+	Streptomyces_NRRL_B_24085_NRRL_B_24085_GCA_001282115.1	LJBR01000074.1	18	LJBR01000074.1_18		cluster56		pfam00941	FAD_binding_5	FAD binding domain in molybdopterin dehydrogenase.
978	1802886771	19983..22100	+	Streptomyces_NRRL_B_24085_NRRL_B_24085_GCA_001282115.1	LJBR01000074.1	19	LJBR01000074.1_19		cluster48		pfam02738	Ald_Xan_dh_C2	Molybdopterin-binding domain of aldehyde dehydrogenase.
979	1802886772	22122..23141	-	Streptomyces_NRRL_B_24085_NRRL_B_24085_GCA_001282115.1	LJBR01000074.1	20	LJBR01000074.1_20		cluster37
980	1802886773	23355..23672	+	Streptomyces_NRRL_B_24085_NRRL_B_24085_GCA_001282115.1	LJBR01000074.1	21	LJBR01000074.1_21		cluster25		pfam06803	DUF1232	Protein of unknown function (DUF1232). This family represents a conserved region of approximately 60 residues within a number of hypothetical bacterial and archaeal proteins of unknown function.
981	1802886774	23804..23995	+	Streptomyces_NRRL_B_24085_NRRL_B_24085_GCA_001282115.1	LJBR01000074.1	22	LJBR01000074.1_22		cluster2	Precursor	pfam14404	Strep_pep	Ribosomally synthesized peptide in Streptomyces species. A ribosomally synthesized peptide related to microviridin and marinostatin, usually in the gene neighborhood of one or more RimK-like ATP-grasp. The gene-context suggests that it is further modified by the ATP-grasp. The peptide is predicted to function in a defensive or developmental role, or as an antibiotic.
982	1802886775	24012..24995	+	Streptomyces_NRRL_B_24085_NRRL_B_24085_GCA_001282115.1	LJBR01000074.1	23	LJBR01000074.1_23	+	cluster1		pfam14398	ATPgrasp_YheCD	YheC/D like ATP-grasp. A member of the ATP-grasp fold predicted to be involved in the modification/biosynthesis of spore-wall and capsular proteins.
983	1802886776	25322..25777	-	Streptomyces_NRRL_B_24085_NRRL_B_24085_GCA_001282115.1	LJBR01000074.1	24	LJBR01000074.1_24		cluster35
984	1802886777	25956..26930	+	Streptomyces_NRRL_B_24085_NRRL_B_24085_GCA_001282115.1	LJBR01000074.1	25	LJBR01000074.1_25		cluster28		pfam01965	DJ-1_PfpI	DJ-1/PfpI family. The family includes the protease PfpI. This domain is also found in transcriptional regulators.
985	1802886778	26955..27197	-	Streptomyces_NRRL_B_24085_NRRL_B_24085_GCA_001282115.1	LJBR01000074.1	26	LJBR01000074.1_26		cluster31		pfam17196	DUF5133	Protein of unknown function (DUF5133). This protein of unknown function is part of the Borrelidin synthesis genomic cluster. Borrelidin is a polyketide antibiotic.
986	1802886779	27370..27726	+	Streptomyces_NRRL_B_24085_NRRL_B_24085_GCA_001282115.1	LJBR01000074.1	27	LJBR01000074.1_27		cluster198
987	1802886780	27749..29515	-	Streptomyces_NRRL_B_24085_NRRL_B_24085_GCA_001282115.1	LJBR01000074.1	28	LJBR01000074.1_28		cluster4		pfam00664	ABC_membrane	ABC transporter transmembrane region. This family represents a unit of six transmembrane helices. Many members of the ABC transporter family (pfam00005) have two such regions.
988	1802886781	29604..30173	-	Streptomyces_NRRL_B_24085_NRRL_B_24085_GCA_001282115.1	LJBR01000074.1	29	LJBR01000074.1_29		cluster63
989	1802886782	30175..30468	-	Streptomyces_NRRL_B_24085_NRRL_B_24085_GCA_001282115.1	LJBR01000074.1	30	LJBR01000074.1_30		cluster14		pfam13581	HATPase_c_2	Histidine kinase-like ATPase domain.
990	1802886783	30973..31194	+	Streptomyces_NRRL_B_24085_NRRL_B_24085_GCA_001282115.1	LJBR01000074.1	31	LJBR01000074.1_31		cluster12		pfam04149	DUF397	Domain of unknown function (DUF397). The function of this family is unknown.
991	1802886784	31325..32242	+	Streptomyces_NRRL_B_24085_NRRL_B_24085_GCA_001282115.1	LJBR01000074.1	32	LJBR01000074.1_32		cluster8		pfam19054	DUF5753	Domain of unknown function (DUF5753). This entry represents a putative ligand binding domain found in bacterial transcription regulators that have an N-terminal HTH domain pfam13560.
992	1802886785	32252..32983	-	Streptomyces_NRRL_B_24085_NRRL_B_24085_GCA_001282115.1	LJBR01000074.1	33	LJBR01000074.1_33		cluster774		pfam13649	Methyltransf_25	Methyltransferase domain. This family appears to be a methyltransferase domain.
993	===	1302722513	Streptomyces_canus_299MFChir4_1_GCA_000383615.1	KB911583.1	TIGR04187	ATP-grasp ribosomal peptide maturase, SA	GRASP_SAV_5884
994	1302722503	749031..749228	-	Streptomyces_canus_299MFChir4_1_GCA_000383615.1	KB911583.1	719	KB911583.1_719		cluster5460
995	1302722504	749433..750350	-	Streptomyces_canus_299MFChir4_1_GCA_000383615.1	KB911583.1	720	KB911583.1_720		cluster8		pfam19054	DUF5753	Domain of unknown function (DUF5753). This entry represents a putative ligand binding domain found in bacterial transcription regulators that have an N-terminal HTH domain pfam13560.
996	1302722505	750481..750702	-	Streptomyces_canus_299MFChir4_1_GCA_000383615.1	KB911583.1	721	KB911583.1_721		cluster12		pfam04149	DUF397	Domain of unknown function (DUF397). The function of this family is unknown.
997	1302722506	751045..751473	+	Streptomyces_canus_299MFChir4_1_GCA_000383615.1	KB911583.1	722	KB911583.1_722		cluster14		pfam13581	HATPase_c_2	Histidine kinase-like ATPase domain.
998	1302722507	751475..752044	+	Streptomyces_canus_299MFChir4_1_GCA_000383615.1	KB911583.1	723	KB911583.1_723		cluster63
999	1302722508	752133..753899	+	Streptomyces_canus_299MFChir4_1_GCA_000383615.1	KB911583.1	724	KB911583.1_724		cluster4		pfam00664	ABC_membrane	ABC transporter transmembrane region. This family represents a unit of six transmembrane helices. Many members of the ABC transporter family (pfam00005) have two such regions.
1000	1302722509	754790..755134	-	Streptomyces_canus_299MFChir4_1_GCA_000383615.1	KB911583.1	725	KB911583.1_725		cluster198
1001	1302722510	755309..755551	+	Streptomyces_canus_299MFChir4_1_GCA_000383615.1	KB911583.1	726	KB911583.1_726		cluster31		pfam17196	DUF5133	Protein of unknown function (DUF5133). This protein of unknown function is part of the Borrelidin synthesis genomic cluster. Borrelidin is a polyketide antibiotic.
1002	1302722511	755576..756550	-	Streptomyces_canus_299MFChir4_1_GCA_000383615.1	KB911583.1	727	KB911583.1_727		cluster28		pfam01965	DJ-1_PfpI	DJ-1/PfpI family. The family includes the protease PfpI. This domain is also found in transcriptional regulators.
1003	1302722512	756730..757185	+	Streptomyces_canus_299MFChir4_1_GCA_000383615.1	KB911583.1	728	KB911583.1_728		cluster35
1004	1302722513	757525..758499	-	Streptomyces_canus_299MFChir4_1_GCA_000383615.1	KB911583.1	729	KB911583.1_729	+	cluster1		pfam14398	ATPgrasp_YheCD	YheC/D like ATP-grasp. A member of the ATP-grasp fold predicted to be involved in the modification/biosynthesis of spore-wall and capsular proteins.
1005	1302722514	758516..758707	-	Streptomyces_canus_299MFChir4_1_GCA_000383615.1	KB911583.1	730	KB911583.1_730		cluster2	Precursor	pfam14404	Strep_pep	Ribosomally synthesized peptide in Streptomyces species. A ribosomally synthesized peptide related to microviridin and marinostatin, usually in the gene neighborhood of one or more RimK-like ATP-grasp. The gene-context suggests that it is further modified by the ATP-grasp. The peptide is predicted to function in a defensive or developmental role, or as an antibiotic.
1006	1302722515	758840..759157	-	Streptomyces_canus_299MFChir4_1_GCA_000383615.1	KB911583.1	731	KB911583.1_731		cluster25		pfam06803	DUF1232	Protein of unknown function (DUF1232). This family represents a conserved region of approximately 60 residues within a number of hypothetical bacterial and archaeal proteins of unknown function.
1007	1302722516	759369..760388	+	Streptomyces_canus_299MFChir4_1_GCA_000383615.1	KB911583.1	732	KB911583.1_732		cluster37
1008	1302722517	760531..761052	+	Streptomyces_canus_299MFChir4_1_GCA_000383615.1	KB911583.1	733	KB911583.1_733		cluster8352
1009	1302722518	762593..763585	-	Streptomyces_canus_299MFChir4_1_GCA_000383615.1	KB911583.1	734	KB911583.1_734		cluster56		pfam00941	FAD_binding_5	FAD binding domain in molybdopterin dehydrogenase.
1010	1302722519	763582..764166	-	Streptomyces_canus_299MFChir4_1_GCA_000383615.1	KB911583.1	735	KB911583.1_735		cluster51		pfam01799	Fer2_2	[2Fe-2S] binding domain.
1011	1302722520	764278..764937	+	Streptomyces_canus_299MFChir4_1_GCA_000383615.1	KB911583.1	736	KB911583.1_736		cluster300		pfam11716	MDMPI_N	Mycothiol maleylpyruvate isomerase N-terminal domain.
1012	1302722521	764930..766042	-	Streptomyces_canus_299MFChir4_1_GCA_000383615.1	KB911583.1	737	KB911583.1_737		cluster27
1013	1302722522	766390..766770	+	Streptomyces_canus_299MFChir4_1_GCA_000383615.1	KB911583.1	738	KB911583.1_738		cluster213		pfam03551	PadR	Transcriptional regulator PadR-like family. Members of this family are transcriptional regulators that appear to be related to the pfam01047 family. This family includes PadR, a protein that is involved in negative regulation of phenolic acid metabolism.
1014	1302722523	766767..767771	+	Streptomyces_canus_299MFChir4_1_GCA_000383615.1	KB911583.1	739	KB911583.1_739		cluster313
1015	===	1505377556	Streptomyces_NRRL_WC_3774_NRRL_WC_3774_GCA_000721945.1	JOBZ01000031.1	TIGR04187	ATP-grasp ribosomal peptide maturase, SA	GRASP_SAV_5884
1016	1505377546	20093..20845	-	Streptomyces_NRRL_WC_3774_NRRL_WC_3774_GCA_000721945.1	JOBZ01000031.1	18	JOBZ01000031.1_18		cluster2447		pfam01471	PG_binding_1	Putative peptidoglycan binding domain. This domain is composed of three alpha helices. This domain is found at the N or C-terminus of a variety of enzymes involved in bacterial cell wall degradation. This domain may have a general peptidoglycan binding function. This family is found N-terminal to the catalytic domain of matrixins. The domain is found to bind peptidoglycan experimentally.
1017	1505377547	21279..22619	+	Streptomyces_NRRL_WC_3774_NRRL_WC_3774_GCA_000721945.1	JOBZ01000031.1	19	JOBZ01000031.1_19		cluster1767		pfam01419	Jacalin	Jacalin-like lectin domain. Proteins containing this domain are lectins. It is found in 1 to 6 copies in these proteins. The domain is also found in the animal prostatic spermine-binding protein.
1018	1505377548	22830..24164	+	Streptomyces_NRRL_WC_3774_NRRL_WC_3774_GCA_000721945.1	JOBZ01000031.1	20	JOBZ01000031.1_20		cluster1188		pfam05270	AbfB	Alpha-L-arabinofuranosidase B (ABFB) domain. This family consists of several fungal alpha-L-arabinofuranosidase B proteins. L-Arabinose is a constituent of plant-cell-wall poly-saccharides. It is found in a polymeric form in L-arabinan, in which the backbone is formed by 1,5-a- linked l-arabinose residues that can be branched via 1,2-a- and 1,3-a-linked l-arabinofuranose side chains. AbfB hydroly…
1019	1505377549	24247..24741	+	Streptomyces_NRRL_WC_3774_NRRL_WC_3774_GCA_000721945.1	JOBZ01000031.1	21	JOBZ01000031.1_21		cluster264		pfam00932	LTD	Lamin Tail Domain. The lamin-tail domain (LTD), which has an immunoglobulin (Ig) fold, is found in Nuclear Lamins, Chlo1887 from Chloroflexus, and several bacterial proteins where it occurs with membrane associated hydrolases of the metallo-beta-lactamase,synaptojanin, and calcineurin-like phosphoesterase superfamilies.
1020	1505377550	24725..25729	-	Streptomyces_NRRL_WC_3774_NRRL_WC_3774_GCA_000721945.1	JOBZ01000031.1	22	JOBZ01000031.1_22		cluster313
1021	1505377551	25726..26214	-	Streptomyces_NRRL_WC_3774_NRRL_WC_3774_GCA_000721945.1	JOBZ01000031.1	23	JOBZ01000031.1_23		cluster213		pfam03551	PadR	Transcriptional regulator PadR-like family. Members of this family are transcriptional regulators that appear to be related to the pfam01047 family. This family includes PadR, a protein that is involved in negative regulation of phenolic acid metabolism.
1022	1505377552	26468..27580	+	Streptomyces_NRRL_WC_3774_NRRL_WC_3774_GCA_000721945.1	JOBZ01000031.1	24	JOBZ01000031.1_24		cluster27		pfam14451	Ub-Mut7C	Mut7-C ubiquitin. This member of the ubiquitin superfamily is found at the N-terminus of Mut7-C like RNAses, suggestive of an RNA-binding role.
1023	1505377553	28054..29025	-	Streptomyces_NRRL_WC_3774_NRRL_WC_3774_GCA_000721945.1	JOBZ01000031.1	25	JOBZ01000031.1_25		cluster37
1024	1505377554	29285..29602	+	Streptomyces_NRRL_WC_3774_NRRL_WC_3774_GCA_000721945.1	JOBZ01000031.1	26	JOBZ01000031.1_26		cluster25		pfam06803	DUF1232	Protein of unknown function (DUF1232). This family represents a conserved region of approximately 60 residues within a number of hypothetical bacterial and archaeal proteins of unknown function.
1025	1505377555	29735..29926	+	Streptomyces_NRRL_WC_3774_NRRL_WC_3774_GCA_000721945.1	JOBZ01000031.1	27	JOBZ01000031.1_27		cluster2	Precursor	pfam14404	Strep_pep	Ribosomally synthesized peptide in Streptomyces species. A ribosomally synthesized peptide related to microviridin and marinostatin, usually in the gene neighborhood of one or more RimK-like ATP-grasp. The gene-context suggests that it is further modified by the ATP-grasp. The peptide is predicted to function in a defensive or developmental role, or as an antibiotic.
1026	1505377556	29943..30917	+	Streptomyces_NRRL_WC_3774_NRRL_WC_3774_GCA_000721945.1	JOBZ01000031.1	28	JOBZ01000031.1_28	+	cluster1		pfam08443	RimK	RimK-like ATP-grasp domain. This ATP-grasp domain is found in the ribosomal S6 modification enzyme RimK.
1027	1505377557	31259..31714	-	Streptomyces_NRRL_WC_3774_NRRL_WC_3774_GCA_000721945.1	JOBZ01000031.1	29	JOBZ01000031.1_29		cluster35
1028	1505377558	31896..32870	+	Streptomyces_NRRL_WC_3774_NRRL_WC_3774_GCA_000721945.1	JOBZ01000031.1	30	JOBZ01000031.1_30		cluster28		pfam01965	DJ-1_PfpI	DJ-1/PfpI family. The family includes the protease PfpI. This domain is also found in transcriptional regulators.
1029	1505377559	32895..33137	-	Streptomyces_NRRL_WC_3774_NRRL_WC_3774_GCA_000721945.1	JOBZ01000031.1	31	JOBZ01000031.1_31		cluster31		pfam17196	DUF5133	Protein of unknown function (DUF5133). This protein of unknown function is part of the Borrelidin synthesis genomic cluster. Borrelidin is a polyketide antibiotic.
1030	1505377560	33312..33668	+	Streptomyces_NRRL_WC_3774_NRRL_WC_3774_GCA_000721945.1	JOBZ01000031.1	32	JOBZ01000031.1_32		cluster198
1031	1505377561	33691..35457	-	Streptomyces_NRRL_WC_3774_NRRL_WC_3774_GCA_000721945.1	JOBZ01000031.1	33	JOBZ01000031.1_33		cluster4		pfam00664	ABC_membrane	ABC transporter transmembrane region. This family represents a unit of six transmembrane helices. Many members of the ABC transporter family (pfam00005) have two such regions.
1032	1505377562	35546..36115	-	Streptomyces_NRRL_WC_3774_NRRL_WC_3774_GCA_000721945.1	JOBZ01000031.1	34	JOBZ01000031.1_34		cluster63
1033	1505377563	36117..36623	-	Streptomyces_NRRL_WC_3774_NRRL_WC_3774_GCA_000721945.1	JOBZ01000031.1	35	JOBZ01000031.1_35		cluster14		pfam13581	HATPase_c_2	Histidine kinase-like ATPase domain.
1034	1505377564	36887..37108	+	Streptomyces_NRRL_WC_3774_NRRL_WC_3774_GCA_000721945.1	JOBZ01000031.1	36	JOBZ01000031.1_36		cluster12		pfam04149	DUF397	Domain of unknown function (DUF397). The function of this family is unknown.
1035	1505377565	37240..38157	+	Streptomyces_NRRL_WC_3774_NRRL_WC_3774_GCA_000721945.1	JOBZ01000031.1	37	JOBZ01000031.1_37		cluster8		pfam19054	DUF5753	Domain of unknown function (DUF5753). This entry represents a putative ligand binding domain found in bacterial transcription regulators that have an N-terminal HTH domain pfam13560.
1036	1505377566	38882..39703	-	Streptomyces_NRRL_WC_3774_NRRL_WC_3774_GCA_000721945.1	JOBZ01000031.1	38	JOBZ01000031.1_38		cluster73		pfam04672	Methyltransf_19	S-adenosyl methyltransferase. This family contains a SAM (S-adenosyl methyltransferase) domain, with a central beta sheet with 3 alpha-helices on both sides. Crystal packing analysis of the structure Structure 3giw suggests that a monomer is the solution state oligomeric form. An unidentified ligand (UNL, cyan) was found at the putative active site surrounded by the residues His57, His170, Phe171…
1037	===	1115550335	Streptomyces_pseudovenezuelae_DSM_40212_GCA_001513955.1	KQ948146.1	TIGR04187	ATP-grasp ribosomal peptide maturase, SA	GRASP_SAV_5884
1038	1115550325	85000..85902	-	Streptomyces_pseudovenezuelae_DSM_40212_GCA_001513955.1	KQ948146.1	69	AQI94_12535		cluster2447		pfam01471	PG_binding_1	Putative peptidoglycan binding domain. This domain is composed of three alpha helices. This domain is found at the N or C-terminus of a variety of enzymes involved in bacterial cell wall degradation. This domain may have a general peptidoglycan binding function. This family is found N-terminal to the catalytic domain of matrixins. The domain is found to bind peptidoglycan experimentally.
1039	1115550326	86186..87526	+	Streptomyces_pseudovenezuelae_DSM_40212_GCA_001513955.1	KQ948146.1	70	AQI94_12540		cluster1767		pfam01419	Jacalin	Jacalin-like lectin domain. Proteins containing this domain are lectins. It is found in 1 to 6 copies in these proteins. The domain is also found in the animal prostatic spermine-binding protein.
1040	1115550327	87695..89071	+	Streptomyces_pseudovenezuelae_DSM_40212_GCA_001513955.1	KQ948146.1	71	AQI94_12545		cluster1188		pfam05270	AbfB	Alpha-L-arabinofuranosidase B (ABFB) domain. This family consists of several fungal alpha-L-arabinofuranosidase B proteins. L-Arabinose is a constituent of plant-cell-wall poly-saccharides. It is found in a polymeric form in L-arabinan, in which the backbone is formed by 1,5-a- linked l-arabinose residues that can be branched via 1,2-a- and 1,3-a-linked l-arabinofuranose side chains. AbfB hydroly…
1041	1115550328	89154..89648	+	Streptomyces_pseudovenezuelae_DSM_40212_GCA_001513955.1	KQ948146.1	72	AQI94_12550		cluster264		pfam00932	LTD	Lamin Tail Domain. The lamin-tail domain (LTD), which has an immunoglobulin (Ig) fold, is found in Nuclear Lamins, Chlo1887 from Chloroflexus, and several bacterial proteins where it occurs with membrane associated hydrolases of the metallo-beta-lactamase,synaptojanin, and calcineurin-like phosphoesterase superfamilies.
1042	1115550329	89632..90636	-	Streptomyces_pseudovenezuelae_DSM_40212_GCA_001513955.1	KQ948146.1	73	AQI94_12555		cluster313
1043	1115550330	90633..91013	-	Streptomyces_pseudovenezuelae_DSM_40212_GCA_001513955.1	KQ948146.1	74	AQI94_12560		cluster213		pfam03551	PadR	Transcriptional regulator PadR-like family. Members of this family are transcriptional regulators that appear to be related to the pfam01047 family. This family includes PadR, a protein that is involved in negative regulation of phenolic acid metabolism.
1044	1115550331	91375..92487	+	Streptomyces_pseudovenezuelae_DSM_40212_GCA_001513955.1	KQ948146.1	75	AQI94_12565		cluster27		pfam14451	Ub-Mut7C	Mut7-C ubiquitin. This member of the ubiquitin superfamily is found at the N-terminus of Mut7-C like RNAses, suggestive of an RNA-binding role.
1045	1115550332	92961..93980	-	Streptomyces_pseudovenezuelae_DSM_40212_GCA_001513955.1	KQ948146.1	76	AQI94_12575-2		cluster37
1046	1115550333	94192..94509	+	Streptomyces_pseudovenezuelae_DSM_40212_GCA_001513955.1	KQ948146.1	77	AQI94_12580		cluster25		pfam06803	DUF1232	Protein of unknown function (DUF1232). This family represents a conserved region of approximately 60 residues within a number of hypothetical bacterial and archaeal proteins of unknown function.
1047	1115550334	94642..94833	+	Streptomyces_pseudovenezuelae_DSM_40212_GCA_001513955.1	KQ948146.1	78	AQI94_12585		cluster2	Precursor	pfam14404	Strep_pep	Ribosomally synthesized peptide in Streptomyces species. A ribosomally synthesized peptide related to microviridin and marinostatin, usually in the gene neighborhood of one or more RimK-like ATP-grasp. The gene-context suggests that it is further modified by the ATP-grasp. The peptide is predicted to function in a defensive or developmental role, or as an antibiotic.
1048	1115550335	94850..95824	+	Streptomyces_pseudovenezuelae_DSM_40212_GCA_001513955.1	KQ948146.1	79	AQI94_12590	+	cluster1		pfam08443	RimK	RimK-like ATP-grasp domain. This ATP-grasp domain is found in the ribosomal S6 modification enzyme RimK.
1049	1115550336	95833..96048	-	Streptomyces_pseudovenezuelae_DSM_40212_GCA_001513955.1	KQ948146.1	80	AQI94_12595		cluster45
1050	1115550337	96166..96621	-	Streptomyces_pseudovenezuelae_DSM_40212_GCA_001513955.1	KQ948146.1	81	AQI94_12600		cluster35
1051	1115550338	96803..97777	+	Streptomyces_pseudovenezuelae_DSM_40212_GCA_001513955.1	KQ948146.1	82	AQI94_12605		cluster28		pfam01965	DJ-1_PfpI	DJ-1/PfpI family. The family includes the protease PfpI. This domain is also found in transcriptional regulators.
1052	1115550339	97802..98044	-	Streptomyces_pseudovenezuelae_DSM_40212_GCA_001513955.1	KQ948146.1	83	AQI94_12610		cluster31		pfam17196	DUF5133	Protein of unknown function (DUF5133). This protein of unknown function is part of the Borrelidin synthesis genomic cluster. Borrelidin is a polyketide antibiotic.
1053	1115550340	98476..100226	-	Streptomyces_pseudovenezuelae_DSM_40212_GCA_001513955.1	KQ948146.1	84	AQI94_12620		cluster4		pfam00664	ABC_membrane	ABC transporter transmembrane region. This family represents a unit of six transmembrane helices. Many members of the ABC transporter family (pfam00005) have two such regions.
1054	1115550341	100315..100857	-	Streptomyces_pseudovenezuelae_DSM_40212_GCA_001513955.1	KQ948146.1	85	AQI94_12625		cluster63
1055	1115550342	100886..101437	-	Streptomyces_pseudovenezuelae_DSM_40212_GCA_001513955.1	KQ948146.1	86	AQI94_12630		cluster14		pfam13581	HATPase_c_2	Histidine kinase-like ATPase domain.
1056	1115550343	101647..101877	+	Streptomyces_pseudovenezuelae_DSM_40212_GCA_001513955.1	KQ948146.1	87	AQI94_12635		cluster12		pfam04149	DUF397	Domain of unknown function (DUF397). The function of this family is unknown.
1057	1115550344	102009..102926	+	Streptomyces_pseudovenezuelae_DSM_40212_GCA_001513955.1	KQ948146.1	88	AQI94_12640		cluster8		pfam19054	DUF5753	Domain of unknown function (DUF5753). This entry represents a putative ligand binding domain found in bacterial transcription regulators that have an N-terminal HTH domain pfam13560.
1058	1115550345	103651..104469	-	Streptomyces_pseudovenezuelae_DSM_40212_GCA_001513955.1	KQ948146.1	89	AQI94_12645		cluster73		pfam04672	Methyltransf_19	S-adenosyl methyltransferase. This family contains a SAM (S-adenosyl methyltransferase) domain, with a central beta sheet with 3 alpha-helices on both sides. Crystal packing analysis of the structure Structure 3giw suggests that a monomer is the solution state oligomeric form. An unidentified ligand (UNL, cyan) was found at the putative active site surrounded by the residues His57, His170, Phe171…
1059	===	1115571896	Streptomyces_phaeopurpureus_DSM_40125_GCA_001513985.1	KQ948176.1	TIGR04187	ATP-grasp ribosomal peptide maturase, SA	GRASP_SAV_5884
1060	1115571886	843489..844496	-	Streptomyces_phaeopurpureus_DSM_40125_GCA_001513985.1	KQ948176.1	674	AQI84_03545		cluster313
1061	1115571887	844493..844885	-	Streptomyces_phaeopurpureus_DSM_40125_GCA_001513985.1	KQ948176.1	675	AQI84_03550		cluster213		pfam03551	PadR	Transcriptional regulator PadR-like family. Members of this family are transcriptional regulators that appear to be related to the pfam01047 family. This family includes PadR, a protein that is involved in negative regulation of phenolic acid metabolism.
1062	1115571888	845203..846318	+	Streptomyces_phaeopurpureus_DSM_40125_GCA_001513985.1	KQ948176.1	676	AQI84_03555		cluster27		pfam14451	Ub-Mut7C	Mut7-C ubiquitin. This member of the ubiquitin superfamily is found at the N-terminus of Mut7-C like RNAses, suggestive of an RNA-binding role.
1063	1115571889	846389..847048	-	Streptomyces_phaeopurpureus_DSM_40125_GCA_001513985.1	KQ948176.1	677	AQI84_03560		cluster300		pfam11716	MDMPI_N	Mycothiol maleylpyruvate isomerase N-terminal domain.
1064	1115571890	847161..847715	+	Streptomyces_phaeopurpureus_DSM_40125_GCA_001513985.1	KQ948176.1	678	AQI84_03565		cluster51		pfam01799	Fer2_2	[2Fe-2S] binding domain.
1065	1115571891	847712..848704	+	Streptomyces_phaeopurpureus_DSM_40125_GCA_001513985.1	KQ948176.1	679	AQI84_03570		cluster56		pfam00941	FAD_binding_5	FAD binding domain in molybdopterin dehydrogenase.
1066	1115571892	848786..850879	+	Streptomyces_phaeopurpureus_DSM_40125_GCA_001513985.1	KQ948176.1	680	AQI84_03575		cluster48		pfam02738	Ald_Xan_dh_C2	Molybdopterin-binding domain of aldehyde dehydrogenase.
1067	1115571893	851093..852121	-	Streptomyces_phaeopurpureus_DSM_40125_GCA_001513985.1	KQ948176.1	681	AQI84_03580		cluster37
1068	1115571894	852330..852647	+	Streptomyces_phaeopurpureus_DSM_40125_GCA_001513985.1	KQ948176.1	682	AQI84_03585		cluster25		pfam06803	DUF1232	Protein of unknown function (DUF1232). This family represents a conserved region of approximately 60 residues within a number of hypothetical bacterial and archaeal proteins of unknown function.
1069	1115571895	852779..852970	+	Streptomyces_phaeopurpureus_DSM_40125_GCA_001513985.1	KQ948176.1	683	AQI84_03590		cluster2	Precursor	pfam14404	Strep_pep	Ribosomally synthesized peptide in Streptomyces species. A ribosomally synthesized peptide related to microviridin and marinostatin, usually in the gene neighborhood of one or more RimK-like ATP-grasp. The gene-context suggests that it is further modified by the ATP-grasp. The peptide is predicted to function in a defensive or developmental role, or as an antibiotic.
1070	1115571896	852987..853961	+	Streptomyces_phaeopurpureus_DSM_40125_GCA_001513985.1	KQ948176.1	684	AQI84_03595	+	cluster1		pfam14398	ATPgrasp_YheCD	YheC/D like ATP-grasp. A member of the ATP-grasp fold predicted to be involved in the modification/biosynthesis of spore-wall and capsular proteins.
1071	1115571897	853969..854184	-	Streptomyces_phaeopurpureus_DSM_40125_GCA_001513985.1	KQ948176.1	685	AQI84_03600		cluster45
1072	1115571898	854301..854756	-	Streptomyces_phaeopurpureus_DSM_40125_GCA_001513985.1	KQ948176.1	686	AQI84_03605		cluster35
1073	1115571899	854939..855913	+	Streptomyces_phaeopurpureus_DSM_40125_GCA_001513985.1	KQ948176.1	687	AQI84_03610		cluster28		pfam01965	DJ-1_PfpI	DJ-1/PfpI family. The family includes the protease PfpI. This domain is also found in transcriptional regulators.
1074	1115571900	856014..856256	-	Streptomyces_phaeopurpureus_DSM_40125_GCA_001513985.1	KQ948176.1	688	AQI84_03615		cluster31		pfam17196	DUF5133	Protein of unknown function (DUF5133). This protein of unknown function is part of the Borrelidin synthesis genomic cluster. Borrelidin is a polyketide antibiotic.
1075	1115571901	856431..856787	+	Streptomyces_phaeopurpureus_DSM_40125_GCA_001513985.1	KQ948176.1	689	AQI84_03620		cluster198
1076	1115571902	856855..857397	-	Streptomyces_phaeopurpureus_DSM_40125_GCA_001513985.1	KQ948176.1	690	AQI84_03625		cluster63
1077	1115571903	857426..857974	-	Streptomyces_phaeopurpureus_DSM_40125_GCA_001513985.1	KQ948176.1	691	AQI84_03630		cluster14		pfam13581	HATPase_c_2	Histidine kinase-like ATPase domain.
1078	1115571904	858185..858415	+	Streptomyces_phaeopurpureus_DSM_40125_GCA_001513985.1	KQ948176.1	692	AQI84_03635		cluster12		pfam04149	DUF397	Domain of unknown function (DUF397). The function of this family is unknown.
1079	1115571905	858557..859474	+	Streptomyces_phaeopurpureus_DSM_40125_GCA_001513985.1	KQ948176.1	693	AQI84_03640		cluster8		pfam19054	DUF5753	Domain of unknown function (DUF5753). This entry represents a putative ligand binding domain found in bacterial transcription regulators that have an N-terminal HTH domain pfam13560.
1080	1115571906	859485..860216	-	Streptomyces_phaeopurpureus_DSM_40125_GCA_001513985.1	KQ948176.1	694	AQI84_03645		cluster774		pfam13649	Methyltransf_25	Methyltransferase domain. This family appears to be a methyltransferase domain.
1081	===	1115651593	Streptomyces_griseorubiginosus_DSM_40469_GCA_001514195.1	KQ948737.1	TIGR04187	ATP-grasp ribosomal peptide maturase, SA	GRASP_SAV_5884
1082	1115651583	665143..666150	-	Streptomyces_griseorubiginosus_DSM_40469_GCA_001514195.1	KQ948737.1	534	AQJ54_21350		cluster313
1083	1115651584	666147..666539	-	Streptomyces_griseorubiginosus_DSM_40469_GCA_001514195.1	KQ948737.1	535	AQJ54_21355		cluster213		pfam03551	PadR	Transcriptional regulator PadR-like family. Members of this family are transcriptional regulators that appear to be related to the pfam01047 family. This family includes PadR, a protein that is involved in negative regulation of phenolic acid metabolism.
1084	1115651585	666857..667972	+	Streptomyces_griseorubiginosus_DSM_40469_GCA_001514195.1	KQ948737.1	536	AQJ54_21360		cluster27		pfam14451	Ub-Mut7C	Mut7-C ubiquitin. This member of the ubiquitin superfamily is found at the N-terminus of Mut7-C like RNAses, suggestive of an RNA-binding role.
1085	1115651586	668017..668676	-	Streptomyces_griseorubiginosus_DSM_40469_GCA_001514195.1	KQ948737.1	537	AQJ54_21365		cluster300		pfam11716	MDMPI_N	Mycothiol maleylpyruvate isomerase N-terminal domain.
1086	1115651587	668788..669327	+	Streptomyces_griseorubiginosus_DSM_40469_GCA_001514195.1	KQ948737.1	538	AQJ54_21370		cluster51		pfam01799	Fer2_2	[2Fe-2S] binding domain.
1087	1115651588	669324..670316	+	Streptomyces_griseorubiginosus_DSM_40469_GCA_001514195.1	KQ948737.1	539	AQJ54_21375		cluster56		pfam00941	FAD_binding_5	FAD binding domain in molybdopterin dehydrogenase.
1088	1115651589	670329..672488	+	Streptomyces_griseorubiginosus_DSM_40469_GCA_001514195.1	KQ948737.1	540	AQJ54_21380		cluster48		pfam02738	Ald_Xan_dh_C2	Molybdopterin-binding domain of aldehyde dehydrogenase.
1089	1115651590	672766..673794	-	Streptomyces_griseorubiginosus_DSM_40469_GCA_001514195.1	KQ948737.1	541	AQJ54_21385		cluster37
1090	1115651591	674003..674320	+	Streptomyces_griseorubiginosus_DSM_40469_GCA_001514195.1	KQ948737.1	542	AQJ54_21390		cluster25		pfam06803	DUF1232	Protein of unknown function (DUF1232). This family represents a conserved region of approximately 60 residues within a number of hypothetical bacterial and archaeal proteins of unknown function.
1091	1115651592	674452..674643	+	Streptomyces_griseorubiginosus_DSM_40469_GCA_001514195.1	KQ948737.1	543	AQJ54_21395		cluster2	Precursor	pfam14404	Strep_pep	Ribosomally synthesized peptide in Streptomyces species. A ribosomally synthesized peptide related to microviridin and marinostatin, usually in the gene neighborhood of one or more RimK-like ATP-grasp. The gene-context suggests that it is further modified by the ATP-grasp. The peptide is predicted to function in a defensive or developmental role, or as an antibiotic.
1092	1115651593	674660..675634	+	Streptomyces_griseorubiginosus_DSM_40469_GCA_001514195.1	KQ948737.1	544	AQJ54_21400	+	cluster1		pfam14398	ATPgrasp_YheCD	YheC/D like ATP-grasp. A member of the ATP-grasp fold predicted to be involved in the modification/biosynthesis of spore-wall and capsular proteins.
1093	1115651594	675642..675857	-	Streptomyces_griseorubiginosus_DSM_40469_GCA_001514195.1	KQ948737.1	545	AQJ54_21405		cluster45
1094	1115651595	675974..676429	-	Streptomyces_griseorubiginosus_DSM_40469_GCA_001514195.1	KQ948737.1	546	AQJ54_21410		cluster35
1095	1115651596	676612..677586	+	Streptomyces_griseorubiginosus_DSM_40469_GCA_001514195.1	KQ948737.1	547	AQJ54_21415		cluster28		pfam01965	DJ-1_PfpI	DJ-1/PfpI family. The family includes the protease PfpI. This domain is also found in transcriptional regulators.
1096	1115651597	677687..677929	-	Streptomyces_griseorubiginosus_DSM_40469_GCA_001514195.1	KQ948737.1	548	AQJ54_21420		cluster31		pfam17196	DUF5133	Protein of unknown function (DUF5133). This protein of unknown function is part of the Borrelidin synthesis genomic cluster. Borrelidin is a polyketide antibiotic.
1097	1115651598	678104..678460	+	Streptomyces_griseorubiginosus_DSM_40469_GCA_001514195.1	KQ948737.1	549	AQJ54_21425		cluster198
1098	1115651599	678530..679072	-	Streptomyces_griseorubiginosus_DSM_40469_GCA_001514195.1	KQ948737.1	550	AQJ54_21430		cluster63
1099	1115651600	679101..679649	-	Streptomyces_griseorubiginosus_DSM_40469_GCA_001514195.1	KQ948737.1	551	AQJ54_21435		cluster14		pfam13581	HATPase_c_2	Histidine kinase-like ATPase domain.
1100	1115651601	679860..680090	+	Streptomyces_griseorubiginosus_DSM_40469_GCA_001514195.1	KQ948737.1	552	AQJ54_21440		cluster12		pfam04149	DUF397	Domain of unknown function (DUF397). The function of this family is unknown.
1101	1115651602	680232..681149	+	Streptomyces_griseorubiginosus_DSM_40469_GCA_001514195.1	KQ948737.1	553	AQJ54_21445		cluster8		pfam19054	DUF5753	Domain of unknown function (DUF5753). This entry represents a putative ligand binding domain found in bacterial transcription regulators that have an N-terminal HTH domain pfam13560.
1102	1115651603	681160..681891	-	Streptomyces_griseorubiginosus_DSM_40469_GCA_001514195.1	KQ948737.1	554	AQJ54_21450		cluster774		pfam13649	Methyltransf_25	Methyltransferase domain. This family appears to be a methyltransferase domain.
1103	===	1504534154	Streptomyces_NRRL_B_3229_NRRL_B_3229_GCA_000719505.1	JOGP01000018.1	TIGR04187	ATP-grasp ribosomal peptide maturase, SA	GRASP_SAV_5884
1104	1504534144	305518..306336	+	Streptomyces_NRRL_B_3229_NRRL_B_3229_GCA_000719505.1	JOGP01000018.1	280	JOGP01000018.1_280		cluster73		pfam04672	Methyltransf_19	S-adenosyl methyltransferase. This family contains a SAM (S-adenosyl methyltransferase) domain, with a central beta sheet with 3 alpha-helices on both sides. Crystal packing analysis of the structure Structure 3giw suggests that a monomer is the solution state oligomeric form. An unidentified ligand (UNL, cyan) was found at the putative active site surrounded by the residues His57, His170, Phe171…
1105	1504534145	306472..307203	+	Streptomyces_NRRL_B_3229_NRRL_B_3229_GCA_000719505.1	JOGP01000018.1	281	JOGP01000018.1_281		cluster774		pfam13649	Methyltransf_25	Methyltransferase domain. This family appears to be a methyltransferase domain.
1106	1504534146	307214..308131	-	Streptomyces_NRRL_B_3229_NRRL_B_3229_GCA_000719505.1	JOGP01000018.1	282	JOGP01000018.1_282		cluster8		pfam19054	DUF5753	Domain of unknown function (DUF5753). This entry represents a putative ligand binding domain found in bacterial transcription regulators that have an N-terminal HTH domain pfam13560.
1107	1504534147	308273..308494	-	Streptomyces_NRRL_B_3229_NRRL_B_3229_GCA_000719505.1	JOGP01000018.1	283	JOGP01000018.1_283		cluster12		pfam04149	DUF397	Domain of unknown function (DUF397). The function of this family is unknown.
1108	1504534148	308864..309262	+	Streptomyces_NRRL_B_3229_NRRL_B_3229_GCA_000719505.1	JOGP01000018.1	284	JOGP01000018.1_284		cluster14		pfam13581	HATPase_c_2	Histidine kinase-like ATPase domain.
1109	1504534149	309291..309833	+	Streptomyces_NRRL_B_3229_NRRL_B_3229_GCA_000719505.1	JOGP01000018.1	285	JOGP01000018.1_285		cluster63
1110	1504534150	309902..310258	-	Streptomyces_NRRL_B_3229_NRRL_B_3229_GCA_000719505.1	JOGP01000018.1	286	JOGP01000018.1_286		cluster198
1111	1504534151	310373..310675	+	Streptomyces_NRRL_B_3229_NRRL_B_3229_GCA_000719505.1	JOGP01000018.1	287	JOGP01000018.1_287		cluster31		pfam17196	DUF5133	Protein of unknown function (DUF5133). This protein of unknown function is part of the Borrelidin synthesis genomic cluster. Borrelidin is a polyketide antibiotic.
1112	1504534152	310779..311753	-	Streptomyces_NRRL_B_3229_NRRL_B_3229_GCA_000719505.1	JOGP01000018.1	288	JOGP01000018.1_288		cluster28		pfam01965	DJ-1_PfpI	DJ-1/PfpI family. The family includes the protease PfpI. This domain is also found in transcriptional regulators.
1113	1504534153	311936..312391	+	Streptomyces_NRRL_B_3229_NRRL_B_3229_GCA_000719505.1	JOGP01000018.1	289	JOGP01000018.1_289		cluster35
1114	1504534154	312731..313705	-	Streptomyces_NRRL_B_3229_NRRL_B_3229_GCA_000719505.1	JOGP01000018.1	290	JOGP01000018.1_290	+	cluster1		pfam14398	ATPgrasp_YheCD	YheC/D like ATP-grasp. A member of the ATP-grasp fold predicted to be involved in the modification/biosynthesis of spore-wall and capsular proteins.
1115	1504534155	313722..313913	-	Streptomyces_NRRL_B_3229_NRRL_B_3229_GCA_000719505.1	JOGP01000018.1	291	JOGP01000018.1_291		cluster2	Precursor	pfam14404	Strep_pep	Ribosomally synthesized peptide in Streptomyces species. A ribosomally synthesized peptide related to microviridin and marinostatin, usually in the gene neighborhood of one or more RimK-like ATP-grasp. The gene-context suggests that it is further modified by the ATP-grasp. The peptide is predicted to function in a defensive or developmental role, or as an antibiotic.
1116	1504534156	314045..314362	-	Streptomyces_NRRL_B_3229_NRRL_B_3229_GCA_000719505.1	JOGP01000018.1	292	JOGP01000018.1_292		cluster25		pfam06803	DUF1232	Protein of unknown function (DUF1232). This family represents a conserved region of approximately 60 residues within a number of hypothetical bacterial and archaeal proteins of unknown function.
1117	1504534157	314574..315602	+	Streptomyces_NRRL_B_3229_NRRL_B_3229_GCA_000719505.1	JOGP01000018.1	293	JOGP01000018.1_293		cluster37
1118	1504534158	315772..317838	-	Streptomyces_NRRL_B_3229_NRRL_B_3229_GCA_000719505.1	JOGP01000018.1	294	JOGP01000018.1_294		cluster48		pfam02738	Ald_Xan_dh_C2	Molybdopterin-binding domain of aldehyde dehydrogenase.
1119	1504534159	317851..318843	-	Streptomyces_NRRL_B_3229_NRRL_B_3229_GCA_000719505.1	JOGP01000018.1	295	JOGP01000018.1_295		cluster56		pfam00941	FAD_binding_5	FAD binding domain in molybdopterin dehydrogenase.
1120	1504534160	318840..319379	-	Streptomyces_NRRL_B_3229_NRRL_B_3229_GCA_000719505.1	JOGP01000018.1	296	JOGP01000018.1_296		cluster51		pfam01799	Fer2_2	[2Fe-2S] binding domain.
1121	1504534161	319491..320150	+	Streptomyces_NRRL_B_3229_NRRL_B_3229_GCA_000719505.1	JOGP01000018.1	297	JOGP01000018.1_297		cluster300		pfam11716	MDMPI_N	Mycothiol maleylpyruvate isomerase N-terminal domain.
1122	1504534162	320233..321348	-	Streptomyces_NRRL_B_3229_NRRL_B_3229_GCA_000719505.1	JOGP01000018.1	298	JOGP01000018.1_298		cluster27		pfam14451	Ub-Mut7C	Mut7-C ubiquitin. This member of the ubiquitin superfamily is found at the N-terminus of Mut7-C like RNAses, suggestive of an RNA-binding role.
1123	1504534163	321557..322048	+	Streptomyces_NRRL_B_3229_NRRL_B_3229_GCA_000719505.1	JOGP01000018.1	299	JOGP01000018.1_299		cluster213		pfam03551	PadR	Transcriptional regulator PadR-like family. Members of this family are transcriptional regulators that appear to be related to the pfam01047 family. This family includes PadR, a protein that is involved in negative regulation of phenolic acid metabolism.
1124	1504534164	322045..323052	+	Streptomyces_NRRL_B_3229_NRRL_B_3229_GCA_000719505.1	JOGP01000018.1	300	JOGP01000018.1_300		cluster313
1125	===	1302740498	Streptomyces_351MFTsu5_1_351MFTsu5_1_GCA_000383655.1	KB911777.1	TIGR04187	ATP-grasp ribosomal peptide maturase, SA	GRASP_SAV_5884
1126	1302740488	145199..146206	-	Streptomyces_351MFTsu5_1_351MFTsu5_1_GCA_000383655.1	KB911777.1	127	KB911777.1_127		cluster313
1127	1302740489	146203..146595	-	Streptomyces_351MFTsu5_1_351MFTsu5_1_GCA_000383655.1	KB911777.1	128	KB911777.1_128		cluster213		pfam03551	PadR	Transcriptional regulator PadR-like family. Members of this family are transcriptional regulators that appear to be related to the pfam01047 family. This family includes PadR, a protein that is involved in negative regulation of phenolic acid metabolism.
1128	1302740490	146902..148017	+	Streptomyces_351MFTsu5_1_351MFTsu5_1_GCA_000383655.1	KB911777.1	129	KB911777.1_129		cluster27		pfam14451	Ub-Mut7C	Mut7-C ubiquitin. This member of the ubiquitin superfamily is found at the N-terminus of Mut7-C like RNAses, suggestive of an RNA-binding role.
1129	1302740491	148044..148703	-	Streptomyces_351MFTsu5_1_351MFTsu5_1_GCA_000383655.1	KB911777.1	130	KB911777.1_130		cluster300		pfam11716	MDMPI_N	Mycothiol maleylpyruvate isomerase N-terminal domain.
1130	1302740492	148816..149355	+	Streptomyces_351MFTsu5_1_351MFTsu5_1_GCA_000383655.1	KB911777.1	131	KB911777.1_131		cluster51		pfam01799	Fer2_2	[2Fe-2S] binding domain.
1131	1302740493	149352..150344	+	Streptomyces_351MFTsu5_1_351MFTsu5_1_GCA_000383655.1	KB911777.1	132	KB911777.1_132		cluster56		pfam00941	FAD_binding_5	FAD binding domain in molybdopterin dehydrogenase.
1132	1302740494	150355..152496	+	Streptomyces_351MFTsu5_1_351MFTsu5_1_GCA_000383655.1	KB911777.1	133	KB911777.1_133		cluster48		pfam02738	Ald_Xan_dh_C2	Molybdopterin-binding domain of aldehyde dehydrogenase.
1133	1302740495	152566..153594	-	Streptomyces_351MFTsu5_1_351MFTsu5_1_GCA_000383655.1	KB911777.1	134	KB911777.1_134		cluster37
1134	1302740496	153806..154123	+	Streptomyces_351MFTsu5_1_351MFTsu5_1_GCA_000383655.1	KB911777.1	135	KB911777.1_135		cluster25		pfam06803	DUF1232	Protein of unknown function (DUF1232). This family represents a conserved region of approximately 60 residues within a number of hypothetical bacterial and archaeal proteins of unknown function.
1135	1302740497	154255..154446	+	Streptomyces_351MFTsu5_1_351MFTsu5_1_GCA_000383655.1	KB911777.1	136	KB911777.1_136		cluster2	Precursor	pfam14404	Strep_pep	Ribosomally synthesized peptide in Streptomyces species. A ribosomally synthesized peptide related to microviridin and marinostatin, usually in the gene neighborhood of one or more RimK-like ATP-grasp. The gene-context suggests that it is further modified by the ATP-grasp. The peptide is predicted to function in a defensive or developmental role, or as an antibiotic.
1136	1302740498	154463..155437	+	Streptomyces_351MFTsu5_1_351MFTsu5_1_GCA_000383655.1	KB911777.1	137	KB911777.1_137	+	cluster1		pfam08443	RimK	RimK-like ATP-grasp domain. This ATP-grasp domain is found in the ribosomal S6 modification enzyme RimK.
1137	1302740499	155777..156232	-	Streptomyces_351MFTsu5_1_351MFTsu5_1_GCA_000383655.1	KB911777.1	138	KB911777.1_138		cluster35
1138	1302740500	156415..157389	+	Streptomyces_351MFTsu5_1_351MFTsu5_1_GCA_000383655.1	KB911777.1	139	KB911777.1_139		cluster28		pfam01965	DJ-1_PfpI	DJ-1/PfpI family. The family includes the protease PfpI. This domain is also found in transcriptional regulators.
1139	1302740501	157470..157772	-	Streptomyces_351MFTsu5_1_351MFTsu5_1_GCA_000383655.1	KB911777.1	140	KB911777.1_140		cluster31		pfam17196	DUF5133	Protein of unknown function (DUF5133). This protein of unknown function is part of the Borrelidin synthesis genomic cluster. Borrelidin is a polyketide antibiotic.
1140	1302740502	157887..158243	+	Streptomyces_351MFTsu5_1_351MFTsu5_1_GCA_000383655.1	KB911777.1	141	KB911777.1_141		cluster198
1141	1302740503	158384..158953	-	Streptomyces_351MFTsu5_1_351MFTsu5_1_GCA_000383655.1	KB911777.1	142	KB911777.1_142		cluster63
1142	1302740504	158955..159347	-	Streptomyces_351MFTsu5_1_351MFTsu5_1_GCA_000383655.1	KB911777.1	143	KB911777.1_143		cluster14		pfam13581	HATPase_c_2	Histidine kinase-like ATPase domain.
1143	1302740505	159723..159944	+	Streptomyces_351MFTsu5_1_351MFTsu5_1_GCA_000383655.1	KB911777.1	144	KB911777.1_144		cluster12		pfam04149	DUF397	Domain of unknown function (DUF397). The function of this family is unknown.
1144	1302740506	160087..161004	+	Streptomyces_351MFTsu5_1_351MFTsu5_1_GCA_000383655.1	KB911777.1	145	KB911777.1_145		cluster8		pfam19054	DUF5753	Domain of unknown function (DUF5753). This entry represents a putative ligand binding domain found in bacterial transcription regulators that have an N-terminal HTH domain pfam13560.
1145	1302740507	161163..161981	-	Streptomyces_351MFTsu5_1_351MFTsu5_1_GCA_000383655.1	KB911777.1	146	KB911777.1_146		cluster73		pfam04672	Methyltransf_19	S-adenosyl methyltransferase. This family contains a SAM (S-adenosyl methyltransferase) domain, with a central beta sheet with 3 alpha-helices on both sides. Crystal packing analysis of the structure Structure 3giw suggests that a monomer is the solution state oligomeric form. An unidentified ligand (UNL, cyan) was found at the putative active site surrounded by the residues His57, His170, Phe171…
1146	1302740508	162136..162993	-	Streptomyces_351MFTsu5_1_351MFTsu5_1_GCA_000383655.1	KB911777.1	147	KB911777.1_147		cluster29		pfam00248	Aldo_ket_red	Aldo/keto reductase family. This family includes a number of K+ ion channel beta chain regulatory domains - these are reported to have oxidoreductase activity.
1147	===	1504019161	Streptomyces_fulvoviolaceus_NRRL_B_2870_GCA_000718165.1	JOEY01000020.1	TIGR04187	ATP-grasp ribosomal peptide maturase, SA	GRASP_SAV_5884
1148	1504019151	263..511	+	Streptomyces_fulvoviolaceus_NRRL_B_2870_GCA_000718165.1	JOEY01000020.1	1	JOEY01000020.1_1		cluster129
1149	1504019152	599..1093	+	Streptomyces_fulvoviolaceus_NRRL_B_2870_GCA_000718165.1	JOEY01000020.1	2	JOEY01000020.1_2		cluster264		pfam00932	LTD	Lamin Tail Domain. The lamin-tail domain (LTD), which has an immunoglobulin (Ig) fold, is found in Nuclear Lamins, Chlo1887 from Chloroflexus, and several bacterial proteins where it occurs with membrane associated hydrolases of the metallo-beta-lactamase,synaptojanin, and calcineurin-like phosphoesterase superfamilies.
1150	1504019153	1112..2113	-	Streptomyces_fulvoviolaceus_NRRL_B_2870_GCA_000718165.1	JOEY01000020.1	3	JOEY01000020.1_3		cluster313
1151	1504019154	2110..2466	-	Streptomyces_fulvoviolaceus_NRRL_B_2870_GCA_000718165.1	JOEY01000020.1	4	JOEY01000020.1_4		cluster213		pfam03551	PadR	Transcriptional regulator PadR-like family. Members of this family are transcriptional regulators that appear to be related to the pfam01047 family. This family includes PadR, a protein that is involved in negative regulation of phenolic acid metabolism.
1152	1504019155	2592..3188	-	Streptomyces_fulvoviolaceus_NRRL_B_2870_GCA_000718165.1	JOEY01000020.1	5	JOEY01000020.1_5		cluster8784
1153	1504019156	3577..4674	+	Streptomyces_fulvoviolaceus_NRRL_B_2870_GCA_000718165.1	JOEY01000020.1	6	JOEY01000020.1_6		cluster27
1154	1504019157	4667..5236	-	Streptomyces_fulvoviolaceus_NRRL_B_2870_GCA_000718165.1	JOEY01000020.1	7	JOEY01000020.1_7		cluster300
1155	1504019158	5417..6442	-	Streptomyces_fulvoviolaceus_NRRL_B_2870_GCA_000718165.1	JOEY01000020.1	8	JOEY01000020.1_8		cluster37
1156	1504019159	6658..6975	+	Streptomyces_fulvoviolaceus_NRRL_B_2870_GCA_000718165.1	JOEY01000020.1	9	JOEY01000020.1_9		cluster25		pfam06803	DUF1232	Protein of unknown function (DUF1232). This family represents a conserved region of approximately 60 residues within a number of hypothetical bacterial and archaeal proteins of unknown function.
1157	1504019160	7108..7299	+	Streptomyces_fulvoviolaceus_NRRL_B_2870_GCA_000718165.1	JOEY01000020.1	10	JOEY01000020.1_10		cluster2	Precursor	pfam14404	Strep_pep	Ribosomally synthesized peptide in Streptomyces species. A ribosomally synthesized peptide related to microviridin and marinostatin, usually in the gene neighborhood of one or more RimK-like ATP-grasp. The gene-context suggests that it is further modified by the ATP-grasp. The peptide is predicted to function in a defensive or developmental role, or as an antibiotic.
1158	1504019161	7316..8299	+	Streptomyces_fulvoviolaceus_NRRL_B_2870_GCA_000718165.1	JOEY01000020.1	11	JOEY01000020.1_11	+	cluster1		pfam02955	GSH-S_ATP	Prokaryotic glutathione synthetase, ATP-grasp domain.
1159	1504019162	8310..8522	-	Streptomyces_fulvoviolaceus_NRRL_B_2870_GCA_000718165.1	JOEY01000020.1	12	JOEY01000020.1_12		cluster45
1160	1504019163	8638..9108	-	Streptomyces_fulvoviolaceus_NRRL_B_2870_GCA_000718165.1	JOEY01000020.1	13	JOEY01000020.1_13		cluster35
1161	1504019164	9303..10274	+	Streptomyces_fulvoviolaceus_NRRL_B_2870_GCA_000718165.1	JOEY01000020.1	14	JOEY01000020.1_14		cluster28		pfam01965	DJ-1_PfpI	DJ-1/PfpI family. The family includes the protease PfpI. This domain is also found in transcriptional regulators.
1162	1504019165	10299..10604	-	Streptomyces_fulvoviolaceus_NRRL_B_2870_GCA_000718165.1	JOEY01000020.1	15	JOEY01000020.1_15		cluster31		pfam17196	DUF5133	Protein of unknown function (DUF5133). This protein of unknown function is part of the Borrelidin synthesis genomic cluster. Borrelidin is a polyketide antibiotic.
1163	1504019166	10717..11064	+	Streptomyces_fulvoviolaceus_NRRL_B_2870_GCA_000718165.1	JOEY01000020.1	16	JOEY01000020.1_16		cluster198
1164	1504019167	11084..12853	-	Streptomyces_fulvoviolaceus_NRRL_B_2870_GCA_000718165.1	JOEY01000020.1	17	JOEY01000020.1_17		cluster4		pfam00664	ABC_membrane	ABC transporter transmembrane region. This family represents a unit of six transmembrane helices. Many members of the ABC transporter family (pfam00005) have two such regions.
1165	1504019168	12983..13552	-	Streptomyces_fulvoviolaceus_NRRL_B_2870_GCA_000718165.1	JOEY01000020.1	18	JOEY01000020.1_18		cluster63
1166	1504019169	13555..14049	-	Streptomyces_fulvoviolaceus_NRRL_B_2870_GCA_000718165.1	JOEY01000020.1	19	JOEY01000020.1_19		cluster14		pfam13581	HATPase_c_2	Histidine kinase-like ATPase domain.
1167	1504019170	14364..14558	+	Streptomyces_fulvoviolaceus_NRRL_B_2870_GCA_000718165.1	JOEY01000020.1	20	JOEY01000020.1_20		cluster12		pfam04149	DUF397	Domain of unknown function (DUF397). The function of this family is unknown.
1168	1504019171	14689..15612	+	Streptomyces_fulvoviolaceus_NRRL_B_2870_GCA_000718165.1	JOEY01000020.1	21	JOEY01000020.1_21		cluster8		pfam19054	DUF5753	Domain of unknown function (DUF5753). This entry represents a putative ligand binding domain found in bacterial transcription regulators that have an N-terminal HTH domain pfam13560.
1169	===	1503456992	Streptomyces_NRRL_F_525_NRRL_F_525_GCA_000716605.1	JNXE01000017.1	TIGR04187	ATP-grasp ribosomal peptide maturase, SA	GRASP_SAV_5884
1170	1503456982	202594..203964	-	Streptomyces_NRRL_F_525_NRRL_F_525_GCA_000716605.1	JNXE01000017.1	195	JNXE01000017.1_195		cluster165		pfam14606	Lipase_GDSL_3	GDSL-like Lipase/Acylhydrolase family.
1171	1503456983	204088..204663	-	Streptomyces_NRRL_F_525_NRRL_F_525_GCA_000716605.1	JNXE01000017.1	196	JNXE01000017.1_196		cluster6		pfam13305	WHG	WHG domain. This presumed domain is around 80 amino acids in length. It is found to the C-terminus of a DNA-binding helix-turn-helix domain. This domain may be involved in binding to an as yet unknown ligand that allows a transcriptional regulation response to that molecule. The domain is named WHG after three conserved residues near the C-terminus of the domain.
1172	1503456984	204735..205229	+	Streptomyces_NRRL_F_525_NRRL_F_525_GCA_000716605.1	JNXE01000017.1	197	JNXE01000017.1_197		cluster2394		pfam16571	FBP_C	FBP C-terminal treble-clef zinc-finger. FBP_C is a family from the C terminal end of fibronectin-binding proteins. It forms an extended four-cysteine zinc-finger with a unique structural fold. Fibronectin-binding proteins bind to elongation factor G - EF-G, which is mediated by the zinc-finger binding to the C-terminus of EF-G. FBPs release ribosomes by competing with them for EF-G.
1173	1503456985	205534..206391	+	Streptomyces_NRRL_F_525_NRRL_F_525_GCA_000716605.1	JNXE01000017.1	198	JNXE01000017.1_198		cluster29		pfam00248	Aldo_ket_red	Aldo/keto reductase family. This family includes a number of K+ ion channel beta chain regulatory domains - these are reported to have oxidoreductase activity.
1174	1503456986	206499..208268	+	Streptomyces_NRRL_F_525_NRRL_F_525_GCA_000716605.1	JNXE01000017.1	199	JNXE01000017.1_199		cluster4		pfam00664	ABC_membrane	ABC transporter transmembrane region. This family represents a unit of six transmembrane helices. Many members of the ABC transporter family (pfam00005) have two such regions.
1175	1503456987	208343..208585	+	Streptomyces_NRRL_F_525_NRRL_F_525_GCA_000716605.1	JNXE01000017.1	200	JNXE01000017.1_200		cluster31		pfam17196	DUF5133	Protein of unknown function (DUF5133). This protein of unknown function is part of the Borrelidin synthesis genomic cluster. Borrelidin is a polyketide antibiotic.
1176	1503456988	208591..209592	-	Streptomyces_NRRL_F_525_NRRL_F_525_GCA_000716605.1	JNXE01000017.1	201	JNXE01000017.1_201		cluster28		pfam01965	DJ-1_PfpI	DJ-1/PfpI family. The family includes the protease PfpI. This domain is also found in transcriptional regulators.
1177	1503456989	209704..210171	+	Streptomyces_NRRL_F_525_NRRL_F_525_GCA_000716605.1	JNXE01000017.1	202	JNXE01000017.1_202		cluster35
1178	1503456990	210176..212215	-	Streptomyces_NRRL_F_525_NRRL_F_525_GCA_000716605.1	JNXE01000017.1	203	JNXE01000017.1_203		cluster72		pfam07228	SpoIIE	Stage II sporulation protein E (SpoIIE). This family contains a number of bacterial stage II sporulation E proteins (EC:3.1.3.16). These are required for formation of a normal polar septum during sporulation. The N-terminal region is hydrophobic and is expected to contain up to 12 membrane-spanning segments.
1179	1503456991	212417..213574	+	Streptomyces_NRRL_F_525_NRRL_F_525_GCA_000716605.1	JNXE01000017.1	204	JNXE01000017.1_204		cluster53		pfam00144	Beta-lactamase	Beta-lactamase. This family appears to be distantly related to pfam00905 and PF00768 D-alanyl-D-alanine carboxypeptidase.
1180	1503456992	213618..214604	-	Streptomyces_NRRL_F_525_NRRL_F_525_GCA_000716605.1	JNXE01000017.1	205	JNXE01000017.1_205	+	cluster1		pfam08443	RimK	RimK-like ATP-grasp domain. This ATP-grasp domain is found in the ribosomal S6 modification enzyme RimK.
1181	1503456993	214621..214812	-	Streptomyces_NRRL_F_525_NRRL_F_525_GCA_000716605.1	JNXE01000017.1	206	JNXE01000017.1_206		cluster2	Precursor	pfam14404	Strep_pep	Ribosomally synthesized peptide in Streptomyces species. A ribosomally synthesized peptide related to microviridin and marinostatin, usually in the gene neighborhood of one or more RimK-like ATP-grasp. The gene-context suggests that it is further modified by the ATP-grasp. The peptide is predicted to function in a defensive or developmental role, or as an antibiotic.
1182	1503456994	214977..215273	-	Streptomyces_NRRL_F_525_NRRL_F_525_GCA_000716605.1	JNXE01000017.1	207	JNXE01000017.1_207		cluster25		pfam06803	DUF1232	Protein of unknown function (DUF1232). This family represents a conserved region of approximately 60 residues within a number of hypothetical bacterial and archaeal proteins of unknown function.
1183	1503456995	215490..216227	+	Streptomyces_NRRL_F_525_NRRL_F_525_GCA_000716605.1	JNXE01000017.1	208	JNXE01000017.1_208		cluster132		pfam12833	HTH_18	Helix-turn-helix domain.
1184	1503456996	216229..217500	-	Streptomyces_NRRL_F_525_NRRL_F_525_GCA_000716605.1	JNXE01000017.1	209	JNXE01000017.1_209		cluster1151		pfam01120	Alpha_L_fucos	Alpha-L-fucosidase.
1185	1503456997	217663..218856	-	Streptomyces_NRRL_F_525_NRRL_F_525_GCA_000716605.1	JNXE01000017.1	210	JNXE01000017.1_210		cluster27
1186	1503456998	219131..219562	-	Streptomyces_NRRL_F_525_NRRL_F_525_GCA_000716605.1	JNXE01000017.1	211	JNXE01000017.1_211		cluster871
1187	1503456999	219824..220354	+	Streptomyces_NRRL_F_525_NRRL_F_525_GCA_000716605.1	JNXE01000017.1	212	JNXE01000017.1_212		cluster570		pfam03551	PadR	Transcriptional regulator PadR-like family. Members of this family are transcriptional regulators that appear to be related to the pfam01047 family. This family includes PadR, a protein that is involved in negative regulation of phenolic acid metabolism.
1188	1503457000	220482..221657	+	Streptomyces_NRRL_F_525_NRRL_F_525_GCA_000716605.1	JNXE01000017.1	213	JNXE01000017.1_213		cluster4238
1189	1503457001	221596..222141	-	Streptomyces_NRRL_F_525_NRRL_F_525_GCA_000716605.1	JNXE01000017.1	214	JNXE01000017.1_214		cluster312		pfam06626	DUF1152	Protein of unknown function (DUF1152). This family consists of several hypothetical archaeal proteins of unknown function.
1190	1503457002	222131..222481	-	Streptomyces_NRRL_F_525_NRRL_F_525_GCA_000716605.1	JNXE01000017.1	215	JNXE01000017.1_215		cluster312
1191	===	1503247515	Streptomyces_NRRL_B_24501_NRRL_B_24501_GCA_000716085.1	KL574141.1	TIGR04187	ATP-grasp ribosomal peptide maturase, SA	GRASP_SAV_5884
1192	1503247505	22148..22213	+	Streptomyces_NRRL_B_24501_NRRL_B_24501_GCA_000716085.1	KL574141.1	28	KL574141.1_28		cluster29
1193	1503247506	22303..22647	+	Streptomyces_NRRL_B_24501_NRRL_B_24501_GCA_000716085.1	KL574141.1	29	KL574141.1_29		cluster4
1194	1503247507	22914..24317	+	Streptomyces_NRRL_B_24501_NRRL_B_24501_GCA_000716085.1	KL574141.1	30	KL574141.1_30		cluster4		pfam00664	ABC_membrane	ABC transporter transmembrane region. This family represents a unit of six transmembrane helices. Many members of the ABC transporter family (pfam00005) have two such regions.
1195	1503247508	24425..24670	+	Streptomyces_NRRL_B_24501_NRRL_B_24501_GCA_000716085.1	KL574141.1	31	KL574141.1_31		cluster31		pfam17196	DUF5133	Protein of unknown function (DUF5133). This protein of unknown function is part of the Borrelidin synthesis genomic cluster. Borrelidin is a polyketide antibiotic.
1196	1503247509	24676..25644	-	Streptomyces_NRRL_B_24501_NRRL_B_24501_GCA_000716085.1	KL574141.1	32	KL574141.1_32		cluster28		pfam01965	DJ-1_PfpI	DJ-1/PfpI family. The family includes the protease PfpI. This domain is also found in transcriptional regulators.
1197	1503247510	25789..26256	+	Streptomyces_NRRL_B_24501_NRRL_B_24501_GCA_000716085.1	KL574141.1	33	KL574141.1_33		cluster35
1198	1503247511	26261..28300	-	Streptomyces_NRRL_B_24501_NRRL_B_24501_GCA_000716085.1	KL574141.1	34	KL574141.1_34		cluster72		pfam07228	SpoIIE	Stage II sporulation protein E (SpoIIE). This family contains a number of bacterial stage II sporulation E proteins (EC:3.1.3.16). These are required for formation of a normal polar septum during sporulation. The N-terminal region is hydrophobic and is expected to contain up to 12 membrane-spanning segments.
1199	1503247512	28501..29007	+	Streptomyces_NRRL_B_24501_NRRL_B_24501_GCA_000716085.1	KL574141.1	35	KL574141.1_35		cluster53		pfam00144	Beta-lactamase	Beta-lactamase. This family appears to be distantly related to pfam00905 and PF00768 D-alanyl-D-alanine carboxypeptidase.
1200	1503247513	29247..29582	+	Streptomyces_NRRL_B_24501_NRRL_B_24501_GCA_000716085.1	KL574141.1	36	KL574141.1_36		cluster53		pfam00144	Beta-lactamase	Beta-lactamase. This family appears to be distantly related to pfam00905 and PF00768 D-alanyl-D-alanine carboxypeptidase.
1201	1503247514	29860..30132	+	Streptomyces_NRRL_B_24501_NRRL_B_24501_GCA_000716085.1	KL574141.1	37	KL574141.1_37		cluster53
1202	1503247515	30172..30807	-	Streptomyces_NRRL_B_24501_NRRL_B_24501_GCA_000716085.1	KL574141.1	38	KL574141.1_38	+	cluster1		pfam08443	RimK	RimK-like ATP-grasp domain. This ATP-grasp domain is found in the ribosomal S6 modification enzyme RimK.
1203	1503247516	31074..31433	-	Streptomyces_NRRL_B_24501_NRRL_B_24501_GCA_000716085.1	KL574141.1	39	KL574141.1_39	+	cluster1		TIGR04187	GRASP_SAV_5884	ATP-grasp ribosomal peptide maturase, SAV_5884 family. Members of this protein family are ATP-grasp ligase family enzymes that regularly occur in a contexts with a methyltransferase and a putative ribosomally translated post-translationally modified peptide precursor. Because of this conserved gene neighborhood and close sequence similarity to ATP-grasp enzymes from microviridin/marinostatin bios…
1204	1503247517	31450..31641	-	Streptomyces_NRRL_B_24501_NRRL_B_24501_GCA_000716085.1	KL574141.1	40	KL574141.1_40		cluster2	Precursor	pfam14404	Strep_pep	Ribosomally synthesized peptide in Streptomyces species. A ribosomally synthesized peptide related to microviridin and marinostatin, usually in the gene neighborhood of one or more RimK-like ATP-grasp. The gene-context suggests that it is further modified by the ATP-grasp. The peptide is predicted to function in a defensive or developmental role, or as an antibiotic.
1205	1503247518	31806..32102	-	Streptomyces_NRRL_B_24501_NRRL_B_24501_GCA_000716085.1	KL574141.1	41	KL574141.1_41		cluster25		pfam06803	DUF1232	Protein of unknown function (DUF1232). This family represents a conserved region of approximately 60 residues within a number of hypothetical bacterial and archaeal proteins of unknown function.
1206	1503247519	32268..32651	+	Streptomyces_NRRL_B_24501_NRRL_B_24501_GCA_000716085.1	KL574141.1	42	KL574141.1_42		cluster132		cd02214	cupin_MJ1618	Methanocaldococcus jannaschii MJ1618 and related proteins, cupin domain. This family includes bacterial and archaeal proteins homologous to MJ1618, a Methanocaldococcus jannaschii protein of unknown function with a cupin beta barrel domain. The active site of members of the cupin superfamily is generally located at the center of a conserved barrel and usually includes a metal ion.
1207	1503247520	32812..33216	+	Streptomyces_NRRL_B_24501_NRRL_B_24501_GCA_000716085.1	KL574141.1	43	KL574141.1_43		cluster132		pfam12833	HTH_18	Helix-turn-helix domain.
1208	1503247521	33342..34613	-	Streptomyces_NRRL_B_24501_NRRL_B_24501_GCA_000716085.1	KL574141.1	44	KL574141.1_44		cluster1151		pfam01120	Alpha_L_fucos	Alpha-L-fucosidase.
1209	1503247522	34752..35399	+	Streptomyces_NRRL_B_24501_NRRL_B_24501_GCA_000716085.1	KL574141.1	45	KL574141.1_45		cluster300		pfam11716	MDMPI_N	Mycothiol maleylpyruvate isomerase N-terminal domain.
1210	1503247523	35749..36852	-	Streptomyces_NRRL_B_24501_NRRL_B_24501_GCA_000716085.1	KL574141.1	46	KL574141.1_46		cluster27
1211	1503247524	37127..37465	-	Streptomyces_NRRL_B_24501_NRRL_B_24501_GCA_000716085.1	KL574141.1	47	KL574141.1_47		cluster871
1212	1503247525	37984..38181	+	Streptomyces_NRRL_B_24501_NRRL_B_24501_GCA_000716085.1	KL574141.1	48	KL574141.1_48		cluster570
1213	===	1300699650	Streptomyces_prunicolor_NBRC_13075_GCA_000367365.1	BARF01000025.1	TIGR04187	ATP-grasp ribosomal peptide maturase, SA	GRASP_SAV_5884
1214	1300699640	162454..163374	-	Streptomyces_prunicolor_NBRC_13075_GCA_000367365.1	BARF01000025.1	143	BARF01000025.1_143		cluster382		pfam12680	SnoaL_2	SnoaL-like domain. This family contains a large number of proteins that share the SnoaL fold.
1215	1300699641	163413..164378	+	Streptomyces_prunicolor_NBRC_13075_GCA_000367365.1	BARF01000025.1	144	BARF01000025.1_144		cluster312		pfam06626	DUF1152	Protein of unknown function (DUF1152). This family consists of several hypothetical archaeal proteins of unknown function.
1216	1300699642	164317..165477	-	Streptomyces_prunicolor_NBRC_13075_GCA_000367365.1	BARF01000025.1	145	BARF01000025.1_145		cluster4238		pfam10067	DUF2306	Predicted membrane protein (DUF2306). Members of this family of hypothetical bacterial proteins have no known function.
1217	1300699643	165606..165749	-	Streptomyces_prunicolor_NBRC_13075_GCA_000367365.1	BARF01000025.1	146	BARF01000025.1_146		cluster4867
1218	1300699644	165931..166362	+	Streptomyces_prunicolor_NBRC_13075_GCA_000367365.1	BARF01000025.1	147	BARF01000025.1_147		cluster871
1219	1300699645	166679..167836	+	Streptomyces_prunicolor_NBRC_13075_GCA_000367365.1	BARF01000025.1	148	BARF01000025.1_148		cluster27
1220	1300699646	167979..169250	+	Streptomyces_prunicolor_NBRC_13075_GCA_000367365.1	BARF01000025.1	149	BARF01000025.1_149		cluster1151		pfam01120	Alpha_L_fucos	Alpha-L-fucosidase.
1221	1300699647	169252..170049	-	Streptomyces_prunicolor_NBRC_13075_GCA_000367365.1	BARF01000025.1	150	BARF01000025.1_150		cluster132		pfam12833	HTH_18	Helix-turn-helix domain.
1222	1300699648	170207..170503	+	Streptomyces_prunicolor_NBRC_13075_GCA_000367365.1	BARF01000025.1	151	BARF01000025.1_151		cluster25		pfam06803	DUF1232	Protein of unknown function (DUF1232). This family represents a conserved region of approximately 60 residues within a number of hypothetical bacterial and archaeal proteins of unknown function.
1223	1300699649	170670..170861	+	Streptomyces_prunicolor_NBRC_13075_GCA_000367365.1	BARF01000025.1	152	BARF01000025.1_152		cluster2	Precursor	pfam14404	Strep_pep	Ribosomally synthesized peptide in Streptomyces species. A ribosomally synthesized peptide related to microviridin and marinostatin, usually in the gene neighborhood of one or more RimK-like ATP-grasp. The gene-context suggests that it is further modified by the ATP-grasp. The peptide is predicted to function in a defensive or developmental role, or as an antibiotic.
1224	1300699650	170878..171864	+	Streptomyces_prunicolor_NBRC_13075_GCA_000367365.1	BARF01000025.1	153	BARF01000025.1_153	+	cluster1		pfam08443	RimK	RimK-like ATP-grasp domain. This ATP-grasp domain is found in the ribosomal S6 modification enzyme RimK.
1225	1300699651	171908..173065	-	Streptomyces_prunicolor_NBRC_13075_GCA_000367365.1	BARF01000025.1	154	BARF01000025.1_154		cluster53		pfam00144	Beta-lactamase	Beta-lactamase. This family appears to be distantly related to pfam00905 and PF00768 D-alanyl-D-alanine carboxypeptidase.
1226	1300699652	173266..175305	+	Streptomyces_prunicolor_NBRC_13075_GCA_000367365.1	BARF01000025.1	155	BARF01000025.1_155		cluster72		pfam07228	SpoIIE	Stage II sporulation protein E (SpoIIE). This family contains a number of bacterial stage II sporulation E proteins (EC:3.1.3.16). These are required for formation of a normal polar septum during sporulation. The N-terminal region is hydrophobic and is expected to contain up to 12 membrane-spanning segments.
1227	1300699653	175315..175782	-	Streptomyces_prunicolor_NBRC_13075_GCA_000367365.1	BARF01000025.1	156	BARF01000025.1_156		cluster35
1228	1300699654	175894..176895	+	Streptomyces_prunicolor_NBRC_13075_GCA_000367365.1	BARF01000025.1	157	BARF01000025.1_157		cluster28		pfam01965	DJ-1_PfpI	DJ-1/PfpI family. The family includes the protease PfpI. This domain is also found in transcriptional regulators.
1229	1300699655	176914..177156	-	Streptomyces_prunicolor_NBRC_13075_GCA_000367365.1	BARF01000025.1	158	BARF01000025.1_158		cluster31		pfam17196	DUF5133	Protein of unknown function (DUF5133). This protein of unknown function is part of the Borrelidin synthesis genomic cluster. Borrelidin is a polyketide antibiotic.
1230	1300699656	177232..179001	-	Streptomyces_prunicolor_NBRC_13075_GCA_000367365.1	BARF01000025.1	159	BARF01000025.1_159		cluster4		pfam00664	ABC_membrane	ABC transporter transmembrane region. This family represents a unit of six transmembrane helices. Many members of the ABC transporter family (pfam00005) have two such regions.
1231	1300699657	179125..179982	-	Streptomyces_prunicolor_NBRC_13075_GCA_000367365.1	BARF01000025.1	160	BARF01000025.1_160		cluster29		pfam00248	Aldo_ket_red	Aldo/keto reductase family. This family includes a number of K+ ion channel beta chain regulatory domains - these are reported to have oxidoreductase activity.
1232	1300699658	180189..180683	-	Streptomyces_prunicolor_NBRC_13075_GCA_000367365.1	BARF01000025.1	161	BARF01000025.1_161		cluster2394		pfam16571	FBP_C	FBP C-terminal treble-clef zinc-finger. FBP_C is a family from the C terminal end of fibronectin-binding proteins. It forms an extended four-cysteine zinc-finger with a unique structural fold. Fibronectin-binding proteins bind to elongation factor G - EF-G, which is mediated by the zinc-finger binding to the C-terminus of EF-G. FBPs release ribosomes by competing with them for EF-G.
1233	1300699659	180749..181360	+	Streptomyces_prunicolor_NBRC_13075_GCA_000367365.1	BARF01000025.1	162	BARF01000025.1_162		cluster6		pfam13305	WHG	WHG domain. This presumed domain is around 80 amino acids in length. It is found to the C-terminus of a DNA-binding helix-turn-helix domain. This domain may be involved in binding to an as yet unknown ligand that allows a transcriptional regulation response to that molecule. The domain is named WHG after three conserved residues near the C-terminus of the domain.
1234	1300699660	181365..182579	+	Streptomyces_prunicolor_NBRC_13075_GCA_000367365.1	BARF01000025.1	163	BARF01000025.1_163		cluster165		pfam14606	Lipase_GDSL_3	GDSL-like Lipase/Acylhydrolase family.
1235	===	1503380444	Streptomyces_xylophagus_NRRL_B_12029_GCA_000716435.1	JNWO01000002.1	TIGR04187	ATP-grasp ribosomal peptide maturase, SA	GRASP_SAV_5884
1236	1503380434	195596..195982	+	Streptomyces_xylophagus_NRRL_B_12029_GCA_000716435.1	JNWO01000002.1	199	JNWO01000002.1_199		cluster710
1237	1503380435	195984..196871	-	Streptomyces_xylophagus_NRRL_B_12029_GCA_000716435.1	JNWO01000002.1	200	JNWO01000002.1_200		cluster33		pfam01408	GFO_IDH_MocA	Oxidoreductase family, NAD-binding Rossmann fold. This family of enzymes utilize NADP or NAD. This family is called the GFO/IDH/MOCA family in swiss-prot.
1238	1503380436	197186..198043	+	Streptomyces_xylophagus_NRRL_B_12029_GCA_000716435.1	JNWO01000002.1	201	JNWO01000002.1_201		cluster29		pfam00248	Aldo_ket_red	Aldo/keto reductase family. This family includes a number of K+ ion channel beta chain regulatory domains - these are reported to have oxidoreductase activity.
1239	1503380437	198134..199906	+	Streptomyces_xylophagus_NRRL_B_12029_GCA_000716435.1	JNWO01000002.1	202	JNWO01000002.1_202		cluster4		pfam00664	ABC_membrane	ABC transporter transmembrane region. This family represents a unit of six transmembrane helices. Many members of the ABC transporter family (pfam00005) have two such regions.
1240	1503380438	199980..200210	+	Streptomyces_xylophagus_NRRL_B_12029_GCA_000716435.1	JNWO01000002.1	203	JNWO01000002.1_203		cluster31		pfam17196	DUF5133	Protein of unknown function (DUF5133). This protein of unknown function is part of the Borrelidin synthesis genomic cluster. Borrelidin is a polyketide antibiotic.
1241	1503380439	200216..201184	-	Streptomyces_xylophagus_NRRL_B_12029_GCA_000716435.1	JNWO01000002.1	204	JNWO01000002.1_204		cluster28		pfam01965	DJ-1_PfpI	DJ-1/PfpI family. The family includes the protease PfpI. This domain is also found in transcriptional regulators.
1242	1503380440	201329..201796	+	Streptomyces_xylophagus_NRRL_B_12029_GCA_000716435.1	JNWO01000002.1	205	JNWO01000002.1_205		cluster35
1243	1503380441	201801..203840	-	Streptomyces_xylophagus_NRRL_B_12029_GCA_000716435.1	JNWO01000002.1	206	JNWO01000002.1_206		cluster72		pfam07228	SpoIIE	Stage II sporulation protein E (SpoIIE). This family contains a number of bacterial stage II sporulation E proteins (EC:3.1.3.16). These are required for formation of a normal polar septum during sporulation. The N-terminal region is hydrophobic and is expected to contain up to 12 membrane-spanning segments.
1244	1503380442	204041..205186	+	Streptomyces_xylophagus_NRRL_B_12029_GCA_000716435.1	JNWO01000002.1	207	JNWO01000002.1_207		cluster53		pfam00144	Beta-lactamase	Beta-lactamase. This family appears to be distantly related to pfam00905 and PF00768 D-alanyl-D-alanine carboxypeptidase.
1245	1503380443	205278..205784	+	Streptomyces_xylophagus_NRRL_B_12029_GCA_000716435.1	JNWO01000002.1	208	JNWO01000002.1_208		cluster3221		pfam13676	TIR_2	TIR domain. This is a family of bacterial Toll-like receptors.
1246	1503380444	205809..206795	-	Streptomyces_xylophagus_NRRL_B_12029_GCA_000716435.1	JNWO01000002.1	209	JNWO01000002.1_209	+	cluster1		pfam08443	RimK	RimK-like ATP-grasp domain. This ATP-grasp domain is found in the ribosomal S6 modification enzyme RimK.
1247	1503380445	206812..207003	-	Streptomyces_xylophagus_NRRL_B_12029_GCA_000716435.1	JNWO01000002.1	210	JNWO01000002.1_210		cluster2	Precursor	pfam14404	Strep_pep	Ribosomally synthesized peptide in Streptomyces species. A ribosomally synthesized peptide related to microviridin and marinostatin, usually in the gene neighborhood of one or more RimK-like ATP-grasp. The gene-context suggests that it is further modified by the ATP-grasp. The peptide is predicted to function in a defensive or developmental role, or as an antibiotic.
1248	1503380446	207168..207464	-	Streptomyces_xylophagus_NRRL_B_12029_GCA_000716435.1	JNWO01000002.1	211	JNWO01000002.1_211		cluster25		pfam06803	DUF1232	Protein of unknown function (DUF1232). This family represents a conserved region of approximately 60 residues within a number of hypothetical bacterial and archaeal proteins of unknown function.
1249	1503380447	207621..208418	+	Streptomyces_xylophagus_NRRL_B_12029_GCA_000716435.1	JNWO01000002.1	212	JNWO01000002.1_212		cluster132		pfam12833	HTH_18	Helix-turn-helix domain.
1250	1503380448	208479..209750	-	Streptomyces_xylophagus_NRRL_B_12029_GCA_000716435.1	JNWO01000002.1	213	JNWO01000002.1_213		cluster1151		pfam01120	Alpha_L_fucos	Alpha-L-fucosidase.
1251	1503380449	210046..211236	-	Streptomyces_xylophagus_NRRL_B_12029_GCA_000716435.1	JNWO01000002.1	214	JNWO01000002.1_214		cluster27
1252	1503380450	211507..211938	-	Streptomyces_xylophagus_NRRL_B_12029_GCA_000716435.1	JNWO01000002.1	215	JNWO01000002.1_215		cluster871
1253	1503380451	212621..213586	-	Streptomyces_xylophagus_NRRL_B_12029_GCA_000716435.1	JNWO01000002.1	216	JNWO01000002.1_216		cluster312		pfam06626	DUF1152	Protein of unknown function (DUF1152). This family consists of several hypothetical archaeal proteins of unknown function.
1254	1503380452	213625..214563	+	Streptomyces_xylophagus_NRRL_B_12029_GCA_000716435.1	JNWO01000002.1	217	JNWO01000002.1_217		cluster382		pfam12680	SnoaL_2	SnoaL-like domain. This family contains a large number of proteins that share the SnoaL fold.
1255	1503380453	214621..215178	+	Streptomyces_xylophagus_NRRL_B_12029_GCA_000716435.1	JNWO01000002.1	218	JNWO01000002.1_218		cluster277		pfam01872	RibD_C	RibD C-terminal domain. The function of this domain is not known, but it is thought to be involved in riboflavin biosynthesis. This domain is found in the C-terminus of RibD/RibG, in combination with pfam00383, as well as in isolation in some archaebacterial proteins. This family appears to be related to pfam00186.
1256	1503380454	215243..216388	-	Streptomyces_xylophagus_NRRL_B_12029_GCA_000716435.1	JNWO01000002.1	219	JNWO01000002.1_219		cluster1007		pfam00665	rve	Integrase core domain. Integrase mediates integration of a DNA copy of the viral genome into the host chromosome. Integrase is composed of three domains. The amino-terminal domain is a zinc binding domain pfam02022. This domain is the central catalytic domain. The carboxyl terminal domain that is a non-specific DNA binding domain pfam00552. The catalytic domain acts as an endonuclease when two nu…
1257	===	1301600172	Streptomyces_hokutonensis_R1_NS_10_GCA_000376565.1	BARG01000038.1	TIGR04187	ATP-grasp ribosomal peptide maturase, SA	GRASP_SAV_5884
1258	1301600162	191482..192369	-	Streptomyces_hokutonensis_R1_NS_10_GCA_000376565.1	BARG01000038.1	189	BARG01000038.1_189		cluster33		pfam01408	GFO_IDH_MocA	Oxidoreductase family, NAD-binding Rossmann fold. This family of enzymes utilize NADP or NAD. This family is called the GFO/IDH/MOCA family in swiss-prot.
1259	1301600163	192507..193211	-	Streptomyces_hokutonensis_R1_NS_10_GCA_000376565.1	BARG01000038.1	190	BARG01000038.1_190		cluster9271
1260	1301600164	193499..194356	+	Streptomyces_hokutonensis_R1_NS_10_GCA_000376565.1	BARG01000038.1	191	BARG01000038.1_191		cluster29		pfam00248	Aldo_ket_red	Aldo/keto reductase family. This family includes a number of K+ ion channel beta chain regulatory domains - these are reported to have oxidoreductase activity.
1261	1301600165	194446..196218	+	Streptomyces_hokutonensis_R1_NS_10_GCA_000376565.1	BARG01000038.1	192	BARG01000038.1_192		cluster4		pfam00664	ABC_membrane	ABC transporter transmembrane region. This family represents a unit of six transmembrane helices. Many members of the ABC transporter family (pfam00005) have two such regions.
1262	1301600166	196228..196518	+	Streptomyces_hokutonensis_R1_NS_10_GCA_000376565.1	BARG01000038.1	193	BARG01000038.1_193		cluster31		pfam17196	DUF5133	Protein of unknown function (DUF5133). This protein of unknown function is part of the Borrelidin synthesis genomic cluster. Borrelidin is a polyketide antibiotic.
1263	1301600167	196524..197492	-	Streptomyces_hokutonensis_R1_NS_10_GCA_000376565.1	BARG01000038.1	194	BARG01000038.1_194		cluster28		pfam01965	DJ-1_PfpI	DJ-1/PfpI family. The family includes the protease PfpI. This domain is also found in transcriptional regulators.
1264	1301600168	197637..198104	+	Streptomyces_hokutonensis_R1_NS_10_GCA_000376565.1	BARG01000038.1	195	BARG01000038.1_195		cluster35
1265	1301600169	198109..200145	-	Streptomyces_hokutonensis_R1_NS_10_GCA_000376565.1	BARG01000038.1	196	BARG01000038.1_196		cluster72		pfam07228	SpoIIE	Stage II sporulation protein E (SpoIIE). This family contains a number of bacterial stage II sporulation E proteins (EC:3.1.3.16). These are required for formation of a normal polar septum during sporulation. The N-terminal region is hydrophobic and is expected to contain up to 12 membrane-spanning segments.
1266	1301600170	200346..201491	+	Streptomyces_hokutonensis_R1_NS_10_GCA_000376565.1	BARG01000038.1	197	BARG01000038.1_197		cluster53		pfam00144	Beta-lactamase	Beta-lactamase. This family appears to be distantly related to pfam00905 and PF00768 D-alanyl-D-alanine carboxypeptidase.
1267	1301600171	201520..202089	+	Streptomyces_hokutonensis_R1_NS_10_GCA_000376565.1	BARG01000038.1	198	BARG01000038.1_198		cluster3221		pfam13676	TIR_2	TIR domain. This is a family of bacterial Toll-like receptors.
1268	1301600172	202114..203100	-	Streptomyces_hokutonensis_R1_NS_10_GCA_000376565.1	BARG01000038.1	199	BARG01000038.1_199	+	cluster1		pfam08443	RimK	RimK-like ATP-grasp domain. This ATP-grasp domain is found in the ribosomal S6 modification enzyme RimK.
1269	1301600173	203117..203308	-	Streptomyces_hokutonensis_R1_NS_10_GCA_000376565.1	BARG01000038.1	200	BARG01000038.1_200		cluster2	Precursor	pfam14404	Strep_pep	Ribosomally synthesized peptide in Streptomyces species. A ribosomally synthesized peptide related to microviridin and marinostatin, usually in the gene neighborhood of one or more RimK-like ATP-grasp. The gene-context suggests that it is further modified by the ATP-grasp. The peptide is predicted to function in a defensive or developmental role, or as an antibiotic.
1270	1301600174	203473..203802	-	Streptomyces_hokutonensis_R1_NS_10_GCA_000376565.1	BARG01000038.1	201	BARG01000038.1_201		cluster25		pfam06803	DUF1232	Protein of unknown function (DUF1232). This family represents a conserved region of approximately 60 residues within a number of hypothetical bacterial and archaeal proteins of unknown function.
1271	1301600175	203925..204728	+	Streptomyces_hokutonensis_R1_NS_10_GCA_000376565.1	BARG01000038.1	202	BARG01000038.1_202		cluster132		pfam12833	HTH_18	Helix-turn-helix domain.
1272	1301600176	204922..206193	-	Streptomyces_hokutonensis_R1_NS_10_GCA_000376565.1	BARG01000038.1	203	BARG01000038.1_203		cluster1151		pfam01120	Alpha_L_fucos	Alpha-L-fucosidase.
1273	1301600177	206343..206990	+	Streptomyces_hokutonensis_R1_NS_10_GCA_000376565.1	BARG01000038.1	204	BARG01000038.1_204		cluster300		pfam11716	MDMPI_N	Mycothiol maleylpyruvate isomerase N-terminal domain.
1274	1301600178	206973..208187	-	Streptomyces_hokutonensis_R1_NS_10_GCA_000376565.1	BARG01000038.1	205	BARG01000038.1_205		cluster27
1275	1301600179	208452..208871	-	Streptomyces_hokutonensis_R1_NS_10_GCA_000376565.1	BARG01000038.1	206	BARG01000038.1_206		cluster871
1276	1301600180	209167..211245	+	Streptomyces_hokutonensis_R1_NS_10_GCA_000376565.1	BARG01000038.1	207	BARG01000038.1_207		cluster72		pfam07228	SpoIIE	Stage II sporulation protein E (SpoIIE). This family contains a number of bacterial stage II sporulation E proteins (EC:3.1.3.16). These are required for formation of a normal polar septum during sporulation. The N-terminal region is hydrophobic and is expected to contain up to 12 membrane-spanning segments.
1277	1301600181	211265..212230	-	Streptomyces_hokutonensis_R1_NS_10_GCA_000376565.1	BARG01000038.1	208	BARG01000038.1_208		cluster312		pfam06626	DUF1152	Protein of unknown function (DUF1152). This family consists of several hypothetical archaeal proteins of unknown function.
1278	1301600182	212269..213207	+	Streptomyces_hokutonensis_R1_NS_10_GCA_000376565.1	BARG01000038.1	209	BARG01000038.1_209		cluster382		pfam12680	SnoaL_2	SnoaL-like domain. This family contains a large number of proteins that share the SnoaL fold.
1279	===	1505127563	Streptomyces_cellulosae_NRRL_B_2687_GCA_000721105.1	JOEV01000041.1	TIGR04187	ATP-grasp ribosomal peptide maturase, SA	GRASP_SAV_5884
1280	1505127553	17383..19977	+	Streptomyces_cellulosae_NRRL_B_2687_GCA_000721105.1	JOEV01000041.1	15	JOEV01000041.1_15		cluster72		pfam07228	SpoIIE	Stage II sporulation protein E (SpoIIE). This family contains a number of bacterial stage II sporulation E proteins (EC:3.1.3.16). These are required for formation of a normal polar septum during sporulation. The N-terminal region is hydrophobic and is expected to contain up to 12 membrane-spanning segments.
1281	1505127554	20114..20953	+	Streptomyces_cellulosae_NRRL_B_2687_GCA_000721105.1	JOEV01000041.1	16	JOEV01000041.1_16		cluster470		pfam01374	Glyco_hydro_46	Glycosyl hydrolase family 46. This family are chitosanase enzymes.
1282	1505127555	21126..22490	+	Streptomyces_cellulosae_NRRL_B_2687_GCA_000721105.1	JOEV01000041.1	17	JOEV01000041.1_17		cluster169		pfam07992	Pyr_redox_2	Pyridine nucleotide-disulphide oxidoreductase. This family includes both class I and class II oxidoreductases and also NADH oxidases and peroxidases. This domain is actually a small NADH binding domain within a larger FAD binding domain.
1283	1505127556	22817..23701	+	Streptomyces_cellulosae_NRRL_B_2687_GCA_000721105.1	JOEV01000041.1	18	JOEV01000041.1_18		cluster3502		pfam07161	LppX_LprAFG	LppX_LprAFG lipoprotein. This entry consists of several lipoproteins mainly from Mycobacterium species, collectively known as the LppX_ LprAFG family. Proteins in this entry include LprG, LppX, LprF and lprA.
1284	1505127557	23798..24892	+	Streptomyces_cellulosae_NRRL_B_2687_GCA_000721105.1	JOEV01000041.1	19	JOEV01000041.1_19		cluster27
1285	1505127558	24990..25547	+	Streptomyces_cellulosae_NRRL_B_2687_GCA_000721105.1	JOEV01000041.1	20	JOEV01000041.1_20		cluster51		pfam01799	Fer2_2	[2Fe-2S] binding domain.
1286	1505127559	25544..26536	+	Streptomyces_cellulosae_NRRL_B_2687_GCA_000721105.1	JOEV01000041.1	21	JOEV01000041.1_21		cluster56		pfam00941	FAD_binding_5	FAD binding domain in molybdopterin dehydrogenase.
1287	1505127560	26562..28679	+	Streptomyces_cellulosae_NRRL_B_2687_GCA_000721105.1	JOEV01000041.1	22	JOEV01000041.1_22		cluster48		pfam02738	Ald_Xan_dh_C2	Molybdopterin-binding domain of aldehyde dehydrogenase.
1288	1505127561	28997..29302	+	Streptomyces_cellulosae_NRRL_B_2687_GCA_000721105.1	JOEV01000041.1	23	JOEV01000041.1_23		cluster25		pfam06803	DUF1232	Protein of unknown function (DUF1232). This family represents a conserved region of approximately 60 residues within a number of hypothetical bacterial and archaeal proteins of unknown function.
1289	1505127562	29422..29613	+	Streptomyces_cellulosae_NRRL_B_2687_GCA_000721105.1	JOEV01000041.1	24	JOEV01000041.1_24		cluster2	Precursor	pfam14404	Strep_pep	Ribosomally synthesized peptide in Streptomyces species. A ribosomally synthesized peptide related to microviridin and marinostatin, usually in the gene neighborhood of one or more RimK-like ATP-grasp. The gene-context suggests that it is further modified by the ATP-grasp. The peptide is predicted to function in a defensive or developmental role, or as an antibiotic.
1290	1505127563	29630..30613	+	Streptomyces_cellulosae_NRRL_B_2687_GCA_000721105.1	JOEV01000041.1	25	JOEV01000041.1_25	+	cluster1		pfam08443	RimK	RimK-like ATP-grasp domain. This ATP-grasp domain is found in the ribosomal S6 modification enzyme RimK.
1291	1505127564	30980..31456	-	Streptomyces_cellulosae_NRRL_B_2687_GCA_000721105.1	JOEV01000041.1	26	JOEV01000041.1_26		cluster35
1292	1505127565	31636..32622	+	Streptomyces_cellulosae_NRRL_B_2687_GCA_000721105.1	JOEV01000041.1	27	JOEV01000041.1_27		cluster28		pfam01965	DJ-1_PfpI	DJ-1/PfpI family. The family includes the protease PfpI. This domain is also found in transcriptional regulators.
1293	1505127566	32660..32983	-	Streptomyces_cellulosae_NRRL_B_2687_GCA_000721105.1	JOEV01000041.1	28	JOEV01000041.1_28		cluster31		pfam17196	DUF5133	Protein of unknown function (DUF5133). This protein of unknown function is part of the Borrelidin synthesis genomic cluster. Borrelidin is a polyketide antibiotic.
1294	1505127567	33307..33714	-	Streptomyces_cellulosae_NRRL_B_2687_GCA_000721105.1	JOEV01000041.1	29	JOEV01000041.1_29		cluster4116
1295	1505127568	33764..34309	-	Streptomyces_cellulosae_NRRL_B_2687_GCA_000721105.1	JOEV01000041.1	30	JOEV01000041.1_30		cluster63
1296	1505127569	34333..34923	-	Streptomyces_cellulosae_NRRL_B_2687_GCA_000721105.1	JOEV01000041.1	31	JOEV01000041.1_31		cluster14		pfam02518	HATPase_c	Histidine kinase-, DNA gyrase B-, and HSP90-like ATPase. This family represents the structurally related ATPase domains of histidine kinase, DNA gyrase B and HSP90.
1297	1505127570	35144..35353	+	Streptomyces_cellulosae_NRRL_B_2687_GCA_000721105.1	JOEV01000041.1	32	JOEV01000041.1_32		cluster12		pfam04149	DUF397	Domain of unknown function (DUF397). The function of this family is unknown.
1298	1505127571	35453..36370	+	Streptomyces_cellulosae_NRRL_B_2687_GCA_000721105.1	JOEV01000041.1	33	JOEV01000041.1_33		cluster8		pfam19054	DUF5753	Domain of unknown function (DUF5753). This entry represents a putative ligand binding domain found in bacterial transcription regulators that have an N-terminal HTH domain pfam13560.
1299	1505127572	36439..37257	-	Streptomyces_cellulosae_NRRL_B_2687_GCA_000721105.1	JOEV01000041.1	34	JOEV01000041.1_34		cluster73		pfam04672	Methyltransf_19	S-adenosyl methyltransferase. This family contains a SAM (S-adenosyl methyltransferase) domain, with a central beta sheet with 3 alpha-helices on both sides. Crystal packing analysis of the structure Structure 3giw suggests that a monomer is the solution state oligomeric form. An unidentified ligand (UNL, cyan) was found at the putative active site surrounded by the residues His57, His170, Phe171…
1300	1505127573	37456..38313	-	Streptomyces_cellulosae_NRRL_B_2687_GCA_000721105.1	JOEV01000041.1	35	JOEV01000041.1_35		cluster29		pfam00248	Aldo_ket_red	Aldo/keto reductase family. This family includes a number of K+ ion channel beta chain regulatory domains - these are reported to have oxidoreductase activity.
1301	===	1505008668	Streptomyces_violaceoruber_NRRL_S_981_GCA_000720805.1	JODI01000007.1	TIGR04187	ATP-grasp ribosomal peptide maturase, SA	GRASP_SAV_5884
1302	1505008658	19738..22317	+	Streptomyces_violaceoruber_NRRL_S_981_GCA_000720805.1	JODI01000007.1	15	JODI01000007.1_15		cluster72		pfam07228	SpoIIE	Stage II sporulation protein E (SpoIIE). This family contains a number of bacterial stage II sporulation E proteins (EC:3.1.3.16). These are required for formation of a normal polar septum during sporulation. The N-terminal region is hydrophobic and is expected to contain up to 12 membrane-spanning segments.
1303	1505008659	22454..23293	+	Streptomyces_violaceoruber_NRRL_S_981_GCA_000720805.1	JODI01000007.1	16	JODI01000007.1_16		cluster470		pfam01374	Glyco_hydro_46	Glycosyl hydrolase family 46. This family are chitosanase enzymes.
1304	1505008660	23460..24824	+	Streptomyces_violaceoruber_NRRL_S_981_GCA_000720805.1	JODI01000007.1	17	JODI01000007.1_17		cluster169		pfam07992	Pyr_redox_2	Pyridine nucleotide-disulphide oxidoreductase. This family includes both class I and class II oxidoreductases and also NADH oxidases and peroxidases. This domain is actually a small NADH binding domain within a larger FAD binding domain.
1305	1505008661	25151..26035	+	Streptomyces_violaceoruber_NRRL_S_981_GCA_000720805.1	JODI01000007.1	18	JODI01000007.1_18		cluster3502		pfam07161	LppX_LprAFG	LppX_LprAFG lipoprotein. This entry consists of several lipoproteins mainly from Mycobacterium species, collectively known as the LppX_ LprAFG family. Proteins in this entry include LprG, LppX, LprF and lprA.
1306	1505008662	26132..27232	+	Streptomyces_violaceoruber_NRRL_S_981_GCA_000720805.1	JODI01000007.1	19	JODI01000007.1_19		cluster27
1307	1505008663	27330..27887	+	Streptomyces_violaceoruber_NRRL_S_981_GCA_000720805.1	JODI01000007.1	20	JODI01000007.1_20		cluster51		pfam13085	Fer2_3	2Fe-2S iron-sulfur cluster binding domain. The 2Fe-2S ferredoxin family have a general core structure consisting of beta(2)-alpha-beta(2) which abeta-grasp type fold. The domain is around one hundred amino acids with four conserved cysteine residues to which the 2Fe-2S cluster is ligated.
1308	1505008664	27884..28876	+	Streptomyces_violaceoruber_NRRL_S_981_GCA_000720805.1	JODI01000007.1	21	JODI01000007.1_21		cluster56		pfam00941	FAD_binding_5	FAD binding domain in molybdopterin dehydrogenase.
1309	1505008665	28902..31019	+	Streptomyces_violaceoruber_NRRL_S_981_GCA_000720805.1	JODI01000007.1	22	JODI01000007.1_22		cluster48		pfam02738	Ald_Xan_dh_C2	Molybdopterin-binding domain of aldehyde dehydrogenase.
1310	1505008666	31290..31595	+	Streptomyces_violaceoruber_NRRL_S_981_GCA_000720805.1	JODI01000007.1	23	JODI01000007.1_23		cluster25		pfam06803	DUF1232	Protein of unknown function (DUF1232). This family represents a conserved region of approximately 60 residues within a number of hypothetical bacterial and archaeal proteins of unknown function.
1311	1505008667	31715..31906	+	Streptomyces_violaceoruber_NRRL_S_981_GCA_000720805.1	JODI01000007.1	24	JODI01000007.1_24		cluster2	Precursor	pfam14404	Strep_pep	Ribosomally synthesized peptide in Streptomyces species. A ribosomally synthesized peptide related to microviridin and marinostatin, usually in the gene neighborhood of one or more RimK-like ATP-grasp. The gene-context suggests that it is further modified by the ATP-grasp. The peptide is predicted to function in a defensive or developmental role, or as an antibiotic.
1312	1505008668	31917..32906	+	Streptomyces_violaceoruber_NRRL_S_981_GCA_000720805.1	JODI01000007.1	25	JODI01000007.1_25	+	cluster1		pfam08443	RimK	RimK-like ATP-grasp domain. This ATP-grasp domain is found in the ribosomal S6 modification enzyme RimK.
1313	1505008669	33273..33749	-	Streptomyces_violaceoruber_NRRL_S_981_GCA_000720805.1	JODI01000007.1	26	JODI01000007.1_26		cluster35
1314	1505008670	33929..34915	+	Streptomyces_violaceoruber_NRRL_S_981_GCA_000720805.1	JODI01000007.1	27	JODI01000007.1_27		cluster28		pfam01965	DJ-1_PfpI	DJ-1/PfpI family. The family includes the protease PfpI. This domain is also found in transcriptional regulators.
1315	1505008671	34953..35276	-	Streptomyces_violaceoruber_NRRL_S_981_GCA_000720805.1	JODI01000007.1	28	JODI01000007.1_28		cluster31		pfam17196	DUF5133	Protein of unknown function (DUF5133). This protein of unknown function is part of the Borrelidin synthesis genomic cluster. Borrelidin is a polyketide antibiotic.
1316	1505008672	35450..36037	-	Streptomyces_violaceoruber_NRRL_S_981_GCA_000720805.1	JODI01000007.1	29	JODI01000007.1_29		cluster4116
1317	1505008673	36087..36632	-	Streptomyces_violaceoruber_NRRL_S_981_GCA_000720805.1	JODI01000007.1	30	JODI01000007.1_30		cluster63
1318	1505008674	36656..37336	-	Streptomyces_violaceoruber_NRRL_S_981_GCA_000720805.1	JODI01000007.1	31	JODI01000007.1_31		cluster14		pfam13581	HATPase_c_2	Histidine kinase-like ATPase domain.
1319	1505008675	37470..37679	+	Streptomyces_violaceoruber_NRRL_S_981_GCA_000720805.1	JODI01000007.1	32	JODI01000007.1_32		cluster12		pfam04149	DUF397	Domain of unknown function (DUF397). The function of this family is unknown.
1320	1505008676	37779..38696	+	Streptomyces_violaceoruber_NRRL_S_981_GCA_000720805.1	JODI01000007.1	33	JODI01000007.1_33		cluster8		pfam19054	DUF5753	Domain of unknown function (DUF5753). This entry represents a putative ligand binding domain found in bacterial transcription regulators that have an N-terminal HTH domain pfam13560.
1321	1505008677	38758..39576	-	Streptomyces_violaceoruber_NRRL_S_981_GCA_000720805.1	JODI01000007.1	34	JODI01000007.1_34		cluster73		pfam04672	Methyltransf_19	S-adenosyl methyltransferase. This family contains a SAM (S-adenosyl methyltransferase) domain, with a central beta sheet with 3 alpha-helices on both sides. Crystal packing analysis of the structure Structure 3giw suggests that a monomer is the solution state oligomeric form. An unidentified ligand (UNL, cyan) was found at the putative active site surrounded by the residues His57, His170, Phe171…
1322	1505008678	39774..40631	-	Streptomyces_violaceoruber_NRRL_S_981_GCA_000720805.1	JODI01000007.1	35	JODI01000007.1_35		cluster29		pfam00248	Aldo_ket_red	Aldo/keto reductase family. This family includes a number of K+ ion channel beta chain regulatory domains - these are reported to have oxidoreductase activity.
1323	===	1507149407	Streptomyces_mirabilis_YR139_GCA_000746395.1	JQLE01000006.1	TIGR04187	ATP-grasp ribosomal peptide maturase, SA	GRASP_SAV_5884
1324	1507149397	153307..153681	+	Streptomyces_mirabilis_YR139_GCA_000746395.1	JQLE01000006.1	153	JQLE01000006.1_153		cluster710
1325	1507149398	153717..154604	-	Streptomyces_mirabilis_YR139_GCA_000746395.1	JQLE01000006.1	154	JQLE01000006.1_154		cluster33		pfam01408	GFO_IDH_MocA	Oxidoreductase family, NAD-binding Rossmann fold. This family of enzymes utilize NADP or NAD. This family is called the GFO/IDH/MOCA family in swiss-prot.
1326	1507149399	154887..155744	+	Streptomyces_mirabilis_YR139_GCA_000746395.1	JQLE01000006.1	155	JQLE01000006.1_155		cluster29		pfam00248	Aldo_ket_red	Aldo/keto reductase family. This family includes a number of K+ ion channel beta chain regulatory domains - these are reported to have oxidoreductase activity.
1327	1507149400	155831..157600	+	Streptomyces_mirabilis_YR139_GCA_000746395.1	JQLE01000006.1	156	JQLE01000006.1_156		cluster4		pfam00664	ABC_membrane	ABC transporter transmembrane region. This family represents a unit of six transmembrane helices. Many members of the ABC transporter family (pfam00005) have two such regions.
1328	1507149401	157718..157933	+	Streptomyces_mirabilis_YR139_GCA_000746395.1	JQLE01000006.1	157	JQLE01000006.1_157		cluster31		pfam17196	DUF5133	Protein of unknown function (DUF5133). This protein of unknown function is part of the Borrelidin synthesis genomic cluster. Borrelidin is a polyketide antibiotic.
1329	1507149402	157938..158438	-	Streptomyces_mirabilis_YR139_GCA_000746395.1	JQLE01000006.1	158	JQLE01000006.1_158		cluster4097		pfam00583	Acetyltransf_1	Acetyltransferase (GNAT) family. This family contains proteins with N-acetyltransferase functions such as Elp3-related proteins.
1330	1507149403	158435..159403	-	Streptomyces_mirabilis_YR139_GCA_000746395.1	JQLE01000006.1	159	JQLE01000006.1_159		cluster28		pfam01965	DJ-1_PfpI	DJ-1/PfpI family. The family includes the protease PfpI. This domain is also found in transcriptional regulators.
1331	1507149404	159548..160015	+	Streptomyces_mirabilis_YR139_GCA_000746395.1	JQLE01000006.1	160	JQLE01000006.1_160		cluster35
1332	1507149405	160020..162065	-	Streptomyces_mirabilis_YR139_GCA_000746395.1	JQLE01000006.1	161	JQLE01000006.1_161		cluster72		pfam07228	SpoIIE	Stage II sporulation protein E (SpoIIE). This family contains a number of bacterial stage II sporulation E proteins (EC:3.1.3.16). These are required for formation of a normal polar septum during sporulation. The N-terminal region is hydrophobic and is expected to contain up to 12 membrane-spanning segments.
1333	1507149406	162275..163420	+	Streptomyces_mirabilis_YR139_GCA_000746395.1	JQLE01000006.1	162	JQLE01000006.1_162		cluster53		pfam00144	Beta-lactamase	Beta-lactamase. This family appears to be distantly related to pfam00905 and PF00768 D-alanyl-D-alanine carboxypeptidase.
1334	1507149407	163431..164414	-	Streptomyces_mirabilis_YR139_GCA_000746395.1	JQLE01000006.1	163	JQLE01000006.1_163	+	cluster1		pfam08443	RimK	RimK-like ATP-grasp domain. This ATP-grasp domain is found in the ribosomal S6 modification enzyme RimK.
1335	1507149408	164431..164622	-	Streptomyces_mirabilis_YR139_GCA_000746395.1	JQLE01000006.1	164	JQLE01000006.1_164		cluster2	Precursor	pfam14404	Strep_pep	Ribosomally synthesized peptide in Streptomyces species. A ribosomally synthesized peptide related to microviridin and marinostatin, usually in the gene neighborhood of one or more RimK-like ATP-grasp. The gene-context suggests that it is further modified by the ATP-grasp. The peptide is predicted to function in a defensive or developmental role, or as an antibiotic.
1336	1507149409	164786..165082	-	Streptomyces_mirabilis_YR139_GCA_000746395.1	JQLE01000006.1	165	JQLE01000006.1_165		cluster25		pfam06803	DUF1232	Protein of unknown function (DUF1232). This family represents a conserved region of approximately 60 residues within a number of hypothetical bacterial and archaeal proteins of unknown function.
1337	1507149410	165403..165528	-	Streptomyces_mirabilis_YR139_GCA_000746395.1	JQLE01000006.1	166	JQLE01000006.1_166		cluster1151
1338	1507149411	165686..166825	-	Streptomyces_mirabilis_YR139_GCA_000746395.1	JQLE01000006.1	167	JQLE01000006.1_167		cluster27
1339	1507149412	167920..168885	-	Streptomyces_mirabilis_YR139_GCA_000746395.1	JQLE01000006.1	168	JQLE01000006.1_168		cluster312		pfam06626	DUF1152	Protein of unknown function (DUF1152). This family consists of several hypothetical archaeal proteins of unknown function.
1340	1507149413	168918..169442	-	Streptomyces_mirabilis_YR139_GCA_000746395.1	JQLE01000006.1	169	JQLE01000006.1_169		cluster96		pfam13302	Acetyltransf_3	Acetyltransferase (GNAT) domain. This domain catalyzes N-acetyltransferase reactions.
1341	1507149414	169524..170447	+	Streptomyces_mirabilis_YR139_GCA_000746395.1	JQLE01000006.1	170	JQLE01000006.1_170		cluster382		pfam12680	SnoaL_2	SnoaL-like domain. This family contains a large number of proteins that share the SnoaL fold.
1342	1507149415	170520..171077	+	Streptomyces_mirabilis_YR139_GCA_000746395.1	JQLE01000006.1	171	JQLE01000006.1_171		cluster277		pfam01872	RibD_C	RibD C-terminal domain. The function of this domain is not known, but it is thought to be involved in riboflavin biosynthesis. This domain is found in the C-terminus of RibD/RibG, in combination with pfam00383, as well as in isolation in some archaebacterial proteins. This family appears to be related to pfam00186.
1343	1507149416	171144..172535	-	Streptomyces_mirabilis_YR139_GCA_000746395.1	JQLE01000006.1	172	JQLE01000006.1_172		cluster169		pfam07992	Pyr_redox_2	Pyridine nucleotide-disulphide oxidoreductase. This family includes both class I and class II oxidoreductases and also NADH oxidases and peroxidases. This domain is actually a small NADH binding domain within a larger FAD binding domain.
1344	1507149417	172654..172974	-	Streptomyces_mirabilis_YR139_GCA_000746395.1	JQLE01000006.1	173	JQLE01000006.1_173		cluster6789		pfam00106	adh_short	short chain dehydrogenase. This family contains a wide variety of dehydrogenases.
1345	===	1089361767	Streptomyces_WM6386_WM6386_GCA_000972385.1	JXTE01000013.1	TIGR04187	ATP-grasp ribosomal peptide maturase, SA	GRASP_SAV_5884
1346	1089361757	82625..83716	-	Streptomyces_WM6386_WM6386_GCA_000972385.1	JXTE01000013.1	71	TN53_10715		cluster68		pfam07228	SpoIIE	Stage II sporulation protein E (SpoIIE). This family contains a number of bacterial stage II sporulation E proteins (EC:3.1.3.16). These are required for formation of a normal polar septum during sporulation. The N-terminal region is hydrophobic and is expected to contain up to 12 membrane-spanning segments.
1347	1089361758	85049..86017	+	Streptomyces_WM6386_WM6386_GCA_000972385.1	JXTE01000013.1	72	TN53_10725-2		cluster2458		pfam01636	APH	Phosphotransferase enzyme family. This family consists of bacterial antibiotic resistance proteins, which confer resistance to various aminoglycosides they include: aminoglycoside 3'-phosphotransferase or kanamycin kinase / neomycin-kanamycin phosphotransferase and streptomycin 3''-kinase or streptomycin 3''-phosphotransferase. The aminoglycoside phosphotransferases inactivate aminoglycoside anti…
1348	1089361759	86024..86902	-	Streptomyces_WM6386_WM6386_GCA_000972385.1	JXTE01000013.1	73	TN53_10730		cluster33		pfam01408	GFO_IDH_MocA	Oxidoreductase family, NAD-binding Rossmann fold. This family of enzymes utilize NADP or NAD. This family is called the GFO/IDH/MOCA family in swiss-prot.
1349	1089361760	88090..88293	-	Streptomyces_WM6386_WM6386_GCA_000972385.1	JXTE01000013.1	74	TN53_10740-2		cluster5552
1350	1089361761	88357..90129	+	Streptomyces_WM6386_WM6386_GCA_000972385.1	JXTE01000013.1	75	TN53_10745		cluster4		pfam00664	ABC_membrane	ABC transporter transmembrane region. This family represents a unit of six transmembrane helices. Many members of the ABC transporter family (pfam00005) have two such regions.
1351	1089361762	90145..90477	-	Streptomyces_WM6386_WM6386_GCA_000972385.1	JXTE01000013.1	76	TN53_10750		cluster198
1352	1089361763	90728..90982	+	Streptomyces_WM6386_WM6386_GCA_000972385.1	JXTE01000013.1	77	TN53_10755		cluster31		pfam17196	DUF5133	Protein of unknown function (DUF5133). This protein of unknown function is part of the Borrelidin synthesis genomic cluster. Borrelidin is a polyketide antibiotic.
1353	1089361764	91010..91981	-	Streptomyces_WM6386_WM6386_GCA_000972385.1	JXTE01000013.1	78	TN53_10760		cluster28		pfam01965	DJ-1_PfpI	DJ-1/PfpI family. The family includes the protease PfpI. This domain is also found in transcriptional regulators.
1354	1089361765	92161..92616	+	Streptomyces_WM6386_WM6386_GCA_000972385.1	JXTE01000013.1	79	TN53_10765		cluster35
1355	1089361766	92719..92934	+	Streptomyces_WM6386_WM6386_GCA_000972385.1	JXTE01000013.1	80	TN53_10770		cluster45
1356	1089361767	92938..93912	-	Streptomyces_WM6386_WM6386_GCA_000972385.1	JXTE01000013.1	81	TN53_10775	+	cluster1		pfam08443	RimK	RimK-like ATP-grasp domain. This ATP-grasp domain is found in the ribosomal S6 modification enzyme RimK.
1357	1089361768	93929..94120	-	Streptomyces_WM6386_WM6386_GCA_000972385.1	JXTE01000013.1	82	TN53_10780		cluster2	Precursor	pfam14404	Strep_pep	Ribosomally synthesized peptide in Streptomyces species. A ribosomally synthesized peptide related to microviridin and marinostatin, usually in the gene neighborhood of one or more RimK-like ATP-grasp. The gene-context suggests that it is further modified by the ATP-grasp. The peptide is predicted to function in a defensive or developmental role, or as an antibiotic.
1358	1089361769	94299..94574	-	Streptomyces_WM6386_WM6386_GCA_000972385.1	JXTE01000013.1	83	TN53_10785		cluster25		pfam06803	DUF1232	Protein of unknown function (DUF1232). This family represents a conserved region of approximately 60 residues within a number of hypothetical bacterial and archaeal proteins of unknown function.
1359	1089361770	94964..95866	+	Streptomyces_WM6386_WM6386_GCA_000972385.1	JXTE01000013.1	84	TN53_10790		cluster37
1360	1089361771	97384..97977	-	Streptomyces_WM6386_WM6386_GCA_000972385.1	JXTE01000013.1	85	TN53_10800-2		cluster6		pfam17754	TetR_C_14	MftR C-terminal domain. This domain is found at the C-terminus of TetR like transcription factors including the Mycofactin biosynthesis transcription factor.
1361	1089361772	98086..98805	+	Streptomyces_WM6386_WM6386_GCA_000972385.1	JXTE01000013.1	86	TN53_10805		cluster9		pfam03807	F420_oxidored	NADP oxidoreductase coenzyme F420-dependent.
1362	1089361773	98802..99545	+	Streptomyces_WM6386_WM6386_GCA_000972385.1	JXTE01000013.1	87	TN53_10810		cluster221		pfam01738	DLH	Dienelactone hydrolase family.
1363	1089361774	99627..99989	+	Streptomyces_WM6386_WM6386_GCA_000972385.1	JXTE01000013.1	88	TN53_10815		cluster213		pfam03551	PadR	Transcriptional regulator PadR-like family. Members of this family are transcriptional regulators that appear to be related to the pfam01047 family. This family includes PadR, a protein that is involved in negative regulation of phenolic acid metabolism.
1364	1089361775	99986..100990	+	Streptomyces_WM6386_WM6386_GCA_000972385.1	JXTE01000013.1	89	TN53_10820		cluster313
1365	1089361776	100974..101468	-	Streptomyces_WM6386_WM6386_GCA_000972385.1	JXTE01000013.1	90	TN53_10825		cluster264		pfam00932	LTD	Lamin Tail Domain. The lamin-tail domain (LTD), which has an immunoglobulin (Ig) fold, is found in Nuclear Lamins, Chlo1887 from Chloroflexus, and several bacterial proteins where it occurs with membrane associated hydrolases of the metallo-beta-lactamase,synaptojanin, and calcineurin-like phosphoesterase superfamilies.
1366	1089361777	101563..102528	-	Streptomyces_WM6386_WM6386_GCA_000972385.1	JXTE01000013.1	91	TN53_10830		cluster312		pfam06626	DUF1152	Protein of unknown function (DUF1152). This family consists of several hypothetical archaeal proteins of unknown function.
1367	===	1115605922	Streptomyces_antibioticus_DSM_40234_GCA_001514065.1	KQ948422.1	TIGR04187	ATP-grasp ribosomal peptide maturase, SA	GRASP_SAV_5884
1368	1115605912	1303080..1304081	-	Streptomyces_antibioticus_DSM_40234_GCA_001514065.1	KQ948422.1	1081	AQJ23_05590		cluster313
1369	1115605913	1304078..1304440	-	Streptomyces_antibioticus_DSM_40234_GCA_001514065.1	KQ948422.1	1082	AQJ23_05595		cluster213		pfam03551	PadR	Transcriptional regulator PadR-like family. Members of this family are transcriptional regulators that appear to be related to the pfam01047 family. This family includes PadR, a protein that is involved in negative regulation of phenolic acid metabolism.
1370	1115605914	1304646..1307033	+	Streptomyces_antibioticus_DSM_40234_GCA_001514065.1	KQ948422.1	1083	AQJ23_05600		cluster205		pfam13304	AAA_21	AAA domain, putative AbiEii toxin, Type IV TA system. Several members are annotated as being of the abortive phage resistance system, in which case the family would be acting as the toxin for a type IV toxin-antitoxin resistance system.
1371	1115605915	1307158..1307511	+	Streptomyces_antibioticus_DSM_40234_GCA_001514065.1	KQ948422.1	1084	AQJ23_05605		cluster107		pfam12840	HTH_20	Helix-turn-helix domain. This domain represents a DNA-binding Helix-turn-helix domain found in transcriptional regulatory proteins.
1372	1115605916	1307520..1308185	-	Streptomyces_antibioticus_DSM_40234_GCA_001514065.1	KQ948422.1	1085	AQJ23_05610		cluster9		pfam00106	adh_short	short chain dehydrogenase. This family contains a wide variety of dehydrogenases.
1373	1115605917	1308465..1309532	+	Streptomyces_antibioticus_DSM_40234_GCA_001514065.1	KQ948422.1	1086	AQJ23_05615		cluster27
1374	1115605918	1309525..1310211	-	Streptomyces_antibioticus_DSM_40234_GCA_001514065.1	KQ948422.1	1087	AQJ23_05620		cluster300		pfam11716	MDMPI_N	Mycothiol maleylpyruvate isomerase N-terminal domain.
1375	1115605919	1310357..1311388	-	Streptomyces_antibioticus_DSM_40234_GCA_001514065.1	KQ948422.1	1088	AQJ23_05625		cluster37
1376	1115605920	1311663..1311947	+	Streptomyces_antibioticus_DSM_40234_GCA_001514065.1	KQ948422.1	1089	AQJ23_05630		cluster25		pfam06803	DUF1232	Protein of unknown function (DUF1232). This family represents a conserved region of approximately 60 residues within a number of hypothetical bacterial and archaeal proteins of unknown function.
1377	1115605921	1312138..1312329	+	Streptomyces_antibioticus_DSM_40234_GCA_001514065.1	KQ948422.1	1090	AQJ23_05635		cluster2	Precursor	pfam14404	Strep_pep	Ribosomally synthesized peptide in Streptomyces species. A ribosomally synthesized peptide related to microviridin and marinostatin, usually in the gene neighborhood of one or more RimK-like ATP-grasp. The gene-context suggests that it is further modified by the ATP-grasp. The peptide is predicted to function in a defensive or developmental role, or as an antibiotic.
1378	1115605922	1312346..1313323	+	Streptomyces_antibioticus_DSM_40234_GCA_001514065.1	KQ948422.1	1091	AQJ23_05640	+	cluster1		pfam08443	RimK	RimK-like ATP-grasp domain. This ATP-grasp domain is found in the ribosomal S6 modification enzyme RimK.
1379	1115605923	1313327..1313548	-	Streptomyces_antibioticus_DSM_40234_GCA_001514065.1	KQ948422.1	1092	AQJ23_05645		cluster45
1380	1115605924	1313651..1314106	-	Streptomyces_antibioticus_DSM_40234_GCA_001514065.1	KQ948422.1	1093	AQJ23_05650		cluster35
1381	1115605925	1314285..1315250	+	Streptomyces_antibioticus_DSM_40234_GCA_001514065.1	KQ948422.1	1094	AQJ23_05655		cluster28		pfam01965	DJ-1_PfpI	DJ-1/PfpI family. The family includes the protease PfpI. This domain is also found in transcriptional regulators.
1382	1115605926	1315258..1315446	-	Streptomyces_antibioticus_DSM_40234_GCA_001514065.1	KQ948422.1	1095	AQJ23_05660		cluster31		pfam17196	DUF5133	Protein of unknown function (DUF5133). This protein of unknown function is part of the Borrelidin synthesis genomic cluster. Borrelidin is a polyketide antibiotic.
1383	1115605927	1315683..1316030	+	Streptomyces_antibioticus_DSM_40234_GCA_001514065.1	KQ948422.1	1096	AQJ23_05665		cluster198
1384	1115605928	1316087..1317859	-	Streptomyces_antibioticus_DSM_40234_GCA_001514065.1	KQ948422.1	1097	AQJ23_05670		cluster4		pfam00664	ABC_membrane	ABC transporter transmembrane region. This family represents a unit of six transmembrane helices. Many members of the ABC transporter family (pfam00005) have two such regions.
1385	1115605929	1317955..1318812	-	Streptomyces_antibioticus_DSM_40234_GCA_001514065.1	KQ948422.1	1098	AQJ23_05675		cluster29		pfam00248	Aldo_ket_red	Aldo/keto reductase family. This family includes a number of K+ ion channel beta chain regulatory domains - these are reported to have oxidoreductase activity.
1386	1115605930	1319078..1319965	+	Streptomyces_antibioticus_DSM_40234_GCA_001514065.1	KQ948422.1	1099	AQJ23_05680		cluster33		pfam01408	GFO_IDH_MocA	Oxidoreductase family, NAD-binding Rossmann fold. This family of enzymes utilize NADP or NAD. This family is called the GFO/IDH/MOCA family in swiss-prot.
1387	1115605931	1320058..1321020	-	Streptomyces_antibioticus_DSM_40234_GCA_001514065.1	KQ948422.1	1100	AQJ23_05685		cluster2458		pfam01636	APH	Phosphotransferase enzyme family. This family consists of bacterial antibiotic resistance proteins, which confer resistance to various aminoglycosides they include: aminoglycoside 3'-phosphotransferase or kanamycin kinase / neomycin-kanamycin phosphotransferase and streptomycin 3''-kinase or streptomycin 3''-phosphotransferase. The aminoglycoside phosphotransferases inactivate aminoglycoside anti…
1388	1115605932	1321070..1321396	-	Streptomyces_antibioticus_DSM_40234_GCA_001514065.1	KQ948422.1	1101	AQJ23_05690		cluster710
1389	===	1100371103	Streptomyces_viridochromogenes_NRRL_3413_GCA_001270495.1	LGUR01000002.1	TIGR04187	ATP-grasp ribosomal peptide maturase, SA	GRASP_SAV_5884
1390	1100371093	310069..311751	-	Streptomyces_viridochromogenes_NRRL_3413_GCA_001270495.1	LGUR01000002.1	246	ADK36_01365		cluster506
1391	1100371094	312039..314588	+	Streptomyces_viridochromogenes_NRRL_3413_GCA_001270495.1	LGUR01000002.1	247	ADK36_01370		cluster72		pfam07228	SpoIIE	Stage II sporulation protein E (SpoIIE). This family contains a number of bacterial stage II sporulation E proteins (EC:3.1.3.16). These are required for formation of a normal polar septum during sporulation. The N-terminal region is hydrophobic and is expected to contain up to 12 membrane-spanning segments.
1392	1100371095	314812..317505	+	Streptomyces_viridochromogenes_NRRL_3413_GCA_001270495.1	LGUR01000002.1	248	ADK36_01375		cluster72		pfam07228	SpoIIE	Stage II sporulation protein E (SpoIIE). This family contains a number of bacterial stage II sporulation E proteins (EC:3.1.3.16). These are required for formation of a normal polar septum during sporulation. The N-terminal region is hydrophobic and is expected to contain up to 12 membrane-spanning segments.
1393	1100371096	317641..318459	+	Streptomyces_viridochromogenes_NRRL_3413_GCA_001270495.1	LGUR01000002.1	249	ADK36_01380		cluster470		pfam01374	Glyco_hydro_46	Glycosyl hydrolase family 46. This family are chitosanase enzymes.
1394	1100371097	318663..320027	+	Streptomyces_viridochromogenes_NRRL_3413_GCA_001270495.1	LGUR01000002.1	250	ADK36_01385		cluster169		pfam07992	Pyr_redox_2	Pyridine nucleotide-disulphide oxidoreductase. This family includes both class I and class II oxidoreductases and also NADH oxidases and peroxidases. This domain is actually a small NADH binding domain within a larger FAD binding domain.
1395	1100371098	320131..321096	+	Streptomyces_viridochromogenes_NRRL_3413_GCA_001270495.1	LGUR01000002.1	251	ADK36_01390		cluster312		pfam06626	DUF1152	Protein of unknown function (DUF1152). This family consists of several hypothetical archaeal proteins of unknown function.
1396	1100371099	321199..321693	+	Streptomyces_viridochromogenes_NRRL_3413_GCA_001270495.1	LGUR01000002.1	252	ADK36_01395		cluster264		pfam00932	LTD	Lamin Tail Domain. The lamin-tail domain (LTD), which has an immunoglobulin (Ig) fold, is found in Nuclear Lamins, Chlo1887 from Chloroflexus, and several bacterial proteins where it occurs with membrane associated hydrolases of the metallo-beta-lactamase,synaptojanin, and calcineurin-like phosphoesterase superfamilies.
1397	1100371100	321955..323076	+	Streptomyces_viridochromogenes_NRRL_3413_GCA_001270495.1	LGUR01000002.1	253	ADK36_01400		cluster27
1398	1100371101	323340..323636	+	Streptomyces_viridochromogenes_NRRL_3413_GCA_001270495.1	LGUR01000002.1	254	ADK36_01405		cluster25		pfam06803	DUF1232	Protein of unknown function (DUF1232). This family represents a conserved region of approximately 60 residues within a number of hypothetical bacterial and archaeal proteins of unknown function.
1399	1100371102	323755..323946	+	Streptomyces_viridochromogenes_NRRL_3413_GCA_001270495.1	LGUR01000002.1	255	ADK36_01410		cluster2	Precursor	pfam14404	Strep_pep	Ribosomally synthesized peptide in Streptomyces species. A ribosomally synthesized peptide related to microviridin and marinostatin, usually in the gene neighborhood of one or more RimK-like ATP-grasp. The gene-context suggests that it is further modified by the ATP-grasp. The peptide is predicted to function in a defensive or developmental role, or as an antibiotic.
1400	1100371103	323963..324940	+	Streptomyces_viridochromogenes_NRRL_3413_GCA_001270495.1	LGUR01000002.1	256	ADK36_01415	+	cluster1		pfam08443	RimK	RimK-like ATP-grasp domain. This ATP-grasp domain is found in the ribosomal S6 modification enzyme RimK.
1401	1100371104	324947..325189	-	Streptomyces_viridochromogenes_NRRL_3413_GCA_001270495.1	LGUR01000002.1	257	ADK36_01420		cluster45
1402	1100371105	325334..325795	-	Streptomyces_viridochromogenes_NRRL_3413_GCA_001270495.1	LGUR01000002.1	258	ADK36_01425		cluster35
1403	1100371106	325952..326911	+	Streptomyces_viridochromogenes_NRRL_3413_GCA_001270495.1	LGUR01000002.1	259	ADK36_01430		cluster28		pfam01965	DJ-1_PfpI	DJ-1/PfpI family. The family includes the protease PfpI. This domain is also found in transcriptional regulators.
1404	1100371107	326985..327344	+	Streptomyces_viridochromogenes_NRRL_3413_GCA_001270495.1	LGUR01000002.1	260	ADK36_01435		cluster198
1405	1100371108	327348..334694	-	Streptomyces_viridochromogenes_NRRL_3413_GCA_001270495.1	LGUR01000002.1	261	ADK36_01440		cluster507		pfam00668	Condensation	Condensation domain. This domain is found in many multi-domain enzymes which synthesize peptide antibiotics. This domain catalyzes a condensation reaction to form peptide bonds in non- ribosomal peptide biosynthesis. It is usually found to the carboxy side of a phosphopantetheine binding domain (pfam00550). It has been shown that mutations in the HHXXXDG motif abolish activity suggesting this is …
1406	1100371109	334742..338080	-	Streptomyces_viridochromogenes_NRRL_3413_GCA_001270495.1	LGUR01000002.1	262	ADK36_01445		cluster1792		pfam00698	Acyl_transf_1	Acyl transferase domain.
1407	1100371110	338080..339336	-	Streptomyces_viridochromogenes_NRRL_3413_GCA_001270495.1	LGUR01000002.1	263	ADK36_01450		cluster10		pfam07690	MFS_1	Major Facilitator Superfamily.
1408	1100371111	339924..340784	-	Streptomyces_viridochromogenes_NRRL_3413_GCA_001270495.1	LGUR01000002.1	264	ADK36_01455		cluster32		pfam05368	NmrA	NmrA-like family. NmrA is a negative transcriptional regulator involved in the post-translational modification of the transcription factor AreA. NmrA is part of a system controlling nitrogen metabolite repression in fungi. This family only contains a few sequences as iteration results in significant matches to other Rossmann fold families.
1409	1100371112	340858..341700	-	Streptomyces_viridochromogenes_NRRL_3413_GCA_001270495.1	LGUR01000002.1	265	ADK36_01460		cluster1002
1410	1100371113	341697..342962	-	Streptomyces_viridochromogenes_NRRL_3413_GCA_001270495.1	LGUR01000002.1	266	ADK36_01465		cluster958		pfam13439	Glyco_transf_4	Glycosyltransferase Family 4.
1411	===	1100369845	Streptomyces_viridochromogenes_NRRL_3416_GCA_001270485.1	LGUQ01000283.1	TIGR04187	ATP-grasp ribosomal peptide maturase, SA	GRASP_SAV_5884
1412	1100369835	12597..14279	-	Streptomyces_viridochromogenes_NRRL_3416_GCA_001270485.1	LGUQ01000283.1	11	ADK35_39800		cluster506
1413	1100369836	14567..17116	+	Streptomyces_viridochromogenes_NRRL_3416_GCA_001270485.1	LGUQ01000283.1	12	ADK35_39805		cluster72		pfam07228	SpoIIE	Stage II sporulation protein E (SpoIIE). This family contains a number of bacterial stage II sporulation E proteins (EC:3.1.3.16). These are required for formation of a normal polar septum during sporulation. The N-terminal region is hydrophobic and is expected to contain up to 12 membrane-spanning segments.
1414	1100369837	17340..20033	+	Streptomyces_viridochromogenes_NRRL_3416_GCA_001270485.1	LGUQ01000283.1	13	ADK35_39810		cluster72		pfam07228	SpoIIE	Stage II sporulation protein E (SpoIIE). This family contains a number of bacterial stage II sporulation E proteins (EC:3.1.3.16). These are required for formation of a normal polar septum during sporulation. The N-terminal region is hydrophobic and is expected to contain up to 12 membrane-spanning segments.
1415	1100369838	20169..20987	+	Streptomyces_viridochromogenes_NRRL_3416_GCA_001270485.1	LGUQ01000283.1	14	ADK35_39815		cluster470		pfam01374	Glyco_hydro_46	Glycosyl hydrolase family 46. This family are chitosanase enzymes.
1416	1100369839	21191..22555	+	Streptomyces_viridochromogenes_NRRL_3416_GCA_001270485.1	LGUQ01000283.1	15	ADK35_39820		cluster169		pfam07992	Pyr_redox_2	Pyridine nucleotide-disulphide oxidoreductase. This family includes both class I and class II oxidoreductases and also NADH oxidases and peroxidases. This domain is actually a small NADH binding domain within a larger FAD binding domain.
1417	1100369840	22659..23624	+	Streptomyces_viridochromogenes_NRRL_3416_GCA_001270485.1	LGUQ01000283.1	16	ADK35_39825		cluster312		pfam06626	DUF1152	Protein of unknown function (DUF1152). This family consists of several hypothetical archaeal proteins of unknown function.
1418	1100369841	23727..24221	+	Streptomyces_viridochromogenes_NRRL_3416_GCA_001270485.1	LGUQ01000283.1	17	ADK35_39830		cluster264		pfam00932	LTD	Lamin Tail Domain. The lamin-tail domain (LTD), which has an immunoglobulin (Ig) fold, is found in Nuclear Lamins, Chlo1887 from Chloroflexus, and several bacterial proteins where it occurs with membrane associated hydrolases of the metallo-beta-lactamase,synaptojanin, and calcineurin-like phosphoesterase superfamilies.
1419	1100369842	24483..25604	+	Streptomyces_viridochromogenes_NRRL_3416_GCA_001270485.1	LGUQ01000283.1	18	ADK35_39835		cluster27
1420	1100369843	25868..26164	+	Streptomyces_viridochromogenes_NRRL_3416_GCA_001270485.1	LGUQ01000283.1	19	ADK35_39840		cluster25		pfam06803	DUF1232	Protein of unknown function (DUF1232). This family represents a conserved region of approximately 60 residues within a number of hypothetical bacterial and archaeal proteins of unknown function.
1421	1100369844	26283..26474	+	Streptomyces_viridochromogenes_NRRL_3416_GCA_001270485.1	LGUQ01000283.1	20	ADK35_39845		cluster2	Precursor	pfam14404	Strep_pep	Ribosomally synthesized peptide in Streptomyces species. A ribosomally synthesized peptide related to microviridin and marinostatin, usually in the gene neighborhood of one or more RimK-like ATP-grasp. The gene-context suggests that it is further modified by the ATP-grasp. The peptide is predicted to function in a defensive or developmental role, or as an antibiotic.
1422	1100369845	26491..27468	+	Streptomyces_viridochromogenes_NRRL_3416_GCA_001270485.1	LGUQ01000283.1	21	ADK35_39850	+	cluster1		pfam08443	RimK	RimK-like ATP-grasp domain. This ATP-grasp domain is found in the ribosomal S6 modification enzyme RimK.
1423	1100369846	27475..27717	-	Streptomyces_viridochromogenes_NRRL_3416_GCA_001270485.1	LGUQ01000283.1	22	ADK35_39855		cluster45
1424	1100369847	27862..28323	-	Streptomyces_viridochromogenes_NRRL_3416_GCA_001270485.1	LGUQ01000283.1	23	ADK35_39860		cluster35
1425	1100369848	28480..29439	+	Streptomyces_viridochromogenes_NRRL_3416_GCA_001270485.1	LGUQ01000283.1	24	ADK35_39865		cluster28		pfam01965	DJ-1_PfpI	DJ-1/PfpI family. The family includes the protease PfpI. This domain is also found in transcriptional regulators.
1426	1100369849	29513..29872	+	Streptomyces_viridochromogenes_NRRL_3416_GCA_001270485.1	LGUQ01000283.1	25	ADK35_39870		cluster198
1427	1100369850	29876..37222	-	Streptomyces_viridochromogenes_NRRL_3416_GCA_001270485.1	LGUQ01000283.1	26	ADK35_39875		cluster507		pfam00668	Condensation	Condensation domain. This domain is found in many multi-domain enzymes which synthesize peptide antibiotics. This domain catalyzes a condensation reaction to form peptide bonds in non- ribosomal peptide biosynthesis. It is usually found to the carboxy side of a phosphopantetheine binding domain (pfam00550). It has been shown that mutations in the HHXXXDG motif abolish activity suggesting this is …
1428	1100369851	37270..40608	-	Streptomyces_viridochromogenes_NRRL_3416_GCA_001270485.1	LGUQ01000283.1	27	ADK35_39880		cluster1792		pfam00698	Acyl_transf_1	Acyl transferase domain.
1429	1100369852	40608..41864	-	Streptomyces_viridochromogenes_NRRL_3416_GCA_001270485.1	LGUQ01000283.1	28	ADK35_39885		cluster10		pfam07690	MFS_1	Major Facilitator Superfamily.
1430	1100369853	42452..43312	-	Streptomyces_viridochromogenes_NRRL_3416_GCA_001270485.1	LGUQ01000283.1	29	ADK35_39890		cluster32		pfam05368	NmrA	NmrA-like family. NmrA is a negative transcriptional regulator involved in the post-translational modification of the transcription factor AreA. NmrA is part of a system controlling nitrogen metabolite repression in fungi. This family only contains a few sequences as iteration results in significant matches to other Rossmann fold families.
1431	1100369854	43386..44228	-	Streptomyces_viridochromogenes_NRRL_3416_GCA_001270485.1	LGUQ01000283.1	30	ADK35_39895		cluster1002
1432	1100369855	44225..45490	-	Streptomyces_viridochromogenes_NRRL_3416_GCA_001270485.1	LGUQ01000283.1	31	ADK35_39900		cluster958		pfam13439	Glyco_transf_4	Glycosyltransferase Family 4.
1433	===	1095971420	Streptomyces_viridochromogenes_NRRL_3414_GCA_001047325.1	LFNT01000001.1	TIGR04187	ATP-grasp ribosomal peptide maturase, SA	GRASP_SAV_5884
1434	1095971410	12597..14279	-	Streptomyces_viridochromogenes_NRRL_3414_GCA_001047325.1	LFNT01000001.1	11	ACM01_00055		cluster506
1435	1095971411	14567..17116	+	Streptomyces_viridochromogenes_NRRL_3414_GCA_001047325.1	LFNT01000001.1	12	ACM01_00060		cluster72		pfam07228	SpoIIE	Stage II sporulation protein E (SpoIIE). This family contains a number of bacterial stage II sporulation E proteins (EC:3.1.3.16). These are required for formation of a normal polar septum during sporulation. The N-terminal region is hydrophobic and is expected to contain up to 12 membrane-spanning segments.
1436	1095971412	17340..20033	+	Streptomyces_viridochromogenes_NRRL_3414_GCA_001047325.1	LFNT01000001.1	13	ACM01_00065		cluster72		pfam07228	SpoIIE	Stage II sporulation protein E (SpoIIE). This family contains a number of bacterial stage II sporulation E proteins (EC:3.1.3.16). These are required for formation of a normal polar septum during sporulation. The N-terminal region is hydrophobic and is expected to contain up to 12 membrane-spanning segments.
1437	1095971413	20169..20987	+	Streptomyces_viridochromogenes_NRRL_3414_GCA_001047325.1	LFNT01000001.1	14	ACM01_00070		cluster470		pfam01374	Glyco_hydro_46	Glycosyl hydrolase family 46. This family are chitosanase enzymes.
1438	1095971414	21191..22555	+	Streptomyces_viridochromogenes_NRRL_3414_GCA_001047325.1	LFNT01000001.1	15	ACM01_00075		cluster169		pfam07992	Pyr_redox_2	Pyridine nucleotide-disulphide oxidoreductase. This family includes both class I and class II oxidoreductases and also NADH oxidases and peroxidases. This domain is actually a small NADH binding domain within a larger FAD binding domain.
1439	1095971415	22659..23624	+	Streptomyces_viridochromogenes_NRRL_3414_GCA_001047325.1	LFNT01000001.1	16	ACM01_00080		cluster312		pfam06626	DUF1152	Protein of unknown function (DUF1152). This family consists of several hypothetical archaeal proteins of unknown function.
1440	1095971416	23727..24221	+	Streptomyces_viridochromogenes_NRRL_3414_GCA_001047325.1	LFNT01000001.1	17	ACM01_00085		cluster264		pfam00932	LTD	Lamin Tail Domain. The lamin-tail domain (LTD), which has an immunoglobulin (Ig) fold, is found in Nuclear Lamins, Chlo1887 from Chloroflexus, and several bacterial proteins where it occurs with membrane associated hydrolases of the metallo-beta-lactamase,synaptojanin, and calcineurin-like phosphoesterase superfamilies.
1441	1095971417	24483..25604	+	Streptomyces_viridochromogenes_NRRL_3414_GCA_001047325.1	LFNT01000001.1	18	ACM01_00090		cluster27
1442	1095971418	25868..26164	+	Streptomyces_viridochromogenes_NRRL_3414_GCA_001047325.1	LFNT01000001.1	19	ACM01_00095		cluster25		pfam06803	DUF1232	Protein of unknown function (DUF1232). This family represents a conserved region of approximately 60 residues within a number of hypothetical bacterial and archaeal proteins of unknown function.
1443	1095971419	26283..26474	+	Streptomyces_viridochromogenes_NRRL_3414_GCA_001047325.1	LFNT01000001.1	20	ACM01_00100		cluster2	Precursor	pfam14404	Strep_pep	Ribosomally synthesized peptide in Streptomyces species. A ribosomally synthesized peptide related to microviridin and marinostatin, usually in the gene neighborhood of one or more RimK-like ATP-grasp. The gene-context suggests that it is further modified by the ATP-grasp. The peptide is predicted to function in a defensive or developmental role, or as an antibiotic.
1444	1095971420	26491..27468	+	Streptomyces_viridochromogenes_NRRL_3414_GCA_001047325.1	LFNT01000001.1	21	ACM01_00105	+	cluster1		pfam08443	RimK	RimK-like ATP-grasp domain. This ATP-grasp domain is found in the ribosomal S6 modification enzyme RimK.
1445	1095971421	27475..27717	-	Streptomyces_viridochromogenes_NRRL_3414_GCA_001047325.1	LFNT01000001.1	22	ACM01_00110		cluster45
1446	1095971422	27862..28323	-	Streptomyces_viridochromogenes_NRRL_3414_GCA_001047325.1	LFNT01000001.1	23	ACM01_00115		cluster35
1447	1095971423	28480..29439	+	Streptomyces_viridochromogenes_NRRL_3414_GCA_001047325.1	LFNT01000001.1	24	ACM01_00120		cluster28		pfam01965	DJ-1_PfpI	DJ-1/PfpI family. The family includes the protease PfpI. This domain is also found in transcriptional regulators.
1448	1095971424	29513..29872	+	Streptomyces_viridochromogenes_NRRL_3414_GCA_001047325.1	LFNT01000001.1	25	ACM01_00125		cluster198
1449	1095971425	29876..37222	-	Streptomyces_viridochromogenes_NRRL_3414_GCA_001047325.1	LFNT01000001.1	26	ACM01_00130		cluster507		pfam00668	Condensation	Condensation domain. This domain is found in many multi-domain enzymes which synthesize peptide antibiotics. This domain catalyzes a condensation reaction to form peptide bonds in non- ribosomal peptide biosynthesis. It is usually found to the carboxy side of a phosphopantetheine binding domain (pfam00550). It has been shown that mutations in the HHXXXDG motif abolish activity suggesting this is …
1450	1095971426	37270..40608	-	Streptomyces_viridochromogenes_NRRL_3414_GCA_001047325.1	LFNT01000001.1	27	ACM01_00135		cluster1792		pfam00698	Acyl_transf_1	Acyl transferase domain.
1451	1095971427	40608..41864	-	Streptomyces_viridochromogenes_NRRL_3414_GCA_001047325.1	LFNT01000001.1	28	ACM01_00140		cluster10		pfam07690	MFS_1	Major Facilitator Superfamily.
1452	1095971428	42452..43312	-	Streptomyces_viridochromogenes_NRRL_3414_GCA_001047325.1	LFNT01000001.1	29	ACM01_00145		cluster32		pfam05368	NmrA	NmrA-like family. NmrA is a negative transcriptional regulator involved in the post-translational modification of the transcription factor AreA. NmrA is part of a system controlling nitrogen metabolite repression in fungi. This family only contains a few sequences as iteration results in significant matches to other Rossmann fold families.
1453	1095971429	43386..44228	-	Streptomyces_viridochromogenes_NRRL_3414_GCA_001047325.1	LFNT01000001.1	30	ACM01_00150		cluster1002
1454	1095971430	44225..45490	-	Streptomyces_viridochromogenes_NRRL_3414_GCA_001047325.1	LFNT01000001.1	31	ACM01_00155		cluster958		pfam13439	Glyco_transf_4	Glycosyltransferase Family 4.
1455	===	1503293226	Streptomyces_peruviensis_NRRL_ISP_5592_GCA_000716165.1	KL575113.1	TIGR04187	ATP-grasp ribosomal peptide maturase, SA	GRASP_SAV_5884
1456	1503293216	15880..17934	+	Streptomyces_peruviensis_NRRL_ISP_5592_GCA_000716165.1	KL575113.1	16	KL575113.1_16		cluster507		pfam00202	Aminotran_3	Aminotransferase class-III.
1457	1503293217	18141..20114	+	Streptomyces_peruviensis_NRRL_ISP_5592_GCA_000716165.1	KL575113.1	17	KL575113.1_17		cluster507		pfam00668	Condensation	Condensation domain. This domain is found in many multi-domain enzymes which synthesize peptide antibiotics. This domain catalyzes a condensation reaction to form peptide bonds in non- ribosomal peptide biosynthesis. It is usually found to the carboxy side of a phosphopantetheine binding domain (pfam00550). It has been shown that mutations in the HHXXXDG motif abolish activity suggesting this is …
1458	1503293218	20401..20844	+	Streptomyces_peruviensis_NRRL_ISP_5592_GCA_000716165.1	KL575113.1	18	KL575113.1_18		cluster507		pfam00501	AMP-binding	AMP-binding enzyme.
1459	1503293219	21075..21470	+	Streptomyces_peruviensis_NRRL_ISP_5592_GCA_000716165.1	KL575113.1	19	KL575113.1_19		cluster507		pfam00501	AMP-binding	AMP-binding enzyme.
1460	1503293220	21759..23162	+	Streptomyces_peruviensis_NRRL_ISP_5592_GCA_000716165.1	KL575113.1	20	KL575113.1_20		cluster507		pfam00501	AMP-binding	AMP-binding enzyme.
1461	1503293221	23159..24106	+	Streptomyces_peruviensis_NRRL_ISP_5592_GCA_000716165.1	KL575113.1	21	KL575113.1_21		cluster507		pfam00668	Condensation	Condensation domain. This domain is found in many multi-domain enzymes which synthesize peptide antibiotics. This domain catalyzes a condensation reaction to form peptide bonds in non- ribosomal peptide biosynthesis. It is usually found to the carboxy side of a phosphopantetheine binding domain (pfam00550). It has been shown that mutations in the HHXXXDG motif abolish activity suggesting this is …
1462	1503293222	24110..24469	-	Streptomyces_peruviensis_NRRL_ISP_5592_GCA_000716165.1	KL575113.1	22	KL575113.1_22		cluster198
1463	1503293223	24543..25235	-	Streptomyces_peruviensis_NRRL_ISP_5592_GCA_000716165.1	KL575113.1	23	KL575113.1_23		cluster28		pfam12833	HTH_18	Helix-turn-helix domain.
1464	1503293224	25354..25632	-	Streptomyces_peruviensis_NRRL_ISP_5592_GCA_000716165.1	KL575113.1	24	KL575113.1_24		cluster28		cd03137	GATase1_AraC_1	AraC transcriptional regulators having a Type 1 glutamine amidotransferase (GATase1)-like domain. A subgroup of AraC transcriptional regulators having a Type 1 glutamine amidotransferase (GATase1)-like domain. AraC regulators are defined by a AraC-type helix-turn-helix DNA binding domain at their C-terminal. AraC family transcriptional regulators are widespread among bacteria and are involved in …
1465	1503293225	25789..26250	+	Streptomyces_peruviensis_NRRL_ISP_5592_GCA_000716165.1	KL575113.1	25	KL575113.1_25		cluster35
1466	1503293226	27026..27952	-	Streptomyces_peruviensis_NRRL_ISP_5592_GCA_000716165.1	KL575113.1	26	KL575113.1_26	+	cluster1		pfam08443	RimK	RimK-like ATP-grasp domain. This ATP-grasp domain is found in the ribosomal S6 modification enzyme RimK.
1467	1503293227	27969..28160	-	Streptomyces_peruviensis_NRRL_ISP_5592_GCA_000716165.1	KL575113.1	27	KL575113.1_27		cluster2	Precursor	pfam14404	Strep_pep	Ribosomally synthesized peptide in Streptomyces species. A ribosomally synthesized peptide related to microviridin and marinostatin, usually in the gene neighborhood of one or more RimK-like ATP-grasp. The gene-context suggests that it is further modified by the ATP-grasp. The peptide is predicted to function in a defensive or developmental role, or as an antibiotic.
1468	1503293228	28279..28575	-	Streptomyces_peruviensis_NRRL_ISP_5592_GCA_000716165.1	KL575113.1	28	KL575113.1_28		cluster25		pfam06803	DUF1232	Protein of unknown function (DUF1232). This family represents a conserved region of approximately 60 residues within a number of hypothetical bacterial and archaeal proteins of unknown function.
1469	1503293229	28867..30045	-	Streptomyces_peruviensis_NRRL_ISP_5592_GCA_000716165.1	KL575113.1	29	KL575113.1_29		cluster27
1470	1503293230	30257..30751	-	Streptomyces_peruviensis_NRRL_ISP_5592_GCA_000716165.1	KL575113.1	30	KL575113.1_30		cluster264		pfam00932	LTD	Lamin Tail Domain. The lamin-tail domain (LTD), which has an immunoglobulin (Ig) fold, is found in Nuclear Lamins, Chlo1887 from Chloroflexus, and several bacterial proteins where it occurs with membrane associated hydrolases of the metallo-beta-lactamase,synaptojanin, and calcineurin-like phosphoesterase superfamilies.
1471	1503293231	30854..31819	-	Streptomyces_peruviensis_NRRL_ISP_5592_GCA_000716165.1	KL575113.1	31	KL575113.1_31		cluster312		pfam06626	DUF1152	Protein of unknown function (DUF1152). This family consists of several hypothetical archaeal proteins of unknown function.
1472	1503293232	31921..33312	-	Streptomyces_peruviensis_NRRL_ISP_5592_GCA_000716165.1	KL575113.1	32	KL575113.1_32		cluster169		pfam07992	Pyr_redox_2	Pyridine nucleotide-disulphide oxidoreductase. This family includes both class I and class II oxidoreductases and also NADH oxidases and peroxidases. This domain is actually a small NADH binding domain within a larger FAD binding domain.
1473	1503293233	33489..34307	-	Streptomyces_peruviensis_NRRL_ISP_5592_GCA_000716165.1	KL575113.1	33	KL575113.1_33		cluster470		pfam01374	Glyco_hydro_46	Glycosyl hydrolase family 46. This family are chitosanase enzymes.
1474	1503293234	34442..36493	-	Streptomyces_peruviensis_NRRL_ISP_5592_GCA_000716165.1	KL575113.1	34	KL575113.1_34		cluster72		pfam07228	SpoIIE	Stage II sporulation protein E (SpoIIE). This family contains a number of bacterial stage II sporulation E proteins (EC:3.1.3.16). These are required for formation of a normal polar septum during sporulation. The N-terminal region is hydrophobic and is expected to contain up to 12 membrane-spanning segments.
1475	1503293235	36679..37326	-	Streptomyces_peruviensis_NRRL_ISP_5592_GCA_000716165.1	KL575113.1	35	KL575113.1_35		cluster4483		pfam17203	sCache_3_2	Single cache domain 3.
1476	1503293236	37581..38123	-	Streptomyces_peruviensis_NRRL_ISP_5592_GCA_000716165.1	KL575113.1	36	KL575113.1_36		cluster72		pfam07228	SpoIIE	Stage II sporulation protein E (SpoIIE). This family contains a number of bacterial stage II sporulation E proteins (EC:3.1.3.16). These are required for formation of a normal polar septum during sporulation. The N-terminal region is hydrophobic and is expected to contain up to 12 membrane-spanning segments.
1477	===	1115675100	Streptomyces_caeruleatus_NRRL_B_24802_GCA_001514235.1	KQ948929.1	TIGR04187	ATP-grasp ribosomal peptide maturase, SA	GRASP_SAV_5884
1478	1115675090	495920..497602	-	Streptomyces_caeruleatus_NRRL_B_24802_GCA_001514235.1	KQ948929.1	379	AQJ67_20435		cluster506
1479	1115675091	497954..500479	+	Streptomyces_caeruleatus_NRRL_B_24802_GCA_001514235.1	KQ948929.1	380	AQJ67_20440		cluster72		pfam07228	SpoIIE	Stage II sporulation protein E (SpoIIE). This family contains a number of bacterial stage II sporulation E proteins (EC:3.1.3.16). These are required for formation of a normal polar septum during sporulation. The N-terminal region is hydrophobic and is expected to contain up to 12 membrane-spanning segments.
1480	1115675092	500747..503413	+	Streptomyces_caeruleatus_NRRL_B_24802_GCA_001514235.1	KQ948929.1	381	AQJ67_20445		cluster72		pfam07228	SpoIIE	Stage II sporulation protein E (SpoIIE). This family contains a number of bacterial stage II sporulation E proteins (EC:3.1.3.16). These are required for formation of a normal polar septum during sporulation. The N-terminal region is hydrophobic and is expected to contain up to 12 membrane-spanning segments.
1481	1115675093	503548..504381	+	Streptomyces_caeruleatus_NRRL_B_24802_GCA_001514235.1	KQ948929.1	382	AQJ67_20450		cluster470		pfam01374	Glyco_hydro_46	Glycosyl hydrolase family 46. This family are chitosanase enzymes.
1482	1115675094	504544..505908	+	Streptomyces_caeruleatus_NRRL_B_24802_GCA_001514235.1	KQ948929.1	383	AQJ67_20455		cluster169		pfam07992	Pyr_redox_2	Pyridine nucleotide-disulphide oxidoreductase. This family includes both class I and class II oxidoreductases and also NADH oxidases and peroxidases. This domain is actually a small NADH binding domain within a larger FAD binding domain.
1483	1115675095	506037..507002	+	Streptomyces_caeruleatus_NRRL_B_24802_GCA_001514235.1	KQ948929.1	384	AQJ67_20460		cluster312		pfam06626	DUF1152	Protein of unknown function (DUF1152). This family consists of several hypothetical archaeal proteins of unknown function.
1484	1115675096	507105..507599	+	Streptomyces_caeruleatus_NRRL_B_24802_GCA_001514235.1	KQ948929.1	385	AQJ67_20465		cluster264		pfam00932	LTD	Lamin Tail Domain. The lamin-tail domain (LTD), which has an immunoglobulin (Ig) fold, is found in Nuclear Lamins, Chlo1887 from Chloroflexus, and several bacterial proteins where it occurs with membrane associated hydrolases of the metallo-beta-lactamase,synaptojanin, and calcineurin-like phosphoesterase superfamilies.
1485	1115675097	507823..508965	+	Streptomyces_caeruleatus_NRRL_B_24802_GCA_001514235.1	KQ948929.1	386	AQJ67_20470		cluster27
1486	1115675098	509253..509549	+	Streptomyces_caeruleatus_NRRL_B_24802_GCA_001514235.1	KQ948929.1	387	AQJ67_20475		cluster25		pfam06803	DUF1232	Protein of unknown function (DUF1232). This family represents a conserved region of approximately 60 residues within a number of hypothetical bacterial and archaeal proteins of unknown function.
1487	1115675099	509668..509859	+	Streptomyces_caeruleatus_NRRL_B_24802_GCA_001514235.1	KQ948929.1	388	AQJ67_20480		cluster2	Precursor	pfam14404	Strep_pep	Ribosomally synthesized peptide in Streptomyces species. A ribosomally synthesized peptide related to microviridin and marinostatin, usually in the gene neighborhood of one or more RimK-like ATP-grasp. The gene-context suggests that it is further modified by the ATP-grasp. The peptide is predicted to function in a defensive or developmental role, or as an antibiotic.
1488	1115675100	509876..510850	+	Streptomyces_caeruleatus_NRRL_B_24802_GCA_001514235.1	KQ948929.1	389	AQJ67_20485	+	cluster1		pfam08443	RimK	RimK-like ATP-grasp domain. This ATP-grasp domain is found in the ribosomal S6 modification enzyme RimK.
1489	1115675101	510857..511096	-	Streptomyces_caeruleatus_NRRL_B_24802_GCA_001514235.1	KQ948929.1	390	AQJ67_20490		cluster45
1490	1115675102	511254..511715	-	Streptomyces_caeruleatus_NRRL_B_24802_GCA_001514235.1	KQ948929.1	391	AQJ67_20495		cluster35
1491	1115675103	511882..512847	+	Streptomyces_caeruleatus_NRRL_B_24802_GCA_001514235.1	KQ948929.1	392	AQJ67_20500		cluster28		pfam01965	DJ-1_PfpI	DJ-1/PfpI family. The family includes the protease PfpI. This domain is also found in transcriptional regulators.
1492	1115675104	512921..513268	+	Streptomyces_caeruleatus_NRRL_B_24802_GCA_001514235.1	KQ948929.1	393	AQJ67_20505		cluster198
1493	1115675105	513459..513668	+	Streptomyces_caeruleatus_NRRL_B_24802_GCA_001514235.1	KQ948929.1	394	AQJ67_20510		cluster5610
1494	1115675106	514064..514714	+	Streptomyces_caeruleatus_NRRL_B_24802_GCA_001514235.1	KQ948929.1	395	AQJ67_20515		cluster6		pfam00440	TetR_N	Bacterial regulatory proteins, tetR family.
1495	1115675107	514842..515468	+	Streptomyces_caeruleatus_NRRL_B_24802_GCA_001514235.1	KQ948929.1	396	AQJ67_20520		cluster6		pfam00440	TetR_N	Bacterial regulatory proteins, tetR family.
1496	1115675108	515501..516358	-	Streptomyces_caeruleatus_NRRL_B_24802_GCA_001514235.1	KQ948929.1	397	AQJ67_20525		cluster32		pfam13460	NAD_binding_10	NAD(P)H-binding.
1497	1115675109	516437..517237	-	Streptomyces_caeruleatus_NRRL_B_24802_GCA_001514235.1	KQ948929.1	398	AQJ67_20530		cluster1002
1498	1115675110	517282..518550	-	Streptomyces_caeruleatus_NRRL_B_24802_GCA_001514235.1	KQ948929.1	399	AQJ67_20535		cluster958		pfam13439	Glyco_transf_4	Glycosyltransferase Family 4.
1499	===	1115437226	Streptomyces_regalis_NRRL_3151_GCA_001509475.1	LLZG01000411.1	TIGR04187	ATP-grasp ribosomal peptide maturase, SA	GRASP_SAV_5884
1500	1115437216	185251..186288	-	Streptomyces_regalis_NRRL_3151_GCA_001509475.1	LLZG01000411.1	159	ADL12_46245		cluster194		pfam13377	Peripla_BP_3	Periplasmic binding protein-like domain. Thi domain is found in a variety of transcriptional regulatory proteins. It is related to bacterial periplasmic binding proteins, although this domain is unlikely to be found in the periplasm. This domain likely acts to bind a small molecule ligand that the DNA-binding domain responds to.
1501	1115437217	186415..188550	+	Streptomyces_regalis_NRRL_3151_GCA_001509475.1	LLZG01000411.1	160	ADL12_46250		cluster11869		pfam02065	Melibiase	Melibiase. Glycoside hydrolase families GH27, GH31 and GH36 form the glycoside hydrolase clan GH-D. Glycoside hydrolase family 36 can be split into 11 families, GH36A to GH36K. This family includes enzymes from GH36A-B and GH36D-K and from GH27.
1502	1115437218	188616..189254	-	Streptomyces_regalis_NRRL_3151_GCA_001509475.1	LLZG01000411.1	161	ADL12_46255		cluster6		pfam00440	TetR_N	Bacterial regulatory proteins, tetR family.
1503	1115437219	189798..191057	+	Streptomyces_regalis_NRRL_3151_GCA_001509475.1	LLZG01000411.1	162	ADL12_46260		cluster10		pfam05977	MFS_3	Transmembrane secretion effector. This is a family of transport proteins. Members of this family include a protein responsible for the secretion of the ferric chelator, enterobactin, and a protein involved in antibiotic resistance.
1504	1115437220	191057..194311	+	Streptomyces_regalis_NRRL_3151_GCA_001509475.1	LLZG01000411.1	163	ADL12_46265		cluster1792		pfam00698	Acyl_transf_1	Acyl transferase domain.
[truncated: 49,774 more rows]
