# Supplementary material for: Phylogenomic analysis of the diversity of graspetides and proteins involved in their biosynthesis
Source: Biol Direct. 2022 Mar 21;17:7. doi: 10.1186/s13062-022-00320-2 (PMC8939145; doi:10.1186/s13062-022-00320-2)
Supplement: Supplementary file 10 — Additional file 10. Table S3. Detailed information for graspetides identified in this work [file 13062_2022_320_MOESM10_ESM.xlsx]

## Sheet: final set of precursors
Local candidate ID	Cluster	Genome	Genome accession	CDD hit	CDD hit description	Known (based on comparison with Lee et al. 2020 or CDD hit)	Lee et al, group based by motif search	BLASTCLUST result	If present in ATP-grasp directon	"GG" motif	"Phhx[1-2]h" motif
1102849331	cluster2	Actinobacteria_bacterium_OK006_OK006_GCA_001298565.1	LJCU01000232.1	pfam14408	Ribosomally synthesized peptide in actinomycetes. Ribosomally synthesized peptide that is usually in the gene neighborhood of a RimK-like ATP-grasp and an aspartyl-O-methylase. Gene contexts suggest that it is further modified by the ATP-grasp and the methylase. It might function in defense or development, or as a peptide antibiotic.	2020_Lee			ATP_grasp directon	GG	Phhx[1-2]h
1102854829	cluster2	Actinobacteria_bacterium_OK074_OK074_GCA_001298575.1	LJCV01000059.1	pfam14404	Ribosomally synthesized peptide in Streptomyces species. A ribosomally synthesized peptide related to microviridin and marinostatin, usually in the gene neighborhood of one or more RimK-like ATP-grasp. The gene-context suggests that it is further modified by the ATP-grasp. The peptide is predicted to function in a defensive or developmental role, or as an antibiotic.	2020_Lee	gr_11	BLAST	ATP_grasp directon
1102826108	cluster2	Actinobacteria_bacterium_OV320_OV320_GCA_001298545.1	LJCX01000019.1	pfam14404	Ribosomally synthesized peptide in Streptomyces species. A ribosomally synthesized peptide related to microviridin and marinostatin, usually in the gene neighborhood of one or more RimK-like ATP-grasp. The gene-context suggests that it is further modified by the ATP-grasp. The peptide is predicted to function in a defensive or developmental role, or as an antibiotic.	2020_Lee	gr_11	BLAST	ATP_grasp directon		Phhx[1-2]h
1302474295	cluster2	Actinomadura_atramentaria_DSM_43919_GCA_000381885.1	KB907209.1	pfam14408	Ribosomally synthesized peptide in actinomycetes. Ribosomally synthesized peptide that is usually in the gene neighborhood of a RimK-like ATP-grasp and an aspartyl-O-methylase. Gene contexts suggest that it is further modified by the ATP-grasp and the methylase. It might function in defense or development, or as a peptide antibiotic.	2020_Lee			ATP_grasp directon	GG
1301232127	cluster2	Actinomadura_flavalba_DSM_45200_GCA_000374305.1	KB894095.1	pfam14408	Ribosomally synthesized peptide in actinomycetes. Ribosomally synthesized peptide that is usually in the gene neighborhood of a RimK-like ATP-grasp and an aspartyl-O-methylase. Gene contexts suggest that it is further modified by the ATP-grasp and the methylase. It might function in defense or development, or as a peptide antibiotic.	2020_Lee			ATP_grasp directon
1301230040	cluster2	Actinomadura_flavalba_DSM_45200_GCA_000374305.1	KB894093.1			2020_Lee		BLAST	ATP_grasp directon
1903132265	cluster2	Actinomadura_formosensis_NBRC_14204_GCA_001552155.1	BCQQ01000118.1	TIGR04186	putative ATP-grasp target RiPP. A RiPP is a ribosomally produced, post-translationally modified peptide. This family regularly occurs next to ATP-grasp enzymes related to those of microviridin maturation and next to a methyltransferase.	2020_Lee			ATP_grasp directon	GG	Phhx[1-2]h
1903132580	cluster2	Actinomadura_formosensis_NBRC_14204_GCA_001552155.1	BCQQ01000134.1			2020_Lee			ATP_grasp directon	GG
1903249451	cluster2	Actinomadura_hibisca_NBRC_15177_GCA_001552635.1	BCRO01000063.1	TIGR04186	putative ATP-grasp target RiPP. A RiPP is a ribosomally produced, post-translationally modified peptide. This family regularly occurs next to ATP-grasp enzymes related to those of microviridin maturation and next to a methyltransferase.	2020_Lee			ATP_grasp directon
1903249122	cluster2	Actinomadura_hibisca_NBRC_15177_GCA_001552635.1	BCRO01000055.1			2020_Lee		BLAST	ATP_grasp directon	GG
1903140677	cluster2	Actinomadura_kijaniata_NBRC_14229_GCA_001552175.1	BCQR01000130.1	TIGR04186	putative ATP-grasp target RiPP. A RiPP is a ribosomally produced, post-translationally modified peptide. This family regularly occurs next to ATP-grasp enzymes related to those of microviridin maturation and next to a methyltransferase.	2020_Lee	gr_08		ATP_grasp directon
1903134356	cluster2	Actinomadura_kijaniata_NBRC_14229_GCA_001552175.1	BCQR01000007.1			2020_Lee	gr_09		ATP_grasp directon		Phhx[1-2]h
1903141525	cluster2	Actinomadura_kijaniata_NBRC_14229_GCA_001552175.1	BCQR01000159.1			2020_Lee		BLAST	ATP_grasp directon
1301145626	cluster2	Actinopolymorpha_alba_DSM_45243_GCA_000373925.1	KB892812.1	pfam14408	Ribosomally synthesized peptide in actinomycetes. Ribosomally synthesized peptide that is usually in the gene neighborhood of a RimK-like ATP-grasp and an aspartyl-O-methylase. Gene contexts suggest that it is further modified by the ATP-grasp and the methylase. It might function in defense or development, or as a peptide antibiotic.	2020_Lee			ATP_grasp directon
1081239488	cluster2	Actinopolyspora_erythraea_YIM_90600_GCA_000763095.1	KN214174.1			2020_Lee			ATP_grasp directon
1081240558	cluster2	Actinopolyspora_erythraea_YIM_90600_GCA_000763095.1	KN214176.1			2020_Lee			ATP_grasp directon
1300713256	cluster2	Actinopolyspora_halophila_DSM_43834_GCA_000371785.1	AQUI01000002.1			2020_Lee			ATP_grasp directon
1300710765	cluster2	Actinopolyspora_halophila_DSM_43834_GCA_000371785.1	AQUI01000002.1			2020_Lee			ATP_grasp directon
1302819009	cluster2	Actinopolyspora_mortivallis_DSM_44261_GCA_000384035.1	KB913024.1			2020_Lee			ATP_grasp directon		Phhx[1-2]h
1302821324	cluster2	Actinopolyspora_mortivallis_DSM_44261_GCA_000384035.1	KB913024.1			2020_Lee			ATP_grasp directon
1503739461	cluster2	Actinospica_acidiphila_NRRL_B_24431_GCA_000717315.1	JNYX01000010.1	pfam14404	Ribosomally synthesized peptide in Streptomyces species. A ribosomally synthesized peptide related to microviridin and marinostatin, usually in the gene neighborhood of one or more RimK-like ATP-grasp. The gene-context suggests that it is further modified by the ATP-grasp. The peptide is predicted to function in a defensive or developmental role, or as an antibiotic.	2020_Lee	gr_11	BLAST	ATP_grasp directon		Phhx[1-2]h
1002647249	cluster2	Actinosynnema_mirum_DSM_43827_GCA_000023245.1	CP001630.1	pfam14408	Ribosomally synthesized peptide in actinomycetes. Ribosomally synthesized peptide that is usually in the gene neighborhood of a RimK-like ATP-grasp and an aspartyl-O-methylase. Gene contexts suggest that it is further modified by the ATP-grasp and the methylase. It might function in defense or development, or as a peptide antibiotic.	2020_Lee			ATP_grasp directon
1701764791	cluster2	Allosalinactinospora_lopnorensis_CA15_2_GCA_000981225.1	LAJC01000027.1	TIGR04186	putative ATP-grasp target RiPP. A RiPP is a ribosomally produced, post-translationally modified peptide. This family regularly occurs next to ATP-grasp enzymes related to those of microviridin maturation and next to a methyltransferase.	2020_Lee			ATP_grasp directon
1701764683	cluster2	Allosalinactinospora_lopnorensis_CA15_2_GCA_000981225.1	LAJC01000025.1			2020_Lee			ATP_grasp directon	GG
1302863557	cluster2	Amycolatopsis_alba_DSM_44262_GCA_000384215.1	KB913032.1			2020_Lee			ATP_grasp directon		Phhx[1-2]h
1009783936	cluster2	Amycolatopsis_japonica_MG417_CF17_GCA_000732925.1	CP008953.1	TIGR04186	putative ATP-grasp target RiPP. A RiPP is a ribosomally produced, post-translationally modified peptide. This family regularly occurs next to ATP-grasp enzymes related to those of microviridin maturation and next to a methyltransferase.	2020_Lee	gr_08		ATP_grasp directon
1503746205	cluster2	Amycolatopsis_jejuensis_NRRL_B_24427_GCA_000717335.1	JNYZ01000012.1	TIGR04186	putative ATP-grasp target RiPP. A RiPP is a ribosomally produced, post-translationally modified peptide. This family regularly occurs next to ATP-grasp enzymes related to those of microviridin maturation and next to a methyltransferase.	2020_Lee			ATP_grasp directon		Phhx[1-2]h
1405716210	cluster2	Amycolatopsis_taiwanensis_DSM_45107_GCA_000519205.1	KI912598.1	TIGR04186	putative ATP-grasp target RiPP. A RiPP is a ribosomally produced, post-translationally modified peptide. This family regularly occurs next to ATP-grasp enzymes related to those of microviridin maturation and next to a methyltransferase.	2020_Lee			ATP_grasp directon
1302152154	cluster2	Catelliglobosispora_koreensis_DSM_44566_GCA_000379685.1	KB903249.1			2020_Lee	gr_09	BLAST	ATP_grasp directon	GG	Phhx[1-2]h
1302152153	cluster2	Catelliglobosispora_koreensis_DSM_44566_GCA_000379685.1	KB903249.1			2020_Lee	gr_09	BLAST	ATP_grasp directon	GG	Phhx[1-2]h
1804842712	cluster2	Catenuloplanes_japonicus_JCM_9106_GCA_001315525.1	BBHW01000533.1			2020_Lee			ATP_grasp directon	GG
1503658389	cluster2	Catenuloplanes_japonicus_NRRL_B_16061_GCA_000717135.1	JNXY01000001.1			2020_Lee			ATP_grasp directon	GG
1503115894	cluster2	Goodfellowiella_coeruleoviolacea_NRRL_B_24058_GCA_000715825.1	KL570975.1			2020_Lee			ATP_grasp directon	GG	Phhx[1-2]h
1503115353	cluster2	Goodfellowiella_coeruleoviolacea_NRRL_B_24058_GCA_000715825.1	KL570940.1			2020_Lee			ATP_grasp directon
1305876966	cluster2	Hamadaea_tsunoensis_DSM_44101_GCA_000428945.1	AUAX01000015.1	pfam14408	Ribosomally synthesized peptide in actinomycetes. Ribosomally synthesized peptide that is usually in the gene neighborhood of a RimK-like ATP-grasp and an aspartyl-O-methylase. Gene contexts suggest that it is further modified by the ATP-grasp and the methylase. It might function in defense or development, or as a peptide antibiotic.	2020_Lee			ATP_grasp directon	GG
1701906270	cluster2	Jiangella_alkaliphila_KCTC_19222_GCA_001005145.1	KQ061228.1			2020_Lee			ATP_grasp directon	GG
1085548164	cluster2	Kibdelosporangium_MJ126_NF4_MJ126_NF4_GCA_000826545.1	CDME01000010.1			2020_Lee			ATP_grasp directon	GG
1502783670	cluster2	Kitasatospora_MBT63_MBT63_GCA_000710465.2	JAIZ01000748.1	pfam14408	Ribosomally synthesized peptide in actinomycetes. Ribosomally synthesized peptide that is usually in the gene neighborhood of a RimK-like ATP-grasp and an aspartyl-O-methylase. Gene contexts suggest that it is further modified by the ATP-grasp and the methylase. It might function in defense or development, or as a peptide antibiotic.	2020_Lee			ATP_grasp directon	GG	Phhx[1-2]h
1502780936	cluster2	Kitasatospora_MBT63_MBT63_GCA_000710465.2	JAIZ01000478.1	pfam14408	Ribosomally synthesized peptide in actinomycetes. Ribosomally synthesized peptide that is usually in the gene neighborhood of a RimK-like ATP-grasp and an aspartyl-O-methylase. Gene contexts suggest that it is further modified by the ATP-grasp and the methylase. It might function in defense or development, or as a peptide antibiotic.	2020_Lee			ATP_grasp directon
1502767747	cluster2	Kitasatospora_MBT66_MBT66_GCA_000710405.2	JAIY01000010.1	pfam14408	Ribosomally synthesized peptide in actinomycetes. Ribosomally synthesized peptide that is usually in the gene neighborhood of a RimK-like ATP-grasp and an aspartyl-O-methylase. Gene contexts suggest that it is further modified by the ATP-grasp and the methylase. It might function in defense or development, or as a peptide antibiotic.	2020_Lee			ATP_grasp directon	GG	Phhx[1-2]h
1801356931	cluster2	Kitasatospora_MY_5_36_MY_5_36_GCA_001182915.1	LFVW01000088.1	TIGR04186	putative ATP-grasp target RiPP. A RiPP is a ribosomally produced, post-translationally modified peptide. This family regularly occurs next to ATP-grasp enzymes related to those of microviridin maturation and next to a methyltransferase.	2020_Lee			ATP_grasp directon
1801349917	cluster2	Kitasatospora_MY_5_36_MY_5_36_GCA_001182915.1	LFVW01000013.1	pfam14408	Ribosomally synthesized peptide in actinomycetes. Ribosomally synthesized peptide that is usually in the gene neighborhood of a RimK-like ATP-grasp and an aspartyl-O-methylase. Gene contexts suggest that it is further modified by the ATP-grasp and the methylase. It might function in defense or development, or as a peptide antibiotic.	2020_Lee			ATP_grasp directon	GG	Phhx[1-2]h
1801355113	cluster2	Kitasatospora_MY_5_36_MY_5_36_GCA_001182915.1	LFVW01000058.1	pfam14408	Ribosomally synthesized peptide in actinomycetes. Ribosomally synthesized peptide that is usually in the gene neighborhood of a RimK-like ATP-grasp and an aspartyl-O-methylase. Gene contexts suggest that it is further modified by the ATP-grasp and the methylase. It might function in defense or development, or as a peptide antibiotic.	2020_Lee			ATP_grasp directon	GG
1801354772	cluster2	Kitasatospora_MY_5_36_MY_5_36_GCA_001182915.1	LFVW01000054.1	pfam14408	Ribosomally synthesized peptide in actinomycetes. Ribosomally synthesized peptide that is usually in the gene neighborhood of a RimK-like ATP-grasp and an aspartyl-O-methylase. Gene contexts suggest that it is further modified by the ATP-grasp and the methylase. It might function in defense or development, or as a peptide antibiotic.	2020_Lee			ATP_grasp directon	GG
1801350311	cluster2	Kitasatospora_MY_5_36_MY_5_36_GCA_001182915.1	LFVW01000156.1			2020_Lee			ATP_grasp directon	GG	Phhx[1-2]h
1503688734	cluster2	Kitasatospora_phosalacinea_NRRL_B_16228_GCA_000717185.1	JNYE01000011.1	pfam14408	Ribosomally synthesized peptide in actinomycetes. Ribosomally synthesized peptide that is usually in the gene neighborhood of a RimK-like ATP-grasp and an aspartyl-O-methylase. Gene contexts suggest that it is further modified by the ATP-grasp and the methylase. It might function in defense or development, or as a peptide antibiotic.	2020_Lee			ATP_grasp directon	GG	Phhx[1-2]h
1006192051	cluster2	Kitasatospora_setae_KM_6054_GCA_000269985.1	AP010968.1	pfam14408	Ribosomally synthesized peptide in actinomycetes. Ribosomally synthesized peptide that is usually in the gene neighborhood of a RimK-like ATP-grasp and an aspartyl-O-methylase. Gene contexts suggest that it is further modified by the ATP-grasp and the methylase. It might function in defense or development, or as a peptide antibiotic.	2020_Lee			ATP_grasp directon	GG
1006192918	cluster2	Kitasatospora_setae_KM_6054_GCA_000269985.1	AP010968.1	pfam14408	Ribosomally synthesized peptide in actinomycetes. Ribosomally synthesized peptide that is usually in the gene neighborhood of a RimK-like ATP-grasp and an aspartyl-O-methylase. Gene contexts suggest that it is further modified by the ATP-grasp and the methylase. It might function in defense or development, or as a peptide antibiotic.	2020_Lee			ATP_grasp directon	GG
1503602818	cluster2	Kitasatospora_setae_NRRL_B_16185_GCA_000716965.1	JNWY01000027.1	pfam14408	Ribosomally synthesized peptide in actinomycetes. Ribosomally synthesized peptide that is usually in the gene neighborhood of a RimK-like ATP-grasp and an aspartyl-O-methylase. Gene contexts suggest that it is further modified by the ATP-grasp and the methylase. It might function in defense or development, or as a peptide antibiotic.	2020_Lee			ATP_grasp directon	GG
1503602200	cluster2	Kitasatospora_setae_NRRL_B_16185_GCA_000716965.1	JNWY01000021.1	pfam14408	Ribosomally synthesized peptide in actinomycetes. Ribosomally synthesized peptide that is usually in the gene neighborhood of a RimK-like ATP-grasp and an aspartyl-O-methylase. Gene contexts suggest that it is further modified by the ATP-grasp and the methylase. It might function in defense or development, or as a peptide antibiotic.	2020_Lee			ATP_grasp directon	GG
1300814659	cluster2	Kribbella_catacumbae_DSM_19601_GCA_000372465.1	AQUZ01000021.1	TIGR04186	putative ATP-grasp target RiPP. A RiPP is a ribosomally produced, post-translationally modified peptide. This family regularly occurs next to ATP-grasp enzymes related to those of microviridin maturation and next to a methyltransferase.	2020_Lee			ATP_grasp directon
1300817948	cluster2	Kribbella_catacumbae_DSM_19601_GCA_000372465.1	AQUZ01000062.1			2020_Lee			ATP_grasp directon
1056697579	cluster2	Kutzneria_744_744_GCA_000568255.1	KK037166.1			2020_Lee			ATP_grasp directon		Phhx[1-2]h
1504394587	cluster2	Lentzea_albidocapillata_NRRL_B_24057_GCA_000719115.1	JOEA01000012.1			2020_Lee			ATP_grasp directon		Phhx[1-2]h
1904726359	cluster2	Microtetraspora_niveoalba_NBRC_15239_GCA_001570405.1	BBYM01000005.1	pfam14408	Ribosomally synthesized peptide in actinomycetes. Ribosomally synthesized peptide that is usually in the gene neighborhood of a RimK-like ATP-grasp and an aspartyl-O-methylase. Gene contexts suggest that it is further modified by the ATP-grasp and the methylase. It might function in defense or development, or as a peptide antibiotic.	2020_Lee			ATP_grasp directon	GG
1006673707	cluster2	Nocardiopsis_alba_ATCC_BAA_2165_GCA_000294515.1	CP003788.1			2020_Lee			ATP_grasp directon
1207285170	cluster2	Nocardiopsis_alba_DSM_43377_GCA_000341225.1	ANAC01000036.1			2020_Lee			ATP_grasp directon
1903260100	cluster2	Nocardiopsis_dassonvillei_albirubida_NBRC_13392_GCA_001552695.1	BCRR01000020.1	TIGR04186	putative ATP-grasp target RiPP. A RiPP is a ribosomally produced, post-translationally modified peptide. This family regularly occurs next to ATP-grasp enzymes related to those of microviridin maturation and next to a methyltransferase.	2020_Lee			ATP_grasp directon
1003570483	cluster2	Nocardiopsis_dassonvillei_dassonvillei_DSM_43111_GCA_000092985.1	CP002041.1	TIGR04186	putative ATP-grasp target RiPP. A RiPP is a ribosomally produced, post-translationally modified peptide. This family regularly occurs next to ATP-grasp enzymes related to those of microviridin maturation and next to a methyltransferase.	2020_Lee			ATP_grasp directon
1207265691	cluster2	Nocardiopsis_gilva_YIM_90087_GCA_000341165.1	ANBG01000245.1			2020_Lee			ATP_grasp directon	GG
1101519192	cluster2	Nocardiopsis_NRRL_B_16309_NRRL_B_16309_GCA_001279585.1	LGEC01000062.1			2020_Lee			ATP_grasp directon
1207200878	cluster2	Nocardiopsis_synnemataformans_DSM_44143_GCA_000340945.1	ANAW01000028.1	TIGR04186	putative ATP-grasp target RiPP. A RiPP is a ribosomally produced, post-translationally modified peptide. This family regularly occurs next to ATP-grasp enzymes related to those of microviridin maturation and next to a methyltransferase.	2020_Lee			ATP_grasp directon
1207201963	cluster2	Nocardiopsis_synnemataformans_DSM_44143_GCA_000340945.1	ANAW01000078.1	pfam14408	Ribosomally synthesized peptide in actinomycetes. Ribosomally synthesized peptide that is usually in the gene neighborhood of a RimK-like ATP-grasp and an aspartyl-O-methylase. Gene contexts suggest that it is further modified by the ATP-grasp and the methylase. It might function in defense or development, or as a peptide antibiotic.	2020_Lee			ATP_grasp directon	GG
1207202783	cluster2	Nocardiopsis_synnemataformans_DSM_44143_GCA_000340945.1	ANAW01000110.1			2020_Lee			ATP_grasp directon
1502830567	cluster2	Nocardiopsis_TP_A0876_NBRC_110039_GCA_000710955.1	BAZE01000012.1			2020_Lee			ATP_grasp directon
1207215056	cluster2	Nocardiopsis_valliformis_DSM_45023_GCA_000340985.1	ANAZ01000021.1	pfam14408	Ribosomally synthesized peptide in actinomycetes. Ribosomally synthesized peptide that is usually in the gene neighborhood of a RimK-like ATP-grasp and an aspartyl-O-methylase. Gene contexts suggest that it is further modified by the ATP-grasp and the methylase. It might function in defense or development, or as a peptide antibiotic.	2020_Lee			ATP_grasp directon	GG
1503260953	cluster2	Nonomuraea_kuesteri_NRRL_B_24325_GCA_000716135.1	KL574415.1			2020_Lee			ATP_grasp directon	GG
1500793594	cluster2	Pseudonocardia_acaciae_DSM_45401_GCA_000620785.1	JIAI01000044.1	TIGR04186	putative ATP-grasp target RiPP. A RiPP is a ribosomally produced, post-translationally modified peptide. This family regularly occurs next to ATP-grasp enzymes related to those of microviridin maturation and next to a methyltransferase.	2020_Lee			ATP_grasp directon		Phhx[1-2]h
1500789346	cluster2	Pseudonocardia_acaciae_DSM_45401_GCA_000620785.1	JIAI01000006.1	pfam14404	Ribosomally synthesized peptide in Streptomyces species. A ribosomally synthesized peptide related to microviridin and marinostatin, usually in the gene neighborhood of one or more RimK-like ATP-grasp. The gene-context suggests that it is further modified by the ATP-grasp. The peptide is predicted to function in a defensive or developmental role, or as an antibiotic.	2020_Lee			ATP_grasp directon
1014792835	cluster2	Pseudonocardia_EC080610_09_EC080610_09_GCA_001420975.1	CP012181.1	TIGR04186	putative ATP-grasp target RiPP. A RiPP is a ribosomally produced, post-translationally modified peptide. This family regularly occurs next to ATP-grasp enzymes related to those of microviridin maturation and next to a methyltransferase.	2020_Lee			ATP_grasp directon	GG	Phhx[1-2]h
1014800158	cluster2	Pseudonocardia_EC080619_01_EC080619_01_GCA_001420995.1	CP012184.1	TIGR04186	putative ATP-grasp target RiPP. A RiPP is a ribosomally produced, post-translationally modified peptide. This family regularly occurs next to ATP-grasp enzymes related to those of microviridin maturation and next to a methyltransferase.	2020_Lee			ATP_grasp directon	GG	Phhx[1-2]h
1014376055	cluster2	Pseudonocardia_EC080625_04_EC080625_04_GCA_001294425.1	CP010989.1	TIGR04186	putative ATP-grasp target RiPP. A RiPP is a ribosomally produced, post-translationally modified peptide. This family regularly occurs next to ATP-grasp enzymes related to those of microviridin maturation and next to a methyltransferase.	2020_Lee			ATP_grasp directon	GG	Phhx[1-2]h
1023222437	cluster2	Saccharomonospora_azurea_NA_128_GCA_000231055.3	CM001466.1	pfam14408	Ribosomally synthesized peptide in actinomycetes. Ribosomally synthesized peptide that is usually in the gene neighborhood of a RimK-like ATP-grasp and an aspartyl-O-methylase. Gene contexts suggest that it is further modified by the ATP-grasp and the methylase. It might function in defense or development, or as a peptide antibiotic.	2020_Lee			ATP_grasp directon		Phhx[1-2]h
1302763424	cluster2	Saccharomonospora_halophila_8_GCA_000383775.1	KB912528.1			2020_Lee			ATP_grasp directon		Phhx[1-2]h
1503167674	cluster2	Saccharopolyspora_phatthalungensis_NRRL_B_24798_GCA_000715915.1	KL572523.1	TIGR04186	putative ATP-grasp target RiPP. A RiPP is a ribosomally produced, post-translationally modified peptide. This family regularly occurs next to ATP-grasp enzymes related to those of microviridin maturation and next to a methyltransferase.	2020_Lee			ATP_grasp directon		Phhx[1-2]h
1503160435	cluster2	Saccharopolyspora_phatthalungensis_NRRL_B_24798_GCA_000715915.1	KL572266.1	TIGR04186	putative ATP-grasp target RiPP. A RiPP is a ribosomally produced, post-translationally modified peptide. This family regularly occurs next to ATP-grasp enzymes related to those of microviridin maturation and next to a methyltransferase.	2020_Lee			ATP_grasp directon
1076983938	cluster2	Saccharopolyspora_rectivirgula_DSM_43113_GCA_000710755.1	JNVU01000037.1	TIGR04186	putative ATP-grasp target RiPP. A RiPP is a ribosomally produced, post-translationally modified peptide. This family regularly occurs next to ATP-grasp enzymes related to those of microviridin maturation and next to a methyltransferase.	2020_Lee			ATP_grasp directon
1403809605	cluster2	Saccharopolyspora_rectivirgula_DSM_43747_GCA_000497205.1	AYJW01000017.1	TIGR04186	putative ATP-grasp target RiPP. A RiPP is a ribosomally produced, post-translationally modified peptide. This family regularly occurs next to ATP-grasp enzymes related to those of microviridin maturation and next to a methyltransferase.	2020_Lee			ATP_grasp directon
1201022230	cluster2	Saccharopolyspora_spinosa_NRRL_18395_GCA_000194155.1	GL877878.1	TIGR04186	putative ATP-grasp target RiPP. A RiPP is a ribosomally produced, post-translationally modified peptide. This family regularly occurs next to ATP-grasp enzymes related to those of microviridin maturation and next to a methyltransferase.	2020_Lee			ATP_grasp directon		Phhx[1-2]h
1203242360	cluster2	Salinispora_arenicola_ATCC_BAA_917_GCA_000259615.1	AIIF01002201.1	pfam14408	Ribosomally synthesized peptide in actinomycetes. Ribosomally synthesized peptide that is usually in the gene neighborhood of a RimK-like ATP-grasp and an aspartyl-O-methylase. Gene contexts suggest that it is further modified by the ATP-grasp and the methylase. It might function in defense or development, or as a peptide antibiotic.	2020_Lee			ATP_grasp directon	GG	Phhx[1-2]h
1405206744	cluster2	Salinispora_arenicola_CNB458_GCA_000514655.1	AZWI01000012.1	TIGR04186	putative ATP-grasp target RiPP. A RiPP is a ribosomally produced, post-translationally modified peptide. This family regularly occurs next to ATP-grasp enzymes related to those of microviridin maturation and next to a methyltransferase.	2020_Lee	gr_08		ATP_grasp directon		Phhx[1-2]h
1405208056	cluster2	Salinispora_arenicola_CNB458_GCA_000514655.1	AZWI01000026.1	pfam14408	Ribosomally synthesized peptide in actinomycetes. Ribosomally synthesized peptide that is usually in the gene neighborhood of a RimK-like ATP-grasp and an aspartyl-O-methylase. Gene contexts suggest that it is further modified by the ATP-grasp and the methylase. It might function in defense or development, or as a peptide antibiotic.	2020_Lee	gr_08		ATP_grasp directon		Phhx[1-2]h
1405209126	cluster2	Salinispora_arenicola_CNB458_GCA_000514655.1	AZWI01000051.1			2020_Lee			ATP_grasp directon	GG	Phhx[1-2]h
1405207273	cluster2	Salinispora_arenicola_CNB458_GCA_000514655.1	KI911446.1			2020_Lee			ATP_grasp directon	GG
1405344192	cluster2	Salinispora_arenicola_CNB527_GCA_000515175.1	AZXI01000085.1	TIGR04186	putative ATP-grasp target RiPP. A RiPP is a ribosomally produced, post-translationally modified peptide. This family regularly occurs next to ATP-grasp enzymes related to those of microviridin maturation and next to a methyltransferase.	2020_Lee	gr_08		ATP_grasp directon		Phhx[1-2]h
1405200865	cluster2	Salinispora_arenicola_CNH646_GCA_000514635.1	AZWH01000015.1	pfam14408	Ribosomally synthesized peptide in actinomycetes. Ribosomally synthesized peptide that is usually in the gene neighborhood of a RimK-like ATP-grasp and an aspartyl-O-methylase. Gene contexts suggest that it is further modified by the ATP-grasp and the methylase. It might function in defense or development, or as a peptide antibiotic.	2020_Lee			ATP_grasp directon	GG	Phhx[1-2]h
1405200238	cluster2	Salinispora_arenicola_CNH646_GCA_000514635.1	AZWH01000001.1	pfam14408	Ribosomally synthesized peptide in actinomycetes. Ribosomally synthesized peptide that is usually in the gene neighborhood of a RimK-like ATP-grasp and an aspartyl-O-methylase. Gene contexts suggest that it is further modified by the ATP-grasp and the methylase. It might function in defense or development, or as a peptide antibiotic.	2020_Lee	gr_08		ATP_grasp directon		Phhx[1-2]h
1301945189	cluster2	Salinispora_arenicola_CNH877_GCA_000378645.1	KB900151.1	pfam14408	Ribosomally synthesized peptide in actinomycetes. Ribosomally synthesized peptide that is usually in the gene neighborhood of a RimK-like ATP-grasp and an aspartyl-O-methylase. Gene contexts suggest that it is further modified by the ATP-grasp and the methylase. It might function in defense or development, or as a peptide antibiotic.	2020_Lee			ATP_grasp directon	GG	Phhx[1-2]h
1301944876	cluster2	Salinispora_arenicola_CNH877_GCA_000378645.1	KB900149.1			2020_Lee			ATP_grasp directon	GG	Phhx[1-2]h
1405304522	cluster2	Salinispora_arenicola_CNH905_GCA_000515035.1	AZXB01000013.1	pfam14408	Ribosomally synthesized peptide in actinomycetes. Ribosomally synthesized peptide that is usually in the gene neighborhood of a RimK-like ATP-grasp and an aspartyl-O-methylase. Gene contexts suggest that it is further modified by the ATP-grasp and the methylase. It might function in defense or development, or as a peptide antibiotic.	2020_Lee			ATP_grasp directon	GG	Phhx[1-2]h
1405274499	cluster2	Salinispora_arenicola_CNH941_GCA_000514915.1	AZWV01000043.1	TIGR04186	putative ATP-grasp target RiPP. A RiPP is a ribosomally produced, post-translationally modified peptide. This family regularly occurs next to ATP-grasp enzymes related to those of microviridin maturation and next to a methyltransferase.	2020_Lee	gr_08		ATP_grasp directon		Phhx[1-2]h
1405272022	cluster2	Salinispora_arenicola_CNH941_GCA_000514915.1	KI911496.1	TIGR04186	putative ATP-grasp target RiPP. A RiPP is a ribosomally produced, post-translationally modified peptide. This family regularly occurs next to ATP-grasp enzymes related to those of microviridin maturation and next to a methyltransferase.	2020_Lee	gr_08		ATP_grasp directon		Phhx[1-2]h
1405274668	cluster2	Salinispora_arenicola_CNH941_GCA_000514915.1	AZWV01000006.1	pfam14408	Ribosomally synthesized peptide in actinomycetes. Ribosomally synthesized peptide that is usually in the gene neighborhood of a RimK-like ATP-grasp and an aspartyl-O-methylase. Gene contexts suggest that it is further modified by the ATP-grasp and the methylase. It might function in defense or development, or as a peptide antibiotic.	2020_Lee			ATP_grasp directon	GG	Phhx[1-2]h
1405272613	cluster2	Salinispora_arenicola_CNH941_GCA_000514915.1	KI911498.1	pfam14408	Ribosomally synthesized peptide in actinomycetes. Ribosomally synthesized peptide that is usually in the gene neighborhood of a RimK-like ATP-grasp and an aspartyl-O-methylase. Gene contexts suggest that it is further modified by the ATP-grasp and the methylase. It might function in defense or development, or as a peptide antibiotic.	2020_Lee	gr_08		ATP_grasp directon		Phhx[1-2]h
1405275352	cluster2	Salinispora_arenicola_CNH941_GCA_000514915.1	KI911500.1			2020_Lee			ATP_grasp directon	GG	Phhx[1-2]h
1301949904	cluster2	Salinispora_arenicola_CNH962_GCA_000378665.1	KB900242.1	pfam14408	Ribosomally synthesized peptide in actinomycetes. Ribosomally synthesized peptide that is usually in the gene neighborhood of a RimK-like ATP-grasp and an aspartyl-O-methylase. Gene contexts suggest that it is further modified by the ATP-grasp and the methylase. It might function in defense or development, or as a peptide antibiotic.	2020_Lee			ATP_grasp directon	GG	Phhx[1-2]h
1301951537	cluster2	Salinispora_arenicola_CNH962_GCA_000378665.1	KB900262.1	pfam14408	Ribosomally synthesized peptide in actinomycetes. Ribosomally synthesized peptide that is usually in the gene neighborhood of a RimK-like ATP-grasp and an aspartyl-O-methylase. Gene contexts suggest that it is further modified by the ATP-grasp and the methylase. It might function in defense or development, or as a peptide antibiotic.	2020_Lee	gr_08		ATP_grasp directon		Phhx[1-2]h
1301951423	cluster2	Salinispora_arenicola_CNH962_GCA_000378665.1	KB900259.1			2020_Lee			ATP_grasp directon	GG	Phhx[1-2]h
1305102606	cluster2	Salinispora_arenicola_CNH963_GCA_000424725.1	KE384232.1	pfam14408	Ribosomally synthesized peptide in actinomycetes. Ribosomally synthesized peptide that is usually in the gene neighborhood of a RimK-like ATP-grasp and an aspartyl-O-methylase. Gene contexts suggest that it is further modified by the ATP-grasp and the methylase. It might function in defense or development, or as a peptide antibiotic.	2020_Lee			ATP_grasp directon	GG	Phhx[1-2]h
1305103855	cluster2	Salinispora_arenicola_CNH963_GCA_000424725.1	AUKL01000037.1	pfam14408	Ribosomally synthesized peptide in actinomycetes. Ribosomally synthesized peptide that is usually in the gene neighborhood of a RimK-like ATP-grasp and an aspartyl-O-methylase. Gene contexts suggest that it is further modified by the ATP-grasp and the methylase. It might function in defense or development, or as a peptide antibiotic.	2020_Lee	gr_08		ATP_grasp directon		Phhx[1-2]h
1305103567	cluster2	Salinispora_arenicola_CNH963_GCA_000424725.1	AUKL01000028.1			2020_Lee			ATP_grasp directon	GG	Phhx[1-2]h
1405702965	cluster2	Salinispora_arenicola_CNH964_GCA_000519145.1	JAEY01000039.1	TIGR04186	putative ATP-grasp target RiPP. A RiPP is a ribosomally produced, post-translationally modified peptide. This family regularly occurs next to ATP-grasp enzymes related to those of microviridin maturation and next to a methyltransferase.	2020_Lee	gr_08		ATP_grasp directon		Phhx[1-2]h
1405703418	cluster2	Salinispora_arenicola_CNH964_GCA_000519145.1	JAEY01000007.1	pfam14408	Ribosomally synthesized peptide in actinomycetes. Ribosomally synthesized peptide that is usually in the gene neighborhood of a RimK-like ATP-grasp and an aspartyl-O-methylase. Gene contexts suggest that it is further modified by the ATP-grasp and the methylase. It might function in defense or development, or as a peptide antibiotic.	2020_Lee			ATP_grasp directon	GG	Phhx[1-2]h
1405702633	cluster2	Salinispora_arenicola_CNH964_GCA_000519145.1	KI912588.1	pfam14408	Ribosomally synthesized peptide in actinomycetes. Ribosomally synthesized peptide that is usually in the gene neighborhood of a RimK-like ATP-grasp and an aspartyl-O-methylase. Gene contexts suggest that it is further modified by the ATP-grasp and the methylase. It might function in defense or development, or as a peptide antibiotic.	2020_Lee	gr_08		ATP_grasp directon		Phhx[1-2]h
1405704987	cluster2	Salinispora_arenicola_CNH964_GCA_000519145.1	KI912590.1			2020_Lee			ATP_grasp directon	GG	Phhx[1-2]h
1502345133	cluster2	Salinispora_arenicola_CNH996_GCA_000702345.1	KL370894.1	pfam14408	Ribosomally synthesized peptide in actinomycetes. Ribosomally synthesized peptide that is usually in the gene neighborhood of a RimK-like ATP-grasp and an aspartyl-O-methylase. Gene contexts suggest that it is further modified by the ATP-grasp and the methylase. It might function in defense or development, or as a peptide antibiotic.	2020_Lee			ATP_grasp directon	GG	Phhx[1-2]h
1502347931	cluster2	Salinispora_arenicola_CNH996_GCA_000702345.1	JNLS01000081.1	pfam14408	Ribosomally synthesized peptide in actinomycetes. Ribosomally synthesized peptide that is usually in the gene neighborhood of a RimK-like ATP-grasp and an aspartyl-O-methylase. Gene contexts suggest that it is further modified by the ATP-grasp and the methylase. It might function in defense or development, or as a peptide antibiotic.	2020_Lee	gr_08		ATP_grasp directon		Phhx[1-2]h
1502346046	cluster2	Salinispora_arenicola_CNH996_GCA_000702345.1	JNLS01000026.1			2020_Lee			ATP_grasp directon	GG	Phhx[1-2]h
1301393248	cluster2	Salinispora_arenicola_CNP105_GCA_000375045.1	KB896065.1	TIGR04186	putative ATP-grasp target RiPP. A RiPP is a ribosomally produced, post-translationally modified peptide. This family regularly occurs next to ATP-grasp enzymes related to those of microviridin maturation and next to a methyltransferase.	2020_Lee	gr_08		ATP_grasp directon		Phhx[1-2]h
1301389211	cluster2	Salinispora_arenicola_CNP105_GCA_000375045.1	KB896006.1	pfam14408	Ribosomally synthesized peptide in actinomycetes. Ribosomally synthesized peptide that is usually in the gene neighborhood of a RimK-like ATP-grasp and an aspartyl-O-methylase. Gene contexts suggest that it is further modified by the ATP-grasp and the methylase. It might function in defense or development, or as a peptide antibiotic.	2020_Lee			ATP_grasp directon	GG	Phhx[1-2]h
1301391518	cluster2	Salinispora_arenicola_CNP105_GCA_000375045.1	KB896018.1	pfam14408	Ribosomally synthesized peptide in actinomycetes. Ribosomally synthesized peptide that is usually in the gene neighborhood of a RimK-like ATP-grasp and an aspartyl-O-methylase. Gene contexts suggest that it is further modified by the ATP-grasp and the methylase. It might function in defense or development, or as a peptide antibiotic.	2020_Lee	gr_08		ATP_grasp directon		Phhx[1-2]h
1301390836	cluster2	Salinispora_arenicola_CNP105_GCA_000375045.1	KB896013.1			2020_Lee			ATP_grasp directon	GG	Phhx[1-2]h
1301387416	cluster2	Salinispora_arenicola_CNP193_GCA_000375025.1	KB896107.1	TIGR04186	putative ATP-grasp target RiPP. A RiPP is a ribosomally produced, post-translationally modified peptide. This family regularly occurs next to ATP-grasp enzymes related to those of microviridin maturation and next to a methyltransferase.	2020_Lee	gr_08		ATP_grasp directon		Phhx[1-2]h
1301385808	cluster2	Salinispora_arenicola_CNP193_GCA_000375025.1	KB896085.1	TIGR04186	putative ATP-grasp target RiPP. A RiPP is a ribosomally produced, post-translationally modified peptide. This family regularly occurs next to ATP-grasp enzymes related to those of microviridin maturation and next to a methyltransferase.	2020_Lee	gr_08		ATP_grasp directon		Phhx[1-2]h
1301384096	cluster2	Salinispora_arenicola_CNP193_GCA_000375025.1	KB896076.1	pfam14408	Ribosomally synthesized peptide in actinomycetes. Ribosomally synthesized peptide that is usually in the gene neighborhood of a RimK-like ATP-grasp and an aspartyl-O-methylase. Gene contexts suggest that it is further modified by the ATP-grasp and the methylase. It might function in defense or development, or as a peptide antibiotic.	2020_Lee			ATP_grasp directon	GG	Phhx[1-2]h
1301386062	cluster2	Salinispora_arenicola_CNP193_GCA_000375025.1	KB896088.1	pfam14408	Ribosomally synthesized peptide in actinomycetes. Ribosomally synthesized peptide that is usually in the gene neighborhood of a RimK-like ATP-grasp and an aspartyl-O-methylase. Gene contexts suggest that it is further modified by the ATP-grasp and the methylase. It might function in defense or development, or as a peptide antibiotic.	2020_Lee	gr_08		ATP_grasp directon		Phhx[1-2]h
1301387750	cluster2	Salinispora_arenicola_CNP193_GCA_000375025.1	KB896120.1			2020_Lee			ATP_grasp directon	GG	Phhx[1-2]h
1405290987	cluster2	Salinispora_arenicola_CNQ748_GCA_000514975.1	AZWY01000010.1	pfam14408	Ribosomally synthesized peptide in actinomycetes. Ribosomally synthesized peptide that is usually in the gene neighborhood of a RimK-like ATP-grasp and an aspartyl-O-methylase. Gene contexts suggest that it is further modified by the ATP-grasp and the methylase. It might function in defense or development, or as a peptide antibiotic.	2020_Lee			ATP_grasp directon	GG	Phhx[1-2]h
1405291285	cluster2	Salinispora_arenicola_CNQ748_GCA_000514975.1	KI911509.1			2020_Lee			ATP_grasp directon	GG	Phhx[1-2]h
1301953628	cluster2	Salinispora_arenicola_CNR107_GCA_000378685.1	KB900320.1	TIGR04186	putative ATP-grasp target RiPP. A RiPP is a ribosomally produced, post-translationally modified peptide. This family regularly occurs next to ATP-grasp enzymes related to those of microviridin maturation and next to a methyltransferase.	2020_Lee	gr_08		ATP_grasp directon		Phhx[1-2]h
1301953786	cluster2	Salinispora_arenicola_CNR107_GCA_000378685.1	KB900321.1	pfam14408	Ribosomally synthesized peptide in actinomycetes. Ribosomally synthesized peptide that is usually in the gene neighborhood of a RimK-like ATP-grasp and an aspartyl-O-methylase. Gene contexts suggest that it is further modified by the ATP-grasp and the methylase. It might function in defense or development, or as a peptide antibiotic.	2020_Lee	gr_08		ATP_grasp directon		Phhx[1-2]h
1305339437	cluster2	Salinispora_arenicola_CNR416_GCA_000425925.1	AUEJ01000017.1	TIGR04186	putative ATP-grasp target RiPP. A RiPP is a ribosomally produced, post-translationally modified peptide. This family regularly occurs next to ATP-grasp enzymes related to those of microviridin maturation and next to a methyltransferase.	2020_Lee	gr_08		ATP_grasp directon		Phhx[1-2]h
1402636020	cluster2	Salinispora_arenicola_CNR425_GCA_000482565.1	AXVS01000017.1			2020_Lee			ATP_grasp directon	GG	Phhx[1-2]h
1405193068	cluster2	Salinispora_arenicola_CNR921_GCA_000514595.1	AZWF01000036.1			2020_Lee			ATP_grasp directon	GG	Phhx[1-2]h
1001829079	cluster2	Salinispora_arenicola_CNS_205_GCA_000018265.1	CP000850.1	TIGR04186	putative ATP-grasp target RiPP. A RiPP is a ribosomally produced, post-translationally modified peptide. This family regularly occurs next to ATP-grasp enzymes related to those of microviridin maturation and next to a methyltransferase.	2020_Lee			ATP_grasp directon	GG
1001830609	cluster2	Salinispora_arenicola_CNS_205_GCA_000018265.1	CP000850.1	TIGR04186	putative ATP-grasp target RiPP. A RiPP is a ribosomally produced, post-translationally modified peptide. This family regularly occurs next to ATP-grasp enzymes related to those of microviridin maturation and next to a methyltransferase.	2020_Lee	gr_08		ATP_grasp directon		Phhx[1-2]h
1301377707	cluster2	Salinispora_arenicola_CNS051_GCA_000375005.1	KB895910.1	pfam14408	Ribosomally synthesized peptide in actinomycetes. Ribosomally synthesized peptide that is usually in the gene neighborhood of a RimK-like ATP-grasp and an aspartyl-O-methylase. Gene contexts suggest that it is further modified by the ATP-grasp and the methylase. It might function in defense or development, or as a peptide antibiotic.	2020_Lee			ATP_grasp directon	GG	Phhx[1-2]h
1301380143	cluster2	Salinispora_arenicola_CNS051_GCA_000375005.1	KB895919.1	pfam14408	Ribosomally synthesized peptide in actinomycetes. Ribosomally synthesized peptide that is usually in the gene neighborhood of a RimK-like ATP-grasp and an aspartyl-O-methylase. Gene contexts suggest that it is further modified by the ATP-grasp and the methylase. It might function in defense or development, or as a peptide antibiotic.	2020_Lee	gr_08		ATP_grasp directon		Phhx[1-2]h
1301380839	cluster2	Salinispora_arenicola_CNS051_GCA_000375005.1	KB895925.1			2020_Lee			ATP_grasp directon	GG	Phhx[1-2]h
1305148494	cluster2	Salinispora_arenicola_CNS243_GCA_000424885.1	AUKT01000012.1	TIGR04186	putative ATP-grasp target RiPP. A RiPP is a ribosomally produced, post-translationally modified peptide. This family regularly occurs next to ATP-grasp enzymes related to those of microviridin maturation and next to a methyltransferase.	2020_Lee	gr_08		ATP_grasp directon		Phhx[1-2]h
1305146485	cluster2	Salinispora_arenicola_CNS243_GCA_000424885.1	KE384259.1	pfam14408	Ribosomally synthesized peptide in actinomycetes. Ribosomally synthesized peptide that is usually in the gene neighborhood of a RimK-like ATP-grasp and an aspartyl-O-methylase. Gene contexts suggest that it is further modified by the ATP-grasp and the methylase. It might function in defense or development, or as a peptide antibiotic.	2020_Lee	gr_08		ATP_grasp directon		Phhx[1-2]h
1305108838	cluster2	Salinispora_arenicola_CNS299_GCA_000424745.1	AUKM01000025.1	TIGR04186	putative ATP-grasp target RiPP. A RiPP is a ribosomally produced, post-translationally modified peptide. This family regularly occurs next to ATP-grasp enzymes related to those of microviridin maturation and next to a methyltransferase.	2020_Lee	gr_08		ATP_grasp directon
1301121174	cluster2	Salinispora_arenicola_CNS673_GCA_000373845.1	KB892527.1	TIGR04186	putative ATP-grasp target RiPP. A RiPP is a ribosomally produced, post-translationally modified peptide. This family regularly occurs next to ATP-grasp enzymes related to those of microviridin maturation and next to a methyltransferase.	2020_Lee	gr_08		ATP_grasp directon		Phhx[1-2]h
1301395100	cluster2	Salinispora_arenicola_CNS744_GCA_000375065.1	KB896157.1	TIGR04186	putative ATP-grasp target RiPP. A RiPP is a ribosomally produced, post-translationally modified peptide. This family regularly occurs next to ATP-grasp enzymes related to those of microviridin maturation and next to a methyltransferase.	2020_Lee	gr_08		ATP_grasp directon		Phhx[1-2]h
1301393379	cluster2	Salinispora_arenicola_CNS744_GCA_000375065.1	KB896151.1	pfam14408	Ribosomally synthesized peptide in actinomycetes. Ribosomally synthesized peptide that is usually in the gene neighborhood of a RimK-like ATP-grasp and an aspartyl-O-methylase. Gene contexts suggest that it is further modified by the ATP-grasp and the methylase. It might function in defense or development, or as a peptide antibiotic.	2020_Lee			ATP_grasp directon	GG	Phhx[1-2]h
1301396221	cluster2	Salinispora_arenicola_CNS744_GCA_000375065.1	KB896162.1	pfam14408	Ribosomally synthesized peptide in actinomycetes. Ribosomally synthesized peptide that is usually in the gene neighborhood of a RimK-like ATP-grasp and an aspartyl-O-methylase. Gene contexts suggest that it is further modified by the ATP-grasp and the methylase. It might function in defense or development, or as a peptide antibiotic.	2020_Lee	gr_08		ATP_grasp directon		Phhx[1-2]h
1405268807	cluster2	Salinispora_arenicola_CNT005_GCA_000514895.1	AZWU01000020.1	pfam14408	Ribosomally synthesized peptide in actinomycetes. Ribosomally synthesized peptide that is usually in the gene neighborhood of a RimK-like ATP-grasp and an aspartyl-O-methylase. Gene contexts suggest that it is further modified by the ATP-grasp and the methylase. It might function in defense or development, or as a peptide antibiotic.	2020_Lee			ATP_grasp directon	GG	Phhx[1-2]h
1405301150	cluster2	Salinispora_arenicola_CNT798_GCA_000515015.1	AZXA01000004.1	pfam14408	Ribosomally synthesized peptide in actinomycetes. Ribosomally synthesized peptide that is usually in the gene neighborhood of a RimK-like ATP-grasp and an aspartyl-O-methylase. Gene contexts suggest that it is further modified by the ATP-grasp and the methylase. It might function in defense or development, or as a peptide antibiotic.	2020_Lee			ATP_grasp directon	GG	Phhx[1-2]h
1405301447	cluster2	Salinispora_arenicola_CNT798_GCA_000515015.1	AZXA01000028.1	pfam14408	Ribosomally synthesized peptide in actinomycetes. Ribosomally synthesized peptide that is usually in the gene neighborhood of a RimK-like ATP-grasp and an aspartyl-O-methylase. Gene contexts suggest that it is further modified by the ATP-grasp and the methylase. It might function in defense or development, or as a peptide antibiotic.	2020_Lee	gr_08		ATP_grasp directon		Phhx[1-2]h
1405300884	cluster2	Salinispora_arenicola_CNT798_GCA_000515015.1	AZXA01000004.1			2020_Lee			ATP_grasp directon	GG	Phhx[1-2]h
1405048370	cluster2	Salinispora_arenicola_CNT799_GCA_000514035.1	KI911341.1	pfam14408	Ribosomally synthesized peptide in actinomycetes. Ribosomally synthesized peptide that is usually in the gene neighborhood of a RimK-like ATP-grasp and an aspartyl-O-methylase. Gene contexts suggest that it is further modified by the ATP-grasp and the methylase. It might function in defense or development, or as a peptide antibiotic.	2020_Lee			ATP_grasp directon	GG	Phhx[1-2]h
1405048571	cluster2	Salinispora_arenicola_CNT799_GCA_000514035.1	AZVD01000004.1	pfam14408	Ribosomally synthesized peptide in actinomycetes. Ribosomally synthesized peptide that is usually in the gene neighborhood of a RimK-like ATP-grasp and an aspartyl-O-methylase. Gene contexts suggest that it is further modified by the ATP-grasp and the methylase. It might function in defense or development, or as a peptide antibiotic.	2020_Lee	gr_08		ATP_grasp directon		Phhx[1-2]h
1405050761	cluster2	Salinispora_arenicola_CNT799_GCA_000514035.1	AZVD01000019.1			2020_Lee			ATP_grasp directon	GG	Phhx[1-2]h
1405332732	cluster2	Salinispora_arenicola_CNT800_GCA_000515135.1	AZXG01000006.1	pfam14408	Ribosomally synthesized peptide in actinomycetes. Ribosomally synthesized peptide that is usually in the gene neighborhood of a RimK-like ATP-grasp and an aspartyl-O-methylase. Gene contexts suggest that it is further modified by the ATP-grasp and the methylase. It might function in defense or development, or as a peptide antibiotic.	2020_Lee			ATP_grasp directon	GG	Phhx[1-2]h
1405331014	cluster2	Salinispora_arenicola_CNT800_GCA_000515135.1	AZXG01000019.1	pfam14408	Ribosomally synthesized peptide in actinomycetes. Ribosomally synthesized peptide that is usually in the gene neighborhood of a RimK-like ATP-grasp and an aspartyl-O-methylase. Gene contexts suggest that it is further modified by the ATP-grasp and the methylase. It might function in defense or development, or as a peptide antibiotic.	2020_Lee	gr_08		ATP_grasp directon		Phhx[1-2]h
1405332466	cluster2	Salinispora_arenicola_CNT800_GCA_000515135.1	AZXG01000006.1			2020_Lee			ATP_grasp directon	GG	Phhx[1-2]h
1301114919	cluster2	Salinispora_arenicola_CNT849_GCA_000373825.1	KB892473.1	pfam14408	Ribosomally synthesized peptide in actinomycetes. Ribosomally synthesized peptide that is usually in the gene neighborhood of a RimK-like ATP-grasp and an aspartyl-O-methylase. Gene contexts suggest that it is further modified by the ATP-grasp and the methylase. It might function in defense or development, or as a peptide antibiotic.	2020_Lee			ATP_grasp directon	GG	Phhx[1-2]h
1301118220	cluster2	Salinispora_arenicola_CNT849_GCA_000373825.1	KB892485.1	pfam14408	Ribosomally synthesized peptide in actinomycetes. Ribosomally synthesized peptide that is usually in the gene neighborhood of a RimK-like ATP-grasp and an aspartyl-O-methylase. Gene contexts suggest that it is further modified by the ATP-grasp and the methylase. It might function in defense or development, or as a peptide antibiotic.	2020_Lee	gr_08		ATP_grasp directon		Phhx[1-2]h
1301114654	cluster2	Salinispora_arenicola_CNT849_GCA_000373825.1	KB892473.1			2020_Lee			ATP_grasp directon	GG	Phhx[1-2]h
1405195194	cluster2	Salinispora_arenicola_CNT850_GCA_000514615.1	AZWG01000001.1	pfam14408	Ribosomally synthesized peptide in actinomycetes. Ribosomally synthesized peptide that is usually in the gene neighborhood of a RimK-like ATP-grasp and an aspartyl-O-methylase. Gene contexts suggest that it is further modified by the ATP-grasp and the methylase. It might function in defense or development, or as a peptide antibiotic.	2020_Lee			ATP_grasp directon	GG	Phhx[1-2]h
1405196739	cluster2	Salinispora_arenicola_CNT850_GCA_000514615.1	AZWG01000023.1	pfam14408	Ribosomally synthesized peptide in actinomycetes. Ribosomally synthesized peptide that is usually in the gene neighborhood of a RimK-like ATP-grasp and an aspartyl-O-methylase. Gene contexts suggest that it is further modified by the ATP-grasp and the methylase. It might function in defense or development, or as a peptide antibiotic.	2020_Lee	gr_08		ATP_grasp directon		Phhx[1-2]h
1405197227	cluster2	Salinispora_arenicola_CNT850_GCA_000514615.1	AZWG01000024.1			2020_Lee			ATP_grasp directon	GG	Phhx[1-2]h
1405194929	cluster2	Salinispora_arenicola_CNT850_GCA_000514615.1	AZWG01000001.1			2020_Lee			ATP_grasp directon	GG	Phhx[1-2]h
1405283900	cluster2	Salinispora_arenicola_CNT857_GCA_000514955.1	AZWX01000023.1	pfam14408	Ribosomally synthesized peptide in actinomycetes. Ribosomally synthesized peptide that is usually in the gene neighborhood of a RimK-like ATP-grasp and an aspartyl-O-methylase. Gene contexts suggest that it is further modified by the ATP-grasp and the methylase. It might function in defense or development, or as a peptide antibiotic.	2020_Lee			ATP_grasp directon	GG	Phhx[1-2]h
1405283342	cluster2	Salinispora_arenicola_CNT857_GCA_000514955.1	AZWX01000020.1	pfam14408	Ribosomally synthesized peptide in actinomycetes. Ribosomally synthesized peptide that is usually in the gene neighborhood of a RimK-like ATP-grasp and an aspartyl-O-methylase. Gene contexts suggest that it is further modified by the ATP-grasp and the methylase. It might function in defense or development, or as a peptide antibiotic.	2020_Lee	gr_08		ATP_grasp directon		Phhx[1-2]h
1405283733	cluster2	Salinispora_arenicola_CNT857_GCA_000514955.1	AZWX01000004.1			2020_Lee			ATP_grasp directon	GG	Phhx[1-2]h
1301765170	cluster2	Salinispora_arenicola_CNT859_GCA_000377605.1	KB898408.1	pfam14408	Ribosomally synthesized peptide in actinomycetes. Ribosomally synthesized peptide that is usually in the gene neighborhood of a RimK-like ATP-grasp and an aspartyl-O-methylase. Gene contexts suggest that it is further modified by the ATP-grasp and the methylase. It might function in defense or development, or as a peptide antibiotic.	2020_Lee			ATP_grasp directon	GG	Phhx[1-2]h
1301767170	cluster2	Salinispora_arenicola_CNT859_GCA_000377605.1	KB898427.1	pfam14408	Ribosomally synthesized peptide in actinomycetes. Ribosomally synthesized peptide that is usually in the gene neighborhood of a RimK-like ATP-grasp and an aspartyl-O-methylase. Gene contexts suggest that it is further modified by the ATP-grasp and the methylase. It might function in defense or development, or as a peptide antibiotic.	2020_Lee	gr_08		ATP_grasp directon		Phhx[1-2]h
1301763050	cluster2	Salinispora_arenicola_CNT859_GCA_000377605.1	KB898397.1			2020_Lee			ATP_grasp directon	GG	Phhx[1-2]h
1301402754	cluster2	Salinispora_arenicola_CNX481_GCA_000375085.1	KB896272.1	pfam14408	Ribosomally synthesized peptide in actinomycetes. Ribosomally synthesized peptide that is usually in the gene neighborhood of a RimK-like ATP-grasp and an aspartyl-O-methylase. Gene contexts suggest that it is further modified by the ATP-grasp and the methylase. It might function in defense or development, or as a peptide antibiotic.	2020_Lee	gr_08		ATP_grasp directon		Phhx[1-2]h
1301398559	cluster2	Salinispora_arenicola_CNX481_GCA_000375085.1	KB896240.1			2020_Lee			ATP_grasp directon	GG
1405181610	cluster2	Salinispora_arenicola_CNX482_GCA_000514555.1	AZWD01000022.1	TIGR04186	putative ATP-grasp target RiPP. A RiPP is a ribosomally produced, post-translationally modified peptide. This family regularly occurs next to ATP-grasp enzymes related to those of microviridin maturation and next to a methyltransferase.	2020_Lee	gr_08		ATP_grasp directon		Phhx[1-2]h
1405183410	cluster2	Salinispora_arenicola_CNX482_GCA_000514555.1	AZWD01000043.1	pfam14408	Ribosomally synthesized peptide in actinomycetes. Ribosomally synthesized peptide that is usually in the gene neighborhood of a RimK-like ATP-grasp and an aspartyl-O-methylase. Gene contexts suggest that it is further modified by the ATP-grasp and the methylase. It might function in defense or development, or as a peptide antibiotic.	2020_Lee	gr_08		ATP_grasp directon		Phhx[1-2]h
1405262803	cluster2	Salinispora_arenicola_CNX508_GCA_000514875.1	AZWT01000003.1			2020_Lee			ATP_grasp directon	GG
1301403652	cluster2	Salinispora_arenicola_CNX814_GCA_000375105.1	KB896313.1	pfam14408	Ribosomally synthesized peptide in actinomycetes. Ribosomally synthesized peptide that is usually in the gene neighborhood of a RimK-like ATP-grasp and an aspartyl-O-methylase. Gene contexts suggest that it is further modified by the ATP-grasp and the methylase. It might function in defense or development, or as a peptide antibiotic.	2020_Lee			ATP_grasp directon	GG	Phhx[1-2]h
1301406923	cluster2	Salinispora_arenicola_CNX814_GCA_000375105.1	KB896330.1	pfam14408	Ribosomally synthesized peptide in actinomycetes. Ribosomally synthesized peptide that is usually in the gene neighborhood of a RimK-like ATP-grasp and an aspartyl-O-methylase. Gene contexts suggest that it is further modified by the ATP-grasp and the methylase. It might function in defense or development, or as a peptide antibiotic.	2020_Lee	gr_08		ATP_grasp directon		Phhx[1-2]h
1301408162	cluster2	Salinispora_arenicola_CNX814_GCA_000375105.1	KB896347.1			2020_Lee			ATP_grasp directon	GG	Phhx[1-2]h
1405278112	cluster2	Salinispora_arenicola_CNX891_GCA_000514935.1	AZWW01000022.1	pfam14408	Ribosomally synthesized peptide in actinomycetes. Ribosomally synthesized peptide that is usually in the gene neighborhood of a RimK-like ATP-grasp and an aspartyl-O-methylase. Gene contexts suggest that it is further modified by the ATP-grasp and the methylase. It might function in defense or development, or as a peptide antibiotic.	2020_Lee	gr_08		ATP_grasp directon		Phhx[1-2]h
1405278540	cluster2	Salinispora_arenicola_CNX891_GCA_000514935.1	AZWW01000024.1			2020_Lee			ATP_grasp directon	GG
1301411253	cluster2	Salinispora_arenicola_CNY011_GCA_000375125.1	KB896391.1	pfam14408	Ribosomally synthesized peptide in actinomycetes. Ribosomally synthesized peptide that is usually in the gene neighborhood of a RimK-like ATP-grasp and an aspartyl-O-methylase. Gene contexts suggest that it is further modified by the ATP-grasp and the methylase. It might function in defense or development, or as a peptide antibiotic.	2020_Lee			ATP_grasp directon	GG	Phhx[1-2]h
1301412684	cluster2	Salinispora_arenicola_CNY011_GCA_000375125.1	KB896405.1			2020_Lee			ATP_grasp directon	GG	Phhx[1-2]h
1301416299	cluster2	Salinispora_arenicola_CNY231_GCA_000375145.1	KB896469.1	TIGR04186	putative ATP-grasp target RiPP. A RiPP is a ribosomally produced, post-translationally modified peptide. This family regularly occurs next to ATP-grasp enzymes related to those of microviridin maturation and next to a methyltransferase.	2020_Lee	gr_08		ATP_grasp directon		Phhx[1-2]h
1301416053	cluster2	Salinispora_arenicola_CNY231_GCA_000375145.1	KB896468.1			2020_Lee			ATP_grasp directon	GG	Phhx[1-2]h
1302310778	cluster2	Salinispora_arenicola_CNY234_GCA_000380945.1	KB905510.1	TIGR04186	putative ATP-grasp target RiPP. A RiPP is a ribosomally produced, post-translationally modified peptide. This family regularly occurs next to ATP-grasp enzymes related to those of microviridin maturation and next to a methyltransferase.	2020_Lee	gr_08		ATP_grasp directon		Phhx[1-2]h
1302311883	cluster2	Salinispora_arenicola_CNY234_GCA_000380945.1	KB905534.1			2020_Lee			ATP_grasp directon	GG	Phhx[1-2]h
1301457377	cluster2	Salinispora_arenicola_CNY237_GCA_000375305.1	KB896955.1	TIGR04186	putative ATP-grasp target RiPP. A RiPP is a ribosomally produced, post-translationally modified peptide. This family regularly occurs next to ATP-grasp enzymes related to those of microviridin maturation and next to a methyltransferase.	2020_Lee	gr_08		ATP_grasp directon		Phhx[1-2]h
1301453950	cluster2	Salinispora_arenicola_CNY237_GCA_000375305.1	KB896939.1	pfam14408	Ribosomally synthesized peptide in actinomycetes. Ribosomally synthesized peptide that is usually in the gene neighborhood of a RimK-like ATP-grasp and an aspartyl-O-methylase. Gene contexts suggest that it is further modified by the ATP-grasp and the methylase. It might function in defense or development, or as a peptide antibiotic.	2020_Lee			ATP_grasp directon	GG	Phhx[1-2]h
1301420005	cluster2	Salinispora_arenicola_CNY256_GCA_000375165.1	KB896532.1	TIGR04186	putative ATP-grasp target RiPP. A RiPP is a ribosomally produced, post-translationally modified peptide. This family regularly occurs next to ATP-grasp enzymes related to those of microviridin maturation and next to a methyltransferase.	2020_Lee	gr_08		ATP_grasp directon		Phhx[1-2]h
1301423590	cluster2	Salinispora_arenicola_CNY256_GCA_000375165.1	KB896578.1			2020_Lee			ATP_grasp directon	GG	Phhx[1-2]h
1301427673	cluster2	Salinispora_arenicola_CNY260_GCA_000375185.1	KB896711.1			2020_Lee			ATP_grasp directon	GG	Phhx[1-2]h
1301432629	cluster2	Salinispora_arenicola_CNY280_GCA_000375205.1	KB896626.1	pfam14408	Ribosomally synthesized peptide in actinomycetes. Ribosomally synthesized peptide that is usually in the gene neighborhood of a RimK-like ATP-grasp and an aspartyl-O-methylase. Gene contexts suggest that it is further modified by the ATP-grasp and the methylase. It might function in defense or development, or as a peptide antibiotic.	2020_Lee	gr_08		ATP_grasp directon		Phhx[1-2]h
1301958725	cluster2	Salinispora_arenicola_CNY282_GCA_000378705.1	KB905201.1	TIGR04186	putative ATP-grasp target RiPP. A RiPP is a ribosomally produced, post-translationally modified peptide. This family regularly occurs next to ATP-grasp enzymes related to those of microviridin maturation and next to a methyltransferase.	2020_Lee	gr_08		ATP_grasp directon		Phhx[1-2]h
1301961300	cluster2	Salinispora_arenicola_CNY282_GCA_000378705.1	KB905215.1			2020_Lee			ATP_grasp directon	GG	Phhx[1-2]h
1302873500	cluster2	Salinispora_arenicola_DSM_45545_GCA_000384275.1	KB913036.1	pfam14408	Ribosomally synthesized peptide in actinomycetes. Ribosomally synthesized peptide that is usually in the gene neighborhood of a RimK-like ATP-grasp and an aspartyl-O-methylase. Gene contexts suggest that it is further modified by the ATP-grasp and the methylase. It might function in defense or development, or as a peptide antibiotic.	2020_Lee			ATP_grasp directon	GG	Phhx[1-2]h
1302872712	cluster2	Salinispora_arenicola_DSM_45545_GCA_000384275.1	KB913036.1	pfam14408	Ribosomally synthesized peptide in actinomycetes. Ribosomally synthesized peptide that is usually in the gene neighborhood of a RimK-like ATP-grasp and an aspartyl-O-methylase. Gene contexts suggest that it is further modified by the ATP-grasp and the methylase. It might function in defense or development, or as a peptide antibiotic.	2020_Lee	gr_08		ATP_grasp directon		Phhx[1-2]h
1301438384	cluster2	Salinispora_pacifica_CNQ768_GCA_000375225.1	KB904860.1			2020_Lee			ATP_grasp directon	GG
1405240569	cluster2	Salinispora_pacifica_CNR114_GCA_000514775.1	AZWO01000059.1	TIGR04186	putative ATP-grasp target RiPP. A RiPP is a ribosomally produced, post-translationally modified peptide. This family regularly occurs next to ATP-grasp enzymes related to those of microviridin maturation and next to a methyltransferase.	2020_Lee			ATP_grasp directon	GG
1405240899	cluster2	Salinispora_pacifica_CNR114_GCA_000514775.1	AZWO01000070.1	TIGR04186	putative ATP-grasp target RiPP. A RiPP is a ribosomally produced, post-translationally modified peptide. This family regularly occurs next to ATP-grasp enzymes related to those of microviridin maturation and next to a methyltransferase.	2020_Lee	gr_08		ATP_grasp directon		Phhx[1-2]h
1405238753	cluster2	Salinispora_pacifica_CNR114_GCA_000514775.1	AZWO01000027.1	TIGR04186	putative ATP-grasp target RiPP. A RiPP is a ribosomally produced, post-translationally modified peptide. This family regularly occurs next to ATP-grasp enzymes related to those of microviridin maturation and next to a methyltransferase.	2020_Lee	gr_08		ATP_grasp directon		Phhx[1-2]h
1405236438	cluster2	Salinispora_pacifica_CNR114_GCA_000514775.1	AZWO01000001.1			2020_Lee			ATP_grasp directon	GG
1301296901	cluster2	Salinispora_pacifica_CNR942_GCA_000374665.1	KB894853.1	TIGR04186	putative ATP-grasp target RiPP. A RiPP is a ribosomally produced, post-translationally modified peptide. This family regularly occurs next to ATP-grasp enzymes related to those of microviridin maturation and next to a methyltransferase.	2020_Lee	gr_08		ATP_grasp directon		Phhx[1-2]h
1301295441	cluster2	Salinispora_pacifica_CNR942_GCA_000374665.1	KB894848.1	TIGR04186	putative ATP-grasp target RiPP. A RiPP is a ribosomally produced, post-translationally modified peptide. This family regularly occurs next to ATP-grasp enzymes related to those of microviridin maturation and next to a methyltransferase.	2020_Lee	gr_08		ATP_grasp directon		Phhx[1-2]h
1203246458	cluster2	Salinispora_pacifica_CNS_143_GCA_000259635.2	AIIG01004085.1	TIGR04186	putative ATP-grasp target RiPP. A RiPP is a ribosomally produced, post-translationally modified peptide. This family regularly occurs next to ATP-grasp enzymes related to those of microviridin maturation and next to a methyltransferase.	2020_Lee	gr_08		ATP_grasp directon		Phhx[1-2]h
1301304439	cluster2	Salinispora_pacifica_CNS055_GCA_000374685.1	KB894994.1	TIGR04186	putative ATP-grasp target RiPP. A RiPP is a ribosomally produced, post-translationally modified peptide. This family regularly occurs next to ATP-grasp enzymes related to those of microviridin maturation and next to a methyltransferase.	2020_Lee	gr_08		ATP_grasp directon		Phhx[1-2]h
1301304146	cluster2	Salinispora_pacifica_CNS055_GCA_000374685.1	KB894986.1			2020_Lee			ATP_grasp directon	GG
1405244501	cluster2	Salinispora_pacifica_CNS103_GCA_000514795.1	AZWP01000034.1	TIGR04186	putative ATP-grasp target RiPP. A RiPP is a ribosomally produced, post-translationally modified peptide. This family regularly occurs next to ATP-grasp enzymes related to those of microviridin maturation and next to a methyltransferase.	2020_Lee			ATP_grasp directon	GG
1305155729	cluster2	Salinispora_pacifica_CNS237_GCA_000424905.1	AUGH01000015.1	TIGR04186	putative ATP-grasp target RiPP. A RiPP is a ribosomally produced, post-translationally modified peptide. This family regularly occurs next to ATP-grasp enzymes related to those of microviridin maturation and next to a methyltransferase.	2020_Lee	gr_08		ATP_grasp directon		Phhx[1-2]h
1305153783	cluster2	Salinispora_pacifica_CNS237_GCA_000424905.1	AUGH01000038.1			2020_Lee				GG
1301313808	cluster2	Salinispora_pacifica_CNS863_GCA_000374725.1	KB895052.1	TIGR04186	putative ATP-grasp target RiPP. A RiPP is a ribosomally produced, post-translationally modified peptide. This family regularly occurs next to ATP-grasp enzymes related to those of microviridin maturation and next to a methyltransferase.	2020_Lee	gr_08		ATP_grasp directon		Phhx[1-2]h
1301319736	cluster2	Salinispora_pacifica_CNS996_GCA_000374745.1	KB895175.1	TIGR04186	putative ATP-grasp target RiPP. A RiPP is a ribosomally produced, post-translationally modified peptide. This family regularly occurs next to ATP-grasp enzymes related to those of microviridin maturation and next to a methyltransferase.	2020_Lee	gr_08		ATP_grasp directon		Phhx[1-2]h
1301317189	cluster2	Salinispora_pacifica_CNS996_GCA_000374745.1	KB895108.1	TIGR04186	putative ATP-grasp target RiPP. A RiPP is a ribosomally produced, post-translationally modified peptide. This family regularly occurs next to ATP-grasp enzymes related to those of microviridin maturation and next to a methyltransferase.	2020_Lee	gr_08		ATP_grasp directon		Phhx[1-2]h
1301318598	cluster2	Salinispora_pacifica_CNS996_GCA_000374745.1	KB895126.1			2020_Lee			ATP_grasp directon	GG	Phhx[1-2]h
1405179672	cluster2	Salinispora_pacifica_CNT001_GCA_000514535.1	KI911423.1	TIGR04186	putative ATP-grasp target RiPP. A RiPP is a ribosomally produced, post-translationally modified peptide. This family regularly occurs next to ATP-grasp enzymes related to those of microviridin maturation and next to a methyltransferase.	2020_Lee	gr_08		ATP_grasp directon		Phhx[1-2]h
1405178477	cluster2	Salinispora_pacifica_CNT001_GCA_000514535.1	AZWC01000043.1			2020_Lee			ATP_grasp directon	GG
1405173106	cluster2	Salinispora_pacifica_CNT029_GCA_000514515.1	AZWB01000006.1	TIGR04186	putative ATP-grasp target RiPP. A RiPP is a ribosomally produced, post-translationally modified peptide. This family regularly occurs next to ATP-grasp enzymes related to those of microviridin maturation and next to a methyltransferase.	2020_Lee	gr_08		ATP_grasp directon		Phhx[1-2]h
1405170892	cluster2	Salinispora_pacifica_CNT029_GCA_000514515.1	KI911412.1	TIGR04186	putative ATP-grasp target RiPP. A RiPP is a ribosomally produced, post-translationally modified peptide. This family regularly occurs next to ATP-grasp enzymes related to those of microviridin maturation and next to a methyltransferase.	2020_Lee	gr_08		ATP_grasp directon		Phhx[1-2]h
1301320294	cluster2	Salinispora_pacifica_CNT045_GCA_000374765.1	KB895208.1	TIGR04186	putative ATP-grasp target RiPP. A RiPP is a ribosomally produced, post-translationally modified peptide. This family regularly occurs next to ATP-grasp enzymes related to those of microviridin maturation and next to a methyltransferase.	2020_Lee	gr_08		ATP_grasp directon		Phhx[1-2]h
1301323521	cluster2	Salinispora_pacifica_CNT045_GCA_000374765.1	KB895228.1			2020_Lee			ATP_grasp directon	GG	Phhx[1-2]h
1405168267	cluster2	Salinispora_pacifica_CNT084_GCA_000514495.1	AZWA01000038.1	TIGR04186	putative ATP-grasp target RiPP. A RiPP is a ribosomally produced, post-translationally modified peptide. This family regularly occurs next to ATP-grasp enzymes related to those of microviridin maturation and next to a methyltransferase.	2020_Lee			ATP_grasp directon	GG
1405169852	cluster2	Salinispora_pacifica_CNT084_GCA_000514495.1	AZWA01000083.1	TIGR04186	putative ATP-grasp target RiPP. A RiPP is a ribosomally produced, post-translationally modified peptide. This family regularly occurs next to ATP-grasp enzymes related to those of microviridin maturation and next to a methyltransferase.	2020_Lee	gr_08		ATP_grasp directon		Phhx[1-2]h
1405166417	cluster2	Salinispora_pacifica_CNT084_GCA_000514495.1	AZWA01000017.1	TIGR04186	putative ATP-grasp target RiPP. A RiPP is a ribosomally produced, post-translationally modified peptide. This family regularly occurs next to ATP-grasp enzymes related to those of microviridin maturation and next to a methyltransferase.	2020_Lee	gr_08		ATP_grasp directon		Phhx[1-2]h
1301327298	cluster2	Salinispora_pacifica_CNT124_GCA_000374785.1	KB895295.1	TIGR04186	putative ATP-grasp target RiPP. A RiPP is a ribosomally produced, post-translationally modified peptide. This family regularly occurs next to ATP-grasp enzymes related to those of microviridin maturation and next to a methyltransferase.	2020_Lee	gr_08		ATP_grasp directon		Phhx[1-2]h
1301325706	cluster2	Salinispora_pacifica_CNT124_GCA_000374785.1	KB895288.1	TIGR04186	putative ATP-grasp target RiPP. A RiPP is a ribosomally produced, post-translationally modified peptide. This family regularly occurs next to ATP-grasp enzymes related to those of microviridin maturation and next to a methyltransferase.	2020_Lee	gr_08		ATP_grasp directon		Phhx[1-2]h
1405164329	cluster2	Salinispora_pacifica_CNT131_GCA_000514475.1	AZVZ01000007.1	TIGR04186	putative ATP-grasp target RiPP. A RiPP is a ribosomally produced, post-translationally modified peptide. This family regularly occurs next to ATP-grasp enzymes related to those of microviridin maturation and next to a methyltransferase.	2020_Lee			ATP_grasp directon	GG
1405153960	cluster2	Salinispora_pacifica_CNT150_GCA_000514435.1	AZVX01000007.1	TIGR04186	putative ATP-grasp target RiPP. A RiPP is a ribosomally produced, post-translationally modified peptide. This family regularly occurs next to ATP-grasp enzymes related to those of microviridin maturation and next to a methyltransferase.	2020_Lee			ATP_grasp directon	GG
1405250967	cluster2	Salinispora_pacifica_CNT569_GCA_000514815.1	AZWQ01000017.1	TIGR04186	putative ATP-grasp target RiPP. A RiPP is a ribosomally produced, post-translationally modified peptide. This family regularly occurs next to ATP-grasp enzymes related to those of microviridin maturation and next to a methyltransferase.	2020_Lee	gr_08		ATP_grasp directon		Phhx[1-2]h
1405247169	cluster2	Salinispora_pacifica_CNT569_GCA_000514815.1	KI911471.1	TIGR04186	putative ATP-grasp target RiPP. A RiPP is a ribosomally produced, post-translationally modified peptide. This family regularly occurs next to ATP-grasp enzymes related to those of microviridin maturation and next to a methyltransferase.	2020_Lee	gr_08		ATP_grasp directon		Phhx[1-2]h
1301448398	cluster2	Salinispora_pacifica_CNT609_GCA_000375265.1	KB904948.1	TIGR04186	putative ATP-grasp target RiPP. A RiPP is a ribosomally produced, post-translationally modified peptide. This family regularly occurs next to ATP-grasp enzymes related to those of microviridin maturation and next to a methyltransferase.	2020_Lee			ATP_grasp directon	GG
1301444024	cluster2	Salinispora_pacifica_CNT609_GCA_000375265.1	KB904915.1	TIGR04186	putative ATP-grasp target RiPP. A RiPP is a ribosomally produced, post-translationally modified peptide. This family regularly occurs next to ATP-grasp enzymes related to those of microviridin maturation and next to a methyltransferase.	2020_Lee	gr_08		ATP_grasp directon		Phhx[1-2]h
1301447931	cluster2	Salinispora_pacifica_CNT609_GCA_000375265.1	KB904940.1	TIGR04186	putative ATP-grasp target RiPP. A RiPP is a ribosomally produced, post-translationally modified peptide. This family regularly occurs next to ATP-grasp enzymes related to those of microviridin maturation and next to a methyltransferase.	2020_Lee	gr_08		ATP_grasp directon		Phhx[1-2]h
1405255426	cluster2	Salinispora_pacifica_CNT854_GCA_000514835.1	AZWR01000064.1	TIGR04186	putative ATP-grasp target RiPP. A RiPP is a ribosomally produced, post-translationally modified peptide. This family regularly occurs next to ATP-grasp enzymes related to those of microviridin maturation and next to a methyltransferase.	2020_Lee	gr_08		ATP_grasp directon		Phhx[1-2]h
1405251649	cluster2	Salinispora_pacifica_CNT854_GCA_000514835.1	AZWR01000002.1	TIGR04186	putative ATP-grasp target RiPP. A RiPP is a ribosomally produced, post-translationally modified peptide. This family regularly occurs next to ATP-grasp enzymes related to those of microviridin maturation and next to a methyltransferase.	2020_Lee	gr_08		ATP_grasp directon		Phhx[1-2]h
1405254546	cluster2	Salinispora_pacifica_CNT854_GCA_000514835.1	AZWR01000044.1			2020_Lee			ATP_grasp directon	GG
1405253737	cluster2	Salinispora_pacifica_CNT854_GCA_000514835.1	AZWR01000032.1			2020_Lee			ATP_grasp directon	GG
1402760051	cluster2	Salinispora_pacifica_CNY202_GCA_000484695.1	AXVR01000075.1	TIGR04186	putative ATP-grasp target RiPP. A RiPP is a ribosomally produced, post-translationally modified peptide. This family regularly occurs next to ATP-grasp enzymes related to those of microviridin maturation and next to a methyltransferase.	2020_Lee	gr_08		ATP_grasp directon		Phhx[1-2]h
1302814029	cluster2	Salinispora_pacifica_DSM_45543_GCA_000383995.1	KB913022.1	TIGR04186	putative ATP-grasp target RiPP. A RiPP is a ribosomally produced, post-translationally modified peptide. This family regularly occurs next to ATP-grasp enzymes related to those of microviridin maturation and next to a methyltransferase.	2020_Lee	gr_08		ATP_grasp directon		Phhx[1-2]h
1301986646	cluster2	Salinispora_pacifica_DSM_45544_GCA_000378845.1	KB905359.1	TIGR04186	putative ATP-grasp target RiPP. A RiPP is a ribosomally produced, post-translationally modified peptide. This family regularly occurs next to ATP-grasp enzymes related to those of microviridin maturation and next to a methyltransferase.	2020_Lee	gr_08		ATP_grasp directon		Phhx[1-2]h
1302024459	cluster2	Salinispora_pacifica_DSM_45549_GCA_000379065.1	KB900614.1	TIGR04186	putative ATP-grasp target RiPP. A RiPP is a ribosomally produced, post-translationally modified peptide. This family regularly occurs next to ATP-grasp enzymes related to those of microviridin maturation and next to a methyltransferase.	2020_Lee			ATP_grasp directon	GG
1001541033	cluster2	Salinispora_tropica_CNB_440_GCA_000016425.1	CP000667.1	TIGR04186	putative ATP-grasp target RiPP. A RiPP is a ribosomally produced, post-translationally modified peptide. This family regularly occurs next to ATP-grasp enzymes related to those of microviridin maturation and next to a methyltransferase.	2020_Lee	gr_08		ATP_grasp directon		Phhx[1-2]h
1405323775	cluster2	Salinispora_tropica_CNB476_GCA_000515095.1	AZXE01000021.1	TIGR04186	putative ATP-grasp target RiPP. A RiPP is a ribosomally produced, post-translationally modified peptide. This family regularly occurs next to ATP-grasp enzymes related to those of microviridin maturation and next to a methyltransferase.	2020_Lee	gr_08		ATP_grasp directon		Phhx[1-2]h
1405318035	cluster2	Salinispora_tropica_CNB536_GCA_000515075.1	KI911525.1	TIGR04186	putative ATP-grasp target RiPP. A RiPP is a ribosomally produced, post-translationally modified peptide. This family regularly occurs next to ATP-grasp enzymes related to those of microviridin maturation and next to a methyltransferase.	2020_Lee	gr_08		ATP_grasp directon		Phhx[1-2]h
1405334845	cluster2	Salinispora_tropica_CNH898_GCA_000515155.1	AZXH01000017.1	TIGR04186	putative ATP-grasp target RiPP. A RiPP is a ribosomally produced, post-translationally modified peptide. This family regularly occurs next to ATP-grasp enzymes related to those of microviridin maturation and next to a methyltransferase.	2020_Lee	gr_08		ATP_grasp directon		Phhx[1-2]h
1301653119	cluster2	Salinispora_tropica_CNR699_GCA_000377065.1	KB897255.1	TIGR04186	putative ATP-grasp target RiPP. A RiPP is a ribosomally produced, post-translationally modified peptide. This family regularly occurs next to ATP-grasp enzymes related to those of microviridin maturation and next to a methyltransferase.	2020_Lee	gr_08		ATP_grasp directon		Phhx[1-2]h
1405216108	cluster2	Salinispora_tropica_CNS197_GCA_000514695.1	AZWK01000021.1	TIGR04186	putative ATP-grasp target RiPP. A RiPP is a ribosomally produced, post-translationally modified peptide. This family regularly occurs next to ATP-grasp enzymes related to those of microviridin maturation and next to a methyltransferase.	2020_Lee	gr_08		ATP_grasp directon		Phhx[1-2]h
1301657133	cluster2	Salinispora_tropica_CNS416_GCA_000377085.1	KB897155.1	TIGR04186	putative ATP-grasp target RiPP. A RiPP is a ribosomally produced, post-translationally modified peptide. This family regularly occurs next to ATP-grasp enzymes related to those of microviridin maturation and next to a methyltransferase.	2020_Lee	gr_08		ATP_grasp directon		Phhx[1-2]h
1500691216	cluster2	Salinispora_tropica_CNT250_GCA_000620345.1	JHVW01000022.1	TIGR04186	putative ATP-grasp target RiPP. A RiPP is a ribosomally produced, post-translationally modified peptide. This family regularly occurs next to ATP-grasp enzymes related to those of microviridin maturation and next to a methyltransferase.	2020_Lee	gr_08		ATP_grasp directon		Phhx[1-2]h
1305143676	cluster2	Salinispora_tropica_CNT261_GCA_000424865.1	AUKS01000015.1	TIGR04186	putative ATP-grasp target RiPP. A RiPP is a ribosomally produced, post-translationally modified peptide. This family regularly occurs next to ATP-grasp enzymes related to those of microviridin maturation and next to a methyltransferase.	2020_Lee	gr_08		ATP_grasp directon		Phhx[1-2]h
1500685897	cluster2	Salinispora_tropica_CNY012_GCA_000620325.1	JHVV01000015.1	TIGR04186	putative ATP-grasp target RiPP. A RiPP is a ribosomally produced, post-translationally modified peptide. This family regularly occurs next to ATP-grasp enzymes related to those of microviridin maturation and next to a methyltransferase.	2020_Lee	gr_08		ATP_grasp directon		Phhx[1-2]h
1302087388	cluster2	Sciscionella_marina_DSM_45152_GCA_000379465.1	KB905404.1			2020_Lee			ATP_grasp directon
1503193387	cluster2	Sphaerisporangium_viridialbum_NRRL_B_2636_GCA_000715975.1	KL573159.1	pfam14408	Ribosomally synthesized peptide in actinomycetes. Ribosomally synthesized peptide that is usually in the gene neighborhood of a RimK-like ATP-grasp and an aspartyl-O-methylase. Gene contexts suggest that it is further modified by the ATP-grasp and the methylase. It might function in defense or development, or as a peptide antibiotic.	2020_Lee			ATP_grasp directon	GG
1503189921	cluster2	Sphaerisporangium_viridialbum_NRRL_B_2636_GCA_000715975.1	KL573125.1	pfam14408	Ribosomally synthesized peptide in actinomycetes. Ribosomally synthesized peptide that is usually in the gene neighborhood of a RimK-like ATP-grasp and an aspartyl-O-methylase. Gene contexts suggest that it is further modified by the ATP-grasp and the methylase. It might function in defense or development, or as a peptide antibiotic.	2020_Lee			ATP_grasp directon
1504059813	cluster2	Spirillospora_albida_NRRL_B_3350_GCA_000718255.1	JOFJ01000025.1			2020_Lee			ATP_grasp directon	GG	Phhx[1-2]h
1504383009	cluster2	Streptacidiphilus_jeojiense_NRRL_B_24555_GCA_000719095.1	JOEH01000032.1	TIGR04186	putative ATP-grasp target RiPP. A RiPP is a ribosomally produced, post-translationally modified peptide. This family regularly occurs next to ATP-grasp enzymes related to those of microviridin maturation and next to a methyltransferase.	2020_Lee			ATP_grasp directon	GG	Phhx[1-2]h
1601852638	cluster2	Streptacidiphilus_melanogenes_NBRC_103184_GCA_000787835.1	BBPP01000057.1	pfam14408	Ribosomally synthesized peptide in actinomycetes. Ribosomally synthesized peptide that is usually in the gene neighborhood of a RimK-like ATP-grasp and an aspartyl-O-methylase. Gene contexts suggest that it is further modified by the ATP-grasp and the methylase. It might function in defense or development, or as a peptide antibiotic.	2020_Lee			ATP_grasp directon	GG	Phhx[1-2]h
1601858940	cluster2	Streptacidiphilus_melanogenes_NBRC_103184_GCA_000787835.1	BBPP01000003.1	pfam14408	Ribosomally synthesized peptide in actinomycetes. Ribosomally synthesized peptide that is usually in the gene neighborhood of a RimK-like ATP-grasp and an aspartyl-O-methylase. Gene contexts suggest that it is further modified by the ATP-grasp and the methylase. It might function in defense or development, or as a peptide antibiotic.	2020_Lee			ATP_grasp directon	GG	Phhx[1-2]h
1305166919	cluster2	Streptomyces_142MFCol3_1_142MFCol3_1_GCA_000424945.1	AUKV01000027.1	pfam14404	Ribosomally synthesized peptide in Streptomyces species. A ribosomally synthesized peptide related to microviridin and marinostatin, usually in the gene neighborhood of one or more RimK-like ATP-grasp. The gene-context suggests that it is further modified by the ATP-grasp. The peptide is predicted to function in a defensive or developmental role, or as an antibiotic.	2020_Lee	gr_11	BLAST	ATP_grasp directon
1305168471	cluster2	Streptomyces_142MFCol3_1_142MFCol3_1_GCA_000424945.1	AUKV01000048.1	pfam14404	Ribosomally synthesized peptide in Streptomyces species. A ribosomally synthesized peptide related to microviridin and marinostatin, usually in the gene neighborhood of one or more RimK-like ATP-grasp. The gene-context suggests that it is further modified by the ATP-grasp. The peptide is predicted to function in a defensive or developmental role, or as an antibiotic.	2020_Lee	gr_11	BLAST	ATP_grasp directon
1085091312	cluster2	Streptomyces_150FB_150FB_GCA_000818195.1	JTHL01000001.1	pfam14408	Ribosomally synthesized peptide in actinomycetes. Ribosomally synthesized peptide that is usually in the gene neighborhood of a RimK-like ATP-grasp and an aspartyl-O-methylase. Gene contexts suggest that it is further modified by the ATP-grasp and the methylase. It might function in defense or development, or as a peptide antibiotic.	2020_Lee			ATP_grasp directon	GG	Phhx[1-2]h
1302734785	cluster2	Streptomyces_303MFCol5_2_303MFCol5_2_GCA_000383635.1	KB911710.1	pfam14404	Ribosomally synthesized peptide in Streptomyces species. A ribosomally synthesized peptide related to microviridin and marinostatin, usually in the gene neighborhood of one or more RimK-like ATP-grasp. The gene-context suggests that it is further modified by the ATP-grasp. The peptide is predicted to function in a defensive or developmental role, or as an antibiotic.	2020_Lee	gr_11	BLAST	ATP_grasp directon		Phhx[1-2]h
1302740497	cluster2	Streptomyces_351MFTsu5_1_351MFTsu5_1_GCA_000383655.1	KB911777.1	pfam14404	Ribosomally synthesized peptide in Streptomyces species. A ribosomally synthesized peptide related to microviridin and marinostatin, usually in the gene neighborhood of one or more RimK-like ATP-grasp. The gene-context suggests that it is further modified by the ATP-grasp. The peptide is predicted to function in a defensive or developmental role, or as an antibiotic.	2020_Lee	gr_11	BLAST	ATP_grasp directon		Phhx[1-2]h
1015394148	cluster2	Streptomyces_4F_4F_GCA_001484705.1	CP013142.1	pfam14404	Ribosomally synthesized peptide in Streptomyces species. A ribosomally synthesized peptide related to microviridin and marinostatin, usually in the gene neighborhood of one or more RimK-like ATP-grasp. The gene-context suggests that it is further modified by the ATP-grasp. The peptide is predicted to function in a defensive or developmental role, or as an antibiotic.	2020_Lee	gr_11	BLAST	ATP_grasp directon		Phhx[1-2]h
1011198106	cluster2	Streptomyces_769_769_GCA_000816025.1	CP003987.1	pfam14408	Ribosomally synthesized peptide in actinomycetes. Ribosomally synthesized peptide that is usually in the gene neighborhood of a RimK-like ATP-grasp and an aspartyl-O-methylase. Gene contexts suggest that it is further modified by the ATP-grasp and the methylase. It might function in defense or development, or as a peptide antibiotic.	2020_Lee			ATP_grasp directon	GG
1903080847	cluster2	Streptomyces_96_12_96_12_GCA_001550315.1	LRTS01001373.1	pfam14404	Ribosomally synthesized peptide in Streptomyces species. A ribosomally synthesized peptide related to microviridin and marinostatin, usually in the gene neighborhood of one or more RimK-like ATP-grasp. The gene-context suggests that it is further modified by the ATP-grasp. The peptide is predicted to function in a defensive or developmental role, or as an antibiotic.	2020_Lee	gr_11	BLAST	ATP_grasp directon
1903082353	cluster2	Streptomyces_96_12_96_12_GCA_001550315.1	LRTS01001616.1	pfam14404	Ribosomally synthesized peptide in Streptomyces species. A ribosomally synthesized peptide related to microviridin and marinostatin, usually in the gene neighborhood of one or more RimK-like ATP-grasp. The gene-context suggests that it is further modified by the ATP-grasp. The peptide is predicted to function in a defensive or developmental role, or as an antibiotic.	2020_Lee			ATP_grasp directon
1205061474	cluster2	Streptomyces_AA0539_AA0539_GCA_000297635.1	ALNP01000020.1	TIGR04186	putative ATP-grasp target RiPP. A RiPP is a ribosomally produced, post-translationally modified peptide. This family regularly occurs next to ATP-grasp enzymes related to those of microviridin maturation and next to a methyltransferase.	2020_Lee			ATP_grasp directon	GG
1205061129	cluster2	Streptomyces_AA0539_AA0539_GCA_000297635.1	ALNP01000017.1	pfam14408	Ribosomally synthesized peptide in actinomycetes. Ribosomally synthesized peptide that is usually in the gene neighborhood of a RimK-like ATP-grasp and an aspartyl-O-methylase. Gene contexts suggest that it is further modified by the ATP-grasp and the methylase. It might function in defense or development, or as a peptide antibiotic.	2020_Lee			ATP_grasp directon	GG
1204344882	cluster2	Streptomyces_AA1529_AA1529_GCA_000280905.1	ALAP01000083.1	pfam14408	Ribosomally synthesized peptide in actinomycetes. Ribosomally synthesized peptide that is usually in the gene neighborhood of a RimK-like ATP-grasp and an aspartyl-O-methylase. Gene contexts suggest that it is further modified by the ATP-grasp and the methylase. It might function in defense or development, or as a peptide antibiotic.	2020_Lee	gr_08		ATP_grasp directon
1085080368	cluster2	Streptomyces_AcH_505_AcH_505_GCA_000818175.1	JTIY01000001.1	TIGR04186	putative ATP-grasp target RiPP. A RiPP is a ribosomally produced, post-translationally modified peptide. This family regularly occurs next to ATP-grasp enzymes related to those of microviridin maturation and next to a methyltransferase.	2020_Lee			ATP_grasp directon	GG	Phhx[1-2]h
1505021672	cluster2	Streptomyces_achromogenes_achromogenes_GCA_000720835.1	JODT01000023.1	pfam14408	Ribosomally synthesized peptide in actinomycetes. Ribosomally synthesized peptide that is usually in the gene neighborhood of a RimK-like ATP-grasp and an aspartyl-O-methylase. Gene contexts suggest that it is further modified by the ATP-grasp and the methylase. It might function in defense or development, or as a peptide antibiotic.	2020_Lee	gr_08		ATP_grasp directon
1505021665	cluster2	Streptomyces_achromogenes_achromogenes_GCA_000720835.1	JODT01000023.1	pfam14408	Ribosomally synthesized peptide in actinomycetes. Ribosomally synthesized peptide that is usually in the gene neighborhood of a RimK-like ATP-grasp and an aspartyl-O-methylase. Gene contexts suggest that it is further modified by the ATP-grasp and the methylase. It might function in defense or development, or as a peptide antibiotic.	2020_Lee	gr_08		ATP_grasp directon
1505021304	cluster2	Streptomyces_achromogenes_achromogenes_GCA_000720835.1	JODT01000021.1	pfam14404	Ribosomally synthesized peptide in Streptomyces species. A ribosomally synthesized peptide related to microviridin and marinostatin, usually in the gene neighborhood of one or more RimK-like ATP-grasp. The gene-context suggests that it is further modified by the ATP-grasp. The peptide is predicted to function in a defensive or developmental role, or as an antibiotic.	2020_Lee	gr_11	BLAST	ATP_grasp directon		Phhx[1-2]h
1202539018	cluster2	Streptomyces_acidiscabies_84_104_GCA_000242715.2	AHBF01000017.1	TIGR04186	putative ATP-grasp target RiPP. A RiPP is a ribosomally produced, post-translationally modified peptide. This family regularly occurs next to ATP-grasp enzymes related to those of microviridin maturation and next to a methyltransferase.	2020_Lee			ATP_grasp directon	GG	Phhx[1-2]h
1202533307	cluster2	Streptomyces_acidiscabies_84_104_GCA_000242715.2	AHBF01000091.1	pfam14404	Ribosomally synthesized peptide in Streptomyces species. A ribosomally synthesized peptide related to microviridin and marinostatin, usually in the gene neighborhood of one or more RimK-like ATP-grasp. The gene-context suggests that it is further modified by the ATP-grasp. The peptide is predicted to function in a defensive or developmental role, or as an antibiotic.	2020_Lee	gr_11	BLAST	ATP_grasp directon		Phhx[1-2]h
1202538441	cluster2	Streptomyces_acidiscabies_84_104_GCA_000242715.2	AHBF01000021.1			2020_Lee			ATP_grasp directon	GG
1114909140	cluster2	Streptomyces_acidiscabies_a10_GCA_001485105.1	BCMK01000026.1	TIGR04186	putative ATP-grasp target RiPP. A RiPP is a ribosomally produced, post-translationally modified peptide. This family regularly occurs next to ATP-grasp enzymes related to those of microviridin maturation and next to a methyltransferase.	2020_Lee			ATP_grasp directon	GG	Phhx[1-2]h
1114908852	cluster2	Streptomyces_acidiscabies_a10_GCA_001485105.1	BCMK01000023.1	pfam14404	Ribosomally synthesized peptide in Streptomyces species. A ribosomally synthesized peptide related to microviridin and marinostatin, usually in the gene neighborhood of one or more RimK-like ATP-grasp. The gene-context suggests that it is further modified by the ATP-grasp. The peptide is predicted to function in a defensive or developmental role, or as an antibiotic.	2020_Lee	gr_11	BLAST	ATP_grasp directon		Phhx[1-2]h
1097587633	cluster2	Streptomyces_acidiscabies_NCPPB_4445_GCA_001189015.1	KQ257821.1	pfam14404	Ribosomally synthesized peptide in Streptomyces species. A ribosomally synthesized peptide related to microviridin and marinostatin, usually in the gene neighborhood of one or more RimK-like ATP-grasp. The gene-context suggests that it is further modified by the ATP-grasp. The peptide is predicted to function in a defensive or developmental role, or as an antibiotic.	2020_Lee	gr_11	BLAST	ATP_grasp directon		Phhx[1-2]h
1097585197	cluster2	Streptomyces_acidiscabies_NCPPB_4445_GCA_001189015.1	KQ257801.1			2020_Lee			ATP_grasp directon
1041449938	cluster2	Streptomyces_afghaniensis_772_GCA_000415505.1	KE354159.1	pfam14408	Ribosomally synthesized peptide in actinomycetes. Ribosomally synthesized peptide that is usually in the gene neighborhood of a RimK-like ATP-grasp and an aspartyl-O-methylase. Gene contexts suggest that it is further modified by the ATP-grasp and the methylase. It might function in defense or development, or as a peptide antibiotic.	2020_Lee			ATP_grasp directon	GG
1041450795	cluster2	Streptomyces_afghaniensis_772_GCA_000415505.1	KE354194.1	pfam14404	Ribosomally synthesized peptide in Streptomyces species. A ribosomally synthesized peptide related to microviridin and marinostatin, usually in the gene neighborhood of one or more RimK-like ATP-grasp. The gene-context suggests that it is further modified by the ATP-grasp. The peptide is predicted to function in a defensive or developmental role, or as an antibiotic.	2020_Lee	gr_11		ATP_grasp directon		Phhx[1-2]h
1504685874	cluster2	Streptomyces_albidoflavus_NRRL_B_1271_GCA_000719955.1	JOII01000072.1	pfam14408	Ribosomally synthesized peptide in actinomycetes. Ribosomally synthesized peptide that is usually in the gene neighborhood of a RimK-like ATP-grasp and an aspartyl-O-methylase. Gene contexts suggest that it is further modified by the ATP-grasp and the methylase. It might function in defense or development, or as a peptide antibiotic.	2020_Lee	gr_08		ATP_grasp directon
1504685841	cluster2	Streptomyces_albidoflavus_NRRL_B_1271_GCA_000719955.1	JOII01000067.1	pfam14404	Ribosomally synthesized peptide in Streptomyces species. A ribosomally synthesized peptide related to microviridin and marinostatin, usually in the gene neighborhood of one or more RimK-like ATP-grasp. The gene-context suggests that it is further modified by the ATP-grasp. The peptide is predicted to function in a defensive or developmental role, or as an antibiotic.	2020_Lee		BLAST	ATP_grasp directon	GG	Phhx[1-2]h
1804783204	cluster2	Streptomyces_albofaciens_JCM_4342_GCA_001315345.1	BBHN01000088.1	TIGR04186	putative ATP-grasp target RiPP. A RiPP is a ribosomally produced, post-translationally modified peptide. This family regularly occurs next to ATP-grasp enzymes related to those of microviridin maturation and next to a methyltransferase.	2020_Lee			ATP_grasp directon	GG	Phhx[1-2]h
1009475352	cluster2	Streptomyces_albulus_NK660_GCA_000695235.1	CP007574.1			2020_Lee			ATP_grasp directon	GG	Phhx[1-2]h
1504106805	cluster2	Streptomyces_albus_albus_GCA_000718405.2	JNZJ01003530.1	pfam14404	Ribosomally synthesized peptide in Streptomyces species. A ribosomally synthesized peptide related to microviridin and marinostatin, usually in the gene neighborhood of one or more RimK-like ATP-grasp. The gene-context suggests that it is further modified by the ATP-grasp. The peptide is predicted to function in a defensive or developmental role, or as an antibiotic.	2020_Lee		BLAST	ATP_grasp directon	GG	Phhx[1-2]h
1505044064	cluster2	Streptomyces_albus_albus_GCA_000720885.1	JODZ01000017.1	pfam14408	Ribosomally synthesized peptide in actinomycetes. Ribosomally synthesized peptide that is usually in the gene neighborhood of a RimK-like ATP-grasp and an aspartyl-O-methylase. Gene contexts suggest that it is further modified by the ATP-grasp and the methylase. It might function in defense or development, or as a peptide antibiotic.	2020_Lee			ATP_grasp directon	GG	Phhx[1-2]h
1505044923	cluster2	Streptomyces_albus_albus_GCA_000720885.1	JODZ01000022.1	pfam14408	Ribosomally synthesized peptide in actinomycetes. Ribosomally synthesized peptide that is usually in the gene neighborhood of a RimK-like ATP-grasp and an aspartyl-O-methylase. Gene contexts suggest that it is further modified by the ATP-grasp and the methylase. It might function in defense or development, or as a peptide antibiotic.	2020_Lee			ATP_grasp directon	GG
1505044803	cluster2	Streptomyces_albus_albus_GCA_000720885.1	JODZ01000021.1	pfam14408	Ribosomally synthesized peptide in actinomycetes. Ribosomally synthesized peptide that is usually in the gene neighborhood of a RimK-like ATP-grasp and an aspartyl-O-methylase. Gene contexts suggest that it is further modified by the ATP-grasp and the methylase. It might function in defense or development, or as a peptide antibiotic.	2020_Lee			ATP_grasp directon		Phhx[1-2]h
1505883272	cluster2	Streptomyces_albus_albus_GCA_000725885.1	JODR01000021.1	pfam14408	Ribosomally synthesized peptide in actinomycetes. Ribosomally synthesized peptide that is usually in the gene neighborhood of a RimK-like ATP-grasp and an aspartyl-O-methylase. Gene contexts suggest that it is further modified by the ATP-grasp and the methylase. It might function in defense or development, or as a peptide antibiotic.	2020_Lee			ATP_grasp directon	GG	Phhx[1-2]h
1505881709	cluster2	Streptomyces_albus_albus_GCA_000725885.1	JODR01000013.1	pfam14408	Ribosomally synthesized peptide in actinomycetes. Ribosomally synthesized peptide that is usually in the gene neighborhood of a RimK-like ATP-grasp and an aspartyl-O-methylase. Gene contexts suggest that it is further modified by the ATP-grasp and the methylase. It might function in defense or development, or as a peptide antibiotic.	2020_Lee			ATP_grasp directon		Phhx[1-2]h
1115272915	cluster2	Streptomyces_albus_albus_GCA_001507455.1	LMWG01000557.1	TIGR04186	putative ATP-grasp target RiPP. A RiPP is a ribosomally produced, post-translationally modified peptide. This family regularly occurs next to ATP-grasp enzymes related to those of microviridin maturation and next to a methyltransferase.	2020_Lee			ATP_grasp directon	GG	Phhx[1-2]h
1011342569	cluster2	Streptomyces_albus_DSM_41398_GCA_000827005.1	CP010519.1	pfam14408	Ribosomally synthesized peptide in actinomycetes. Ribosomally synthesized peptide that is usually in the gene neighborhood of a RimK-like ATP-grasp and an aspartyl-O-methylase. Gene contexts suggest that it is further modified by the ATP-grasp and the methylase. It might function in defense or development, or as a peptide antibiotic.	2020_Lee			ATP_grasp directon	GG
1011341644	cluster2	Streptomyces_albus_DSM_41398_GCA_000827005.1	CP010519.1	pfam14408	Ribosomally synthesized peptide in actinomycetes. Ribosomally synthesized peptide that is usually in the gene neighborhood of a RimK-like ATP-grasp and an aspartyl-O-methylase. Gene contexts suggest that it is further modified by the ATP-grasp and the methylase. It might function in defense or development, or as a peptide antibiotic.	2020_Lee	gr_08		ATP_grasp directon		Phhx[1-2]h
1017808907	cluster2	Streptomyces_albus_J1074_GCA_000156475.1	DS999645.1	pfam14408	Ribosomally synthesized peptide in actinomycetes. Ribosomally synthesized peptide that is usually in the gene neighborhood of a RimK-like ATP-grasp and an aspartyl-O-methylase. Gene contexts suggest that it is further modified by the ATP-grasp and the methylase. It might function in defense or development, or as a peptide antibiotic.	2020_Lee			ATP_grasp directon	GG
1017809805	cluster2	Streptomyces_albus_J1074_GCA_000156475.1	DS999645.1	pfam14404	Ribosomally synthesized peptide in Streptomyces species. A ribosomally synthesized peptide related to microviridin and marinostatin, usually in the gene neighborhood of one or more RimK-like ATP-grasp. The gene-context suggests that it is further modified by the ATP-grasp. The peptide is predicted to function in a defensive or developmental role, or as an antibiotic.	2020_Lee		BLAST	ATP_grasp directon	GG	Phhx[1-2]h
1007554249	cluster2	Streptomyces_albus_J1074_GCA_000359525.1	CP004370.1	pfam14408	Ribosomally synthesized peptide in actinomycetes. Ribosomally synthesized peptide that is usually in the gene neighborhood of a RimK-like ATP-grasp and an aspartyl-O-methylase. Gene contexts suggest that it is further modified by the ATP-grasp and the methylase. It might function in defense or development, or as a peptide antibiotic.	2020_Lee			ATP_grasp directon	GG	Phhx[1-2]h
1007553384	cluster2	Streptomyces_albus_J1074_GCA_000359525.1	CP004370.1	pfam14404	Ribosomally synthesized peptide in Streptomyces species. A ribosomally synthesized peptide related to microviridin and marinostatin, usually in the gene neighborhood of one or more RimK-like ATP-grasp. The gene-context suggests that it is further modified by the ATP-grasp. The peptide is predicted to function in a defensive or developmental role, or as an antibiotic.	2020_Lee		BLAST	ATP_grasp directon	GG	Phhx[1-2]h
1605672539	cluster2	Streptomyces_albus_NBRC_13014_GCA_000813365.1	BBQG01000019.1	pfam14408	Ribosomally synthesized peptide in actinomycetes. Ribosomally synthesized peptide that is usually in the gene neighborhood of a RimK-like ATP-grasp and an aspartyl-O-methylase. Gene contexts suggest that it is further modified by the ATP-grasp and the methylase. It might function in defense or development, or as a peptide antibiotic.	2020_Lee			ATP_grasp directon	GG	Phhx[1-2]h
1605672014	cluster2	Streptomyces_albus_NBRC_13014_GCA_000813365.1	BBQG01000023.1	pfam14408	Ribosomally synthesized peptide in actinomycetes. Ribosomally synthesized peptide that is usually in the gene neighborhood of a RimK-like ATP-grasp and an aspartyl-O-methylase. Gene contexts suggest that it is further modified by the ATP-grasp and the methylase. It might function in defense or development, or as a peptide antibiotic.	2020_Lee			ATP_grasp directon		Phhx[1-2]h
1016475418	cluster2	Streptomyces_albus_SM254_GCA_001577385.1	CP014485.1	pfam14404	Ribosomally synthesized peptide in Streptomyces species. A ribosomally synthesized peptide related to microviridin and marinostatin, usually in the gene neighborhood of one or more RimK-like ATP-grasp. The gene-context suggests that it is further modified by the ATP-grasp. The peptide is predicted to function in a defensive or developmental role, or as an antibiotic.	2020_Lee		BLAST	ATP_grasp directon	GG	Phhx[1-2]h
1806766726	cluster2	Streptomyces_almquistii_NRRL_B_1685_GCA_001418125.1	LIPO01000006.1	pfam14408	Ribosomally synthesized peptide in actinomycetes. Ribosomally synthesized peptide that is usually in the gene neighborhood of a RimK-like ATP-grasp and an aspartyl-O-methylase. Gene contexts suggest that it is further modified by the ATP-grasp and the methylase. It might function in defense or development, or as a peptide antibiotic.	2020_Lee			ATP_grasp directon	GG	Phhx[1-2]h
1806764537	cluster2	Streptomyces_almquistii_NRRL_B_1685_GCA_001418125.1	LIPO01000322.1	pfam14408	Ribosomally synthesized peptide in actinomycetes. Ribosomally synthesized peptide that is usually in the gene neighborhood of a RimK-like ATP-grasp and an aspartyl-O-methylase. Gene contexts suggest that it is further modified by the ATP-grasp and the methylase. It might function in defense or development, or as a peptide antibiotic.	2020_Lee			ATP_grasp directon		Phhx[1-2]h
1014071353	cluster2	Streptomyces_ambofaciens_ATCC_23877_GCA_001267885.1	CP012382.1	pfam14404	Ribosomally synthesized peptide in Streptomyces species. A ribosomally synthesized peptide related to microviridin and marinostatin, usually in the gene neighborhood of one or more RimK-like ATP-grasp. The gene-context suggests that it is further modified by the ATP-grasp. The peptide is predicted to function in a defensive or developmental role, or as an antibiotic.	2020_Lee	gr_11	BLAST	ATP_grasp directon		Phhx[1-2]h
1302797697	cluster2	Streptomyces_Amel2xE9_Amel2xE9_GCA_000383935.1	KB912974.1	pfam14408	Ribosomally synthesized peptide in actinomycetes. Ribosomally synthesized peptide that is usually in the gene neighborhood of a RimK-like ATP-grasp and an aspartyl-O-methylase. Gene contexts suggest that it is further modified by the ATP-grasp and the methylase. It might function in defense or development, or as a peptide antibiotic.	2020_Lee			ATP_grasp directon	GG
1302795571	cluster2	Streptomyces_Amel2xE9_Amel2xE9_GCA_000383935.1	KB912955.1	pfam14408	Ribosomally synthesized peptide in actinomycetes. Ribosomally synthesized peptide that is usually in the gene neighborhood of a RimK-like ATP-grasp and an aspartyl-O-methylase. Gene contexts suggest that it is further modified by the ATP-grasp and the methylase. It might function in defense or development, or as a peptide antibiotic.	2020_Lee			ATP_grasp directon
1302793903	cluster2	Streptomyces_Amel2xE9_Amel2xE9_GCA_000383935.1	KB912946.1	pfam14404	Ribosomally synthesized peptide in Streptomyces species. A ribosomally synthesized peptide related to microviridin and marinostatin, usually in the gene neighborhood of one or more RimK-like ATP-grasp. The gene-context suggests that it is further modified by the ATP-grasp. The peptide is predicted to function in a defensive or developmental role, or as an antibiotic.	2020_Lee	gr_11	BLAST	ATP_grasp directon		Phhx[1-2]h
1115605921	cluster2	Streptomyces_antibioticus_DSM_40234_GCA_001514065.1	KQ948422.1	pfam14404	Ribosomally synthesized peptide in Streptomyces species. A ribosomally synthesized peptide related to microviridin and marinostatin, usually in the gene neighborhood of one or more RimK-like ATP-grasp. The gene-context suggests that it is further modified by the ATP-grasp. The peptide is predicted to function in a defensive or developmental role, or as an antibiotic.	2020_Lee	gr_11	BLAST	ATP_grasp directon		Phhx[1-2]h
1100432351	cluster2	Streptomyces_antibioticus_NRRL_B_2032_GCA_001270635.1	LGUX01000318.1	pfam14408	Ribosomally synthesized peptide in actinomycetes. Ribosomally synthesized peptide that is usually in the gene neighborhood of a RimK-like ATP-grasp and an aspartyl-O-methylase. Gene contexts suggest that it is further modified by the ATP-grasp and the methylase. It might function in defense or development, or as a peptide antibiotic.	2020_Lee	gr_08		ATP_grasp directon
1100428607	cluster2	Streptomyces_antibioticus_NRRL_B_2032_GCA_001270635.1	LGUX01000229.1	pfam14404	Ribosomally synthesized peptide in Streptomyces species. A ribosomally synthesized peptide related to microviridin and marinostatin, usually in the gene neighborhood of one or more RimK-like ATP-grasp. The gene-context suggests that it is further modified by the ATP-grasp. The peptide is predicted to function in a defensive or developmental role, or as an antibiotic.	2020_Lee	gr_11	BLAST	ATP_grasp directon		Phhx[1-2]h
1101658839	cluster2	Streptomyces_AS58_AS58_GCA_001279985.1	LGDU01000403.1	pfam14408	Ribosomally synthesized peptide in actinomycetes. Ribosomally synthesized peptide that is usually in the gene neighborhood of a RimK-like ATP-grasp and an aspartyl-O-methylase. Gene contexts suggest that it is further modified by the ATP-grasp and the methylase. It might function in defense or development, or as a peptide antibiotic.	2020_Lee			ATP_grasp directon
1101652538	cluster2	Streptomyces_AS58_AS58_GCA_001279985.1	LGDU01000036.1	pfam14404	Ribosomally synthesized peptide in Streptomyces species. A ribosomally synthesized peptide related to microviridin and marinostatin, usually in the gene neighborhood of one or more RimK-like ATP-grasp. The gene-context suggests that it is further modified by the ATP-grasp. The peptide is predicted to function in a defensive or developmental role, or as an antibiotic.	2020_Lee	gr_11	BLAST	ATP_grasp directon		Phhx[1-2]h
1101658807	cluster2	Streptomyces_AS58_AS58_GCA_001279985.1	LGDU01000403.1			2020_Lee			ATP_grasp directon		Phhx[1-2]h
1041282917	cluster2	Streptomyces_aurantiacus_JA_4570_GCA_000414115.1	AOPZ01000422.1	TIGR04186	putative ATP-grasp target RiPP. A RiPP is a ribosomally produced, post-translationally modified peptide. This family regularly occurs next to ATP-grasp enzymes related to those of microviridin maturation and next to a methyltransferase.	2020_Lee			ATP_grasp directon		Phhx[1-2]h
1041279947	cluster2	Streptomyces_aurantiacus_JA_4570_GCA_000414115.1	AOPZ01000170.1			2020_Lee			ATP_grasp directon	GG
1806823126	cluster2	Streptomyces_aurantiacus_NRRL_ISP_5412_GCA_001418335.1	LIPP01000156.1	pfam14404	Ribosomally synthesized peptide in Streptomyces species. A ribosomally synthesized peptide related to microviridin and marinostatin, usually in the gene neighborhood of one or more RimK-like ATP-grasp. The gene-context suggests that it is further modified by the ATP-grasp. The peptide is predicted to function in a defensive or developmental role, or as an antibiotic.	2020_Lee	gr_11		ATP_grasp directon		Phhx[1-2]h
1028170482	cluster2	Streptomyces_auratus_AGR0001_GCA_000280865.1	JH725390.1	pfam14404	Ribosomally synthesized peptide in Streptomyces species. A ribosomally synthesized peptide related to microviridin and marinostatin, usually in the gene neighborhood of one or more RimK-like ATP-grasp. The gene-context suggests that it is further modified by the ATP-grasp. The peptide is predicted to function in a defensive or developmental role, or as an antibiotic.	2020_Lee		BLAST	ATP_grasp directon		Phhx[1-2]h
1028166179	cluster2	Streptomyces_auratus_AGR0001_GCA_000280865.1	JH725387.1			2020_Lee			ATP_grasp directon	GG	Phhx[1-2]h
1504879505	cluster2	Streptomyces_aureocirculatus_NRRL_ISP_5386_GCA_000720475.1	JOAP01000088.1	pfam14408	Ribosomally synthesized peptide in actinomycetes. Ribosomally synthesized peptide that is usually in the gene neighborhood of a RimK-like ATP-grasp and an aspartyl-O-methylase. Gene contexts suggest that it is further modified by the ATP-grasp and the methylase. It might function in defense or development, or as a peptide antibiotic.	2020_Lee			ATP_grasp directon	GG
1504878739	cluster2	Streptomyces_aureocirculatus_NRRL_ISP_5386_GCA_000720475.1	JOAP01000057.1	pfam14408	Ribosomally synthesized peptide in actinomycetes. Ribosomally synthesized peptide that is usually in the gene neighborhood of a RimK-like ATP-grasp and an aspartyl-O-methylase. Gene contexts suggest that it is further modified by the ATP-grasp and the methylase. It might function in defense or development, or as a peptide antibiotic.	2020_Lee			ATP_grasp directon
1504879268	cluster2	Streptomyces_aureocirculatus_NRRL_ISP_5386_GCA_000720475.1	JOAP01000076.1	pfam14408	Ribosomally synthesized peptide in actinomycetes. Ribosomally synthesized peptide that is usually in the gene neighborhood of a RimK-like ATP-grasp and an aspartyl-O-methylase. Gene contexts suggest that it is further modified by the ATP-grasp and the methylase. It might function in defense or development, or as a peptide antibiotic.	2020_Lee	gr_08		ATP_grasp directon
1505847020	cluster2	Streptomyces_aureocirculatus_NRRL_ISP_5401_GCA_000725745.1	JOAR01000087.1	pfam14408	Ribosomally synthesized peptide in actinomycetes. Ribosomally synthesized peptide that is usually in the gene neighborhood of a RimK-like ATP-grasp and an aspartyl-O-methylase. Gene contexts suggest that it is further modified by the ATP-grasp and the methylase. It might function in defense or development, or as a peptide antibiotic.	2020_Lee			ATP_grasp directon	GG
1505846155	cluster2	Streptomyces_aureocirculatus_NRRL_ISP_5401_GCA_000725745.1	JOAR01000054.1	pfam14408	Ribosomally synthesized peptide in actinomycetes. Ribosomally synthesized peptide that is usually in the gene neighborhood of a RimK-like ATP-grasp and an aspartyl-O-methylase. Gene contexts suggest that it is further modified by the ATP-grasp and the methylase. It might function in defense or development, or as a peptide antibiotic.	2020_Lee			ATP_grasp directon
1505846773	cluster2	Streptomyces_aureocirculatus_NRRL_ISP_5401_GCA_000725745.1	JOAR01000074.1	pfam14408	Ribosomally synthesized peptide in actinomycetes. Ribosomally synthesized peptide that is usually in the gene neighborhood of a RimK-like ATP-grasp and an aspartyl-O-methylase. Gene contexts suggest that it is further modified by the ATP-grasp and the methylase. It might function in defense or development, or as a peptide antibiotic.	2020_Lee	gr_08		ATP_grasp directon
1097582729	cluster2	Streptomyces_aureofaciens_ATCC_10762_GCA_001188955.1	KQ257755.1	pfam14404	Ribosomally synthesized peptide in Streptomyces species. A ribosomally synthesized peptide related to microviridin and marinostatin, usually in the gene neighborhood of one or more RimK-like ATP-grasp. The gene-context suggests that it is further modified by the ATP-grasp. The peptide is predicted to function in a defensive or developmental role, or as an antibiotic.	2020_Lee			ATP_grasp directon		Phhx[1-2]h
1701653242	cluster2	Streptomyces_aureofaciens_NRRL_2209_GCA_000978515.1	LBHA01000497.1	pfam14404	Ribosomally synthesized peptide in Streptomyces species. A ribosomally synthesized peptide related to microviridin and marinostatin, usually in the gene neighborhood of one or more RimK-like ATP-grasp. The gene-context suggests that it is further modified by the ATP-grasp. The peptide is predicted to function in a defensive or developmental role, or as an antibiotic.	2020_Lee			ATP_grasp directon		Phhx[1-2]h
1503575389	cluster2	Streptomyces_aureofaciens_NRRL_B_1286_GCA_000716885.1	JNWR01000039.1	pfam14408	Ribosomally synthesized peptide in actinomycetes. Ribosomally synthesized peptide that is usually in the gene neighborhood of a RimK-like ATP-grasp and an aspartyl-O-methylase. Gene contexts suggest that it is further modified by the ATP-grasp and the methylase. It might function in defense or development, or as a peptide antibiotic.	2020_Lee			ATP_grasp directon	GG	Phhx[1-2]h
1503571932	cluster2	Streptomyces_aureofaciens_NRRL_B_1286_GCA_000716885.1	JNWR01000010.1	pfam14404	Ribosomally synthesized peptide in Streptomyces species. A ribosomally synthesized peptide related to microviridin and marinostatin, usually in the gene neighborhood of one or more RimK-like ATP-grasp. The gene-context suggests that it is further modified by the ATP-grasp. The peptide is predicted to function in a defensive or developmental role, or as an antibiotic.	2020_Lee			ATP_grasp directon		Phhx[1-2]h
1505029182	cluster2	Streptomyces_aureofaciens_NRRL_B_2183_GCA_000720845.1	JODU01000017.1	pfam14404	Ribosomally synthesized peptide in Streptomyces species. A ribosomally synthesized peptide related to microviridin and marinostatin, usually in the gene neighborhood of one or more RimK-like ATP-grasp. The gene-context suggests that it is further modified by the ATP-grasp. The peptide is predicted to function in a defensive or developmental role, or as an antibiotic.	2020_Lee	gr_11	BLAST	ATP_grasp directon		Phhx[1-2]h
1504406364	cluster2	Streptomyces_aureofaciens_NRRL_B_2657_GCA_000719175.1	JOER01000006.1	pfam14404	Ribosomally synthesized peptide in Streptomyces species. A ribosomally synthesized peptide related to microviridin and marinostatin, usually in the gene neighborhood of one or more RimK-like ATP-grasp. The gene-context suggests that it is further modified by the ATP-grasp. The peptide is predicted to function in a defensive or developmental role, or as an antibiotic.	2020_Lee			ATP_grasp directon		Phhx[1-2]h
1100439172	cluster2	Streptomyces_aureofaciens_NRRL_B_2658_GCA_001270665.1	LGUY01000222.1	pfam14408	Ribosomally synthesized peptide in actinomycetes. Ribosomally synthesized peptide that is usually in the gene neighborhood of a RimK-like ATP-grasp and an aspartyl-O-methylase. Gene contexts suggest that it is further modified by the ATP-grasp and the methylase. It might function in defense or development, or as a peptide antibiotic.	2020_Lee			ATP_grasp directon	GG
1505751097	cluster2	Streptomyces_aureus_NRRL_B_1941_GCA_000725495.1	JNZD01000004.1	pfam14404	Ribosomally synthesized peptide in Streptomyces species. A ribosomally synthesized peptide related to microviridin and marinostatin, usually in the gene neighborhood of one or more RimK-like ATP-grasp. The gene-context suggests that it is further modified by the ATP-grasp. The peptide is predicted to function in a defensive or developmental role, or as an antibiotic.	2020_Lee	gr_11	BLAST	ATP_grasp directon
1505176202	cluster2	Streptomyces_avellaneus_NRRL_B_3447_GCA_000721255.1	JOFK01000016.1	pfam14404	Ribosomally synthesized peptide in Streptomyces species. A ribosomally synthesized peptide related to microviridin and marinostatin, usually in the gene neighborhood of one or more RimK-like ATP-grasp. The gene-context suggests that it is further modified by the ATP-grasp. The peptide is predicted to function in a defensive or developmental role, or as an antibiotic.	2020_Lee			ATP_grasp directon		Phhx[1-2]h
1115633126	cluster2	Streptomyces_avermitilis_DSM_46492_GCA_001514135.1	KQ948583.1	pfam14408	Ribosomally synthesized peptide in actinomycetes. Ribosomally synthesized peptide that is usually in the gene neighborhood of a RimK-like ATP-grasp and an aspartyl-O-methylase. Gene contexts suggest that it is further modified by the ATP-grasp and the methylase. It might function in defense or development, or as a peptide antibiotic.	2020_Lee	gr_08		ATP_grasp directon
1000445798	cluster2	Streptomyces_avermitilis_MA_4680_NBRC_14893_GCA_000009765.1	BA000030.3	pfam14408	Ribosomally synthesized peptide in actinomycetes. Ribosomally synthesized peptide that is usually in the gene neighborhood of a RimK-like ATP-grasp and an aspartyl-O-methylase. Gene contexts suggest that it is further modified by the ATP-grasp and the methylase. It might function in defense or development, or as a peptide antibiotic.	2020_Lee	gr_08		ATP_grasp directon
1508052558	cluster2	Streptomyces_avermitilis_MA_4680_NBRC_14893_GCA_000764715.1	BAVY01000014.1	pfam14408	Ribosomally synthesized peptide in actinomycetes. Ribosomally synthesized peptide that is usually in the gene neighborhood of a RimK-like ATP-grasp and an aspartyl-O-methylase. Gene contexts suggest that it is further modified by the ATP-grasp and the methylase. It might function in defense or development, or as a peptide antibiotic.	2020_Lee	gr_08		ATP_grasp directon
1508047966	cluster2	Streptomyces_avermitilis_MA_4680_NBRC_14893_GCA_000764715.1	BAVY01000025.1	pfam14404	Ribosomally synthesized peptide in Streptomyces species. A ribosomally synthesized peptide related to microviridin and marinostatin, usually in the gene neighborhood of one or more RimK-like ATP-grasp. The gene-context suggests that it is further modified by the ATP-grasp. The peptide is predicted to function in a defensive or developmental role, or as an antibiotic.	2020_Lee	gr_11	BLAST	ATP_grasp directon
1508048048	cluster2	Streptomyces_avermitilis_MA_4680_NBRC_14893_GCA_000764715.1	BAVY01000025.1	pfam14404	Ribosomally synthesized peptide in Streptomyces species. A ribosomally synthesized peptide related to microviridin and marinostatin, usually in the gene neighborhood of one or more RimK-like ATP-grasp. The gene-context suggests that it is further modified by the ATP-grasp. The peptide is predicted to function in a defensive or developmental role, or as an antibiotic.	2020_Lee	gr_11	BLAST	ATP_grasp directon
1701308523	cluster2	Streptomyces_avermitilis_MA_4680_NBRC_14893_GCA_000968255.1	JZJK01000089.1	pfam14408	Ribosomally synthesized peptide in actinomycetes. Ribosomally synthesized peptide that is usually in the gene neighborhood of a RimK-like ATP-grasp and an aspartyl-O-methylase. Gene contexts suggest that it is further modified by the ATP-grasp and the methylase. It might function in defense or development, or as a peptide antibiotic.	2020_Lee	gr_08		ATP_grasp directon
1701305402	cluster2	Streptomyces_avermitilis_MA_4680_NBRC_14893_GCA_000968255.1	JZJK01000070.1	pfam14404	Ribosomally synthesized peptide in Streptomyces species. A ribosomally synthesized peptide related to microviridin and marinostatin, usually in the gene neighborhood of one or more RimK-like ATP-grasp. The gene-context suggests that it is further modified by the ATP-grasp. The peptide is predicted to function in a defensive or developmental role, or as an antibiotic.	2020_Lee	gr_11	BLAST	ATP_grasp directon
1701300792	cluster2	Streptomyces_avermitilis_MA_4680_NBRC_14893_GCA_000968255.1	JZJK01000050.1	pfam14404	Ribosomally synthesized peptide in Streptomyces species. A ribosomally synthesized peptide related to microviridin and marinostatin, usually in the gene neighborhood of one or more RimK-like ATP-grasp. The gene-context suggests that it is further modified by the ATP-grasp. The peptide is predicted to function in a defensive or developmental role, or as an antibiotic.	2020_Lee	gr_11	BLAST	ATP_grasp directon
1504401291	cluster2	Streptomyces_avicenniae_NRRL_B_24776_GCA_000719135.1	JOEK01000005.1	pfam14408	Ribosomally synthesized peptide in actinomycetes. Ribosomally synthesized peptide that is usually in the gene neighborhood of a RimK-like ATP-grasp and an aspartyl-O-methylase. Gene contexts suggest that it is further modified by the ATP-grasp and the methylase. It might function in defense or development, or as a peptide antibiotic.	2020_Lee			ATP_grasp directon	GG	Phhx[1-2]h
1504401530	cluster2	Streptomyces_avicenniae_NRRL_B_24776_GCA_000719135.1	JOEK01000006.1	pfam14408	Ribosomally synthesized peptide in actinomycetes. Ribosomally synthesized peptide that is usually in the gene neighborhood of a RimK-like ATP-grasp and an aspartyl-O-methylase. Gene contexts suggest that it is further modified by the ATP-grasp and the methylase. It might function in defense or development, or as a peptide antibiotic.	2020_Lee			ATP_grasp directon	GG
1504402617	cluster2	Streptomyces_avicenniae_NRRL_B_24776_GCA_000719135.1	JOEK01000009.1	pfam14408	Ribosomally synthesized peptide in actinomycetes. Ribosomally synthesized peptide that is usually in the gene neighborhood of a RimK-like ATP-grasp and an aspartyl-O-methylase. Gene contexts suggest that it is further modified by the ATP-grasp and the methylase. It might function in defense or development, or as a peptide antibiotic.	2020_Lee			ATP_grasp directon		Phhx[1-2]h
1504403382	cluster2	Streptomyces_avicenniae_NRRL_B_24776_GCA_000719135.1	JOEK01000012.1	pfam14408	Ribosomally synthesized peptide in actinomycetes. Ribosomally synthesized peptide that is usually in the gene neighborhood of a RimK-like ATP-grasp and an aspartyl-O-methylase. Gene contexts suggest that it is further modified by the ATP-grasp and the methylase. It might function in defense or development, or as a peptide antibiotic.	2020_Lee	gr_08		ATP_grasp directon
1112386796	cluster2	Streptomyces_AVP053U2_AVP053U2_GCA_001469455.1	LMTQ01000002.1	pfam14404	Ribosomally synthesized peptide in Streptomyces species. A ribosomally synthesized peptide related to microviridin and marinostatin, usually in the gene neighborhood of one or more RimK-like ATP-grasp. The gene-context suggests that it is further modified by the ATP-grasp. The peptide is predicted to function in a defensive or developmental role, or as an antibiotic.	2020_Lee	gr_11	BLAST	ATP_grasp directon		Phhx[1-2]h
1100291538	cluster2	Streptomyces_azureus_ATCC_14921_GCA_001270025.1	DF968191.1	pfam14404	Ribosomally synthesized peptide in Streptomyces species. A ribosomally synthesized peptide related to microviridin and marinostatin, usually in the gene neighborhood of one or more RimK-like ATP-grasp. The gene-context suggests that it is further modified by the ATP-grasp. The peptide is predicted to function in a defensive or developmental role, or as an antibiotic.	2020_Lee	gr_11	BLAST	ATP_grasp directon		Phhx[1-2]h
1806780776	cluster2	Streptomyces_bambergiensis_NRRL_B_12521_GCA_001418165.1	LIPR01000061.1	pfam14408	Ribosomally synthesized peptide in actinomycetes. Ribosomally synthesized peptide that is usually in the gene neighborhood of a RimK-like ATP-grasp and an aspartyl-O-methylase. Gene contexts suggest that it is further modified by the ATP-grasp and the methylase. It might function in defense or development, or as a peptide antibiotic.	2020_Lee			ATP_grasp directon	GG	Phhx[1-2]h
1806779364	cluster2	Streptomyces_bambergiensis_NRRL_B_12521_GCA_001418165.1	LIPR01000042.1	pfam14404	Ribosomally synthesized peptide in Streptomyces species. A ribosomally synthesized peptide related to microviridin and marinostatin, usually in the gene neighborhood of one or more RimK-like ATP-grasp. The gene-context suggests that it is further modified by the ATP-grasp. The peptide is predicted to function in a defensive or developmental role, or as an antibiotic.	2020_Lee	gr_11	BLAST	ATP_grasp directon		Phhx[1-2]h
1505729453	cluster2	Streptomyces_bicolor_NRRL_B_3897_GCA_000725465.1	JOFR01000040.1	pfam14404	Ribosomally synthesized peptide in Streptomyces species. A ribosomally synthesized peptide related to microviridin and marinostatin, usually in the gene neighborhood of one or more RimK-like ATP-grasp. The gene-context suggests that it is further modified by the ATP-grasp. The peptide is predicted to function in a defensive or developmental role, or as an antibiotic.	2020_Lee	gr_11	BLAST	ATP_grasp directon		Phhx[1-2]h
1505725895	cluster2	Streptomyces_bicolor_NRRL_B_3897_GCA_000725465.1	JOFR01000014.1	pfam14404	Ribosomally synthesized peptide in Streptomyces species. A ribosomally synthesized peptide related to microviridin and marinostatin, usually in the gene neighborhood of one or more RimK-like ATP-grasp. The gene-context suggests that it is further modified by the ATP-grasp. The peptide is predicted to function in a defensive or developmental role, or as an antibiotic.	2020_Lee	gr_11	BLAST	ATP_grasp directon
1504466117	cluster2	Streptomyces_bicolor_NRRL_B_5348_GCA_000719285.1	JOFS01000047.1	pfam14404	Ribosomally synthesized peptide in Streptomyces species. A ribosomally synthesized peptide related to microviridin and marinostatin, usually in the gene neighborhood of one or more RimK-like ATP-grasp. The gene-context suggests that it is further modified by the ATP-grasp. The peptide is predicted to function in a defensive or developmental role, or as an antibiotic.	2020_Lee	gr_11	BLAST	ATP_grasp directon		Phhx[1-2]h
1504464504	cluster2	Streptomyces_bicolor_NRRL_B_5348_GCA_000719285.1	JOFS01000028.1	pfam14404	Ribosomally synthesized peptide in Streptomyces species. A ribosomally synthesized peptide related to microviridin and marinostatin, usually in the gene neighborhood of one or more RimK-like ATP-grasp. The gene-context suggests that it is further modified by the ATP-grasp. The peptide is predicted to function in a defensive or developmental role, or as an antibiotic.	2020_Lee	gr_11	BLAST	ATP_grasp directon
1003489205	cluster2	Streptomyces_bingchenggensis_BCW_1_GCA_000092385.1	CP002047.1	TIGR04186	putative ATP-grasp target RiPP. A RiPP is a ribosomally produced, post-translationally modified peptide. This family regularly occurs next to ATP-grasp enzymes related to those of microviridin maturation and next to a methyltransferase.	2020_Lee			ATP_grasp directon		Phhx[1-2]h
1003489291	cluster2	Streptomyces_bingchenggensis_BCW_1_GCA_000092385.1	CP002047.1	pfam14408	Ribosomally synthesized peptide in actinomycetes. Ribosomally synthesized peptide that is usually in the gene neighborhood of a RimK-like ATP-grasp and an aspartyl-O-methylase. Gene contexts suggest that it is further modified by the ATP-grasp and the methylase. It might function in defense or development, or as a peptide antibiotic.	2020_Lee			ATP_grasp directon	GG
1301090098	cluster2	Streptomyces_BoleA5_BoleA5_GCA_000373665.1	KB892124.1	pfam14404	Ribosomally synthesized peptide in Streptomyces species. A ribosomally synthesized peptide related to microviridin and marinostatin, usually in the gene neighborhood of one or more RimK-like ATP-grasp. The gene-context suggests that it is further modified by the ATP-grasp. The peptide is predicted to function in a defensive or developmental role, or as an antibiotic.	2020_Lee		BLAST	ATP_grasp directon		Phhx[1-2]h
1033940526	cluster2	Streptomyces_bottropensis_ATCC_25435_GCA_000340335.2	KB405056.1	pfam14404	Ribosomally synthesized peptide in Streptomyces species. A ribosomally synthesized peptide related to microviridin and marinostatin, usually in the gene neighborhood of one or more RimK-like ATP-grasp. The gene-context suggests that it is further modified by the ATP-grasp. The peptide is predicted to function in a defensive or developmental role, or as an antibiotic.	2020_Lee	gr_11	BLAST	ATP_grasp directon
1302717029	cluster2	Streptomyces_bottropensis_ATCC_25435_GCA_000383595.1	KB911581.1	pfam14404	Ribosomally synthesized peptide in Streptomyces species. A ribosomally synthesized peptide related to microviridin and marinostatin, usually in the gene neighborhood of one or more RimK-like ATP-grasp. The gene-context suggests that it is further modified by the ATP-grasp. The peptide is predicted to function in a defensive or developmental role, or as an antibiotic.	2020_Lee	gr_11	BLAST	ATP_grasp directon
1115670594	cluster2	Streptomyces_bungoensis_DSM_41781_GCA_001514215.1	KQ948875.1	pfam14404	Ribosomally synthesized peptide in Streptomyces species. A ribosomally synthesized peptide related to microviridin and marinostatin, usually in the gene neighborhood of one or more RimK-like ATP-grasp. The gene-context suggests that it is further modified by the ATP-grasp. The peptide is predicted to function in a defensive or developmental role, or as an antibiotic.	2020_Lee	gr_11	BLAST	ATP_grasp directon		Phhx[1-2]h
1018204117	cluster2	Streptomyces_C_C_GCA_000158895.1	GG657750.1	pfam14408	Ribosomally synthesized peptide in actinomycetes. Ribosomally synthesized peptide that is usually in the gene neighborhood of a RimK-like ATP-grasp and an aspartyl-O-methylase. Gene contexts suggest that it is further modified by the ATP-grasp and the methylase. It might function in defense or development, or as a peptide antibiotic.	2020_Lee			ATP_grasp directon		Phhx[1-2]h
1101340884	cluster2	Streptomyces_caelestis_NRRL_B_24567_GCA_001279005.1	LGCN01000119.1	pfam14404	Ribosomally synthesized peptide in Streptomyces species. A ribosomally synthesized peptide related to microviridin and marinostatin, usually in the gene neighborhood of one or more RimK-like ATP-grasp. The gene-context suggests that it is further modified by the ATP-grasp. The peptide is predicted to function in a defensive or developmental role, or as an antibiotic.	2020_Lee	gr_11	BLAST	ATP_grasp directon		Phhx[1-2]h
1115675099	cluster2	Streptomyces_caeruleatus_NRRL_B_24802_GCA_001514235.1	KQ948929.1	pfam14404	Ribosomally synthesized peptide in Streptomyces species. A ribosomally synthesized peptide related to microviridin and marinostatin, usually in the gene neighborhood of one or more RimK-like ATP-grasp. The gene-context suggests that it is further modified by the ATP-grasp. The peptide is predicted to function in a defensive or developmental role, or as an antibiotic.	2020_Lee	gr_11	BLAST	ATP_grasp directon		Phhx[1-2]h
1115672838	cluster2	Streptomyces_caeruleatus_NRRL_B_24802_GCA_001514235.1	KQ948925.1	pfam14404	Ribosomally synthesized peptide in Streptomyces species. A ribosomally synthesized peptide related to microviridin and marinostatin, usually in the gene neighborhood of one or more RimK-like ATP-grasp. The gene-context suggests that it is further modified by the ATP-grasp. The peptide is predicted to function in a defensive or developmental role, or as an antibiotic.	2020_Lee	gr_11	BLAST	ATP_grasp directon
1302722514	cluster2	Streptomyces_canus_299MFChir4_1_GCA_000383615.1	KB911583.1	pfam14404	Ribosomally synthesized peptide in Streptomyces species. A ribosomally synthesized peptide related to microviridin and marinostatin, usually in the gene neighborhood of one or more RimK-like ATP-grasp. The gene-context suggests that it is further modified by the ATP-grasp. The peptide is predicted to function in a defensive or developmental role, or as an antibiotic.	2020_Lee	gr_11	BLAST	ATP_grasp directon		Phhx[1-2]h
1902724970	cluster2	Streptomyces_canus_C_509_GCA_001517125.1	LQCG01000001.1	pfam14404	Ribosomally synthesized peptide in Streptomyces species. A ribosomally synthesized peptide related to microviridin and marinostatin, usually in the gene neighborhood of one or more RimK-like ATP-grasp. The gene-context suggests that it is further modified by the ATP-grasp. The peptide is predicted to function in a defensive or developmental role, or as an antibiotic.	2020_Lee	gr_11	BLAST	ATP_grasp directon		Phhx[1-2]h
1115638258	cluster2	Streptomyces_canus_DSM_40017_GCA_001514145.1	KQ948656.1	pfam14404	Ribosomally synthesized peptide in Streptomyces species. A ribosomally synthesized peptide related to microviridin and marinostatin, usually in the gene neighborhood of one or more RimK-like ATP-grasp. The gene-context suggests that it is further modified by the ATP-grasp. The peptide is predicted to function in a defensive or developmental role, or as an antibiotic.	2020_Lee	gr_11	BLAST	ATP_grasp directon		Phhx[1-2]h
1503562285	cluster2	Streptomyces_capuensis_NRRL_B_12337_GCA_000716845.1	JNWP01000052.1	pfam14408	Ribosomally synthesized peptide in actinomycetes. Ribosomally synthesized peptide that is usually in the gene neighborhood of a RimK-like ATP-grasp and an aspartyl-O-methylase. Gene contexts suggest that it is further modified by the ATP-grasp and the methylase. It might function in defense or development, or as a peptide antibiotic.	2020_Lee			ATP_grasp directon	GG
1504067212	cluster2	Streptomyces_capuensis_NRRL_B_3501_GCA_000718295.1	JOFM01000057.1	pfam14408	Ribosomally synthesized peptide in actinomycetes. Ribosomally synthesized peptide that is usually in the gene neighborhood of a RimK-like ATP-grasp and an aspartyl-O-methylase. Gene contexts suggest that it is further modified by the ATP-grasp and the methylase. It might function in defense or development, or as a peptide antibiotic.	2020_Lee			ATP_grasp directon	GG
1005618369	cluster2	Streptomyces_cattleya_NRRL_8057_DSM_46488_GCA_000237305.1	FQ859185.1	pfam14408	Ribosomally synthesized peptide in actinomycetes. Ribosomally synthesized peptide that is usually in the gene neighborhood of a RimK-like ATP-grasp and an aspartyl-O-methylase. Gene contexts suggest that it is further modified by the ATP-grasp and the methylase. It might function in defense or development, or as a peptide antibiotic.	2020_Lee	gr_08		ATP_grasp directon		Phhx[1-2]h
1005677846	cluster2	Streptomyces_cattleya_NRRL_8057_DSM_46488_GCA_000240165.1	CP003219.1	pfam14408	Ribosomally synthesized peptide in actinomycetes. Ribosomally synthesized peptide that is usually in the gene neighborhood of a RimK-like ATP-grasp and an aspartyl-O-methylase. Gene contexts suggest that it is further modified by the ATP-grasp and the methylase. It might function in defense or development, or as a peptide antibiotic.	2020_Lee	gr_08		ATP_grasp directon		Phhx[1-2]h
1010754066	cluster2	Streptomyces_CCM_MD2014_CCM_MD2014_GCA_000772045.1	CP009754.1	pfam14404	Ribosomally synthesized peptide in Streptomyces species. A ribosomally synthesized peptide related to microviridin and marinostatin, usually in the gene neighborhood of one or more RimK-like ATP-grasp. The gene-context suggests that it is further modified by the ATP-grasp. The peptide is predicted to function in a defensive or developmental role, or as an antibiotic.	2020_Lee	gr_11	BLAST	ATP_grasp directon		Phhx[1-2]h
1015364779	cluster2	Streptomyces_CdTB01_CdTB01_GCA_001484565.1	CP013743.1	pfam14404	Ribosomally synthesized peptide in Streptomyces species. A ribosomally synthesized peptide related to microviridin and marinostatin, usually in the gene neighborhood of one or more RimK-like ATP-grasp. The gene-context suggests that it is further modified by the ATP-grasp. The peptide is predicted to function in a defensive or developmental role, or as an antibiotic.	2020_Lee	gr_11	BLAST	ATP_grasp directon		Phhx[1-2]h
1115559893	cluster2	Streptomyces_cellostaticus_DSM_40189_GCA_001513965.1	KQ948023.1	pfam14408	Ribosomally synthesized peptide in actinomycetes. Ribosomally synthesized peptide that is usually in the gene neighborhood of a RimK-like ATP-grasp and an aspartyl-O-methylase. Gene contexts suggest that it is further modified by the ATP-grasp and the methylase. It might function in defense or development, or as a peptide antibiotic.	2020_Lee			ATP_grasp directon	GG
1115559338	cluster2	Streptomyces_cellostaticus_DSM_40189_GCA_001513965.1	KQ948022.1	pfam14404	Ribosomally synthesized peptide in Streptomyces species. A ribosomally synthesized peptide related to microviridin and marinostatin, usually in the gene neighborhood of one or more RimK-like ATP-grasp. The gene-context suggests that it is further modified by the ATP-grasp. The peptide is predicted to function in a defensive or developmental role, or as an antibiotic.	2020_Lee	gr_11	BLAST	ATP_grasp directon		Phhx[1-2]h
1505077490	cluster2	Streptomyces_celluloflavus_NRRL_B_2493_GCA_000720995.1	JOEL01000032.1	TIGR04186	putative ATP-grasp target RiPP. A RiPP is a ribosomally produced, post-translationally modified peptide. This family regularly occurs next to ATP-grasp enzymes related to those of microviridin maturation and next to a methyltransferase.	2020_Lee			ATP_grasp directon	GG	Phhx[1-2]h
1505077069	cluster2	Streptomyces_celluloflavus_NRRL_B_2493_GCA_000720995.1	JOEL01000027.1	pfam14408	Ribosomally synthesized peptide in actinomycetes. Ribosomally synthesized peptide that is usually in the gene neighborhood of a RimK-like ATP-grasp and an aspartyl-O-methylase. Gene contexts suggest that it is further modified by the ATP-grasp and the methylase. It might function in defense or development, or as a peptide antibiotic.	2020_Lee			ATP_grasp directon	GG
1505079662	cluster2	Streptomyces_celluloflavus_NRRL_B_2493_GCA_000720995.1	JOEL01000100.1	pfam14408	Ribosomally synthesized peptide in actinomycetes. Ribosomally synthesized peptide that is usually in the gene neighborhood of a RimK-like ATP-grasp and an aspartyl-O-methylase. Gene contexts suggest that it is further modified by the ATP-grasp and the methylase. It might function in defense or development, or as a peptide antibiotic.	2020_Lee	gr_08		ATP_grasp directon
1505073797	cluster2	Streptomyces_celluloflavus_NRRL_B_2493_GCA_000720995.1	JOEL01000005.1			2020_Lee			ATP_grasp directon	GG
1505078923	cluster2	Streptomyces_celluloflavus_NRRL_B_2493_GCA_000720995.1	JOEL01000060.1			2020_Lee			ATP_grasp directon		Phhx[1-2]h
1505127562	cluster2	Streptomyces_cellulosae_NRRL_B_2687_GCA_000721105.1	JOEV01000041.1	pfam14404	Ribosomally synthesized peptide in Streptomyces species. A ribosomally synthesized peptide related to microviridin and marinostatin, usually in the gene neighborhood of one or more RimK-like ATP-grasp. The gene-context suggests that it is further modified by the ATP-grasp. The peptide is predicted to function in a defensive or developmental role, or as an antibiotic.	2020_Lee	gr_11	BLAST	ATP_grasp directon		Phhx[1-2]h
1014221847	cluster2	Streptomyces_CFMR_7_CFMR_7_GCA_001278095.1	CP011522.1	TIGR04186	putative ATP-grasp target RiPP. A RiPP is a ribosomally produced, post-translationally modified peptide. This family regularly occurs next to ATP-grasp enzymes related to those of microviridin maturation and next to a methyltransferase.	2020_Lee			ATP_grasp directon	GG
1201853803	cluster2	Streptomyces_chartreusis_NRRL_12338_GCA_000226455.1	JH164846.1	pfam14404	Ribosomally synthesized peptide in Streptomyces species. A ribosomally synthesized peptide related to microviridin and marinostatin, usually in the gene neighborhood of one or more RimK-like ATP-grasp. The gene-context suggests that it is further modified by the ATP-grasp. The peptide is predicted to function in a defensive or developmental role, or as an antibiotic.	2020_Lee	gr_11		ATP_grasp directon		Phhx[1-2]h
1201845663	cluster2	Streptomyces_chartreusis_NRRL_3882_GCA_000226435.1	JH162388.1	pfam14404	Ribosomally synthesized peptide in Streptomyces species. A ribosomally synthesized peptide related to microviridin and marinostatin, usually in the gene neighborhood of one or more RimK-like ATP-grasp. The gene-context suggests that it is further modified by the ATP-grasp. The peptide is predicted to function in a defensive or developmental role, or as an antibiotic.	2020_Lee	gr_11	BLAST	ATP_grasp directon		Phhx[1-2]h
1201847920	cluster2	Streptomyces_chartreusis_NRRL_3882_GCA_000226435.1	JH163004.1	pfam14404	Ribosomally synthesized peptide in Streptomyces species. A ribosomally synthesized peptide related to microviridin and marinostatin, usually in the gene neighborhood of one or more RimK-like ATP-grasp. The gene-context suggests that it is further modified by the ATP-grasp. The peptide is predicted to function in a defensive or developmental role, or as an antibiotic.	2020_Lee		BLAST	ATP_grasp directon
1102309109	cluster2	Streptomyces_chattanoogensis_NRRL_ISP_5002_GCA_001294335.1	LGKG01000207.1	pfam14404	Ribosomally synthesized peptide in Streptomyces species. A ribosomally synthesized peptide related to microviridin and marinostatin, usually in the gene neighborhood of one or more RimK-like ATP-grasp. The gene-context suggests that it is further modified by the ATP-grasp. The peptide is predicted to function in a defensive or developmental role, or as an antibiotic.	2020_Lee		BLAST	ATP_grasp directon		Phhx[1-2]h
1102308404	cluster2	Streptomyces_chattanoogensis_NRRL_ISP_5002_GCA_001294335.1	LGKG01000185.1			2020_Lee			ATP_grasp directon	GG	Phhx[1-2]h
1503025108	cluster2	Streptomyces_cinnabarinus_NRRL_B_12382_GCA_000715615.1	KL568875.1	TIGR04186	putative ATP-grasp target RiPP. A RiPP is a ribosomally produced, post-translationally modified peptide. This family regularly occurs next to ATP-grasp enzymes related to those of microviridin maturation and next to a methyltransferase.	2020_Lee			ATP_grasp directon	GG	Phhx[1-2]h
1503029270	cluster2	Streptomyces_cinnabarinus_NRRL_B_12382_GCA_000715615.1	KL568949.1	pfam14404	Ribosomally synthesized peptide in Streptomyces species. A ribosomally synthesized peptide related to microviridin and marinostatin, usually in the gene neighborhood of one or more RimK-like ATP-grasp. The gene-context suggests that it is further modified by the ATP-grasp. The peptide is predicted to function in a defensive or developmental role, or as an antibiotic.	2020_Lee	gr_11	BLAST	ATP_grasp directon		Phhx[1-2]h
1503026307	cluster2	Streptomyces_cinnabarinus_NRRL_B_12382_GCA_000715615.1	KL568890.1	pfam14404	Ribosomally synthesized peptide in Streptomyces species. A ribosomally synthesized peptide related to microviridin and marinostatin, usually in the gene neighborhood of one or more RimK-like ATP-grasp. The gene-context suggests that it is further modified by the ATP-grasp. The peptide is predicted to function in a defensive or developmental role, or as an antibiotic.	2020_Lee	gr_11	BLAST	ATP_grasp directon
1115589555	cluster2	Streptomyces_ciscaucasicus_DSM_40275_GCA_001514045.1	KQ948306.1	pfam14404	Ribosomally synthesized peptide in Streptomyces species. A ribosomally synthesized peptide related to microviridin and marinostatin, usually in the gene neighborhood of one or more RimK-like ATP-grasp. The gene-context suggests that it is further modified by the ATP-grasp. The peptide is predicted to function in a defensive or developmental role, or as an antibiotic.	2020_Lee	gr_11	BLAST	ATP_grasp directon		Phhx[1-2]h
1200023547	cluster2	Streptomyces_clavuligerus_ATCC_27064_GCA_000148465.1	CM001015.1	pfam14404	Ribosomally synthesized peptide in Streptomyces species. A ribosomally synthesized peptide related to microviridin and marinostatin, usually in the gene neighborhood of one or more RimK-like ATP-grasp. The gene-context suggests that it is further modified by the ATP-grasp. The peptide is predicted to function in a defensive or developmental role, or as an antibiotic.	2020_Lee	gr_11	BLAST	ATP_grasp directon		Phhx[1-2]h
1017565967	cluster2	Streptomyces_clavuligerus_ATCC_27064_GCA_000154925.1	DS570737.1	pfam14404	Ribosomally synthesized peptide in Streptomyces species. A ribosomally synthesized peptide related to microviridin and marinostatin, usually in the gene neighborhood of one or more RimK-like ATP-grasp. The gene-context suggests that it is further modified by the ATP-grasp. The peptide is predicted to function in a defensive or developmental role, or as an antibiotic.	2020_Lee	gr_11		ATP_grasp directon		Phhx[1-2]h
1019046358	cluster2	Streptomyces_clavuligerus_ATCC_27064_GCA_000163875.1	CM000913.1	pfam14404	Ribosomally synthesized peptide in Streptomyces species. A ribosomally synthesized peptide related to microviridin and marinostatin, usually in the gene neighborhood of one or more RimK-like ATP-grasp. The gene-context suggests that it is further modified by the ATP-grasp. The peptide is predicted to function in a defensive or developmental role, or as an antibiotic.	2020_Lee	gr_11		ATP_grasp directon		Phhx[1-2]h
1301824352	cluster2	Streptomyces_CNB091_CNB091_GCA_000377965.1	KB899001.1	pfam14408	Ribosomally synthesized peptide in actinomycetes. Ribosomally synthesized peptide that is usually in the gene neighborhood of a RimK-like ATP-grasp and an aspartyl-O-methylase. Gene contexts suggest that it is further modified by the ATP-grasp and the methylase. It might function in defense or development, or as a peptide antibiotic.	2020_Lee			ATP_grasp directon	GG
1301824031	cluster2	Streptomyces_CNB091_CNB091_GCA_000377965.1	KB898999.1			2020_Lee			ATP_grasp directon		Phhx[1-2]h
1405224094	cluster2	Streptomyces_CNH099_CNH099_GCA_000514715.1	AZWL01000034.1	pfam14408	Ribosomally synthesized peptide in actinomycetes. Ribosomally synthesized peptide that is usually in the gene neighborhood of a RimK-like ATP-grasp and an aspartyl-O-methylase. Gene contexts suggest that it is further modified by the ATP-grasp and the methylase. It might function in defense or development, or as a peptide antibiotic.	2020_Lee	gr_08		ATP_grasp directon	GG	Phhx[1-2]h
1405222647	cluster2	Streptomyces_CNH099_CNH099_GCA_000514715.1	AZWL01000004.1	pfam14408	Ribosomally synthesized peptide in actinomycetes. Ribosomally synthesized peptide that is usually in the gene neighborhood of a RimK-like ATP-grasp and an aspartyl-O-methylase. Gene contexts suggest that it is further modified by the ATP-grasp and the methylase. It might function in defense or development, or as a peptide antibiotic.	2020_Lee			ATP_grasp directon	GG	Phhx[1-2]h
1406276357	cluster2	Streptomyces_CNH189_CNH189_GCA_000527195.1	AZUS01000030.1	pfam14404	Ribosomally synthesized peptide in Streptomyces species. A ribosomally synthesized peptide related to microviridin and marinostatin, usually in the gene neighborhood of one or more RimK-like ATP-grasp. The gene-context suggests that it is further modified by the ATP-grasp. The peptide is predicted to function in a defensive or developmental role, or as an antibiotic.	2020_Lee	gr_11	BLAST	ATP_grasp directon		Phhx[1-2]h
1305130698	cluster2	Streptomyces_CNH287_CNH287_GCA_000424825.1	KE384251.1	pfam14408	Ribosomally synthesized peptide in actinomycetes. Ribosomally synthesized peptide that is usually in the gene neighborhood of a RimK-like ATP-grasp and an aspartyl-O-methylase. Gene contexts suggest that it is further modified by the ATP-grasp and the methylase. It might function in defense or development, or as a peptide antibiotic.	2020_Lee	gr_08		ATP_grasp directon
1604493883	cluster2	Streptomyces_CNQ431_CNQ431_GCA_000797385.1	JTCK01000186.1	pfam14404	Ribosomally synthesized peptide in Streptomyces species. A ribosomally synthesized peptide related to microviridin and marinostatin, usually in the gene neighborhood of one or more RimK-like ATP-grasp. The gene-context suggests that it is further modified by the ATP-grasp. The peptide is predicted to function in a defensive or developmental role, or as an antibiotic.	2020_Lee		BLAST	ATP_grasp directon	GG	Phhx[1-2]h
1305124534	cluster2	Streptomyces_CNQ865_CNQ865_GCA_000424805.1	AUKP01000005.1			2020_Lee			ATP_grasp directon
1405310746	cluster2	Streptomyces_CNR698_CNR698_GCA_000515055.1	AZXC01000017.1	pfam14404	Ribosomally synthesized peptide in Streptomyces species. A ribosomally synthesized peptide related to microviridin and marinostatin, usually in the gene neighborhood of one or more RimK-like ATP-grasp. The gene-context suggests that it is further modified by the ATP-grasp. The peptide is predicted to function in a defensive or developmental role, or as an antibiotic.	2020_Lee	gr_11	BLAST	ATP_grasp directon		Phhx[1-2]h
1405313177	cluster2	Streptomyces_CNR698_CNR698_GCA_000515055.1	AZXC01000041.1			2020_Lee			ATP_grasp directon		Phhx[1-2]h
1300662281	cluster2	Streptomyces_CNS615_CNS615_GCA_000365385.1	KB846715.1	pfam14404	Ribosomally synthesized peptide in Streptomyces species. A ribosomally synthesized peptide related to microviridin and marinostatin, usually in the gene neighborhood of one or more RimK-like ATP-grasp. The gene-context suggests that it is further modified by the ATP-grasp. The peptide is predicted to function in a defensive or developmental role, or as an antibiotic.	2020_Lee	gr_11	BLAST	ATP_grasp directon		Phhx[1-2]h
1502349061	cluster2	Streptomyces_CNS654_CNS654_GCA_000702365.1	JNLT01000001.1	pfam14408	Ribosomally synthesized peptide in actinomycetes. Ribosomally synthesized peptide that is usually in the gene neighborhood of a RimK-like ATP-grasp and an aspartyl-O-methylase. Gene contexts suggest that it is further modified by the ATP-grasp and the methylase. It might function in defense or development, or as a peptide antibiotic.	2020_Lee			ATP_grasp directon	GG
1301743505	cluster2	Streptomyces_CNT302_CNT302_GCA_000377525.1	KB898298.1	pfam14404	Ribosomally synthesized peptide in Streptomyces species. A ribosomally synthesized peptide related to microviridin and marinostatin, usually in the gene neighborhood of one or more RimK-like ATP-grasp. The gene-context suggests that it is further modified by the ATP-grasp. The peptide is predicted to function in a defensive or developmental role, or as an antibiotic.	2020_Lee	gr_11	BLAST	ATP_grasp directon		Phhx[1-2]h
1305121134	cluster2	Streptomyces_CNT360_CNT360_GCA_000424785.1	AUKO01000021.1	TIGR04186	putative ATP-grasp target RiPP. A RiPP is a ribosomally produced, post-translationally modified peptide. This family regularly occurs next to ATP-grasp enzymes related to those of microviridin maturation and next to a methyltransferase.	2020_Lee			ATP_grasp directon	GG
1301676593	cluster2	Streptomyces_CNT372_CNT372_GCA_000377145.1	KB897782.1	pfam14408	Ribosomally synthesized peptide in actinomycetes. Ribosomally synthesized peptide that is usually in the gene neighborhood of a RimK-like ATP-grasp and an aspartyl-O-methylase. Gene contexts suggest that it is further modified by the ATP-grasp and the methylase. It might function in defense or development, or as a peptide antibiotic.	2020_Lee			ATP_grasp directon	GG
1301678086	cluster2	Streptomyces_CNT372_CNT372_GCA_000377145.1	KB897787.1	pfam14404	Ribosomally synthesized peptide in Streptomyces species. A ribosomally synthesized peptide related to microviridin and marinostatin, usually in the gene neighborhood of one or more RimK-like ATP-grasp. The gene-context suggests that it is further modified by the ATP-grasp. The peptide is predicted to function in a defensive or developmental role, or as an antibiotic.	2020_Lee		BLAST	ATP_grasp directon		Phhx[1-2]h
1301675974	cluster2	Streptomyces_CNT372_CNT372_GCA_000377145.1	KB897780.1			2020_Lee			ATP_grasp directon
1301744864	cluster2	Streptomyces_CNY228_CNY228_GCA_000377545.1	KB898223.1	pfam14404	Ribosomally synthesized peptide in Streptomyces species. A ribosomally synthesized peptide related to microviridin and marinostatin, usually in the gene neighborhood of one or more RimK-like ATP-grasp. The gene-context suggests that it is further modified by the ATP-grasp. The peptide is predicted to function in a defensive or developmental role, or as an antibiotic.	2020_Lee		BLAST	ATP_grasp directon	GG	Phhx[1-2]h
1024197668	cluster2	Streptomyces_coelicoflavus_ZG0656_GCA_000241835.2	AHGS01000051.1	pfam14408	Ribosomally synthesized peptide in actinomycetes. Ribosomally synthesized peptide that is usually in the gene neighborhood of a RimK-like ATP-grasp and an aspartyl-O-methylase. Gene contexts suggest that it is further modified by the ATP-grasp and the methylase. It might function in defense or development, or as a peptide antibiotic.	2020_Lee	gr_08		ATP_grasp directon
1024196754	cluster2	Streptomyces_coelicoflavus_ZG0656_GCA_000241835.2	AHGS01000140.1	pfam14404	Ribosomally synthesized peptide in Streptomyces species. A ribosomally synthesized peptide related to microviridin and marinostatin, usually in the gene neighborhood of one or more RimK-like ATP-grasp. The gene-context suggests that it is further modified by the ATP-grasp. The peptide is predicted to function in a defensive or developmental role, or as an antibiotic.	2020_Lee	gr_11	BLAST	ATP_grasp directon		Phhx[1-2]h
1022051418	cluster2	Streptomyces_coelicolor_A3_2_GCA_000203835.1	AL645882.2	pfam14408	Ribosomally synthesized peptide in actinomycetes. Ribosomally synthesized peptide that is usually in the gene neighborhood of a RimK-like ATP-grasp and an aspartyl-O-methylase. Gene contexts suggest that it is further modified by the ATP-grasp and the methylase. It might function in defense or development, or as a peptide antibiotic.	2020_Lee			ATP_grasp directon	GG	Phhx[1-2]h
1022049248	cluster2	Streptomyces_coelicolor_A3_2_GCA_000203835.1	AL645882.2	pfam14404	Ribosomally synthesized peptide in Streptomyces species. A ribosomally synthesized peptide related to microviridin and marinostatin, usually in the gene neighborhood of one or more RimK-like ATP-grasp. The gene-context suggests that it is further modified by the ATP-grasp. The peptide is predicted to function in a defensive or developmental role, or as an antibiotic.	2020_Lee	gr_11	BLAST	ATP_grasp directon		Phhx[1-2]h
1008062493	cluster2	Streptomyces_collinus_Tu_365_GCA_000444875.1	CP006259.1	pfam14404	Ribosomally synthesized peptide in Streptomyces species. A ribosomally synthesized peptide related to microviridin and marinostatin, usually in the gene neighborhood of one or more RimK-like ATP-grasp. The gene-context suggests that it is further modified by the ATP-grasp. The peptide is predicted to function in a defensive or developmental role, or as an antibiotic.	2020_Lee	gr_11	BLAST	ATP_grasp directon		Phhx[1-2]h
1115599118	cluster2	Streptomyces_corchorusii_DSM_40340_GCA_001514055.1	KQ948355.1	pfam14408	Ribosomally synthesized peptide in actinomycetes. Ribosomally synthesized peptide that is usually in the gene neighborhood of a RimK-like ATP-grasp and an aspartyl-O-methylase. Gene contexts suggest that it is further modified by the ATP-grasp and the methylase. It might function in defense or development, or as a peptide antibiotic.	2020_Lee			ATP_grasp directon		Phhx[1-2]h
1115599141	cluster2	Streptomyces_corchorusii_DSM_40340_GCA_001514055.1	KQ948355.1	pfam14404	Ribosomally synthesized peptide in Streptomyces species. A ribosomally synthesized peptide related to microviridin and marinostatin, usually in the gene neighborhood of one or more RimK-like ATP-grasp. The gene-context suggests that it is further modified by the ATP-grasp. The peptide is predicted to function in a defensive or developmental role, or as an antibiotic.	2020_Lee	gr_11	BLAST	ATP_grasp directon		Phhx[1-2]h
1605294014	cluster2	Streptomyces_CT34_CT34_GCA_000805335.1	KN708638.1	pfam14408	Ribosomally synthesized peptide in actinomycetes. Ribosomally synthesized peptide that is usually in the gene neighborhood of a RimK-like ATP-grasp and an aspartyl-O-methylase. Gene contexts suggest that it is further modified by the ATP-grasp and the methylase. It might function in defense or development, or as a peptide antibiotic.	2020_Lee			ATP_grasp directon	GG
1115569902	cluster2	Streptomyces_curacoi_DSM_40107_GCA_001513975.1	KQ947993.1	pfam14404	Ribosomally synthesized peptide in Streptomyces species. A ribosomally synthesized peptide related to microviridin and marinostatin, usually in the gene neighborhood of one or more RimK-like ATP-grasp. The gene-context suggests that it is further modified by the ATP-grasp. The peptide is predicted to function in a defensive or developmental role, or as an antibiotic.	2020_Lee	gr_11	BLAST	ATP_grasp directon
1012040351	cluster2	Streptomyces_cyaneogriseus_noncyanogenus_GCA_000931445.1	CP010849.1	pfam14404	Ribosomally synthesized peptide in Streptomyces species. A ribosomally synthesized peptide related to microviridin and marinostatin, usually in the gene neighborhood of one or more RimK-like ATP-grasp. The gene-context suggests that it is further modified by the ATP-grasp. The peptide is predicted to function in a defensive or developmental role, or as an antibiotic.	2020_Lee	gr_11	BLAST	ATP_grasp directon		Phhx[1-2]h
1806787427	cluster2	Streptomyces_cyanoalbus_NRRL_B_3040_GCA_001418175.1	LIPS01000005.1	pfam14404	Ribosomally synthesized peptide in Streptomyces species. A ribosomally synthesized peptide related to microviridin and marinostatin, usually in the gene neighborhood of one or more RimK-like ATP-grasp. The gene-context suggests that it is further modified by the ATP-grasp. The peptide is predicted to function in a defensive or developmental role, or as an antibiotic.	2020_Lee	gr_11	BLAST	ATP_grasp directon		Phhx[1-2]h
1034589608	cluster2	Streptomyces_davawensis_JCM_4913_GCA_000349325.1	HE971709.1	pfam14408	Ribosomally synthesized peptide in actinomycetes. Ribosomally synthesized peptide that is usually in the gene neighborhood of a RimK-like ATP-grasp and an aspartyl-O-methylase. Gene contexts suggest that it is further modified by the ATP-grasp and the methylase. It might function in defense or development, or as a peptide antibiotic.	2020_Lee			ATP_grasp directon	GG	Phhx[1-2]h
1034581231	cluster2	Streptomyces_davawensis_JCM_4913_GCA_000349325.1	HE971709.1	pfam14408	Ribosomally synthesized peptide in actinomycetes. Ribosomally synthesized peptide that is usually in the gene neighborhood of a RimK-like ATP-grasp and an aspartyl-O-methylase. Gene contexts suggest that it is further modified by the ATP-grasp and the methylase. It might function in defense or development, or as a peptide antibiotic.	2020_Lee	gr_08		ATP_grasp directon
1034582083	cluster2	Streptomyces_davawensis_JCM_4913_GCA_000349325.1	HE971709.1	pfam14404	Ribosomally synthesized peptide in Streptomyces species. A ribosomally synthesized peptide related to microviridin and marinostatin, usually in the gene neighborhood of one or more RimK-like ATP-grasp. The gene-context suggests that it is further modified by the ATP-grasp. The peptide is predicted to function in a defensive or developmental role, or as an antibiotic.	2020_Lee	gr_11	BLAST	ATP_grasp directon		Phhx[1-2]h
1034582290	cluster2	Streptomyces_davawensis_JCM_4913_GCA_000349325.1	HE971709.1	pfam14404	Ribosomally synthesized peptide in Streptomyces species. A ribosomally synthesized peptide related to microviridin and marinostatin, usually in the gene neighborhood of one or more RimK-like ATP-grasp. The gene-context suggests that it is further modified by the ATP-grasp. The peptide is predicted to function in a defensive or developmental role, or as an antibiotic.	2020_Lee	gr_11	BLAST	ATP_grasp directon
1100402794	cluster2	Streptomyces_decoyicus_NRRL_2666_GCA_001270575.1	LGUU01000024.1	pfam14404	Ribosomally synthesized peptide in Streptomyces species. A ribosomally synthesized peptide related to microviridin and marinostatin, usually in the gene neighborhood of one or more RimK-like ATP-grasp. The gene-context suggests that it is further modified by the ATP-grasp. The peptide is predicted to function in a defensive or developmental role, or as an antibiotic.	2020_Lee		BLAST	ATP_grasp directon		Phhx[1-2]h
1503089786	cluster2	Streptomyces_decoyicus_NRRL_ISP_5087_GCA_000715775.1	KL570274.1	pfam14404	Ribosomally synthesized peptide in Streptomyces species. A ribosomally synthesized peptide related to microviridin and marinostatin, usually in the gene neighborhood of one or more RimK-like ATP-grasp. The gene-context suggests that it is further modified by the ATP-grasp. The peptide is predicted to function in a defensive or developmental role, or as an antibiotic.	2020_Lee		BLAST	ATP_grasp directon		Phhx[1-2]h
1903072769	cluster2	Streptomyces_diastatochromogenes_ATCC_12309_GCA_001550305.1	LRTP01000367.1	pfam14408	Ribosomally synthesized peptide in actinomycetes. Ribosomally synthesized peptide that is usually in the gene neighborhood of a RimK-like ATP-grasp and an aspartyl-O-methylase. Gene contexts suggest that it is further modified by the ATP-grasp and the methylase. It might function in defense or development, or as a peptide antibiotic.	2020_Lee			ATP_grasp directon	GG
1903071362	cluster2	Streptomyces_diastatochromogenes_ATCC_12309_GCA_001550305.1	LRTP01000295.1	pfam14404	Ribosomally synthesized peptide in Streptomyces species. A ribosomally synthesized peptide related to microviridin and marinostatin, usually in the gene neighborhood of one or more RimK-like ATP-grasp. The gene-context suggests that it is further modified by the ATP-grasp. The peptide is predicted to function in a defensive or developmental role, or as an antibiotic.	2020_Lee	gr_11	BLAST	ATP_grasp directon	GG
1806849998	cluster2	Streptomyces_diastatochromogenes_NRRL_B_1698_GCA_001418405.1	LIQL01000430.1	TIGR04186	putative ATP-grasp target RiPP. A RiPP is a ribosomally produced, post-translationally modified peptide. This family regularly occurs next to ATP-grasp enzymes related to those of microviridin maturation and next to a methyltransferase.	2020_Lee	gr_08		ATP_grasp directon
1804446434	cluster2	Streptomyces_drozdowiczii_JCM_13580_GCA_001313325.1	BBFQ01000078.1			2020_Lee
1115692618	cluster2	Streptomyces_DSM_15324_DSM_15324_GCA_001514285.1	KQ949031.1	pfam14404	Ribosomally synthesized peptide in Streptomyces species. A ribosomally synthesized peptide related to microviridin and marinostatin, usually in the gene neighborhood of one or more RimK-like ATP-grasp. The gene-context suggests that it is further modified by the ATP-grasp. The peptide is predicted to function in a defensive or developmental role, or as an antibiotic.	2020_Lee	gr_11	BLAST	ATP_grasp directon		Phhx[1-2]h
1505731862	cluster2	Streptomyces_durhamensis_NRRL_B_3309_GCA_000725475.1	JNXR01000004.1	pfam14404	Ribosomally synthesized peptide in Streptomyces species. A ribosomally synthesized peptide related to microviridin and marinostatin, usually in the gene neighborhood of one or more RimK-like ATP-grasp. The gene-context suggests that it is further modified by the ATP-grasp. The peptide is predicted to function in a defensive or developmental role, or as an antibiotic.	2020_Lee	gr_11	BLAST	ATP_grasp directon		Phhx[1-2]h
1505616665	cluster2	Streptomyces_durhamensis_NRRL_ISP_5539_GCA_000722375.1	KL592268.1	pfam14404	Ribosomally synthesized peptide in Streptomyces species. A ribosomally synthesized peptide related to microviridin and marinostatin, usually in the gene neighborhood of one or more RimK-like ATP-grasp. The gene-context suggests that it is further modified by the ATP-grasp. The peptide is predicted to function in a defensive or developmental role, or as an antibiotic.	2020_Lee	gr_11	BLAST	ATP_grasp directon		Phhx[1-2]h
1806842790	cluster2	Streptomyces_emeiensis_NRRL_B_24621_GCA_001418395.1	LIQM01000541.1	pfam14404	Ribosomally synthesized peptide in Streptomyces species. A ribosomally synthesized peptide related to microviridin and marinostatin, usually in the gene neighborhood of one or more RimK-like ATP-grasp. The gene-context suggests that it is further modified by the ATP-grasp. The peptide is predicted to function in a defensive or developmental role, or as an antibiotic.	2020_Lee	gr_11	BLAST	ATP_grasp directon		Phhx[1-2]h
1903301818	cluster2	Streptomyces_endus_NBRC_12859_GCA_001553475.1	BBOY01000055.1	pfam14404	Ribosomally synthesized peptide in Streptomyces species. A ribosomally synthesized peptide related to microviridin and marinostatin, usually in the gene neighborhood of one or more RimK-like ATP-grasp. The gene-context suggests that it is further modified by the ATP-grasp. The peptide is predicted to function in a defensive or developmental role, or as an antibiotic.	2020_Lee	gr_11	BLAST	ATP_grasp directon		Phhx[1-2]h
1903305768	cluster2	Streptomyces_endus_NBRC_12859_GCA_001553475.1	BBOY01000243.1			2020_Lee			ATP_grasp directon	GG	Phhx[1-2]h
1903089557	cluster2	Streptomyces_europaeiscabiei_89_04_GCA_001550325.1	LRTQ01001034.1	pfam14404	Ribosomally synthesized peptide in Streptomyces species. A ribosomally synthesized peptide related to microviridin and marinostatin, usually in the gene neighborhood of one or more RimK-like ATP-grasp. The gene-context suggests that it is further modified by the ATP-grasp. The peptide is predicted to function in a defensive or developmental role, or as an antibiotic.	2020_Lee	gr_11	BLAST	ATP_grasp directon
1903104036	cluster2	Streptomyces_europaeiscabiei_96_14_GCA_001550375.1	LRTR01000559.1	pfam14404	Ribosomally synthesized peptide in Streptomyces species. A ribosomally synthesized peptide related to microviridin and marinostatin, usually in the gene neighborhood of one or more RimK-like ATP-grasp. The gene-context suggests that it is further modified by the ATP-grasp. The peptide is predicted to function in a defensive or developmental role, or as an antibiotic.	2020_Lee	gr_11	BLAST	ATP_grasp directon
1701894931	cluster2	Streptomyces_europaeiscabiei_NRRL_B_24443_GCA_000988945.1	LCTL01000034.1	pfam14404	Ribosomally synthesized peptide in Streptomyces species. A ribosomally synthesized peptide related to microviridin and marinostatin, usually in the gene neighborhood of one or more RimK-like ATP-grasp. The gene-context suggests that it is further modified by the ATP-grasp. The peptide is predicted to function in a defensive or developmental role, or as an antibiotic.	2020_Lee	gr_11	BLAST	ATP_grasp directon
1405494280	cluster2	Streptomyces_exfoliatus_DSM_41693_GCA_000518045.1	AZSS01000316.1	pfam14408	Ribosomally synthesized peptide in actinomycetes. Ribosomally synthesized peptide that is usually in the gene neighborhood of a RimK-like ATP-grasp and an aspartyl-O-methylase. Gene contexts suggest that it is further modified by the ATP-grasp and the methylase. It might function in defense or development, or as a peptide antibiotic.	2020_Lee			ATP_grasp directon	GG
1503435125	cluster2	Streptomyces_flaveolus_NRRL_B_1589_GCA_000716535.1	JNWV01000043.1	TIGR04186	putative ATP-grasp target RiPP. A RiPP is a ribosomally produced, post-translationally modified peptide. This family regularly occurs next to ATP-grasp enzymes related to those of microviridin maturation and next to a methyltransferase.	2020_Lee	gr_08		ATP_grasp directon
1503428616	cluster2	Streptomyces_flaveolus_NRRL_B_1589_GCA_000716535.1	JNWV01000005.1	pfam14404	Ribosomally synthesized peptide in Streptomyces species. A ribosomally synthesized peptide related to microviridin and marinostatin, usually in the gene neighborhood of one or more RimK-like ATP-grasp. The gene-context suggests that it is further modified by the ATP-grasp. The peptide is predicted to function in a defensive or developmental role, or as an antibiotic.	2020_Lee	gr_11	BLAST	ATP_grasp directon		Phhx[1-2]h
1504987837	cluster2	Streptomyces_flaveus_NRRL_WC_3505_GCA_000720755.1	JOCU01000052.1	TIGR04186	putative ATP-grasp target RiPP. A RiPP is a ribosomally produced, post-translationally modified peptide. This family regularly occurs next to ATP-grasp enzymes related to those of microviridin maturation and next to a methyltransferase.	2020_Lee	gr_08		ATP_grasp directon
1504981867	cluster2	Streptomyces_flaveus_NRRL_WC_3505_GCA_000720755.1	JOCU01000005.1	pfam14404	Ribosomally synthesized peptide in Streptomyces species. A ribosomally synthesized peptide related to microviridin and marinostatin, usually in the gene neighborhood of one or more RimK-like ATP-grasp. The gene-context suggests that it is further modified by the ATP-grasp. The peptide is predicted to function in a defensive or developmental role, or as an antibiotic.	2020_Lee	gr_11	BLAST	ATP_grasp directon		Phhx[1-2]h
1305907488	cluster2	Streptomyces_flavidovirens_DSM_40150_GCA_000429085.1	AUBE01000002.1	pfam14408	Ribosomally synthesized peptide in actinomycetes. Ribosomally synthesized peptide that is usually in the gene neighborhood of a RimK-like ATP-grasp and an aspartyl-O-methylase. Gene contexts suggest that it is further modified by the ATP-grasp and the methylase. It might function in defense or development, or as a peptide antibiotic.	2020_Lee	gr_08		ATP_grasp directon
1305910543	cluster2	Streptomyces_flavidovirens_DSM_40150_GCA_000429085.1	AUBE01000012.1	pfam14404	Ribosomally synthesized peptide in Streptomyces species. A ribosomally synthesized peptide related to microviridin and marinostatin, usually in the gene neighborhood of one or more RimK-like ATP-grasp. The gene-context suggests that it is further modified by the ATP-grasp. The peptide is predicted to function in a defensive or developmental role, or as an antibiotic.	2020_Lee	gr_11	BLAST	ATP_grasp directon		Phhx[1-2]h
1505851429	cluster2	Streptomyces_flavovariabilis_NRRL_B_16367_GCA_000725785.1	JNXD01000011.1	pfam14408	Ribosomally synthesized peptide in actinomycetes. Ribosomally synthesized peptide that is usually in the gene neighborhood of a RimK-like ATP-grasp and an aspartyl-O-methylase. Gene contexts suggest that it is further modified by the ATP-grasp and the methylase. It might function in defense or development, or as a peptide antibiotic.	2020_Lee			ATP_grasp directon	GG
1505854639	cluster2	Streptomyces_flavovariabilis_NRRL_B_16367_GCA_000725785.1	JNXD01000032.1	pfam14404	Ribosomally synthesized peptide in Streptomyces species. A ribosomally synthesized peptide related to microviridin and marinostatin, usually in the gene neighborhood of one or more RimK-like ATP-grasp. The gene-context suggests that it is further modified by the ATP-grasp. The peptide is predicted to function in a defensive or developmental role, or as an antibiotic.	2020_Lee	gr_11	BLAST	ATP_grasp directon		Phhx[1-2]h
1806889750	cluster2	Streptomyces_flocculus_NRRL_B_2465_GCA_001418505.1	LIQO01000073.1	pfam14408	Ribosomally synthesized peptide in actinomycetes. Ribosomally synthesized peptide that is usually in the gene neighborhood of a RimK-like ATP-grasp and an aspartyl-O-methylase. Gene contexts suggest that it is further modified by the ATP-grasp and the methylase. It might function in defense or development, or as a peptide antibiotic.	2020_Lee			ATP_grasp directon	GG
1806890017	cluster2	Streptomyces_flocculus_NRRL_B_2465_GCA_001418505.1	LIQO01000089.1	pfam14408	Ribosomally synthesized peptide in actinomycetes. Ribosomally synthesized peptide that is usually in the gene neighborhood of a RimK-like ATP-grasp and an aspartyl-O-methylase. Gene contexts suggest that it is further modified by the ATP-grasp and the methylase. It might function in defense or development, or as a peptide antibiotic.	2020_Lee			ATP_grasp directon		Phhx[1-2]h
1075606250	cluster2	Streptomyces_fradiae_ATCC_19609_GCA_000700005.1	JNAD01000014.1	pfam14408	Ribosomally synthesized peptide in actinomycetes. Ribosomally synthesized peptide that is usually in the gene neighborhood of a RimK-like ATP-grasp and an aspartyl-O-methylase. Gene contexts suggest that it is further modified by the ATP-grasp and the methylase. It might function in defense or development, or as a peptide antibiotic.	2020_Lee			ATP_grasp directon	GG	Phhx[1-2]h
1097662529	cluster2	Streptomyces_fradiae_olg1_1_GCA_001190165.1	LGSP01000013.1	pfam14408	Ribosomally synthesized peptide in actinomycetes. Ribosomally synthesized peptide that is usually in the gene neighborhood of a RimK-like ATP-grasp and an aspartyl-O-methylase. Gene contexts suggest that it is further modified by the ATP-grasp and the methylase. It might function in defense or development, or as a peptide antibiotic.	2020_Lee			ATP_grasp directon	GG
1504019160	cluster2	Streptomyces_fulvoviolaceus_NRRL_B_2870_GCA_000718165.1	JOEY01000020.1	pfam14404	Ribosomally synthesized peptide in Streptomyces species. A ribosomally synthesized peptide related to microviridin and marinostatin, usually in the gene neighborhood of one or more RimK-like ATP-grasp. The gene-context suggests that it is further modified by the ATP-grasp. The peptide is predicted to function in a defensive or developmental role, or as an antibiotic.	2020_Lee	gr_11	BLAST	ATP_grasp directon		Phhx[1-2]h
1700915607	cluster2	Streptomyces_FxanaA7_FxanaA7_GCA_000958545.1	LACL01000031.1	pfam14404	Ribosomally synthesized peptide in Streptomyces species. A ribosomally synthesized peptide related to microviridin and marinostatin, usually in the gene neighborhood of one or more RimK-like ATP-grasp. The gene-context suggests that it is further modified by the ATP-grasp. The peptide is predicted to function in a defensive or developmental role, or as an antibiotic.	2020_Lee	gr_11	BLAST	ATP_grasp directon
1301499809	cluster2	Streptomyces_FxanaC1_FxanaC1_GCA_000375625.1	AQWO01000015.1	pfam14404	Ribosomally synthesized peptide in Streptomyces species. A ribosomally synthesized peptide related to microviridin and marinostatin, usually in the gene neighborhood of one or more RimK-like ATP-grasp. The gene-context suggests that it is further modified by the ATP-grasp. The peptide is predicted to function in a defensive or developmental role, or as an antibiotic.	2020_Lee		BLAST	ATP_grasp directon		Phhx[1-2]h
1301029325	cluster2	Streptomyces_FxanaD5_FxanaD5_GCA_000373465.1	KB891499.1	pfam14408	Ribosomally synthesized peptide in actinomycetes. Ribosomally synthesized peptide that is usually in the gene neighborhood of a RimK-like ATP-grasp and an aspartyl-O-methylase. Gene contexts suggest that it is further modified by the ATP-grasp and the methylase. It might function in defense or development, or as a peptide antibiotic.	2020_Lee			ATP_grasp directon	GG	Phhx[1-2]h
1301031694	cluster2	Streptomyces_FxanaD5_FxanaD5_GCA_000373465.1	KB891542.1	pfam14404	Ribosomally synthesized peptide in Streptomyces species. A ribosomally synthesized peptide related to microviridin and marinostatin, usually in the gene neighborhood of one or more RimK-like ATP-grasp. The gene-context suggests that it is further modified by the ATP-grasp. The peptide is predicted to function in a defensive or developmental role, or as an antibiotic.	2020_Lee	gr_11	BLAST	ATP_grasp directon		Phhx[1-2]h
1303596997	cluster2	Streptomyces_FXJ7_023_FXJ7_023_GCA_000404005.1	APIV01000031.1	pfam14408	Ribosomally synthesized peptide in actinomycetes. Ribosomally synthesized peptide that is usually in the gene neighborhood of a RimK-like ATP-grasp and an aspartyl-O-methylase. Gene contexts suggest that it is further modified by the ATP-grasp and the methylase. It might function in defense or development, or as a peptide antibiotic.	2020_Lee	gr_08		ATP_grasp directon
1303593947	cluster2	Streptomyces_FXJ7_023_FXJ7_023_GCA_000404005.1	APIV01000009.1	pfam14404	Ribosomally synthesized peptide in Streptomyces species. A ribosomally synthesized peptide related to microviridin and marinostatin, usually in the gene neighborhood of one or more RimK-like ATP-grasp. The gene-context suggests that it is further modified by the ATP-grasp. The peptide is predicted to function in a defensive or developmental role, or as an antibiotic.	2020_Lee	gr_11	BLAST	ATP_grasp directon		Phhx[1-2]h
1508362362	cluster2	Streptomyces_galbus_KCCM_41354_GCA_000772895.1	JRHJ01000011.1	pfam14404	Ribosomally synthesized peptide in Streptomyces species. A ribosomally synthesized peptide related to microviridin and marinostatin, usually in the gene neighborhood of one or more RimK-like ATP-grasp. The gene-context suggests that it is further modified by the ATP-grasp. The peptide is predicted to function in a defensive or developmental role, or as an antibiotic.	2020_Lee	gr_11	BLAST	ATP_grasp directon
1034086567	cluster2	Streptomyces_gancidicus_BKS_13_15_GCA_000342345.1	AOHP01000067.1	pfam14404	Ribosomally synthesized peptide in Streptomyces species. A ribosomally synthesized peptide related to microviridin and marinostatin, usually in the gene neighborhood of one or more RimK-like ATP-grasp. The gene-context suggests that it is further modified by the ATP-grasp. The peptide is predicted to function in a defensive or developmental role, or as an antibiotic.	2020_Lee	gr_11	BLAST	ATP_grasp directon		Phhx[1-2]h
1048648972	cluster2	Streptomyces_GBA_94_10_GBA_94_10_GCA_000495635.1	CM002271.1	pfam14404	Ribosomally synthesized peptide in Streptomyces species. A ribosomally synthesized peptide related to microviridin and marinostatin, usually in the gene neighborhood of one or more RimK-like ATP-grasp. The gene-context suggests that it is further modified by the ATP-grasp. The peptide is predicted to function in a defensive or developmental role, or as an antibiotic.	2020_Lee		BLAST	ATP_grasp directon	GG	Phhx[1-2]h
1017795159	cluster2	Streptomyces_ghanaensis_ATCC_14672_GCA_000156435.1	DS999641.1	pfam14408	Ribosomally synthesized peptide in actinomycetes. Ribosomally synthesized peptide that is usually in the gene neighborhood of a RimK-like ATP-grasp and an aspartyl-O-methylase. Gene contexts suggest that it is further modified by the ATP-grasp and the methylase. It might function in defense or development, or as a peptide antibiotic.	2020_Lee			ATP_grasp directon	GG	Phhx[1-2]h
1017792536	cluster2	Streptomyces_ghanaensis_ATCC_14672_GCA_000156435.1	DS999641.1	pfam14404	Ribosomally synthesized peptide in Streptomyces species. A ribosomally synthesized peptide related to microviridin and marinostatin, usually in the gene neighborhood of one or more RimK-like ATP-grasp. The gene-context suggests that it is further modified by the ATP-grasp. The peptide is predicted to function in a defensive or developmental role, or as an antibiotic.	2020_Lee	gr_11	BLAST	ATP_grasp directon		Phhx[1-2]h
1806896411	cluster2	Streptomyces_gibsonii_NRRL_B_1335_GCA_001418545.1	LIQP01000093.1	pfam14408	Ribosomally synthesized peptide in actinomycetes. Ribosomally synthesized peptide that is usually in the gene neighborhood of a RimK-like ATP-grasp and an aspartyl-O-methylase. Gene contexts suggest that it is further modified by the ATP-grasp and the methylase. It might function in defense or development, or as a peptide antibiotic.	2020_Lee			ATP_grasp directon	GG	Phhx[1-2]h
1806894481	cluster2	Streptomyces_gibsonii_NRRL_B_1335_GCA_001418545.1	LIQP01000056.1	pfam14408	Ribosomally synthesized peptide in actinomycetes. Ribosomally synthesized peptide that is usually in the gene neighborhood of a RimK-like ATP-grasp and an aspartyl-O-methylase. Gene contexts suggest that it is further modified by the ATP-grasp and the methylase. It might function in defense or development, or as a peptide antibiotic.	2020_Lee			ATP_grasp directon		Phhx[1-2]h
1010554242	cluster2	Streptomyces_glaucescens_GLA_O_GCA_000761215.1	CP009438.1	pfam14404	Ribosomally synthesized peptide in Streptomyces species. A ribosomally synthesized peptide related to microviridin and marinostatin, usually in the gene neighborhood of one or more RimK-like ATP-grasp. The gene-context suggests that it is further modified by the ATP-grasp. The peptide is predicted to function in a defensive or developmental role, or as an antibiotic.	2020_Lee	gr_11	BLAST	ATP_grasp directon		Phhx[1-2]h
1806905065	cluster2	Streptomyces_graminilatus_NRRL_B_59124_GCA_001418565.1	LIQQ01000094.1	TIGR04186	putative ATP-grasp target RiPP. A RiPP is a ribosomally produced, post-translationally modified peptide. This family regularly occurs next to ATP-grasp enzymes related to those of microviridin maturation and next to a methyltransferase.	2020_Lee			ATP_grasp directon	GG	Phhx[1-2]h
1806901889	cluster2	Streptomyces_graminilatus_NRRL_B_59124_GCA_001418565.1	LIQQ01000440.1	TIGR04186	putative ATP-grasp target RiPP. A RiPP is a ribosomally produced, post-translationally modified peptide. This family regularly occurs next to ATP-grasp enzymes related to those of microviridin maturation and next to a methyltransferase.	2020_Lee			ATP_grasp directon
1806899661	cluster2	Streptomyces_graminilatus_NRRL_B_59124_GCA_001418565.1	LIQQ01000272.1	pfam14408	Ribosomally synthesized peptide in actinomycetes. Ribosomally synthesized peptide that is usually in the gene neighborhood of a RimK-like ATP-grasp and an aspartyl-O-methylase. Gene contexts suggest that it is further modified by the ATP-grasp and the methylase. It might function in defense or development, or as a peptide antibiotic.	2020_Lee			ATP_grasp directon	GG
1806902385	cluster2	Streptomyces_graminilatus_NRRL_B_59124_GCA_001418565.1	LIQQ01000496.1	pfam14404	Ribosomally synthesized peptide in Streptomyces species. A ribosomally synthesized peptide related to microviridin and marinostatin, usually in the gene neighborhood of one or more RimK-like ATP-grasp. The gene-context suggests that it is further modified by the ATP-grasp. The peptide is predicted to function in a defensive or developmental role, or as an antibiotic.	2020_Lee	gr_11		ATP_grasp directon	GG
1503424552	cluster2	Streptomyces_graminis_NRRL_B_1570_GCA_000716525.1	JNWT01000021.1	pfam14408	Ribosomally synthesized peptide in actinomycetes. Ribosomally synthesized peptide that is usually in the gene neighborhood of a RimK-like ATP-grasp and an aspartyl-O-methylase. Gene contexts suggest that it is further modified by the ATP-grasp and the methylase. It might function in defense or development, or as a peptide antibiotic.	2020_Lee			ATP_grasp directon	GG	Phhx[1-2]h
1503422839	cluster2	Streptomyces_graminis_NRRL_B_1570_GCA_000716525.1	JNWT01000009.1	pfam14408	Ribosomally synthesized peptide in actinomycetes. Ribosomally synthesized peptide that is usually in the gene neighborhood of a RimK-like ATP-grasp and an aspartyl-O-methylase. Gene contexts suggest that it is further modified by the ATP-grasp and the methylase. It might function in defense or development, or as a peptide antibiotic.	2020_Lee			ATP_grasp directon		Phhx[1-2]h
1902861983	cluster2	Streptomyces_griseochromogenes_ATCC_14511_GCA_001542625.1	KQ954621.1	pfam14404	Ribosomally synthesized peptide in Streptomyces species. A ribosomally synthesized peptide related to microviridin and marinostatin, usually in the gene neighborhood of one or more RimK-like ATP-grasp. The gene-context suggests that it is further modified by the ATP-grasp. The peptide is predicted to function in a defensive or developmental role, or as an antibiotic.	2020_Lee	gr_11	BLAST	ATP_grasp directon		Phhx[1-2]h
1018236324	cluster2	Streptomyces_griseoflavus_Tu4000_GCA_000158975.1	GG657758.1	pfam14404	Ribosomally synthesized peptide in Streptomyces species. A ribosomally synthesized peptide related to microviridin and marinostatin, usually in the gene neighborhood of one or more RimK-like ATP-grasp. The gene-context suggests that it is further modified by the ATP-grasp. The peptide is predicted to function in a defensive or developmental role, or as an antibiotic.	2020_Lee	gr_11	BLAST	ATP_grasp directon		Phhx[1-2]h
1504078172	cluster2	Streptomyces_griseofuscus_NRRL_B_5429_GCA_000718315.1	JOFU01000007.1	pfam14408	Ribosomally synthesized peptide in actinomycetes. Ribosomally synthesized peptide that is usually in the gene neighborhood of a RimK-like ATP-grasp and an aspartyl-O-methylase. Gene contexts suggest that it is further modified by the ATP-grasp and the methylase. It might function in defense or development, or as a peptide antibiotic.	2020_Lee	gr_08		ATP_grasp directon		Phhx[1-2]h
1504082411	cluster2	Streptomyces_griseofuscus_NRRL_B_5429_GCA_000718315.1	JOFU01000044.1	pfam14404	Ribosomally synthesized peptide in Streptomyces species. A ribosomally synthesized peptide related to microviridin and marinostatin, usually in the gene neighborhood of one or more RimK-like ATP-grasp. The gene-context suggests that it is further modified by the ATP-grasp. The peptide is predicted to function in a defensive or developmental role, or as an antibiotic.	2020_Lee	gr_11	BLAST	ATP_grasp directon		Phhx[1-2]h
1503874814	cluster2	Streptomyces_griseoluteus_NRRL_ISP_5360_GCA_000717735.1	JOBE01000040.1	pfam14408	Ribosomally synthesized peptide in actinomycetes. Ribosomally synthesized peptide that is usually in the gene neighborhood of a RimK-like ATP-grasp and an aspartyl-O-methylase. Gene contexts suggest that it is further modified by the ATP-grasp and the methylase. It might function in defense or development, or as a peptide antibiotic.	2020_Lee			ATP_grasp directon	GG	Phhx[1-2]h
1076910808	cluster2	Streptomyces_griseorubens_JSD_1_GCA_000709915.1	KL503830.1	pfam14404	Ribosomally synthesized peptide in Streptomyces species. A ribosomally synthesized peptide related to microviridin and marinostatin, usually in the gene neighborhood of one or more RimK-like ATP-grasp. The gene-context suggests that it is further modified by the ATP-grasp. The peptide is predicted to function in a defensive or developmental role, or as an antibiotic.	2020_Lee	gr_11	BLAST	ATP_grasp directon		Phhx[1-2]h
1115657426	cluster2	Streptomyces_griseoruber_DSM_40281_GCA_001514205.1	KQ948765.1	pfam14404	Ribosomally synthesized peptide in Streptomyces species. A ribosomally synthesized peptide related to microviridin and marinostatin, usually in the gene neighborhood of one or more RimK-like ATP-grasp. The gene-context suggests that it is further modified by the ATP-grasp. The peptide is predicted to function in a defensive or developmental role, or as an antibiotic.	2020_Lee	gr_11	BLAST	ATP_grasp directon		Phhx[1-2]h
1806921104	cluster2	Streptomyces_griseoruber_NRRL_B_1818_GCA_001418585.1	LIQS01000078.1	pfam14404	Ribosomally synthesized peptide in Streptomyces species. A ribosomally synthesized peptide related to microviridin and marinostatin, usually in the gene neighborhood of one or more RimK-like ATP-grasp. The gene-context suggests that it is further modified by the ATP-grasp. The peptide is predicted to function in a defensive or developmental role, or as an antibiotic.	2020_Lee	gr_11	BLAST	ATP_grasp directon		Phhx[1-2]h
1115651592	cluster2	Streptomyces_griseorubiginosus_DSM_40469_GCA_001514195.1	KQ948737.1	pfam14404	Ribosomally synthesized peptide in Streptomyces species. A ribosomally synthesized peptide related to microviridin and marinostatin, usually in the gene neighborhood of one or more RimK-like ATP-grasp. The gene-context suggests that it is further modified by the ATP-grasp. The peptide is predicted to function in a defensive or developmental role, or as an antibiotic.	2020_Lee	gr_11	BLAST	ATP_grasp directon		Phhx[1-2]h
1503765541	cluster2	Streptomyces_griseus_griseus_GCA_000717375.1	JNZI01000078.1	pfam14404	Ribosomally synthesized peptide in Streptomyces species. A ribosomally synthesized peptide related to microviridin and marinostatin, usually in the gene neighborhood of one or more RimK-like ATP-grasp. The gene-context suggests that it is further modified by the ATP-grasp. The peptide is predicted to function in a defensive or developmental role, or as an antibiotic.	2020_Lee		BLAST	ATP_grasp directon	GG	Phhx[1-2]h
1504516115	cluster2	Streptomyces_griseus_griseus_GCA_000719435.1	JOGN01000080.1	pfam14408	Ribosomally synthesized peptide in actinomycetes. Ribosomally synthesized peptide that is usually in the gene neighborhood of a RimK-like ATP-grasp and an aspartyl-O-methylase. Gene contexts suggest that it is further modified by the ATP-grasp and the methylase. It might function in defense or development, or as a peptide antibiotic.	2020_Lee	gr_08		ATP_grasp directon
1504516399	cluster2	Streptomyces_griseus_griseus_GCA_000719435.1	JOGN01000102.1	pfam14404	Ribosomally synthesized peptide in Streptomyces species. A ribosomally synthesized peptide related to microviridin and marinostatin, usually in the gene neighborhood of one or more RimK-like ATP-grasp. The gene-context suggests that it is further modified by the ATP-grasp. The peptide is predicted to function in a defensive or developmental role, or as an antibiotic.	2020_Lee		BLAST	ATP_grasp directon	GG	Phhx[1-2]h
1504528191	cluster2	Streptomyces_griseus_griseus_GCA_000719495.1	JOGU01000090.1	pfam14408	Ribosomally synthesized peptide in actinomycetes. Ribosomally synthesized peptide that is usually in the gene neighborhood of a RimK-like ATP-grasp and an aspartyl-O-methylase. Gene contexts suggest that it is further modified by the ATP-grasp and the methylase. It might function in defense or development, or as a peptide antibiotic.	2020_Lee	gr_08		ATP_grasp directon
1504528508	cluster2	Streptomyces_griseus_griseus_GCA_000719495.1	JOGU01000128.1	pfam14404	Ribosomally synthesized peptide in Streptomyces species. A ribosomally synthesized peptide related to microviridin and marinostatin, usually in the gene neighborhood of one or more RimK-like ATP-grasp. The gene-context suggests that it is further modified by the ATP-grasp. The peptide is predicted to function in a defensive or developmental role, or as an antibiotic.	2020_Lee		BLAST	ATP_grasp directon	GG	Phhx[1-2]h
1504790334	cluster2	Streptomyces_griseus_griseus_GCA_000720255.1	JOJE01000016.1	pfam14404	Ribosomally synthesized peptide in Streptomyces species. A ribosomally synthesized peptide related to microviridin and marinostatin, usually in the gene neighborhood of one or more RimK-like ATP-grasp. The gene-context suggests that it is further modified by the ATP-grasp. The peptide is predicted to function in a defensive or developmental role, or as an antibiotic.	2020_Lee	gr_11		ATP_grasp directon		Phhx[1-2]h
1115461495	cluster2	Streptomyces_griseus_griseus_GCA_001509565.1	LLZL01000044.1	pfam14408	Ribosomally synthesized peptide in actinomycetes. Ribosomally synthesized peptide that is usually in the gene neighborhood of a RimK-like ATP-grasp and an aspartyl-O-methylase. Gene contexts suggest that it is further modified by the ATP-grasp and the methylase. It might function in defense or development, or as a peptide antibiotic.	2020_Lee	gr_08		ATP_grasp directon
1115461626	cluster2	Streptomyces_griseus_griseus_GCA_001509565.1	LLZL01000051.1	pfam14404	Ribosomally synthesized peptide in Streptomyces species. A ribosomally synthesized peptide related to microviridin and marinostatin, usually in the gene neighborhood of one or more RimK-like ATP-grasp. The gene-context suggests that it is further modified by the ATP-grasp. The peptide is predicted to function in a defensive or developmental role, or as an antibiotic.	2020_Lee		BLAST	ATP_grasp directon	GG	Phhx[1-2]h
1404122697	cluster2	Streptomyces_GXT6_GXT6_GCA_000500635.1	KI601353.1	pfam14404	Ribosomally synthesized peptide in Streptomyces species. A ribosomally synthesized peptide related to microviridin and marinostatin, usually in the gene neighborhood of one or more RimK-like ATP-grasp. The gene-context suggests that it is further modified by the ATP-grasp. The peptide is predicted to function in a defensive or developmental role, or as an antibiotic.	2020_Lee	gr_11	BLAST	ATP_grasp directon		Phhx[1-2]h
1040988922	cluster2	Streptomyces_HGB0020_HGB0020_GCA_000411315.1	KE150426.1	pfam14404	Ribosomally synthesized peptide in Streptomyces species. A ribosomally synthesized peptide related to microviridin and marinostatin, usually in the gene neighborhood of one or more RimK-like ATP-grasp. The gene-context suggests that it is further modified by the ATP-grasp. The peptide is predicted to function in a defensive or developmental role, or as an antibiotic.	2020_Lee	gr_11	BLAST	ATP_grasp directon		Phhx[1-2]h
1018211222	cluster2	Streptomyces_himastatinicus_ATCC_53653_GCA_000158915.1	GG657754.1	pfam14408	Ribosomally synthesized peptide in actinomycetes. Ribosomally synthesized peptide that is usually in the gene neighborhood of a RimK-like ATP-grasp and an aspartyl-O-methylase. Gene contexts suggest that it is further modified by the ATP-grasp and the methylase. It might function in defense or development, or as a peptide antibiotic.	2020_Lee	gr_08		ATP_grasp directon		Phhx[1-2]h
1018211852	cluster2	Streptomyces_himastatinicus_ATCC_53653_GCA_000158915.1	GG657754.1	pfam14404	Ribosomally synthesized peptide in Streptomyces species. A ribosomally synthesized peptide related to microviridin and marinostatin, usually in the gene neighborhood of one or more RimK-like ATP-grasp. The gene-context suggests that it is further modified by the ATP-grasp. The peptide is predicted to function in a defensive or developmental role, or as an antibiotic.	2020_Lee	gr_11	BLAST	ATP_grasp directon		Phhx[1-2]h
1806860185	cluster2	Streptomyces_hirsutus_NRRL_B_2713_GCA_001418415.1	LIQT01000638.1	pfam14408	Ribosomally synthesized peptide in actinomycetes. Ribosomally synthesized peptide that is usually in the gene neighborhood of a RimK-like ATP-grasp and an aspartyl-O-methylase. Gene contexts suggest that it is further modified by the ATP-grasp and the methylase. It might function in defense or development, or as a peptide antibiotic.	2020_Lee			ATP_grasp directon	GG
1806854254	cluster2	Streptomyces_hirsutus_NRRL_B_2713_GCA_001418415.1	LIQT01000151.1	pfam14404	Ribosomally synthesized peptide in Streptomyces species. A ribosomally synthesized peptide related to microviridin and marinostatin, usually in the gene neighborhood of one or more RimK-like ATP-grasp. The gene-context suggests that it is further modified by the ATP-grasp. The peptide is predicted to function in a defensive or developmental role, or as an antibiotic.	2020_Lee	gr_11	BLAST	ATP_grasp directon		Phhx[1-2]h
1703834069	cluster2	Streptomyces_HNS054_HNS054_GCA_001044185.1	LDZX01000001.1	pfam14404	Ribosomally synthesized peptide in Streptomyces species. A ribosomally synthesized peptide related to microviridin and marinostatin, usually in the gene neighborhood of one or more RimK-like ATP-grasp. The gene-context suggests that it is further modified by the ATP-grasp. The peptide is predicted to function in a defensive or developmental role, or as an antibiotic.	2020_Lee	gr_11	BLAST	ATP_grasp directon		Phhx[1-2]h
1301600173	cluster2	Streptomyces_hokutonensis_R1_NS_10_GCA_000376565.1	BARG01000038.1	pfam14404	Ribosomally synthesized peptide in Streptomyces species. A ribosomally synthesized peptide related to microviridin and marinostatin, usually in the gene neighborhood of one or more RimK-like ATP-grasp. The gene-context suggests that it is further modified by the ATP-grasp. The peptide is predicted to function in a defensive or developmental role, or as an antibiotic.	2020_Lee	gr_11	BLAST	ATP_grasp directon		Phhx[1-2]h
1041018156	cluster2	Streptomyces_HPH0547_HPH0547_GCA_000411495.1	KE150472.1	pfam14408	Ribosomally synthesized peptide in actinomycetes. Ribosomally synthesized peptide that is usually in the gene neighborhood of a RimK-like ATP-grasp and an aspartyl-O-methylase. Gene contexts suggest that it is further modified by the ATP-grasp and the methylase. It might function in defense or development, or as a peptide antibiotic.	2020_Lee			ATP_grasp directon	GG
1041021178	cluster2	Streptomyces_HPH0547_HPH0547_GCA_000411495.1	KE150473.1	pfam14408	Ribosomally synthesized peptide in actinomycetes. Ribosomally synthesized peptide that is usually in the gene neighborhood of a RimK-like ATP-grasp and an aspartyl-O-methylase. Gene contexts suggest that it is further modified by the ATP-grasp and the methylase. It might function in defense or development, or as a peptide antibiotic.	2020_Lee			ATP_grasp directon		Phhx[1-2]h
1505290724	cluster2	Streptomyces_hygroscopicus_hygroscopicus_GCA_000721535.1	JOIK01000165.1	TIGR04186	putative ATP-grasp target RiPP. A RiPP is a ribosomally produced, post-translationally modified peptide. This family regularly occurs next to ATP-grasp enzymes related to those of microviridin maturation and next to a methyltransferase.	2020_Lee			ATP_grasp directon	GG
1505283749	cluster2	Streptomyces_hygroscopicus_hygroscopicus_GCA_000721535.1	JOIK01000003.1	pfam14404	Ribosomally synthesized peptide in Streptomyces species. A ribosomally synthesized peptide related to microviridin and marinostatin, usually in the gene neighborhood of one or more RimK-like ATP-grasp. The gene-context suggests that it is further modified by the ATP-grasp. The peptide is predicted to function in a defensive or developmental role, or as an antibiotic.	2020_Lee	gr_11	BLAST	ATP_grasp directon		Phhx[1-2]h
1903288250	cluster2	Streptomyces_hygroscopicus_hygroscopicus_GCA_001553435.1	BBOU01000045.1	pfam14408	Ribosomally synthesized peptide in actinomycetes. Ribosomally synthesized peptide that is usually in the gene neighborhood of a RimK-like ATP-grasp and an aspartyl-O-methylase. Gene contexts suggest that it is further modified by the ATP-grasp and the methylase. It might function in defense or development, or as a peptide antibiotic.	2020_Lee			ATP_grasp directon		Phhx[1-2]h
1903287352	cluster2	Streptomyces_hygroscopicus_hygroscopicus_GCA_001553435.1	BBOU01000038.1	pfam14404	Ribosomally synthesized peptide in Streptomyces species. A ribosomally synthesized peptide related to microviridin and marinostatin, usually in the gene neighborhood of one or more RimK-like ATP-grasp. The gene-context suggests that it is further modified by the ATP-grasp. The peptide is predicted to function in a defensive or developmental role, or as an antibiotic.	2020_Lee	gr_11	BLAST	ATP_grasp directon		Phhx[1-2]h
1903292662	cluster2	Streptomyces_hygroscopicus_hygroscopicus_GCA_001553455.1	BBOX01000042.1	pfam14404	Ribosomally synthesized peptide in Streptomyces species. A ribosomally synthesized peptide related to microviridin and marinostatin, usually in the gene neighborhood of one or more RimK-like ATP-grasp. The gene-context suggests that it is further modified by the ATP-grasp. The peptide is predicted to function in a defensive or developmental role, or as an antibiotic.	2020_Lee	gr_11	BLAST	ATP_grasp directon		Phhx[1-2]h
1903293736	cluster2	Streptomyces_hygroscopicus_hygroscopicus_GCA_001553455.1	BBOX01000098.1			2020_Lee			ATP_grasp directon	GG	Phhx[1-2]h
1005777065	cluster2	Streptomyces_hygroscopicus_jinggangensis_5008_GCA_000245355.1	CP003275.1	pfam14408	Ribosomally synthesized peptide in actinomycetes. Ribosomally synthesized peptide that is usually in the gene neighborhood of a RimK-like ATP-grasp and an aspartyl-O-methylase. Gene contexts suggest that it is further modified by the ATP-grasp and the methylase. It might function in defense or development, or as a peptide antibiotic.	2020_Lee			ATP_grasp directon		Phhx[1-2]h
1005777090	cluster2	Streptomyces_hygroscopicus_jinggangensis_5008_GCA_000245355.1	CP003275.1	pfam14404	Ribosomally synthesized peptide in Streptomyces species. A ribosomally synthesized peptide related to microviridin and marinostatin, usually in the gene neighborhood of one or more RimK-like ATP-grasp. The gene-context suggests that it is further modified by the ATP-grasp. The peptide is predicted to function in a defensive or developmental role, or as an antibiotic.	2020_Lee	gr_11	BLAST	ATP_grasp directon		Phhx[1-2]h
1007373404	cluster2	Streptomyces_hygroscopicus_jinggangensis_TL01_GCA_000340845.1	CP003720.1	pfam14408	Ribosomally synthesized peptide in actinomycetes. Ribosomally synthesized peptide that is usually in the gene neighborhood of a RimK-like ATP-grasp and an aspartyl-O-methylase. Gene contexts suggest that it is further modified by the ATP-grasp and the methylase. It might function in defense or development, or as a peptide antibiotic.	2020_Lee			ATP_grasp directon		Phhx[1-2]h
1007373429	cluster2	Streptomyces_hygroscopicus_jinggangensis_TL01_GCA_000340845.1	CP003720.1	pfam14404	Ribosomally synthesized peptide in Streptomyces species. A ribosomally synthesized peptide related to microviridin and marinostatin, usually in the gene neighborhood of one or more RimK-like ATP-grasp. The gene-context suggests that it is further modified by the ATP-grasp. The peptide is predicted to function in a defensive or developmental role, or as an antibiotic.	2020_Lee	gr_11	BLAST	ATP_grasp directon		Phhx[1-2]h
1014961867	cluster2	Streptomyces_hygroscopicus_limoneus_GCA_001447075.1	CP013219.1	pfam14408	Ribosomally synthesized peptide in actinomycetes. Ribosomally synthesized peptide that is usually in the gene neighborhood of a RimK-like ATP-grasp and an aspartyl-O-methylase. Gene contexts suggest that it is further modified by the ATP-grasp and the methylase. It might function in defense or development, or as a peptide antibiotic.	2020_Lee			ATP_grasp directon		Phhx[1-2]h
1014961890	cluster2	Streptomyces_hygroscopicus_limoneus_GCA_001447075.1	CP013219.1	pfam14404	Ribosomally synthesized peptide in Streptomyces species. A ribosomally synthesized peptide related to microviridin and marinostatin, usually in the gene neighborhood of one or more RimK-like ATP-grasp. The gene-context suggests that it is further modified by the ATP-grasp. The peptide is predicted to function in a defensive or developmental role, or as an antibiotic.	2020_Lee	gr_11	BLAST	ATP_grasp directon		Phhx[1-2]h
1503628284	cluster2	Streptomyces_iakyrus_NRRL_ISP_5482_GCA_000717055.1	JNXI01000005.1	pfam14408	Ribosomally synthesized peptide in actinomycetes. Ribosomally synthesized peptide that is usually in the gene neighborhood of a RimK-like ATP-grasp and an aspartyl-O-methylase. Gene contexts suggest that it is further modified by the ATP-grasp and the methylase. It might function in defense or development, or as a peptide antibiotic.	2020_Lee			ATP_grasp directon	GG
1503632255	cluster2	Streptomyces_iakyrus_NRRL_ISP_5482_GCA_000717055.1	JNXI01000021.1	pfam14404	Ribosomally synthesized peptide in Streptomyces species. A ribosomally synthesized peptide related to microviridin and marinostatin, usually in the gene neighborhood of one or more RimK-like ATP-grasp. The gene-context suggests that it is further modified by the ATP-grasp. The peptide is predicted to function in a defensive or developmental role, or as an antibiotic.	2020_Lee	gr_11	BLAST	ATP_grasp directon		Phhx[1-2]h
1093532195	cluster2	Streptomyces_incarnatus_NRRL_8089_GCA_001027185.1	CP011497.1	pfam14404	Ribosomally synthesized peptide in Streptomyces species. A ribosomally synthesized peptide related to microviridin and marinostatin, usually in the gene neighborhood of one or more RimK-like ATP-grasp. The gene-context suggests that it is further modified by the ATP-grasp. The peptide is predicted to function in a defensive or developmental role, or as an antibiotic.	2020_Lee	gr_11	BLAST	ATP_grasp directon		Phhx[1-2]h
1031757100	cluster2	Streptomyces_ipomoeae_91_03_GCA_000317595.1	AEJC01000191.1	pfam14408	Ribosomally synthesized peptide in actinomycetes. Ribosomally synthesized peptide that is usually in the gene neighborhood of a RimK-like ATP-grasp and an aspartyl-O-methylase. Gene contexts suggest that it is further modified by the ATP-grasp and the methylase. It might function in defense or development, or as a peptide antibiotic.	2020_Lee			ATP_grasp directon	GG
1031762481	cluster2	Streptomyces_ipomoeae_91_03_GCA_000317595.1	AEJC01000597.1	pfam14408	Ribosomally synthesized peptide in actinomycetes. Ribosomally synthesized peptide that is usually in the gene neighborhood of a RimK-like ATP-grasp and an aspartyl-O-methylase. Gene contexts suggest that it is further modified by the ATP-grasp and the methylase. It might function in defense or development, or as a peptide antibiotic.	2020_Lee	gr_08		ATP_grasp directon
1031757701	cluster2	Streptomyces_ipomoeae_91_03_GCA_000317595.1	AEJC01000236.1	pfam14404	Ribosomally synthesized peptide in Streptomyces species. A ribosomally synthesized peptide related to microviridin and marinostatin, usually in the gene neighborhood of one or more RimK-like ATP-grasp. The gene-context suggests that it is further modified by the ATP-grasp. The peptide is predicted to function in a defensive or developmental role, or as an antibiotic.	2020_Lee	gr_11		ATP_grasp directon
1086853519	cluster2	Streptomyces_iranensis_GCA_000938975.1	LK022848.1	TIGR04186	putative ATP-grasp target RiPP. A RiPP is a ribosomally produced, post-translationally modified peptide. This family regularly occurs next to ATP-grasp enzymes related to those of microviridin maturation and next to a methyltransferase.	2020_Lee			ATP_grasp directon	GG	Phhx[1-2]h
1086853654	cluster2	Streptomyces_iranensis_GCA_000938975.1	LK022848.1	pfam14408	Ribosomally synthesized peptide in actinomycetes. Ribosomally synthesized peptide that is usually in the gene neighborhood of a RimK-like ATP-grasp and an aspartyl-O-methylase. Gene contexts suggest that it is further modified by the ATP-grasp and the methylase. It might function in defense or development, or as a peptide antibiotic.	2020_Lee			ATP_grasp directon	GG
1086856488	cluster2	Streptomyces_iranensis_GCA_000938975.1	LK022848.1	pfam14404	Ribosomally synthesized peptide in Streptomyces species. A ribosomally synthesized peptide related to microviridin and marinostatin, usually in the gene neighborhood of one or more RimK-like ATP-grasp. The gene-context suggests that it is further modified by the ATP-grasp. The peptide is predicted to function in a defensive or developmental role, or as an antibiotic.	2020_Lee	gr_11	BLAST	ATP_grasp directon		Phhx[1-2]h
1086850540	cluster2	Streptomyces_iranensis_GCA_000938975.1	LK022848.1			2020_Lee			ATP_grasp directon
1806698020	cluster2	Streptomyces_JHA19_JHA19_GCA_001417695.1	BBRS01000002.1	pfam14404	Ribosomally synthesized peptide in Streptomyces species. A ribosomally synthesized peptide related to microviridin and marinostatin, usually in the gene neighborhood of one or more RimK-like ATP-grasp. The gene-context suggests that it is further modified by the ATP-grasp. The peptide is predicted to function in a defensive or developmental role, or as an antibiotic.	2020_Lee	gr_11	BLAST	ATP_grasp directon		Phhx[1-2]h
1806700617	cluster2	Streptomyces_JHA19_JHA19_GCA_001417695.1	BBRS01000009.1	pfam14404	Ribosomally synthesized peptide in Streptomyces species. A ribosomally synthesized peptide related to microviridin and marinostatin, usually in the gene neighborhood of one or more RimK-like ATP-grasp. The gene-context suggests that it is further modified by the ATP-grasp. The peptide is predicted to function in a defensive or developmental role, or as an antibiotic.	2020_Lee	gr_11	BLAST	ATP_grasp directon
1806863042	cluster2	Streptomyces_kanamyceticus_NRRL_B_2535_GCA_001418465.1	LIQU01000179.1	pfam14408	Ribosomally synthesized peptide in actinomycetes. Ribosomally synthesized peptide that is usually in the gene neighborhood of a RimK-like ATP-grasp and an aspartyl-O-methylase. Gene contexts suggest that it is further modified by the ATP-grasp and the methylase. It might function in defense or development, or as a peptide antibiotic.	2020_Lee	gr_08		ATP_grasp directon		Phhx[1-2]h
1806869862	cluster2	Streptomyces_kanamyceticus_NRRL_B_2535_GCA_001418465.1	LIQU01000088.1	pfam14408	Ribosomally synthesized peptide in actinomycetes. Ribosomally synthesized peptide that is usually in the gene neighborhood of a RimK-like ATP-grasp and an aspartyl-O-methylase. Gene contexts suggest that it is further modified by the ATP-grasp and the methylase. It might function in defense or development, or as a peptide antibiotic.	2020_Lee	gr_08		ATP_grasp directon
1114891366	cluster2	Streptomyces_kanasensis_ZX01_GCA_001484625.1	LNSV01000004.1	pfam14404	Ribosomally synthesized peptide in Streptomyces species. A ribosomally synthesized peptide related to microviridin and marinostatin, usually in the gene neighborhood of one or more RimK-like ATP-grasp. The gene-context suggests that it is further modified by the ATP-grasp. The peptide is predicted to function in a defensive or developmental role, or as an antibiotic.	2020_Lee	gr_11	BLAST	ATP_grasp directon		Phhx[1-2]h
1092573321	cluster2	Streptomyces_KE1_KE1_GCA_001014595.1	LAYX01000002.1	pfam14408	Ribosomally synthesized peptide in actinomycetes. Ribosomally synthesized peptide that is usually in the gene neighborhood of a RimK-like ATP-grasp and an aspartyl-O-methylase. Gene contexts suggest that it is further modified by the ATP-grasp and the methylase. It might function in defense or development, or as a peptide antibiotic.	2020_Lee			ATP_grasp directon	GG	Phhx[1-2]h
1092572219	cluster2	Streptomyces_KE1_KE1_GCA_001014595.1	LAYX01000012.1	pfam14408	Ribosomally synthesized peptide in actinomycetes. Ribosomally synthesized peptide that is usually in the gene neighborhood of a RimK-like ATP-grasp and an aspartyl-O-methylase. Gene contexts suggest that it is further modified by the ATP-grasp and the methylase. It might function in defense or development, or as a peptide antibiotic.	2020_Lee			ATP_grasp directon	GG
1092576225	cluster2	Streptomyces_KE1_KE1_GCA_001014595.1	LAYX01000006.1	pfam14404	Ribosomally synthesized peptide in Streptomyces species. A ribosomally synthesized peptide related to microviridin and marinostatin, usually in the gene neighborhood of one or more RimK-like ATP-grasp. The gene-context suggests that it is further modified by the ATP-grasp. The peptide is predicted to function in a defensive or developmental role, or as an antibiotic.	2020_Lee		BLAST	ATP_grasp directon	GG	Phhx[1-2]h
1301075181	cluster2	Streptomyces_LaPpAH_108_LaPpAH_108_GCA_000373625.1	KB891995.1	TIGR04186	putative ATP-grasp target RiPP. A RiPP is a ribosomally produced, post-translationally modified peptide. This family regularly occurs next to ATP-grasp enzymes related to those of microviridin maturation and next to a methyltransferase.	2020_Lee			ATP_grasp directon	GG
1301073418	cluster2	Streptomyces_LaPpAH_108_LaPpAH_108_GCA_000373625.1	KB891993.1	pfam14404	Ribosomally synthesized peptide in Streptomyces species. A ribosomally synthesized peptide related to microviridin and marinostatin, usually in the gene neighborhood of one or more RimK-like ATP-grasp. The gene-context suggests that it is further modified by the ATP-grasp. The peptide is predicted to function in a defensive or developmental role, or as an antibiotic.	2020_Lee	gr_11	BLAST	ATP_grasp directon		Phhx[1-2]h
1301049006	cluster2	Streptomyces_LaPpAH_165_LaPpAH_165_GCA_000373525.1	KB891794.1	pfam14408	Ribosomally synthesized peptide in actinomycetes. Ribosomally synthesized peptide that is usually in the gene neighborhood of a RimK-like ATP-grasp and an aspartyl-O-methylase. Gene contexts suggest that it is further modified by the ATP-grasp and the methylase. It might function in defense or development, or as a peptide antibiotic.	2020_Lee			ATP_grasp directon	GG	Phhx[1-2]h
1300959720	cluster2	Streptomyces_LaPpAH_202_LaPpAH_202_GCA_000373225.1	KB890723.1	pfam14408	Ribosomally synthesized peptide in actinomycetes. Ribosomally synthesized peptide that is usually in the gene neighborhood of a RimK-like ATP-grasp and an aspartyl-O-methylase. Gene contexts suggest that it is further modified by the ATP-grasp and the methylase. It might function in defense or development, or as a peptide antibiotic.	2020_Lee	gr_08		ATP_grasp directon
1300959484	cluster2	Streptomyces_LaPpAH_202_LaPpAH_202_GCA_000373225.1	KB890717.1	pfam14404	Ribosomally synthesized peptide in Streptomyces species. A ribosomally synthesized peptide related to microviridin and marinostatin, usually in the gene neighborhood of one or more RimK-like ATP-grasp. The gene-context suggests that it is further modified by the ATP-grasp. The peptide is predicted to function in a defensive or developmental role, or as an antibiotic.	2020_Lee		BLAST	ATP_grasp directon	GG	Phhx[1-2]h
1301514778	cluster2	Streptomyces_LaPpAH_95_LaPpAH_95_GCA_000375725.1	AQWQ01000002.1	pfam14408	Ribosomally synthesized peptide in actinomycetes. Ribosomally synthesized peptide that is usually in the gene neighborhood of a RimK-like ATP-grasp and an aspartyl-O-methylase. Gene contexts suggest that it is further modified by the ATP-grasp and the methylase. It might function in defense or development, or as a peptide antibiotic.	2020_Lee			ATP_grasp directon	GG	Phhx[1-2]h
1504291093	cluster2	Streptomyces_lavendulae_lavendulae_GCA_000718855.1	JOCN01000047.1	pfam14408	Ribosomally synthesized peptide in actinomycetes. Ribosomally synthesized peptide that is usually in the gene neighborhood of a RimK-like ATP-grasp and an aspartyl-O-methylase. Gene contexts suggest that it is further modified by the ATP-grasp and the methylase. It might function in defense or development, or as a peptide antibiotic.	2020_Lee			ATP_grasp directon	GG
1505143694	cluster2	Streptomyces_lavendulae_lavendulae_GCA_000721155.1	JOEX01000059.1	pfam14408	Ribosomally synthesized peptide in actinomycetes. Ribosomally synthesized peptide that is usually in the gene neighborhood of a RimK-like ATP-grasp and an aspartyl-O-methylase. Gene contexts suggest that it is further modified by the ATP-grasp and the methylase. It might function in defense or development, or as a peptide antibiotic.	2020_Lee			ATP_grasp directon	GG
1504203442	cluster2	Streptomyces_lavenduligriseus_NRRL_ISP_5487_GCA_000718625.1	JOBD01000018.1	pfam14408	Ribosomally synthesized peptide in actinomycetes. Ribosomally synthesized peptide that is usually in the gene neighborhood of a RimK-like ATP-grasp and an aspartyl-O-methylase. Gene contexts suggest that it is further modified by the ATP-grasp and the methylase. It might function in defense or development, or as a peptide antibiotic.	2020_Lee			ATP_grasp directon
1504202974	cluster2	Streptomyces_lavenduligriseus_NRRL_ISP_5487_GCA_000718625.1	JOBD01000015.1	pfam14404	Ribosomally synthesized peptide in Streptomyces species. A ribosomally synthesized peptide related to microviridin and marinostatin, usually in the gene neighborhood of one or more RimK-like ATP-grasp. The gene-context suggests that it is further modified by the ATP-grasp. The peptide is predicted to function in a defensive or developmental role, or as an antibiotic.	2020_Lee	gr_11	BLAST	ATP_grasp directon		Phhx[1-2]h
1502069607	cluster2	Streptomyces_leeuwenhoekii_C34_2013_GCA_000696595.1	AZSD01000121.1	pfam14404	Ribosomally synthesized peptide in Streptomyces species. A ribosomally synthesized peptide related to microviridin and marinostatin, usually in the gene neighborhood of one or more RimK-like ATP-grasp. The gene-context suggests that it is further modified by the ATP-grasp. The peptide is predicted to function in a defensive or developmental role, or as an antibiotic.	2020_Lee	gr_11	BLAST	ATP_grasp directon		Phhx[1-2]h
1013208400	cluster2	Streptomyces_leeuwenhoekii_C34_DSM_42122_NRRL_B_24963_GCA_001013905.1	LN831790.1	pfam14404	Ribosomally synthesized peptide in Streptomyces species. A ribosomally synthesized peptide related to microviridin and marinostatin, usually in the gene neighborhood of one or more RimK-like ATP-grasp. The gene-context suggests that it is further modified by the ATP-grasp. The peptide is predicted to function in a defensive or developmental role, or as an antibiotic.	2020_Lee	gr_11	BLAST	ATP_grasp directon		Phhx[1-2]h
1503050675	cluster2	Streptomyces_lilacinus_NRRL_B_1968_GCA_000715685.1	KL569513.1			2020_Lee			ATP_grasp directon	GG	Phhx[1-2]h
1040194952	cluster2	Streptomyces_lividans_1326_GCA_000403665.1	CM001889.1	pfam14404	Ribosomally synthesized peptide in Streptomyces species. A ribosomally synthesized peptide related to microviridin and marinostatin, usually in the gene neighborhood of one or more RimK-like ATP-grasp. The gene-context suggests that it is further modified by the ATP-grasp. The peptide is predicted to function in a defensive or developmental role, or as an antibiotic.	2020_Lee	gr_11	BLAST	ATP_grasp directon		Phhx[1-2]h
1018222066	cluster2	Streptomyces_lividans_TK24_GCA_000158935.1	GG657756.1	pfam14404	Ribosomally synthesized peptide in Streptomyces species. A ribosomally synthesized peptide related to microviridin and marinostatin, usually in the gene neighborhood of one or more RimK-like ATP-grasp. The gene-context suggests that it is further modified by the ATP-grasp. The peptide is predicted to function in a defensive or developmental role, or as an antibiotic.	2020_Lee	gr_11	BLAST	ATP_grasp directon		Phhx[1-2]h
1009897453	cluster2	Streptomyces_lividans_TK24_GCA_000739105.1	CP009124.1	pfam14404	Ribosomally synthesized peptide in Streptomyces species. A ribosomally synthesized peptide related to microviridin and marinostatin, usually in the gene neighborhood of one or more RimK-like ATP-grasp. The gene-context suggests that it is further modified by the ATP-grasp. The peptide is predicted to function in a defensive or developmental role, or as an antibiotic.	2020_Lee	gr_11	BLAST	ATP_grasp directon		Phhx[1-2]h
1115625739	cluster2	Streptomyces_longwoodensis_DSM_41677_GCA_001514125.1	KQ948552.1	pfam14404	Ribosomally synthesized peptide in Streptomyces species. A ribosomally synthesized peptide related to microviridin and marinostatin, usually in the gene neighborhood of one or more RimK-like ATP-grasp. The gene-context suggests that it is further modified by the ATP-grasp. The peptide is predicted to function in a defensive or developmental role, or as an antibiotic.	2020_Lee	gr_11	BLAST	ATP_grasp directon		Phhx[1-2]h
1012157083	cluster2	Streptomyces_lydicus_A02_GCA_000952035.1	CP007699.1			2020_Lee			ATP_grasp directon
1503754725	cluster2	Streptomyces_lydicus_NRRL_ISP_5461_GCA_000717345.1	JNZA01000012.1	pfam14404	Ribosomally synthesized peptide in Streptomyces species. A ribosomally synthesized peptide related to microviridin and marinostatin, usually in the gene neighborhood of one or more RimK-like ATP-grasp. The gene-context suggests that it is further modified by the ATP-grasp. The peptide is predicted to function in a defensive or developmental role, or as an antibiotic.	2020_Lee		BLAST	ATP_grasp directon		Phhx[1-2]h
1604827819	cluster2	Streptomyces_M10_M10_GCA_000800535.1	KN549158.1	pfam14408	Ribosomally synthesized peptide in actinomycetes. Ribosomally synthesized peptide that is usually in the gene neighborhood of a RimK-like ATP-grasp and an aspartyl-O-methylase. Gene contexts suggest that it is further modified by the ATP-grasp and the methylase. It might function in defense or development, or as a peptide antibiotic.	2020_Lee	gr_08		ATP_grasp directon
1604827807	cluster2	Streptomyces_M10_M10_GCA_000800535.1	KN549158.1	pfam14404	Ribosomally synthesized peptide in Streptomyces species. A ribosomally synthesized peptide related to microviridin and marinostatin, usually in the gene neighborhood of one or more RimK-like ATP-grasp. The gene-context suggests that it is further modified by the ATP-grasp. The peptide is predicted to function in a defensive or developmental role, or as an antibiotic.	2020_Lee		BLAST	ATP_grasp directon	GG	Phhx[1-2]h
1089599017	cluster2	Streptomyces_mangrovisoli_MUSC_149_GCA_000974985.1	LAVA01000116.1	pfam14404	Ribosomally synthesized peptide in Streptomyces species. A ribosomally synthesized peptide related to microviridin and marinostatin, usually in the gene neighborhood of one or more RimK-like ATP-grasp. The gene-context suggests that it is further modified by the ATP-grasp. The peptide is predicted to function in a defensive or developmental role, or as an antibiotic.	2020_Lee	gr_11	BLAST	ATP_grasp directon		Phhx[1-2]h
1607610150	cluster2	Streptomyces_MBRL_601_MBRL_601_GCA_000932205.1	JXOM01000237.1	pfam14408	Ribosomally synthesized peptide in actinomycetes. Ribosomally synthesized peptide that is usually in the gene neighborhood of a RimK-like ATP-grasp and an aspartyl-O-methylase. Gene contexts suggest that it is further modified by the ATP-grasp and the methylase. It might function in defense or development, or as a peptide antibiotic.	2020_Lee			ATP_grasp directon	GG	Phhx[1-2]h
1701511023	cluster2	Streptomyces_MBT28_MBT28_GCA_000972435.1	LARV01000390.1	pfam14404	Ribosomally synthesized peptide in Streptomyces species. A ribosomally synthesized peptide related to microviridin and marinostatin, usually in the gene neighborhood of one or more RimK-like ATP-grasp. The gene-context suggests that it is further modified by the ATP-grasp. The peptide is predicted to function in a defensive or developmental role, or as an antibiotic.	2020_Lee	gr_11	BLAST	ATP_grasp directon		Phhx[1-2]h
1504344570	cluster2	Streptomyces_megasporus_NRRL_B_16372_GCA_000718985.1	JODL01000038.1	TIGR04186	putative ATP-grasp target RiPP. A RiPP is a ribosomally produced, post-translationally modified peptide. This family regularly occurs next to ATP-grasp enzymes related to those of microviridin maturation and next to a methyltransferase.	2020_Lee			ATP_grasp directon	GG	Phhx[1-2]h
1017557277	cluster2	Streptomyces_Mg1_Mg1_GCA_000154885.1	DS570395.1	pfam14408	Ribosomally synthesized peptide in actinomycetes. Ribosomally synthesized peptide that is usually in the gene neighborhood of a RimK-like ATP-grasp and an aspartyl-O-methylase. Gene contexts suggest that it is further modified by the ATP-grasp and the methylase. It might function in defense or development, or as a peptide antibiotic.	2020_Lee			ATP_grasp directon	GG	Phhx[1-2]h
1007786559	cluster2	Streptomyces_Mg1_Mg1_GCA_000412265.2	CP011666.1	pfam14408	Ribosomally synthesized peptide in actinomycetes. Ribosomally synthesized peptide that is usually in the gene neighborhood of a RimK-like ATP-grasp and an aspartyl-O-methylase. Gene contexts suggest that it is further modified by the ATP-grasp and the methylase. It might function in defense or development, or as a peptide antibiotic.	2020_Lee			ATP_grasp directon	GG	Phhx[1-2]h
1506985741	cluster2	Streptomyces_mirabilis_OV308_GCA_000745715.1	KN050734.1	pfam14404	Ribosomally synthesized peptide in Streptomyces species. A ribosomally synthesized peptide related to microviridin and marinostatin, usually in the gene neighborhood of one or more RimK-like ATP-grasp. The gene-context suggests that it is further modified by the ATP-grasp. The peptide is predicted to function in a defensive or developmental role, or as an antibiotic.	2020_Lee	gr_11	BLAST	ATP_grasp directon		Phhx[1-2]h
1507149408	cluster2	Streptomyces_mirabilis_YR139_GCA_000746395.1	JQLE01000006.1	pfam14404	Ribosomally synthesized peptide in Streptomyces species. A ribosomally synthesized peptide related to microviridin and marinostatin, usually in the gene neighborhood of one or more RimK-like ATP-grasp. The gene-context suggests that it is further modified by the ATP-grasp. The peptide is predicted to function in a defensive or developmental role, or as an antibiotic.	2020_Lee	gr_11	BLAST	ATP_grasp directon		Phhx[1-2]h
1503005461	cluster2	Streptomyces_misakiensis_NRRL_B_2923_GCA_000715585.2	JNXO01002620.1	TIGR04186	putative ATP-grasp target RiPP. A RiPP is a ribosomally produced, post-translationally modified peptide. This family regularly occurs next to ATP-grasp enzymes related to those of microviridin maturation and next to a methyltransferase.	2020_Lee			ATP_grasp directon	GG	Phhx[1-2]h
1503008734	cluster2	Streptomyces_misakiensis_NRRL_B_2923_GCA_000715585.2	JNXO01001016.1	pfam14408	Ribosomally synthesized peptide in actinomycetes. Ribosomally synthesized peptide that is usually in the gene neighborhood of a RimK-like ATP-grasp and an aspartyl-O-methylase. Gene contexts suggest that it is further modified by the ATP-grasp and the methylase. It might function in defense or development, or as a peptide antibiotic.	2020_Lee	gr_08		ATP_grasp directon
1804798683	cluster2	Streptomyces_misionensis_JCM_4497_GCA_001315385.1	BBHP01000261.1	TIGR04186	putative ATP-grasp target RiPP. A RiPP is a ribosomally produced, post-translationally modified peptide. This family regularly occurs next to ATP-grasp enzymes related to those of microviridin maturation and next to a methyltransferase.	2020_Lee			ATP_grasp directon	GG
1101669460	cluster2	Streptomyces_MMG1121_MMG1121_GCA_001280015.1	LGDV01000141.1	pfam14404	Ribosomally synthesized peptide in Streptomyces species. A ribosomally synthesized peptide related to microviridin and marinostatin, usually in the gene neighborhood of one or more RimK-like ATP-grasp. The gene-context suggests that it is further modified by the ATP-grasp. The peptide is predicted to function in a defensive or developmental role, or as an antibiotic.	2020_Lee	gr_11	BLAST	ATP_grasp directon		Phhx[1-2]h
1101582844	cluster2	Streptomyces_MMG1533_MMG1533_GCA_001279775.1	LGDG01000002.1	pfam14404	Ribosomally synthesized peptide in Streptomyces species. A ribosomally synthesized peptide related to microviridin and marinostatin, usually in the gene neighborhood of one or more RimK-like ATP-grasp. The gene-context suggests that it is further modified by the ATP-grasp. The peptide is predicted to function in a defensive or developmental role, or as an antibiotic.	2020_Lee	gr_11	BLAST	ATP_grasp directon		Phhx[1-2]h
1101583650	cluster2	Streptomyces_MMG1533_MMG1533_GCA_001279775.1	LGDG01000028.1	pfam14404	Ribosomally synthesized peptide in Streptomyces species. A ribosomally synthesized peptide related to microviridin and marinostatin, usually in the gene neighborhood of one or more RimK-like ATP-grasp. The gene-context suggests that it is further modified by the ATP-grasp. The peptide is predicted to function in a defensive or developmental role, or as an antibiotic.	2020_Lee	gr_11	BLAST	ATP_grasp directon		Phhx[1-2]h
1034060347	cluster2	Streptomyces_mobaraensis_NBRC_13819_DSM_40847_GCA_000342125.1	AORZ01000035.1	pfam14408	Ribosomally synthesized peptide in actinomycetes. Ribosomally synthesized peptide that is usually in the gene neighborhood of a RimK-like ATP-grasp and an aspartyl-O-methylase. Gene contexts suggest that it is further modified by the ATP-grasp and the methylase. It might function in defense or development, or as a peptide antibiotic.	2020_Lee			ATP_grasp directon
1503120143	cluster2	Streptomyces_monomycini_NRRL_B_24309_GCA_000715845.1	KL571081.1	pfam14408	Ribosomally synthesized peptide in actinomycetes. Ribosomally synthesized peptide that is usually in the gene neighborhood of a RimK-like ATP-grasp and an aspartyl-O-methylase. Gene contexts suggest that it is further modified by the ATP-grasp and the methylase. It might function in defense or development, or as a peptide antibiotic.	2020_Lee			ATP_grasp directon
1503121625	cluster2	Streptomyces_monomycini_NRRL_B_24309_GCA_000715845.1	JNYL01000249.1			2020_Lee	gr_08		ATP_grasp directon
1301067085	cluster2	Streptomyces_MspMP_M5_MspMP_M5_GCA_000373585.1	KB891913.1	TIGR04186	putative ATP-grasp target RiPP. A RiPP is a ribosomally produced, post-translationally modified peptide. This family regularly occurs next to ATP-grasp enzymes related to those of microviridin maturation and next to a methyltransferase.	2020_Lee			ATP_grasp directon		Phhx[1-2]h
1301067919	cluster2	Streptomyces_MspMP_M5_MspMP_M5_GCA_000373585.1	KB891929.1	pfam14408	Ribosomally synthesized peptide in actinomycetes. Ribosomally synthesized peptide that is usually in the gene neighborhood of a RimK-like ATP-grasp and an aspartyl-O-methylase. Gene contexts suggest that it is further modified by the ATP-grasp and the methylase. It might function in defense or development, or as a peptide antibiotic.	2020_Lee			ATP_grasp directon	GG	Phhx[1-2]h
1084944271	cluster2	Streptomyces_MUSC_125_MUSC_125_GCA_000816485.1	JUIG01000047.1	pfam14404	Ribosomally synthesized peptide in Streptomyces species. A ribosomally synthesized peptide related to microviridin and marinostatin, usually in the gene neighborhood of one or more RimK-like ATP-grasp. The gene-context suggests that it is further modified by the ATP-grasp. The peptide is predicted to function in a defensive or developmental role, or as an antibiotic.	2020_Lee	gr_11	BLAST	ATP_grasp directon		Phhx[1-2]h
1091423846	cluster2	Streptomyces_MUSC119T_MUSC119T_GCA_001005085.1	LBMU01000059.1	pfam14408	Ribosomally synthesized peptide in actinomycetes. Ribosomally synthesized peptide that is usually in the gene neighborhood of a RimK-like ATP-grasp and an aspartyl-O-methylase. Gene contexts suggest that it is further modified by the ATP-grasp and the methylase. It might function in defense or development, or as a peptide antibiotic.	2020_Lee			ATP_grasp directon	GG	Phhx[1-2]h
1091421717	cluster2	Streptomyces_MUSC119T_MUSC119T_GCA_001005085.1	LBMU01000031.1	pfam14404	Ribosomally synthesized peptide in Streptomyces species. A ribosomally synthesized peptide related to microviridin and marinostatin, usually in the gene neighborhood of one or more RimK-like ATP-grasp. The gene-context suggests that it is further modified by the ATP-grasp. The peptide is predicted to function in a defensive or developmental role, or as an antibiotic.	2020_Lee	gr_11	BLAST	ATP_grasp directon		Phhx[1-2]h
1089882336	cluster2	Streptomyces_MUSC136T_MUSC136T_GCA_000980885.1	LBDA01000003.1	pfam14404	Ribosomally synthesized peptide in Streptomyces species. A ribosomally synthesized peptide related to microviridin and marinostatin, usually in the gene neighborhood of one or more RimK-like ATP-grasp. The gene-context suggests that it is further modified by the ATP-grasp. The peptide is predicted to function in a defensive or developmental role, or as an antibiotic.	2020_Lee	gr_11	BLAST	ATP_grasp directon		Phhx[1-2]h
1089132322	cluster2	Streptomyces_MUSC164_MUSC164_GCA_000968685.1	LAKD01000056.1	pfam14404	Ribosomally synthesized peptide in Streptomyces species. A ribosomally synthesized peptide related to microviridin and marinostatin, usually in the gene neighborhood of one or more RimK-like ATP-grasp. The gene-context suggests that it is further modified by the ATP-grasp. The peptide is predicted to function in a defensive or developmental role, or as an antibiotic.	2020_Lee	gr_11	BLAST	ATP_grasp directon		Phhx[1-2]h
1079274835	cluster2	Streptomyces_mutabilis_TRM45540_GCA_000739045.1	KN039948.1	pfam14404	Ribosomally synthesized peptide in Streptomyces species. A ribosomally synthesized peptide related to microviridin and marinostatin, usually in the gene neighborhood of one or more RimK-like ATP-grasp. The gene-context suggests that it is further modified by the ATP-grasp. The peptide is predicted to function in a defensive or developmental role, or as an antibiotic.	2020_Lee	gr_11	BLAST	ATP_grasp directon		Phhx[1-2]h
1086664924	cluster2	Streptomyces_natalensis_ATCC_27448_GCA_000935125.1	JRKI01000023.1	pfam14408	Ribosomally synthesized peptide in actinomycetes. Ribosomally synthesized peptide that is usually in the gene neighborhood of a RimK-like ATP-grasp and an aspartyl-O-methylase. Gene contexts suggest that it is further modified by the ATP-grasp and the methylase. It might function in defense or development, or as a peptide antibiotic.	2020_Lee			ATP_grasp directon	GG
1086666137	cluster2	Streptomyces_natalensis_ATCC_27448_GCA_000935125.1	JRKI01000029.1	pfam14404	Ribosomally synthesized peptide in Streptomyces species. A ribosomally synthesized peptide related to microviridin and marinostatin, usually in the gene neighborhood of one or more RimK-like ATP-grasp. The gene-context suggests that it is further modified by the ATP-grasp. The peptide is predicted to function in a defensive or developmental role, or as an antibiotic.	2020_Lee		BLAST	ATP_grasp directon		Phhx[1-2]h
1503082344	cluster2	Streptomyces_natalensis_NRRL_B_5314_GCA_000715765.1	KL570068.1	pfam14408	Ribosomally synthesized peptide in actinomycetes. Ribosomally synthesized peptide that is usually in the gene neighborhood of a RimK-like ATP-grasp and an aspartyl-O-methylase. Gene contexts suggest that it is further modified by the ATP-grasp and the methylase. It might function in defense or development, or as a peptide antibiotic.	2020_Lee			ATP_grasp directon	GG
1503079354	cluster2	Streptomyces_natalensis_NRRL_B_5314_GCA_000715765.1	KL570032.1	pfam14404	Ribosomally synthesized peptide in Streptomyces species. A ribosomally synthesized peptide related to microviridin and marinostatin, usually in the gene neighborhood of one or more RimK-like ATP-grasp. The gene-context suggests that it is further modified by the ATP-grasp. The peptide is predicted to function in a defensive or developmental role, or as an antibiotic.	2020_Lee		BLAST	ATP_grasp directon		Phhx[1-2]h
1085726400	cluster2	Streptomyces_NBRC_110027_NBRC_110027_GCA_000829715.2	BBNO01000007.1	pfam14404	Ribosomally synthesized peptide in Streptomyces species. A ribosomally synthesized peptide related to microviridin and marinostatin, usually in the gene neighborhood of one or more RimK-like ATP-grasp. The gene-context suggests that it is further modified by the ATP-grasp. The peptide is predicted to function in a defensive or developmental role, or as an antibiotic.	2020_Lee		BLAST	ATP_grasp directon		Phhx[1-2]h
1806706871	cluster2	Streptomyces_NBRC_110028_NBRC_110028_GCA_001417735.1	BBUZ01000025.1	TIGR04186	putative ATP-grasp target RiPP. A RiPP is a ribosomally produced, post-translationally modified peptide. This family regularly occurs next to ATP-grasp enzymes related to those of microviridin maturation and next to a methyltransferase.	2020_Lee			ATP_grasp directon		Phhx[1-2]h
1806708071	cluster2	Streptomyces_NBRC_110028_NBRC_110028_GCA_001417735.1	BBUZ01000028.1	pfam14404	Ribosomally synthesized peptide in Streptomyces species. A ribosomally synthesized peptide related to microviridin and marinostatin, usually in the gene neighborhood of one or more RimK-like ATP-grasp. The gene-context suggests that it is further modified by the ATP-grasp. The peptide is predicted to function in a defensive or developmental role, or as an antibiotic.	2020_Lee	gr_11	BLAST	ATP_grasp directon		Phhx[1-2]h
1806709564	cluster2	Streptomyces_NBRC_110028_NBRC_110028_GCA_001417735.1	BBUZ01000034.1	pfam13581	Histidine kinase-like ATPase domain.	2020_Lee	gr_08		ATP_grasp directon
1806705233	cluster2	Streptomyces_NBRC_110028_NBRC_110028_GCA_001417735.1	BBUZ01000023.1			2020_Lee			ATP_grasp directon	GG	Phhx[1-2]h
1806696702	cluster2	Streptomyces_NBRC_110030_NBRC_110030_GCA_001417675.1	BBOK01000018.1	pfam14404	Ribosomally synthesized peptide in Streptomyces species. A ribosomally synthesized peptide related to microviridin and marinostatin, usually in the gene neighborhood of one or more RimK-like ATP-grasp. The gene-context suggests that it is further modified by the ATP-grasp. The peptide is predicted to function in a defensive or developmental role, or as an antibiotic.	2020_Lee	gr_11	BLAST	ATP_grasp directon		Phhx[1-2]h
1607301210	cluster2	Streptomyces_NBRC_110035_NBRC_110035_GCA_000829695.1	BBNN01000026.1	pfam14404	Ribosomally synthesized peptide in Streptomyces species. A ribosomally synthesized peptide related to microviridin and marinostatin, usually in the gene neighborhood of one or more RimK-like ATP-grasp. The gene-context suggests that it is further modified by the ATP-grasp. The peptide is predicted to function in a defensive or developmental role, or as an antibiotic.	2020_Lee	gr_11	BLAST	ATP_grasp directon		Phhx[1-2]h
1801409991	cluster2	Streptomyces_NBRC_110468_NBRC_110468_GCA_001184025.1	BBYG01000010.1	pfam14404	Ribosomally synthesized peptide in Streptomyces species. A ribosomally synthesized peptide related to microviridin and marinostatin, usually in the gene neighborhood of one or more RimK-like ATP-grasp. The gene-context suggests that it is further modified by the ATP-grasp. The peptide is predicted to function in a defensive or developmental role, or as an antibiotic.	2020_Lee	gr_11	BLAST	ATP_grasp directon		Phhx[1-2]h
1806936132	cluster2	Streptomyces_neyagawaensis_NRRL_B_3092_GCA_001418645.1	LIQW01000696.1	pfam14404	Ribosomally synthesized peptide in Streptomyces species. A ribosomally synthesized peptide related to microviridin and marinostatin, usually in the gene neighborhood of one or more RimK-like ATP-grasp. The gene-context suggests that it is further modified by the ATP-grasp. The peptide is predicted to function in a defensive or developmental role, or as an antibiotic.	2020_Lee	gr_11	BLAST	ATP_grasp directon
1807008875	cluster2	Streptomyces_niveiscabiei_NRRL_B_24457_GCA_001419795.1	LIRL01000847.1	pfam14408	Ribosomally synthesized peptide in actinomycetes. Ribosomally synthesized peptide that is usually in the gene neighborhood of a RimK-like ATP-grasp and an aspartyl-O-methylase. Gene contexts suggest that it is further modified by the ATP-grasp and the methylase. It might function in defense or development, or as a peptide antibiotic.	2020_Lee			ATP_grasp directon
1807003770	cluster2	Streptomyces_niveiscabiei_NRRL_B_24457_GCA_001419795.1	LIRL01000267.1	pfam14408	Ribosomally synthesized peptide in actinomycetes. Ribosomally synthesized peptide that is usually in the gene neighborhood of a RimK-like ATP-grasp and an aspartyl-O-methylase. Gene contexts suggest that it is further modified by the ATP-grasp and the methylase. It might function in defense or development, or as a peptide antibiotic.	2020_Lee	gr_08		ATP_grasp directon
1807001328	cluster2	Streptomyces_niveiscabiei_NRRL_B_24457_GCA_001419795.1	LIRL01001185.1	pfam14404	Ribosomally synthesized peptide in Streptomyces species. A ribosomally synthesized peptide related to microviridin and marinostatin, usually in the gene neighborhood of one or more RimK-like ATP-grasp. The gene-context suggests that it is further modified by the ATP-grasp. The peptide is predicted to function in a defensive or developmental role, or as an antibiotic.	2020_Lee	gr_11	BLAST	ATP_grasp directon		Phhx[1-2]h
1048810277	cluster2	Streptomyces_niveus_NCIMB_11891_GCA_000497425.1	CM002280.1	pfam14404	Ribosomally synthesized peptide in Streptomyces species. A ribosomally synthesized peptide related to microviridin and marinostatin, usually in the gene neighborhood of one or more RimK-like ATP-grasp. The gene-context suggests that it is further modified by the ATP-grasp. The peptide is predicted to function in a defensive or developmental role, or as an antibiotic.	2020_Lee	gr_11	BLAST	ATP_grasp directon		Phhx[1-2]h
1085265376	cluster2	Streptomyces_nodosus_ATCC_14899_GCA_000819545.1	CP009313.1	pfam14408	Ribosomally synthesized peptide in actinomycetes. Ribosomally synthesized peptide that is usually in the gene neighborhood of a RimK-like ATP-grasp and an aspartyl-O-methylase. Gene contexts suggest that it is further modified by the ATP-grasp and the methylase. It might function in defense or development, or as a peptide antibiotic.	2020_Lee			ATP_grasp directon	GG
1085266115	cluster2	Streptomyces_nodosus_ATCC_14899_GCA_000819545.1	CP009313.1	pfam14404	Ribosomally synthesized peptide in Streptomyces species. A ribosomally synthesized peptide related to microviridin and marinostatin, usually in the gene neighborhood of one or more RimK-like ATP-grasp. The gene-context suggests that it is further modified by the ATP-grasp. The peptide is predicted to function in a defensive or developmental role, or as an antibiotic.	2020_Lee	gr_11	BLAST	ATP_grasp directon		Phhx[1-2]h
1503404751	cluster2	Streptomyces_NRRL_B_11253_NRRL_B_11253_GCA_000716455.1	JNWN01000048.1			2020_Lee			ATP_grasp directon	GG
1101687635	cluster2	Streptomyces_NRRL_B_1140_NRRL_B_1140_GCA_001280065.1	LGEA01000114.1	pfam14404	Ribosomally synthesized peptide in Streptomyces species. A ribosomally synthesized peptide related to microviridin and marinostatin, usually in the gene neighborhood of one or more RimK-like ATP-grasp. The gene-context suggests that it is further modified by the ATP-grasp. The peptide is predicted to function in a defensive or developmental role, or as an antibiotic.	2020_Lee	gr_11	BLAST	ATP_grasp directon		Phhx[1-2]h
1503832149	cluster2	Streptomyces_NRRL_B_12105_NRRL_B_12105_GCA_000717635.1	JNZW01000039.1	pfam14404	Ribosomally synthesized peptide in Streptomyces species. A ribosomally synthesized peptide related to microviridin and marinostatin, usually in the gene neighborhood of one or more RimK-like ATP-grasp. The gene-context suggests that it is further modified by the ATP-grasp. The peptide is predicted to function in a defensive or developmental role, or as an antibiotic.	2020_Lee	gr_11	BLAST	ATP_grasp directon
1504827435	cluster2	Streptomyces_NRRL_B_1347_NRRL_B_1347_GCA_000720325.1	JOJM01000089.1	pfam14408	Ribosomally synthesized peptide in actinomycetes. Ribosomally synthesized peptide that is usually in the gene neighborhood of a RimK-like ATP-grasp and an aspartyl-O-methylase. Gene contexts suggest that it is further modified by the ATP-grasp and the methylase. It might function in defense or development, or as a peptide antibiotic.	2020_Lee			ATP_grasp directon	GG
1088948346	cluster2	Streptomyces_NRRL_B_1568_NRRL_B_1568_GCA_000967025.1	JZWZ01000098.1	pfam14408	Ribosomally synthesized peptide in actinomycetes. Ribosomally synthesized peptide that is usually in the gene neighborhood of a RimK-like ATP-grasp and an aspartyl-O-methylase. Gene contexts suggest that it is further modified by the ATP-grasp and the methylase. It might function in defense or development, or as a peptide antibiotic.	2020_Lee	gr_08		ATP_grasp directon
1802886774	cluster2	Streptomyces_NRRL_B_24085_NRRL_B_24085_GCA_001282115.1	LJBR01000074.1	pfam14404	Ribosomally synthesized peptide in Streptomyces species. A ribosomally synthesized peptide related to microviridin and marinostatin, usually in the gene neighborhood of one or more RimK-like ATP-grasp. The gene-context suggests that it is further modified by the ATP-grasp. The peptide is predicted to function in a defensive or developmental role, or as an antibiotic.	2020_Lee	gr_11	BLAST	ATP_grasp directon		Phhx[1-2]h
1503247517	cluster2	Streptomyces_NRRL_B_24501_NRRL_B_24501_GCA_000716085.1	KL574141.1	pfam14404	Ribosomally synthesized peptide in Streptomyces species. A ribosomally synthesized peptide related to microviridin and marinostatin, usually in the gene neighborhood of one or more RimK-like ATP-grasp. The gene-context suggests that it is further modified by the ATP-grasp. The peptide is predicted to function in a defensive or developmental role, or as an antibiotic.	2020_Lee	gr_11	BLAST	ATP_grasp directon		Phhx[1-2]h
1701787551	cluster2	Streptomyces_NRRL_B_24891_NRRL_B_24891_GCA_000981895.1	LATD01000257.1	pfam14408	Ribosomally synthesized peptide in actinomycetes. Ribosomally synthesized peptide that is usually in the gene neighborhood of a RimK-like ATP-grasp and an aspartyl-O-methylase. Gene contexts suggest that it is further modified by the ATP-grasp and the methylase. It might function in defense or development, or as a peptide antibiotic.	2020_Lee			ATP_grasp directon	GG	Phhx[1-2]h
1701789181	cluster2	Streptomyces_NRRL_B_24891_NRRL_B_24891_GCA_000981895.1	LATD01000035.1	pfam14408	Ribosomally synthesized peptide in actinomycetes. Ribosomally synthesized peptide that is usually in the gene neighborhood of a RimK-like ATP-grasp and an aspartyl-O-methylase. Gene contexts suggest that it is further modified by the ATP-grasp and the methylase. It might function in defense or development, or as a peptide antibiotic.	2020_Lee			ATP_grasp directon	GG
1505568095	cluster2	Streptomyces_NRRL_B_2790_NRRL_B_2790_GCA_000722295.1	KL591244.1	pfam14404	Ribosomally synthesized peptide in Streptomyces species. A ribosomally synthesized peptide related to microviridin and marinostatin, usually in the gene neighborhood of one or more RimK-like ATP-grasp. The gene-context suggests that it is further modified by the ATP-grasp. The peptide is predicted to function in a defensive or developmental role, or as an antibiotic.	2020_Lee	gr_11	BLAST	ATP_grasp directon		Phhx[1-2]h
1504534155	cluster2	Streptomyces_NRRL_B_3229_NRRL_B_3229_GCA_000719505.1	JOGP01000018.1	pfam14404	Ribosomally synthesized peptide in Streptomyces species. A ribosomally synthesized peptide related to microviridin and marinostatin, usually in the gene neighborhood of one or more RimK-like ATP-grasp. The gene-context suggests that it is further modified by the ATP-grasp. The peptide is predicted to function in a defensive or developmental role, or as an antibiotic.	2020_Lee	gr_11	BLAST	ATP_grasp directon		Phhx[1-2]h
1505801526	cluster2	Streptomyces_NRRL_B_3253_NRRL_B_3253_GCA_000725635.1	JOGQ01000060.1	pfam14408	Ribosomally synthesized peptide in actinomycetes. Ribosomally synthesized peptide that is usually in the gene neighborhood of a RimK-like ATP-grasp and an aspartyl-O-methylase. Gene contexts suggest that it is further modified by the ATP-grasp and the methylase. It might function in defense or development, or as a peptide antibiotic.	2020_Lee	gr_08		ATP_grasp directon
1505801507	cluster2	Streptomyces_NRRL_B_3253_NRRL_B_3253_GCA_000725635.1	JOGQ01000059.1	pfam14404	Ribosomally synthesized peptide in Streptomyces species. A ribosomally synthesized peptide related to microviridin and marinostatin, usually in the gene neighborhood of one or more RimK-like ATP-grasp. The gene-context suggests that it is further modified by the ATP-grasp. The peptide is predicted to function in a defensive or developmental role, or as an antibiotic.	2020_Lee		BLAST	ATP_grasp directon	GG	Phhx[1-2]h
1101511595	cluster2	Streptomyces_NRRL_B_3648_NRRL_B_3648_GCA_001279545.1	LGDZ01000243.1	pfam14408	Ribosomally synthesized peptide in actinomycetes. Ribosomally synthesized peptide that is usually in the gene neighborhood of a RimK-like ATP-grasp and an aspartyl-O-methylase. Gene contexts suggest that it is further modified by the ATP-grasp and the methylase. It might function in defense or development, or as a peptide antibiotic.	2020_Lee	gr_08		ATP_grasp directon		Phhx[1-2]h
1101510217	cluster2	Streptomyces_NRRL_B_3648_NRRL_B_3648_GCA_001279545.1	LGDZ01000208.1	pfam14404	Ribosomally synthesized peptide in Streptomyces species. A ribosomally synthesized peptide related to microviridin and marinostatin, usually in the gene neighborhood of one or more RimK-like ATP-grasp. The gene-context suggests that it is further modified by the ATP-grasp. The peptide is predicted to function in a defensive or developmental role, or as an antibiotic.	2020_Lee	gr_11	BLAST	ATP_grasp directon		Phhx[1-2]h
1504498329	cluster2	Streptomyces_NRRL_B_5680_NRRL_B_5680_GCA_000719415.1	JOGG01000009.1	pfam14404	Ribosomally synthesized peptide in Streptomyces species. A ribosomally synthesized peptide related to microviridin and marinostatin, usually in the gene neighborhood of one or more RimK-like ATP-grasp. The gene-context suggests that it is further modified by the ATP-grasp. The peptide is predicted to function in a defensive or developmental role, or as an antibiotic.	2020_Lee			ATP_grasp directon		Phhx[1-2]h
1504089913	cluster2	Streptomyces_NRRL_F_2305_NRRL_F_2305_GCA_000718375.1	JOFW01000006.1	pfam14404	Ribosomally synthesized peptide in Streptomyces species. A ribosomally synthesized peptide related to microviridin and marinostatin, usually in the gene neighborhood of one or more RimK-like ATP-grasp. The gene-context suggests that it is further modified by the ATP-grasp. The peptide is predicted to function in a defensive or developmental role, or as an antibiotic.	2020_Lee	gr_11	BLAST	ATP_grasp directon		Phhx[1-2]h
1504480139	cluster2	Streptomyces_NRRL_F_2664_NRRL_F_2664_GCA_000719345.1	JOFX01000054.1			2020_Lee			ATP_grasp directon		Phhx[1-2]h
1504666877	cluster2	Streptomyces_NRRL_F_2799_NRRL_F_2799_GCA_000719895.1	JOIF01000026.1	pfam14404	Ribosomally synthesized peptide in Streptomyces species. A ribosomally synthesized peptide related to microviridin and marinostatin, usually in the gene neighborhood of one or more RimK-like ATP-grasp. The gene-context suggests that it is further modified by the ATP-grasp. The peptide is predicted to function in a defensive or developmental role, or as an antibiotic.	2020_Lee	gr_11	BLAST	ATP_grasp directon
1505280784	cluster2	Streptomyces_NRRL_F_3307_NRRL_F_3307_GCA_000721525.1	JOIC01000054.1	TIGR04186	putative ATP-grasp target RiPP. A RiPP is a ribosomally produced, post-translationally modified peptide. This family regularly occurs next to ATP-grasp enzymes related to those of microviridin maturation and next to a methyltransferase.	2020_Lee	gr_08		ATP_grasp directon
1505273565	cluster2	Streptomyces_NRRL_F_3307_NRRL_F_3307_GCA_000721525.1	JOIC01000002.1	pfam14404	Ribosomally synthesized peptide in Streptomyces species. A ribosomally synthesized peptide related to microviridin and marinostatin, usually in the gene neighborhood of one or more RimK-like ATP-grasp. The gene-context suggests that it is further modified by the ATP-grasp. The peptide is predicted to function in a defensive or developmental role, or as an antibiotic.	2020_Lee	gr_11	BLAST	ATP_grasp directon		Phhx[1-2]h
1087601339	cluster2	Streptomyces_NRRL_F_4428_NRRL_F_4428_GCA_000956015.1	JYJI01000103.1	pfam14408	Ribosomally synthesized peptide in actinomycetes. Ribosomally synthesized peptide that is usually in the gene neighborhood of a RimK-like ATP-grasp and an aspartyl-O-methylase. Gene contexts suggest that it is further modified by the ATP-grasp and the methylase. It might function in defense or development, or as a peptide antibiotic.	2020_Lee			ATP_grasp directon	GG
1101525162	cluster2	Streptomyces_NRRL_F_4707_NRRL_F_4707_GCA_001279605.1	LGEF01000114.1	pfam14404	Ribosomally synthesized peptide in Streptomyces species. A ribosomally synthesized peptide related to microviridin and marinostatin, usually in the gene neighborhood of one or more RimK-like ATP-grasp. The gene-context suggests that it is further modified by the ATP-grasp. The peptide is predicted to function in a defensive or developmental role, or as an antibiotic.	2020_Lee	gr_11	BLAST	ATP_grasp directon		Phhx[1-2]h
1101445128	cluster2	Streptomyces_NRRL_F_4711_NRRL_F_4711_GCA_001279355.1	LGCX01000037.1	pfam14404	Ribosomally synthesized peptide in Streptomyces species. A ribosomally synthesized peptide related to microviridin and marinostatin, usually in the gene neighborhood of one or more RimK-like ATP-grasp. The gene-context suggests that it is further modified by the ATP-grasp. The peptide is predicted to function in a defensive or developmental role, or as an antibiotic.	2020_Lee	gr_11	BLAST	ATP_grasp directon		Phhx[1-2]h
1505609447	cluster2	Streptomyces_NRRL_F_4835_NRRL_F_4835_GCA_000722365.1	KL591939.1	pfam14404	Ribosomally synthesized peptide in Streptomyces species. A ribosomally synthesized peptide related to microviridin and marinostatin, usually in the gene neighborhood of one or more RimK-like ATP-grasp. The gene-context suggests that it is further modified by the ATP-grasp. The peptide is predicted to function in a defensive or developmental role, or as an antibiotic.	2020_Lee	gr_11	BLAST	ATP_grasp directon		Phhx[1-2]h
1504647921	cluster2	Streptomyces_NRRL_F_5008_NRRL_F_5008_GCA_000719825.1	JOHW01000028.1	pfam14404	Ribosomally synthesized peptide in Streptomyces species. A ribosomally synthesized peptide related to microviridin and marinostatin, usually in the gene neighborhood of one or more RimK-like ATP-grasp. The gene-context suggests that it is further modified by the ATP-grasp. The peptide is predicted to function in a defensive or developmental role, or as an antibiotic.	2020_Lee	gr_11	BLAST	ATP_grasp directon		Phhx[1-2]h
1505248327	cluster2	Streptomyces_NRRL_F_5053_NRRL_F_5053_GCA_000721445.1	JOHT01000012.1	TIGR04186	putative ATP-grasp target RiPP. A RiPP is a ribosomally produced, post-translationally modified peptide. This family regularly occurs next to ATP-grasp enzymes related to those of microviridin maturation and next to a methyltransferase.	2020_Lee			ATP_grasp directon		Phhx[1-2]h
1505244498	cluster2	Streptomyces_NRRL_F_5053_NRRL_F_5053_GCA_000721445.1	JOHT01000001.1	pfam14408	Ribosomally synthesized peptide in actinomycetes. Ribosomally synthesized peptide that is usually in the gene neighborhood of a RimK-like ATP-grasp and an aspartyl-O-methylase. Gene contexts suggest that it is further modified by the ATP-grasp and the methylase. It might function in defense or development, or as a peptide antibiotic.	2020_Lee	gr_08		ATP_grasp directon	GG
1504638379	cluster2	Streptomyces_NRRL_F_5065_NRRL_F_5065_GCA_000719815.1	JOHV01000017.1	TIGR04186	putative ATP-grasp target RiPP. A RiPP is a ribosomally produced, post-translationally modified peptide. This family regularly occurs next to ATP-grasp enzymes related to those of microviridin maturation and next to a methyltransferase.	2020_Lee			ATP_grasp directon	GG	Phhx[1-2]h
1504636336	cluster2	Streptomyces_NRRL_F_5065_NRRL_F_5065_GCA_000719815.1	JOHV01000004.1	pfam14408	Ribosomally synthesized peptide in actinomycetes. Ribosomally synthesized peptide that is usually in the gene neighborhood of a RimK-like ATP-grasp and an aspartyl-O-methylase. Gene contexts suggest that it is further modified by the ATP-grasp and the methylase. It might function in defense or development, or as a peptide antibiotic.	2020_Lee			ATP_grasp directon
1504638687	cluster2	Streptomyces_NRRL_F_5065_NRRL_F_5065_GCA_000719815.1	JOHV01000019.1	pfam14404	Ribosomally synthesized peptide in Streptomyces species. A ribosomally synthesized peptide related to microviridin and marinostatin, usually in the gene neighborhood of one or more RimK-like ATP-grasp. The gene-context suggests that it is further modified by the ATP-grasp. The peptide is predicted to function in a defensive or developmental role, or as an antibiotic.	2020_Lee	gr_11	BLAST	ATP_grasp directon		Phhx[1-2]h
1504640431	cluster2	Streptomyces_NRRL_F_5065_NRRL_F_5065_GCA_000719815.1	JOHV01000044.1			2020_Lee			ATP_grasp directon		Phhx[1-2]h
1504637612	cluster2	Streptomyces_NRRL_F_5065_NRRL_F_5065_GCA_000719815.1	JOHV01000011.1			2020_Lee			ATP_grasp directon
1115265753	cluster2	Streptomyces_NRRL_F_5122_NRRL_F_5122_GCA_001507435.1	LMWH01000116.1	pfam14404	Ribosomally synthesized peptide in Streptomyces species. A ribosomally synthesized peptide related to microviridin and marinostatin, usually in the gene neighborhood of one or more RimK-like ATP-grasp. The gene-context suggests that it is further modified by the ATP-grasp. The peptide is predicted to function in a defensive or developmental role, or as an antibiotic.	2020_Lee	gr_11	BLAST	ATP_grasp directon		Phhx[1-2]h
1115265681	cluster2	Streptomyces_NRRL_F_5122_NRRL_F_5122_GCA_001507435.1	LMWH01000116.1	pfam14404	Ribosomally synthesized peptide in Streptomyces species. A ribosomally synthesized peptide related to microviridin and marinostatin, usually in the gene neighborhood of one or more RimK-like ATP-grasp. The gene-context suggests that it is further modified by the ATP-grasp. The peptide is predicted to function in a defensive or developmental role, or as an antibiotic.	2020_Lee	gr_11	BLAST	ATP_grasp directon
1115263704	cluster2	Streptomyces_NRRL_F_5122_NRRL_F_5122_GCA_001507435.1	LMWH01000011.1			2020_Lee	gr_08		ATP_grasp directon
1505180145	cluster2	Streptomyces_NRRL_F_5126_NRRL_F_5126_GCA_000721265.1	JOFZ01000001.1	TIGR04186	putative ATP-grasp target RiPP. A RiPP is a ribosomally produced, post-translationally modified peptide. This family regularly occurs next to ATP-grasp enzymes related to those of microviridin maturation and next to a methyltransferase.	2020_Lee			ATP_grasp directon	GG
1505600174	cluster2	Streptomyces_NRRL_F_5140_NRRL_F_5140_GCA_000722355.1	KL592126.1	pfam14404	Ribosomally synthesized peptide in Streptomyces species. A ribosomally synthesized peptide related to microviridin and marinostatin, usually in the gene neighborhood of one or more RimK-like ATP-grasp. The gene-context suggests that it is further modified by the ATP-grasp. The peptide is predicted to function in a defensive or developmental role, or as an antibiotic.	2020_Lee	gr_11	BLAST	ATP_grasp directon		Phhx[1-2]h
1505595433	cluster2	Streptomyces_NRRL_F_5140_NRRL_F_5140_GCA_000722355.1	JOIA01000250.1	pfam14404	Ribosomally synthesized peptide in Streptomyces species. A ribosomally synthesized peptide related to microviridin and marinostatin, usually in the gene neighborhood of one or more RimK-like ATP-grasp. The gene-context suggests that it is further modified by the ATP-grasp. The peptide is predicted to function in a defensive or developmental role, or as an antibiotic.	2020_Lee	gr_11	BLAST	ATP_grasp directon
1503456993	cluster2	Streptomyces_NRRL_F_525_NRRL_F_525_GCA_000716605.1	JNXE01000017.1	pfam14404	Ribosomally synthesized peptide in Streptomyces species. A ribosomally synthesized peptide related to microviridin and marinostatin, usually in the gene neighborhood of one or more RimK-like ATP-grasp. The gene-context suggests that it is further modified by the ATP-grasp. The peptide is predicted to function in a defensive or developmental role, or as an antibiotic.	2020_Lee	gr_11	BLAST	ATP_grasp directon		Phhx[1-2]h
1505237611	cluster2	Streptomyces_NRRL_F_5527_NRRL_F_5527_GCA_000721435.1	JOHL01000002.1	pfam14408	Ribosomally synthesized peptide in actinomycetes. Ribosomally synthesized peptide that is usually in the gene neighborhood of a RimK-like ATP-grasp and an aspartyl-O-methylase. Gene contexts suggest that it is further modified by the ATP-grasp and the methylase. It might function in defense or development, or as a peptide antibiotic.	2020_Lee	gr_08		ATP_grasp directon		Phhx[1-2]h
1505240886	cluster2	Streptomyces_NRRL_F_5527_NRRL_F_5527_GCA_000721435.1	JOHL01000020.1	pfam14404	Ribosomally synthesized peptide in Streptomyces species. A ribosomally synthesized peptide related to microviridin and marinostatin, usually in the gene neighborhood of one or more RimK-like ATP-grasp. The gene-context suggests that it is further modified by the ATP-grasp. The peptide is predicted to function in a defensive or developmental role, or as an antibiotic.	2020_Lee	gr_11	BLAST	ATP_grasp directon		Phhx[1-2]h
1504589570	cluster2	Streptomyces_NRRL_F_5555_NRRL_F_5555_GCA_000719665.1	JOHJ01000020.1	pfam14404	Ribosomally synthesized peptide in Streptomyces species. A ribosomally synthesized peptide related to microviridin and marinostatin, usually in the gene neighborhood of one or more RimK-like ATP-grasp. The gene-context suggests that it is further modified by the ATP-grasp. The peptide is predicted to function in a defensive or developmental role, or as an antibiotic.	2020_Lee	gr_11	BLAST	ATP_grasp directon		Phhx[1-2]h
1505806991	cluster2	Streptomyces_NRRL_F_5635_NRRL_F_5635_GCA_000725645.1	JOGJ01000022.1	pfam14404	Ribosomally synthesized peptide in Streptomyces species. A ribosomally synthesized peptide related to microviridin and marinostatin, usually in the gene neighborhood of one or more RimK-like ATP-grasp. The gene-context suggests that it is further modified by the ATP-grasp. The peptide is predicted to function in a defensive or developmental role, or as an antibiotic.	2020_Lee	gr_11	BLAST	ATP_grasp directon		Phhx[1-2]h
1505489342	cluster2	Streptomyces_NRRL_F_5638_NRRL_F_5638_GCA_000722155.1	KL589194.1	pfam14404	Ribosomally synthesized peptide in Streptomyces species. A ribosomally synthesized peptide related to microviridin and marinostatin, usually in the gene neighborhood of one or more RimK-like ATP-grasp. The gene-context suggests that it is further modified by the ATP-grasp. The peptide is predicted to function in a defensive or developmental role, or as an antibiotic.	2020_Lee	gr_11	BLAST	ATP_grasp directon		Phhx[1-2]h
1504505975	cluster2	Streptomyces_NRRL_F_5639_NRRL_F_5639_GCA_000719425.1	JOGK01000011.1	pfam14408	Ribosomally synthesized peptide in actinomycetes. Ribosomally synthesized peptide that is usually in the gene neighborhood of a RimK-like ATP-grasp and an aspartyl-O-methylase. Gene contexts suggest that it is further modified by the ATP-grasp and the methylase. It might function in defense or development, or as a peptide antibiotic.	2020_Lee			ATP_grasp directon	GG
1504509528	cluster2	Streptomyces_NRRL_F_5639_NRRL_F_5639_GCA_000719425.1	JOGK01000054.1	pfam14408	Ribosomally synthesized peptide in actinomycetes. Ribosomally synthesized peptide that is usually in the gene neighborhood of a RimK-like ATP-grasp and an aspartyl-O-methylase. Gene contexts suggest that it is further modified by the ATP-grasp and the methylase. It might function in defense or development, or as a peptide antibiotic.	2020_Lee			ATP_grasp directon	GG
1504505137	cluster2	Streptomyces_NRRL_F_5639_NRRL_F_5639_GCA_000719425.1	JOGK01000006.1	pfam14408	Ribosomally synthesized peptide in actinomycetes. Ribosomally synthesized peptide that is usually in the gene neighborhood of a RimK-like ATP-grasp and an aspartyl-O-methylase. Gene contexts suggest that it is further modified by the ATP-grasp and the methylase. It might function in defense or development, or as a peptide antibiotic.	2020_Lee			ATP_grasp directon		Phhx[1-2]h
1504505699	cluster2	Streptomyces_NRRL_F_5639_NRRL_F_5639_GCA_000719425.1	JOGK01000009.1	pfam14408	Ribosomally synthesized peptide in actinomycetes. Ribosomally synthesized peptide that is usually in the gene neighborhood of a RimK-like ATP-grasp and an aspartyl-O-methylase. Gene contexts suggest that it is further modified by the ATP-grasp and the methylase. It might function in defense or development, or as a peptide antibiotic.	2020_Lee			ATP_grasp directon
1504506844	cluster2	Streptomyces_NRRL_F_5639_NRRL_F_5639_GCA_000719425.1	JOGK01000016.1			2020_Lee			ATP_grasp directon	GG	Phhx[1-2]h
1505219160	cluster2	Streptomyces_NRRL_F_5650_NRRL_F_5650_GCA_000721365.1	JOGV01000021.1	pfam14404	Ribosomally synthesized peptide in Streptomyces species. A ribosomally synthesized peptide related to microviridin and marinostatin, usually in the gene neighborhood of one or more RimK-like ATP-grasp. The gene-context suggests that it is further modified by the ATP-grasp. The peptide is predicted to function in a defensive or developmental role, or as an antibiotic.	2020_Lee	gr_08		ATP_grasp directon		Phhx[1-2]h
1505221451	cluster2	Streptomyces_NRRL_F_5650_NRRL_F_5650_GCA_000721365.1	JOGV01000048.1	pfam14404	Ribosomally synthesized peptide in Streptomyces species. A ribosomally synthesized peptide related to microviridin and marinostatin, usually in the gene neighborhood of one or more RimK-like ATP-grasp. The gene-context suggests that it is further modified by the ATP-grasp. The peptide is predicted to function in a defensive or developmental role, or as an antibiotic.	2020_Lee	gr_11	BLAST	ATP_grasp directon		Phhx[1-2]h
1101454766	cluster2	Streptomyces_NRRL_F_5755_NRRL_F_5755_GCA_001279365.1	LGCW01000263.1	TIGR04186	putative ATP-grasp target RiPP. A RiPP is a ribosomally produced, post-translationally modified peptide. This family regularly occurs next to ATP-grasp enzymes related to those of microviridin maturation and next to a methyltransferase.	2020_Lee			ATP_grasp directon
1101451161	cluster2	Streptomyces_NRRL_F_5755_NRRL_F_5755_GCA_001279365.1	LGCW01000011.1	pfam14408	Ribosomally synthesized peptide in actinomycetes. Ribosomally synthesized peptide that is usually in the gene neighborhood of a RimK-like ATP-grasp and an aspartyl-O-methylase. Gene contexts suggest that it is further modified by the ATP-grasp and the methylase. It might function in defense or development, or as a peptide antibiotic.	2020_Lee			ATP_grasp directon	GG
1504609267	cluster2	Streptomyces_NRRL_F_5917_NRRL_F_5917_GCA_000719735.1	JOHQ01000004.1	pfam14408	Ribosomally synthesized peptide in actinomycetes. Ribosomally synthesized peptide that is usually in the gene neighborhood of a RimK-like ATP-grasp and an aspartyl-O-methylase. Gene contexts suggest that it is further modified by the ATP-grasp and the methylase. It might function in defense or development, or as a peptide antibiotic.	2020_Lee			ATP_grasp directon	GG
1504613698	cluster2	Streptomyces_NRRL_F_5917_NRRL_F_5917_GCA_000719735.1	JOHQ01000041.1	pfam14408	Ribosomally synthesized peptide in actinomycetes. Ribosomally synthesized peptide that is usually in the gene neighborhood of a RimK-like ATP-grasp and an aspartyl-O-methylase. Gene contexts suggest that it is further modified by the ATP-grasp and the methylase. It might function in defense or development, or as a peptide antibiotic.	2020_Lee			ATP_grasp directon	GG
1504610048	cluster2	Streptomyces_NRRL_F_5917_NRRL_F_5917_GCA_000719735.1	JOHQ01000009.1	pfam14408	Ribosomally synthesized peptide in actinomycetes. Ribosomally synthesized peptide that is usually in the gene neighborhood of a RimK-like ATP-grasp and an aspartyl-O-methylase. Gene contexts suggest that it is further modified by the ATP-grasp and the methylase. It might function in defense or development, or as a peptide antibiotic.	2020_Lee			ATP_grasp directon		Phhx[1-2]h
1504614536	cluster2	Streptomyces_NRRL_F_5917_NRRL_F_5917_GCA_000719735.1	JOHQ01000066.1	pfam14408	Ribosomally synthesized peptide in actinomycetes. Ribosomally synthesized peptide that is usually in the gene neighborhood of a RimK-like ATP-grasp and an aspartyl-O-methylase. Gene contexts suggest that it is further modified by the ATP-grasp and the methylase. It might function in defense or development, or as a peptide antibiotic.	2020_Lee			ATP_grasp directon
1504611176	cluster2	Streptomyces_NRRL_F_5917_NRRL_F_5917_GCA_000719735.1	JOHQ01000017.1			2020_Lee			ATP_grasp directon	GG	Phhx[1-2]h
1504596420	cluster2	Streptomyces_NRRL_F_6131_NRRL_F_6131_GCA_000719695.1	JOHN01000030.1	pfam14408	Ribosomally synthesized peptide in actinomycetes. Ribosomally synthesized peptide that is usually in the gene neighborhood of a RimK-like ATP-grasp and an aspartyl-O-methylase. Gene contexts suggest that it is further modified by the ATP-grasp and the methylase. It might function in defense or development, or as a peptide antibiotic.	2020_Lee			ATP_grasp directon	GG	Phhx[1-2]h
1101703800	cluster2	Streptomyces_NRRL_F_6491_NRRL_F_6491_GCA_001280095.1	LGEE01000277.1	pfam14408	Ribosomally synthesized peptide in actinomycetes. Ribosomally synthesized peptide that is usually in the gene neighborhood of a RimK-like ATP-grasp and an aspartyl-O-methylase. Gene contexts suggest that it is further modified by the ATP-grasp and the methylase. It might function in defense or development, or as a peptide antibiotic.	2020_Lee			ATP_grasp directon	GG
1101709905	cluster2	Streptomyces_NRRL_F_6492_NRRL_F_6492_GCA_001280125.1	LGEG01000277.1	pfam14408	Ribosomally synthesized peptide in actinomycetes. Ribosomally synthesized peptide that is usually in the gene neighborhood of a RimK-like ATP-grasp and an aspartyl-O-methylase. Gene contexts suggest that it is further modified by the ATP-grasp and the methylase. It might function in defense or development, or as a peptide antibiotic.	2020_Lee			ATP_grasp directon	GG
1102298043	cluster2	Streptomyces_NRRL_F_6602_NRRL_F_6602_GCA_001294325.1	LGKH01003335.1	TIGR04186	putative ATP-grasp target RiPP. A RiPP is a ribosomally produced, post-translationally modified peptide. This family regularly occurs next to ATP-grasp enzymes related to those of microviridin maturation and next to a methyltransferase.	2020_Lee	gr_08		ATP_grasp directon		Phhx[1-2]h
1102294228	cluster2	Streptomyces_NRRL_F_6602_NRRL_F_6602_GCA_001294325.1	LGKH01001335.1	pfam14408	Ribosomally synthesized peptide in actinomycetes. Ribosomally synthesized peptide that is usually in the gene neighborhood of a RimK-like ATP-grasp and an aspartyl-O-methylase. Gene contexts suggest that it is further modified by the ATP-grasp and the methylase. It might function in defense or development, or as a peptide antibiotic.	2020_Lee			ATP_grasp directon	GG
1102300908	cluster2	Streptomyces_NRRL_F_6602_NRRL_F_6602_GCA_001294325.1	LGKH01005025.1	pfam14408	Ribosomally synthesized peptide in actinomycetes. Ribosomally synthesized peptide that is usually in the gene neighborhood of a RimK-like ATP-grasp and an aspartyl-O-methylase. Gene contexts suggest that it is further modified by the ATP-grasp and the methylase. It might function in defense or development, or as a peptide antibiotic.	2020_Lee			ATP_grasp directon		Phhx[1-2]h
1102295129	cluster2	Streptomyces_NRRL_F_6602_NRRL_F_6602_GCA_001294325.1	LGKH01001779.1	pfam14408	Ribosomally synthesized peptide in actinomycetes. Ribosomally synthesized peptide that is usually in the gene neighborhood of a RimK-like ATP-grasp and an aspartyl-O-methylase. Gene contexts suggest that it is further modified by the ATP-grasp and the methylase. It might function in defense or development, or as a peptide antibiotic.	2020_Lee			ATP_grasp directon
1505255991	cluster2	Streptomyces_NRRL_F_6628_NRRL_F_6628_GCA_000721455.1	JOHX01000027.1	pfam14408	Ribosomally synthesized peptide in actinomycetes. Ribosomally synthesized peptide that is usually in the gene neighborhood of a RimK-like ATP-grasp and an aspartyl-O-methylase. Gene contexts suggest that it is further modified by the ATP-grasp and the methylase. It might function in defense or development, or as a peptide antibiotic.	2020_Lee			ATP_grasp directon	GG	Phhx[1-2]h
1505257323	cluster2	Streptomyces_NRRL_F_6628_NRRL_F_6628_GCA_000721455.1	JOHX01000056.1	pfam14408	Ribosomally synthesized peptide in actinomycetes. Ribosomally synthesized peptide that is usually in the gene neighborhood of a RimK-like ATP-grasp and an aspartyl-O-methylase. Gene contexts suggest that it is further modified by the ATP-grasp and the methylase. It might function in defense or development, or as a peptide antibiotic.	2020_Lee	gr_08		ATP_grasp directon
1505255232	cluster2	Streptomyces_NRRL_F_6628_NRRL_F_6628_GCA_000721455.1	JOHX01000019.1	pfam14404	Ribosomally synthesized peptide in Streptomyces species. A ribosomally synthesized peptide related to microviridin and marinostatin, usually in the gene neighborhood of one or more RimK-like ATP-grasp. The gene-context suggests that it is further modified by the ATP-grasp. The peptide is predicted to function in a defensive or developmental role, or as an antibiotic.	2020_Lee		BLAST	ATP_grasp directon	GG	Phhx[1-2]h
1503466657	cluster2	Streptomyces_NRRL_F_6674_NRRL_F_6674_GCA_000716615.1	JNXF01000038.1	pfam14404	Ribosomally synthesized peptide in Streptomyces species. A ribosomally synthesized peptide related to microviridin and marinostatin, usually in the gene neighborhood of one or more RimK-like ATP-grasp. The gene-context suggests that it is further modified by the ATP-grasp. The peptide is predicted to function in a defensive or developmental role, or as an antibiotic.	2020_Lee	gr_11	BLAST	ATP_grasp directon
1505788475	cluster2	Streptomyces_NRRL_F_6676_NRRL_F_6676_GCA_000725625.1	JOHS01000001.1	pfam14404	Ribosomally synthesized peptide in Streptomyces species. A ribosomally synthesized peptide related to microviridin and marinostatin, usually in the gene neighborhood of one or more RimK-like ATP-grasp. The gene-context suggests that it is further modified by the ATP-grasp. The peptide is predicted to function in a defensive or developmental role, or as an antibiotic.	2020_Lee	gr_11	BLAST	ATP_grasp directon
1504619407	cluster2	Streptomyces_NRRL_F_6677_NRRL_F_6677_GCA_000719745.1	JOHP01000041.1	pfam14404	Ribosomally synthesized peptide in Streptomyces species. A ribosomally synthesized peptide related to microviridin and marinostatin, usually in the gene neighborhood of one or more RimK-like ATP-grasp. The gene-context suggests that it is further modified by the ATP-grasp. The peptide is predicted to function in a defensive or developmental role, or as an antibiotic.	2020_Lee	gr_11	BLAST	ATP_grasp directon
1101531031	cluster2	Streptomyces_NRRL_F_7442_NRRL_F_7442_GCA_001279615.1	LGEH01000105.1	pfam14404	Ribosomally synthesized peptide in Streptomyces species. A ribosomally synthesized peptide related to microviridin and marinostatin, usually in the gene neighborhood of one or more RimK-like ATP-grasp. The gene-context suggests that it is further modified by the ATP-grasp. The peptide is predicted to function in a defensive or developmental role, or as an antibiotic.	2020_Lee	gr_11	BLAST	ATP_grasp directon		Phhx[1-2]h
1504740704	cluster2	Streptomyces_NRRL_S_1022_NRRL_S_1022_GCA_000720135.1	JOIU01000006.1	pfam14404	Ribosomally synthesized peptide in Streptomyces species. A ribosomally synthesized peptide related to microviridin and marinostatin, usually in the gene neighborhood of one or more RimK-like ATP-grasp. The gene-context suggests that it is further modified by the ATP-grasp. The peptide is predicted to function in a defensive or developmental role, or as an antibiotic.	2020_Lee	gr_11	BLAST	ATP_grasp directon		Phhx[1-2]h
1503379070	cluster2	Streptomyces_NRRL_S_118_NRRL_S_118_GCA_000716335.1	KL591038.1	TIGR04186	putative ATP-grasp target RiPP. A RiPP is a ribosomally produced, post-translationally modified peptide. This family regularly occurs next to ATP-grasp enzymes related to those of microviridin maturation and next to a methyltransferase.	2020_Lee			ATP_grasp directon	GG	Phhx[1-2]h
1503374939	cluster2	Streptomyces_NRRL_S_118_NRRL_S_118_GCA_000716335.1	KL591008.1	pfam14404	Ribosomally synthesized peptide in Streptomyces species. A ribosomally synthesized peptide related to microviridin and marinostatin, usually in the gene neighborhood of one or more RimK-like ATP-grasp. The gene-context suggests that it is further modified by the ATP-grasp. The peptide is predicted to function in a defensive or developmental role, or as an antibiotic.	2020_Lee		BLAST	ATP_grasp directon		Phhx[1-2]h
1504632613	cluster2	Streptomyces_NRRL_S_1314_NRRL_S_1314_GCA_000719785.1	JOHU01000016.1	pfam14404	Ribosomally synthesized peptide in Streptomyces species. A ribosomally synthesized peptide related to microviridin and marinostatin, usually in the gene neighborhood of one or more RimK-like ATP-grasp. The gene-context suggests that it is further modified by the ATP-grasp. The peptide is predicted to function in a defensive or developmental role, or as an antibiotic.	2020_Lee	gr_11	BLAST	ATP_grasp directon		Phhx[1-2]h
1504496194	cluster2	Streptomyces_NRRL_S_1448_NRRL_S_1448_GCA_000719365.1	JOGE01000180.1	pfam14408	Ribosomally synthesized peptide in actinomycetes. Ribosomally synthesized peptide that is usually in the gene neighborhood of a RimK-like ATP-grasp and an aspartyl-O-methylase. Gene contexts suggest that it is further modified by the ATP-grasp and the methylase. It might function in defense or development, or as a peptide antibiotic.	2020_Lee	gr_08		ATP_grasp directon
1504488560	cluster2	Streptomyces_NRRL_S_1448_NRRL_S_1448_GCA_000719365.1	JOGE01000001.1	pfam14404	Ribosomally synthesized peptide in Streptomyces species. A ribosomally synthesized peptide related to microviridin and marinostatin, usually in the gene neighborhood of one or more RimK-like ATP-grasp. The gene-context suggests that it is further modified by the ATP-grasp. The peptide is predicted to function in a defensive or developmental role, or as an antibiotic.	2020_Lee		BLAST	ATP_grasp directon		Phhx[1-2]h
1504894920	cluster2	Streptomyces_NRRL_S_146_NRRL_S_146_GCA_000720505.1	JOAW01000635.1	pfam14404	Ribosomally synthesized peptide in Streptomyces species. A ribosomally synthesized peptide related to microviridin and marinostatin, usually in the gene neighborhood of one or more RimK-like ATP-grasp. The gene-context suggests that it is further modified by the ATP-grasp. The peptide is predicted to function in a defensive or developmental role, or as an antibiotic.	2020_Lee	gr_11	BLAST	ATP_grasp directon		Phhx[1-2]h
1504893708	cluster2	Streptomyces_NRRL_S_146_NRRL_S_146_GCA_000720505.1	JOAW01000397.1	pfam14404	Ribosomally synthesized peptide in Streptomyces species. A ribosomally synthesized peptide related to microviridin and marinostatin, usually in the gene neighborhood of one or more RimK-like ATP-grasp. The gene-context suggests that it is further modified by the ATP-grasp. The peptide is predicted to function in a defensive or developmental role, or as an antibiotic.	2020_Lee		BLAST	ATP_grasp directon
1504564099	cluster2	Streptomyces_NRRL_S_1813_NRRL_S_1813_GCA_000719605.1	JOHB01000002.1	pfam14404	Ribosomally synthesized peptide in Streptomyces species. A ribosomally synthesized peptide related to microviridin and marinostatin, usually in the gene neighborhood of one or more RimK-like ATP-grasp. The gene-context suggests that it is further modified by the ATP-grasp. The peptide is predicted to function in a defensive or developmental role, or as an antibiotic.	2020_Lee		BLAST	ATP_grasp directon		Phhx[1-2]h
1505204085	cluster2	Streptomyces_NRRL_S_1831_NRRL_S_1831_GCA_000721335.1	JOGT01000018.1	pfam14404	Ribosomally synthesized peptide in Streptomyces species. A ribosomally synthesized peptide related to microviridin and marinostatin, usually in the gene neighborhood of one or more RimK-like ATP-grasp. The gene-context suggests that it is further modified by the ATP-grasp. The peptide is predicted to function in a defensive or developmental role, or as an antibiotic.	2020_Lee	gr_11	BLAST	ATP_grasp directon		Phhx[1-2]h
1505532777	cluster2	Streptomyces_NRRL_S_1833_NRRL_S_1833_GCA_000722235.1	KL590415.1	pfam14404	Ribosomally synthesized peptide in Streptomyces species. A ribosomally synthesized peptide related to microviridin and marinostatin, usually in the gene neighborhood of one or more RimK-like ATP-grasp. The gene-context suggests that it is further modified by the ATP-grasp. The peptide is predicted to function in a defensive or developmental role, or as an antibiotic.	2020_Lee	gr_11	BLAST	ATP_grasp directon		Phhx[1-2]h
1505193436	cluster2	Streptomyces_NRRL_S_1868_NRRL_S_1868_GCA_000721305.1	JOGD01000001.1	pfam14408	Ribosomally synthesized peptide in actinomycetes. Ribosomally synthesized peptide that is usually in the gene neighborhood of a RimK-like ATP-grasp and an aspartyl-O-methylase. Gene contexts suggest that it is further modified by the ATP-grasp and the methylase. It might function in defense or development, or as a peptide antibiotic.	2020_Lee	gr_08		ATP_grasp directon	GG
1505811440	cluster2	Streptomyces_NRRL_S_1896_NRRL_S_1896_GCA_000725655.1	JOIV01000009.1	pfam14404	Ribosomally synthesized peptide in Streptomyces species. A ribosomally synthesized peptide related to microviridin and marinostatin, usually in the gene neighborhood of one or more RimK-like ATP-grasp. The gene-context suggests that it is further modified by the ATP-grasp. The peptide is predicted to function in a defensive or developmental role, or as an antibiotic.	2020_Lee	gr_11	BLAST	ATP_grasp directon		Phhx[1-2]h
1503938484	cluster2	Streptomyces_NRRL_S_241_NRRL_S_241_GCA_000717925.1	JOCY01000001.1	pfam14408	Ribosomally synthesized peptide in actinomycetes. Ribosomally synthesized peptide that is usually in the gene neighborhood of a RimK-like ATP-grasp and an aspartyl-O-methylase. Gene contexts suggest that it is further modified by the ATP-grasp and the methylase. It might function in defense or development, or as a peptide antibiotic.	2020_Lee			ATP_grasp directon	GG
1503945640	cluster2	Streptomyces_NRRL_S_241_NRRL_S_241_GCA_000717925.1	JOCY01000065.1	pfam14408	Ribosomally synthesized peptide in actinomycetes. Ribosomally synthesized peptide that is usually in the gene neighborhood of a RimK-like ATP-grasp and an aspartyl-O-methylase. Gene contexts suggest that it is further modified by the ATP-grasp and the methylase. It might function in defense or development, or as a peptide antibiotic.	2020_Lee			ATP_grasp directon	GG
1503941551	cluster2	Streptomyces_NRRL_S_241_NRRL_S_241_GCA_000717925.1	JOCY01000013.1	pfam14404	Ribosomally synthesized peptide in Streptomyces species. A ribosomally synthesized peptide related to microviridin and marinostatin, usually in the gene neighborhood of one or more RimK-like ATP-grasp. The gene-context suggests that it is further modified by the ATP-grasp. The peptide is predicted to function in a defensive or developmental role, or as an antibiotic.	2020_Lee		BLAST	ATP_grasp directon
1504258703	cluster2	Streptomyces_NRRL_S_31_NRRL_S_31_GCA_000718775.1	JOCB01000077.1	pfam14404	Ribosomally synthesized peptide in Streptomyces species. A ribosomally synthesized peptide related to microviridin and marinostatin, usually in the gene neighborhood of one or more RimK-like ATP-grasp. The gene-context suggests that it is further modified by the ATP-grasp. The peptide is predicted to function in a defensive or developmental role, or as an antibiotic.	2020_Lee		BLAST	ATP_grasp directon		Phhx[1-2]h
1504761798	cluster2	Streptomyces_NRRL_S_337_NRRL_S_337_GCA_000720175.1	JOIX01000074.1	pfam14408	Ribosomally synthesized peptide in actinomycetes. Ribosomally synthesized peptide that is usually in the gene neighborhood of a RimK-like ATP-grasp and an aspartyl-O-methylase. Gene contexts suggest that it is further modified by the ATP-grasp and the methylase. It might function in defense or development, or as a peptide antibiotic.	2020_Lee	gr_08		ATP_grasp directon
1504755261	cluster2	Streptomyces_NRRL_S_337_NRRL_S_337_GCA_000720175.1	JOIX01000001.1	pfam14404	Ribosomally synthesized peptide in Streptomyces species. A ribosomally synthesized peptide related to microviridin and marinostatin, usually in the gene neighborhood of one or more RimK-like ATP-grasp. The gene-context suggests that it is further modified by the ATP-grasp. The peptide is predicted to function in a defensive or developmental role, or as an antibiotic.	2020_Lee		BLAST	ATP_grasp directon		Phhx[1-2]h
1504764285	cluster2	Streptomyces_NRRL_S_340_NRRL_S_340_GCA_000720185.1	JOIY01000005.1	pfam14404	Ribosomally synthesized peptide in Streptomyces species. A ribosomally synthesized peptide related to microviridin and marinostatin, usually in the gene neighborhood of one or more RimK-like ATP-grasp. The gene-context suggests that it is further modified by the ATP-grasp. The peptide is predicted to function in a defensive or developmental role, or as an antibiotic.	2020_Lee	gr_11	BLAST	ATP_grasp directon		Phhx[1-2]h
1505308432	cluster2	Streptomyces_NRRL_S_37_NRRL_S_37_GCA_000721605.1	JOIZ01000013.1	pfam14404	Ribosomally synthesized peptide in Streptomyces species. A ribosomally synthesized peptide related to microviridin and marinostatin, usually in the gene neighborhood of one or more RimK-like ATP-grasp. The gene-context suggests that it is further modified by the ATP-grasp. The peptide is predicted to function in a defensive or developmental role, or as an antibiotic.	2020_Lee	gr_11	BLAST	ATP_grasp directon		Phhx[1-2]h
1505413743	cluster2	Streptomyces_NRRL_S_426_NRRL_S_426_GCA_000722025.1	KL585995.1	pfam14408	Ribosomally synthesized peptide in actinomycetes. Ribosomally synthesized peptide that is usually in the gene neighborhood of a RimK-like ATP-grasp and an aspartyl-O-methylase. Gene contexts suggest that it is further modified by the ATP-grasp and the methylase. It might function in defense or development, or as a peptide antibiotic.	2020_Lee			ATP_grasp directon	GG	Phhx[1-2]h
1503922045	cluster2	Streptomyces_NRRL_S_455_NRRL_S_455_GCA_000717875.1	JOCT01000030.1	pfam14408	Ribosomally synthesized peptide in actinomycetes. Ribosomally synthesized peptide that is usually in the gene neighborhood of a RimK-like ATP-grasp and an aspartyl-O-methylase. Gene contexts suggest that it is further modified by the ATP-grasp and the methylase. It might function in defense or development, or as a peptide antibiotic.	2020_Lee			ATP_grasp directon
1503920611	cluster2	Streptomyces_NRRL_S_455_NRRL_S_455_GCA_000717875.1	JOCT01000020.1	pfam14404	Ribosomally synthesized peptide in Streptomyces species. A ribosomally synthesized peptide related to microviridin and marinostatin, usually in the gene neighborhood of one or more RimK-like ATP-grasp. The gene-context suggests that it is further modified by the ATP-grasp. The peptide is predicted to function in a defensive or developmental role, or as an antibiotic.	2020_Lee	gr_11	BLAST	ATP_grasp directon		Phhx[1-2]h
1503920849	cluster2	Streptomyces_NRRL_S_455_NRRL_S_455_GCA_000717875.1	JOCT01000021.1	pfam14404	Ribosomally synthesized peptide in Streptomyces species. A ribosomally synthesized peptide related to microviridin and marinostatin, usually in the gene neighborhood of one or more RimK-like ATP-grasp. The gene-context suggests that it is further modified by the ATP-grasp. The peptide is predicted to function in a defensive or developmental role, or as an antibiotic.	2020_Lee		BLAST	ATP_grasp directon
1505412481	cluster2	Streptomyces_NRRL_S_474_NRRL_S_474_GCA_000722015.1	KL585977.1	pfam14408	Ribosomally synthesized peptide in actinomycetes. Ribosomally synthesized peptide that is usually in the gene neighborhood of a RimK-like ATP-grasp and an aspartyl-O-methylase. Gene contexts suggest that it is further modified by the ATP-grasp and the methylase. It might function in defense or development, or as a peptide antibiotic.	2020_Lee			ATP_grasp directon	GG
1505409511	cluster2	Streptomyces_NRRL_S_474_NRRL_S_474_GCA_000722015.1	KL585957.1	pfam14408	Ribosomally synthesized peptide in actinomycetes. Ribosomally synthesized peptide that is usually in the gene neighborhood of a RimK-like ATP-grasp and an aspartyl-O-methylase. Gene contexts suggest that it is further modified by the ATP-grasp and the methylase. It might function in defense or development, or as a peptide antibiotic.	2020_Lee			ATP_grasp directon
1505409098	cluster2	Streptomyces_NRRL_S_474_NRRL_S_474_GCA_000722015.1	KL585956.1	pfam14404	Ribosomally synthesized peptide in Streptomyces species. A ribosomally synthesized peptide related to microviridin and marinostatin, usually in the gene neighborhood of one or more RimK-like ATP-grasp. The gene-context suggests that it is further modified by the ATP-grasp. The peptide is predicted to function in a defensive or developmental role, or as an antibiotic.	2020_Lee	gr_11	BLAST	ATP_grasp directon		Phhx[1-2]h
1505411341	cluster2	Streptomyces_NRRL_S_474_NRRL_S_474_GCA_000722015.1	KL585969.1	pfam14404	Ribosomally synthesized peptide in Streptomyces species. A ribosomally synthesized peptide related to microviridin and marinostatin, usually in the gene neighborhood of one or more RimK-like ATP-grasp. The gene-context suggests that it is further modified by the ATP-grasp. The peptide is predicted to function in a defensive or developmental role, or as an antibiotic.	2020_Lee		BLAST	ATP_grasp directon
1504771960	cluster2	Streptomyces_NRRL_S_475_NRRL_S_475_GCA_000720215.1	JOJB01000003.1	pfam14408	Ribosomally synthesized peptide in actinomycetes. Ribosomally synthesized peptide that is usually in the gene neighborhood of a RimK-like ATP-grasp and an aspartyl-O-methylase. Gene contexts suggest that it is further modified by the ATP-grasp and the methylase. It might function in defense or development, or as a peptide antibiotic.	2020_Lee			ATP_grasp directon	GG
1504775489	cluster2	Streptomyces_NRRL_S_475_NRRL_S_475_GCA_000720215.1	JOJB01000016.1	pfam14404	Ribosomally synthesized peptide in Streptomyces species. A ribosomally synthesized peptide related to microviridin and marinostatin, usually in the gene neighborhood of one or more RimK-like ATP-grasp. The gene-context suggests that it is further modified by the ATP-grasp. The peptide is predicted to function in a defensive or developmental role, or as an antibiotic.	2020_Lee	gr_11	BLAST	ATP_grasp directon		Phhx[1-2]h
1505388981	cluster2	Streptomyces_NRRL_S_481_NRRL_S_481_GCA_000721955.1	KL585176.1	pfam14408	Ribosomally synthesized peptide in actinomycetes. Ribosomally synthesized peptide that is usually in the gene neighborhood of a RimK-like ATP-grasp and an aspartyl-O-methylase. Gene contexts suggest that it is further modified by the ATP-grasp and the methylase. It might function in defense or development, or as a peptide antibiotic.	2020_Lee			ATP_grasp directon	GG
1505387748	cluster2	Streptomyces_NRRL_S_481_NRRL_S_481_GCA_000721955.1	KL585168.1	pfam14408	Ribosomally synthesized peptide in actinomycetes. Ribosomally synthesized peptide that is usually in the gene neighborhood of a RimK-like ATP-grasp and an aspartyl-O-methylase. Gene contexts suggest that it is further modified by the ATP-grasp and the methylase. It might function in defense or development, or as a peptide antibiotic.	2020_Lee			ATP_grasp directon
1505391654	cluster2	Streptomyces_NRRL_S_481_NRRL_S_481_GCA_000721955.1	KL585194.1	pfam14404	Ribosomally synthesized peptide in Streptomyces species. A ribosomally synthesized peptide related to microviridin and marinostatin, usually in the gene neighborhood of one or more RimK-like ATP-grasp. The gene-context suggests that it is further modified by the ATP-grasp. The peptide is predicted to function in a defensive or developmental role, or as an antibiotic.	2020_Lee	gr_11	BLAST	ATP_grasp directon		Phhx[1-2]h
1505390340	cluster2	Streptomyces_NRRL_S_481_NRRL_S_481_GCA_000721955.1	KL585183.1	pfam14404	Ribosomally synthesized peptide in Streptomyces species. A ribosomally synthesized peptide related to microviridin and marinostatin, usually in the gene neighborhood of one or more RimK-like ATP-grasp. The gene-context suggests that it is further modified by the ATP-grasp. The peptide is predicted to function in a defensive or developmental role, or as an antibiotic.	2020_Lee		BLAST	ATP_grasp directon
1503300520	cluster2	Streptomyces_NRRL_S_50_NRRL_S_50_GCA_000716195.1	KL575278.1	TIGR04186	putative ATP-grasp target RiPP. A RiPP is a ribosomally produced, post-translationally modified peptide. This family regularly occurs next to ATP-grasp enzymes related to those of microviridin maturation and next to a methyltransferase.	2020_Lee			ATP_grasp directon	GG	Phhx[1-2]h
1504994169	cluster2	Streptomyces_NRRL_S_646_NRRL_S_646_GCA_000720765.1	JODC01000008.1	pfam14404	Ribosomally synthesized peptide in Streptomyces species. A ribosomally synthesized peptide related to microviridin and marinostatin, usually in the gene neighborhood of one or more RimK-like ATP-grasp. The gene-context suggests that it is further modified by the ATP-grasp. The peptide is predicted to function in a defensive or developmental role, or as an antibiotic.	2020_Lee	gr_11	BLAST	ATP_grasp directon		Phhx[1-2]h
1505449572	cluster2	Streptomyces_NRRL_S_732_NRRL_S_732_GCA_000722075.1	KL587329.1	pfam14404	Ribosomally synthesized peptide in Streptomyces species. A ribosomally synthesized peptide related to microviridin and marinostatin, usually in the gene neighborhood of one or more RimK-like ATP-grasp. The gene-context suggests that it is further modified by the ATP-grasp. The peptide is predicted to function in a defensive or developmental role, or as an antibiotic.	2020_Lee	gr_11	BLAST	ATP_grasp directon		Phhx[1-2]h
1504326230	cluster2	Streptomyces_NRRL_S_813_NRRL_S_813_GCA_000718945.1	JODG01000030.1	pfam14404	Ribosomally synthesized peptide in Streptomyces species. A ribosomally synthesized peptide related to microviridin and marinostatin, usually in the gene neighborhood of one or more RimK-like ATP-grasp. The gene-context suggests that it is further modified by the ATP-grasp. The peptide is predicted to function in a defensive or developmental role, or as an antibiotic.	2020_Lee	gr_11	BLAST	ATP_grasp directon		Phhx[1-2]h
1503950373	cluster2	Streptomyces_NRRL_S_920_NRRL_S_920_GCA_000717945.1	JODF01000028.1	pfam14408	Ribosomally synthesized peptide in actinomycetes. Ribosomally synthesized peptide that is usually in the gene neighborhood of a RimK-like ATP-grasp and an aspartyl-O-methylase. Gene contexts suggest that it is further modified by the ATP-grasp and the methylase. It might function in defense or development, or as a peptide antibiotic.	2020_Lee			ATP_grasp directon	GG	Phhx[1-2]h
1505468701	cluster2	Streptomyces_NRRL_S_984_NRRL_S_984_GCA_000722115.1	KL588717.1	pfam14408	Ribosomally synthesized peptide in actinomycetes. Ribosomally synthesized peptide that is usually in the gene neighborhood of a RimK-like ATP-grasp and an aspartyl-O-methylase. Gene contexts suggest that it is further modified by the ATP-grasp and the methylase. It might function in defense or development, or as a peptide antibiotic.	2020_Lee			ATP_grasp directon	GG	Phhx[1-2]h
1115481635	cluster2	Streptomyces_NRRL_WC_3604_NRRL_WC_3604_GCA_001509785.1	LLZM01000085.1	pfam14404	Ribosomally synthesized peptide in Streptomyces species. A ribosomally synthesized peptide related to microviridin and marinostatin, usually in the gene neighborhood of one or more RimK-like ATP-grasp. The gene-context suggests that it is further modified by the ATP-grasp. The peptide is predicted to function in a defensive or developmental role, or as an antibiotic.	2020_Lee	gr_11	BLAST	ATP_grasp directon		Phhx[1-2]h
1115478817	cluster2	Streptomyces_NRRL_WC_3604_NRRL_WC_3604_GCA_001509785.1	LLZM01000053.1	pfam14404	Ribosomally synthesized peptide in Streptomyces species. A ribosomally synthesized peptide related to microviridin and marinostatin, usually in the gene neighborhood of one or more RimK-like ATP-grasp. The gene-context suggests that it is further modified by the ATP-grasp. The peptide is predicted to function in a defensive or developmental role, or as an antibiotic.	2020_Lee	gr_11	BLAST	ATP_grasp directon
1115485324	cluster2	Streptomyces_NRRL_WC_3605_NRRL_WC_3605_GCA_001509795.1	LLZN01000045.1	pfam14404	Ribosomally synthesized peptide in Streptomyces species. A ribosomally synthesized peptide related to microviridin and marinostatin, usually in the gene neighborhood of one or more RimK-like ATP-grasp. The gene-context suggests that it is further modified by the ATP-grasp. The peptide is predicted to function in a defensive or developmental role, or as an antibiotic.	2020_Lee	gr_11	BLAST	ATP_grasp directon		Phhx[1-2]h
1115483755	cluster2	Streptomyces_NRRL_WC_3605_NRRL_WC_3605_GCA_001509795.1	LLZN01000002.1	pfam14404	Ribosomally synthesized peptide in Streptomyces species. A ribosomally synthesized peptide related to microviridin and marinostatin, usually in the gene neighborhood of one or more RimK-like ATP-grasp. The gene-context suggests that it is further modified by the ATP-grasp. The peptide is predicted to function in a defensive or developmental role, or as an antibiotic.	2020_Lee	gr_11	BLAST	ATP_grasp directon
1101662625	cluster2	Streptomyces_NRRL_WC_3618_NRRL_WC_3618_GCA_001280005.1	LGDW01000155.1	pfam14404	Ribosomally synthesized peptide in Streptomyces species. A ribosomally synthesized peptide related to microviridin and marinostatin, usually in the gene neighborhood of one or more RimK-like ATP-grasp. The gene-context suggests that it is further modified by the ATP-grasp. The peptide is predicted to function in a defensive or developmental role, or as an antibiotic.	2020_Lee	gr_11	BLAST	ATP_grasp directon	GG
1504264967	cluster2	Streptomyces_NRRL_WC_3626_NRRL_WC_3626_GCA_000718785.1	JOCA01000012.1	pfam14408	Ribosomally synthesized peptide in actinomycetes. Ribosomally synthesized peptide that is usually in the gene neighborhood of a RimK-like ATP-grasp and an aspartyl-O-methylase. Gene contexts suggest that it is further modified by the ATP-grasp and the methylase. It might function in defense or development, or as a peptide antibiotic.	2020_Lee			ATP_grasp directon	GG	Phhx[1-2]h
1504263734	cluster2	Streptomyces_NRRL_WC_3626_NRRL_WC_3626_GCA_000718785.1	JOCA01000007.1	pfam14404	Ribosomally synthesized peptide in Streptomyces species. A ribosomally synthesized peptide related to microviridin and marinostatin, usually in the gene neighborhood of one or more RimK-like ATP-grasp. The gene-context suggests that it is further modified by the ATP-grasp. The peptide is predicted to function in a defensive or developmental role, or as an antibiotic.	2020_Lee	gr_11	BLAST	ATP_grasp directon		Phhx[1-2]h
1503362803	cluster2	Streptomyces_NRRL_WC_3641_NRRL_WC_3641_GCA_000716315.1	KL579000.1	pfam14408	Ribosomally synthesized peptide in actinomycetes. Ribosomally synthesized peptide that is usually in the gene neighborhood of a RimK-like ATP-grasp and an aspartyl-O-methylase. Gene contexts suggest that it is further modified by the ATP-grasp and the methylase. It might function in defense or development, or as a peptide antibiotic.	2020_Lee	gr_08		ATP_grasp directon
1503370819	cluster2	Streptomyces_NRRL_WC_3641_NRRL_WC_3641_GCA_000716315.1	KL579045.1	pfam14404	Ribosomally synthesized peptide in Streptomyces species. A ribosomally synthesized peptide related to microviridin and marinostatin, usually in the gene neighborhood of one or more RimK-like ATP-grasp. The gene-context suggests that it is further modified by the ATP-grasp. The peptide is predicted to function in a defensive or developmental role, or as an antibiotic.	2020_Lee	gr_11	BLAST	ATP_grasp directon		Phhx[1-2]h
1505321172	cluster2	Streptomyces_NRRL_WC_3683_NRRL_WC_3683_GCA_000721645.1	JOJG01000007.1	pfam14404	Ribosomally synthesized peptide in Streptomyces species. A ribosomally synthesized peptide related to microviridin and marinostatin, usually in the gene neighborhood of one or more RimK-like ATP-grasp. The gene-context suggests that it is further modified by the ATP-grasp. The peptide is predicted to function in a defensive or developmental role, or as an antibiotic.	2020_Lee	gr_11	BLAST	ATP_grasp directon		Phhx[1-2]h
1101358671	cluster2	Streptomyces_NRRL_WC_3701_NRRL_WC_3701_GCA_001279025.1	LGCP01000270.1	pfam14408	Ribosomally synthesized peptide in actinomycetes. Ribosomally synthesized peptide that is usually in the gene neighborhood of a RimK-like ATP-grasp and an aspartyl-O-methylase. Gene contexts suggest that it is further modified by the ATP-grasp and the methylase. It might function in defense or development, or as a peptide antibiotic.	2020_Lee			ATP_grasp directon	GG
1503898203	cluster2	Streptomyces_NRRL_WC_3702_NRRL_WC_3702_GCA_000717805.1	JOCC01000068.1	pfam14408	Ribosomally synthesized peptide in actinomycetes. Ribosomally synthesized peptide that is usually in the gene neighborhood of a RimK-like ATP-grasp and an aspartyl-O-methylase. Gene contexts suggest that it is further modified by the ATP-grasp and the methylase. It might function in defense or development, or as a peptide antibiotic.	2020_Lee			ATP_grasp directon	GG
1504274966	cluster2	Streptomyces_NRRL_WC_3703_NRRL_WC_3703_GCA_000718815.1	JOCH01000059.1	pfam14408	Ribosomally synthesized peptide in actinomycetes. Ribosomally synthesized peptide that is usually in the gene neighborhood of a RimK-like ATP-grasp and an aspartyl-O-methylase. Gene contexts suggest that it is further modified by the ATP-grasp and the methylase. It might function in defense or development, or as a peptide antibiotic.	2020_Lee			ATP_grasp directon	GG
1505624846	cluster2	Streptomyces_NRRL_WC_3704_NRRL_WC_3704_GCA_000722415.1	KL592587.1			2020_Lee			ATP_grasp directon		Phhx[1-2]h
1101680414	cluster2	Streptomyces_NRRL_WC_3723_NRRL_WC_3723_GCA_001280045.1	LGDX01000322.1	pfam14404	Ribosomally synthesized peptide in Streptomyces species. A ribosomally synthesized peptide related to microviridin and marinostatin, usually in the gene neighborhood of one or more RimK-like ATP-grasp. The gene-context suggests that it is further modified by the ATP-grasp. The peptide is predicted to function in a defensive or developmental role, or as an antibiotic.	2020_Lee	gr_11	BLAST	ATP_grasp directon		Phhx[1-2]h
1504808643	cluster2	Streptomyces_NRRL_WC_3725_NRRL_WC_3725_GCA_000720295.1	JOJH01000038.1	TIGR04186	putative ATP-grasp target RiPP. A RiPP is a ribosomally produced, post-translationally modified peptide. This family regularly occurs next to ATP-grasp enzymes related to those of microviridin maturation and next to a methyltransferase.	2020_Lee	gr_08		ATP_grasp directon
1504803482	cluster2	Streptomyces_NRRL_WC_3725_NRRL_WC_3725_GCA_000720295.1	JOJH01000007.1	pfam14404	Ribosomally synthesized peptide in Streptomyces species. A ribosomally synthesized peptide related to microviridin and marinostatin, usually in the gene neighborhood of one or more RimK-like ATP-grasp. The gene-context suggests that it is further modified by the ATP-grasp. The peptide is predicted to function in a defensive or developmental role, or as an antibiotic.	2020_Lee	gr_11	BLAST	ATP_grasp directon		Phhx[1-2]h
1504935428	cluster2	Streptomyces_NRRL_WC_3742_NRRL_WC_3742_GCA_000720635.1	JOCF01000007.1	pfam14408	Ribosomally synthesized peptide in actinomycetes. Ribosomally synthesized peptide that is usually in the gene neighborhood of a RimK-like ATP-grasp and an aspartyl-O-methylase. Gene contexts suggest that it is further modified by the ATP-grasp and the methylase. It might function in defense or development, or as a peptide antibiotic.	2020_Lee			ATP_grasp directon	GG
1504935147	cluster2	Streptomyces_NRRL_WC_3742_NRRL_WC_3742_GCA_000720635.1	JOCF01000005.1	pfam14408	Ribosomally synthesized peptide in actinomycetes. Ribosomally synthesized peptide that is usually in the gene neighborhood of a RimK-like ATP-grasp and an aspartyl-O-methylase. Gene contexts suggest that it is further modified by the ATP-grasp and the methylase. It might function in defense or development, or as a peptide antibiotic.	2020_Lee			ATP_grasp directon		Phhx[1-2]h
1503644821	cluster2	Streptomyces_NRRL_WC_3744_NRRL_WC_3744_GCA_000717095.1	JNXK01000016.1	TIGR04186	putative ATP-grasp target RiPP. A RiPP is a ribosomally produced, post-translationally modified peptide. This family regularly occurs next to ATP-grasp enzymes related to those of microviridin maturation and next to a methyltransferase.	2020_Lee	gr_08		ATP_grasp directon
1503643035	cluster2	Streptomyces_NRRL_WC_3744_NRRL_WC_3744_GCA_000717095.1	JNXK01000007.1	pfam14404	Ribosomally synthesized peptide in Streptomyces species. A ribosomally synthesized peptide related to microviridin and marinostatin, usually in the gene neighborhood of one or more RimK-like ATP-grasp. The gene-context suggests that it is further modified by the ATP-grasp. The peptide is predicted to function in a defensive or developmental role, or as an antibiotic.	2020_Lee	gr_11	BLAST	ATP_grasp directon		Phhx[1-2]h
1503926496	cluster2	Streptomyces_NRRL_WC_3744_NRRL_WC_3744_GCA_000717895.1	JOCJ01000015.1	TIGR04186	putative ATP-grasp target RiPP. A RiPP is a ribosomally produced, post-translationally modified peptide. This family regularly occurs next to ATP-grasp enzymes related to those of microviridin maturation and next to a methyltransferase.	2020_Lee	gr_08		ATP_grasp directon
1503928526	cluster2	Streptomyces_NRRL_WC_3744_NRRL_WC_3744_GCA_000717895.1	JOCJ01000028.1	pfam14404	Ribosomally synthesized peptide in Streptomyces species. A ribosomally synthesized peptide related to microviridin and marinostatin, usually in the gene neighborhood of one or more RimK-like ATP-grasp. The gene-context suggests that it is further modified by the ATP-grasp. The peptide is predicted to function in a defensive or developmental role, or as an antibiotic.	2020_Lee	gr_11	BLAST	ATP_grasp directon		Phhx[1-2]h
1102321991	cluster2	Streptomyces_NRRL_WC_3753_NRRL_WC_3753_GCA_001294395.1	LGKF01000668.1	pfam14408	Ribosomally synthesized peptide in actinomycetes. Ribosomally synthesized peptide that is usually in the gene neighborhood of a RimK-like ATP-grasp and an aspartyl-O-methylase. Gene contexts suggest that it is further modified by the ATP-grasp and the methylase. It might function in defense or development, or as a peptide antibiotic.	2020_Lee	gr_08		ATP_grasp directon
1102323704	cluster2	Streptomyces_NRRL_WC_3753_NRRL_WC_3753_GCA_001294395.1	LGKF01001112.1	pfam14404	Ribosomally synthesized peptide in Streptomyces species. A ribosomally synthesized peptide related to microviridin and marinostatin, usually in the gene neighborhood of one or more RimK-like ATP-grasp. The gene-context suggests that it is further modified by the ATP-grasp. The peptide is predicted to function in a defensive or developmental role, or as an antibiotic.	2020_Lee	gr_11	BLAST	ATP_grasp directon		Phhx[1-2]h
1504818274	cluster2	Streptomyces_NRRL_WC_3773_NRRL_WC_3773_GCA_000720305.1	JOJI01000068.1	pfam14408	Ribosomally synthesized peptide in actinomycetes. Ribosomally synthesized peptide that is usually in the gene neighborhood of a RimK-like ATP-grasp and an aspartyl-O-methylase. Gene contexts suggest that it is further modified by the ATP-grasp and the methylase. It might function in defense or development, or as a peptide antibiotic.	2020_Lee			ATP_grasp directon
1504818959	cluster2	Streptomyces_NRRL_WC_3773_NRRL_WC_3773_GCA_000720305.1	JOJI01000094.1	pfam14404	Ribosomally synthesized peptide in Streptomyces species. A ribosomally synthesized peptide related to microviridin and marinostatin, usually in the gene neighborhood of one or more RimK-like ATP-grasp. The gene-context suggests that it is further modified by the ATP-grasp. The peptide is predicted to function in a defensive or developmental role, or as an antibiotic.	2020_Lee			ATP_grasp directon	GG	Phhx[1-2]h
1504815663	cluster2	Streptomyces_NRRL_WC_3773_NRRL_WC_3773_GCA_000720305.1	JOJI01000028.1	pfam14404	Ribosomally synthesized peptide in Streptomyces species. A ribosomally synthesized peptide related to microviridin and marinostatin, usually in the gene neighborhood of one or more RimK-like ATP-grasp. The gene-context suggests that it is further modified by the ATP-grasp. The peptide is predicted to function in a defensive or developmental role, or as an antibiotic.	2020_Lee			ATP_grasp directon		Phhx[1-2]h
1504818700	cluster2	Streptomyces_NRRL_WC_3773_NRRL_WC_3773_GCA_000720305.1	JOJI01000082.1			2020_Lee	gr_08		ATP_grasp directon
1505377555	cluster2	Streptomyces_NRRL_WC_3774_NRRL_WC_3774_GCA_000721945.1	JOBZ01000031.1	pfam14404	Ribosomally synthesized peptide in Streptomyces species. A ribosomally synthesized peptide related to microviridin and marinostatin, usually in the gene neighborhood of one or more RimK-like ATP-grasp. The gene-context suggests that it is further modified by the ATP-grasp. The peptide is predicted to function in a defensive or developmental role, or as an antibiotic.	2020_Lee	gr_11	BLAST	ATP_grasp directon		Phhx[1-2]h
1504950604	cluster2	Streptomyces_NRRL_WC_3795_NRRL_WC_3795_GCA_000720675.1	JOCG01000004.1	pfam14404	Ribosomally synthesized peptide in Streptomyces species. A ribosomally synthesized peptide related to microviridin and marinostatin, usually in the gene neighborhood of one or more RimK-like ATP-grasp. The gene-context suggests that it is further modified by the ATP-grasp. The peptide is predicted to function in a defensive or developmental role, or as an antibiotic.	2020_Lee	gr_11	BLAST	ATP_grasp directon		Phhx[1-2]h
1075260149	cluster2	Streptomyces_olindensis_DAUFPE_5622_GCA_000696115.1	JJOH01000029.1	pfam14408	Ribosomally synthesized peptide in actinomycetes. Ribosomally synthesized peptide that is usually in the gene neighborhood of a RimK-like ATP-grasp and an aspartyl-O-methylase. Gene contexts suggest that it is further modified by the ATP-grasp and the methylase. It might function in defense or development, or as a peptide antibiotic.	2020_Lee			ATP_grasp directon
1075258774	cluster2	Streptomyces_olindensis_DAUFPE_5622_GCA_000696115.1	JJOH01000019.1	pfam14404	Ribosomally synthesized peptide in Streptomyces species. A ribosomally synthesized peptide related to microviridin and marinostatin, usually in the gene neighborhood of one or more RimK-like ATP-grasp. The gene-context suggests that it is further modified by the ATP-grasp. The peptide is predicted to function in a defensive or developmental role, or as an antibiotic.	2020_Lee	gr_11	BLAST	ATP_grasp directon		Phhx[1-2]h
1505169197	cluster2	Streptomyces_olivaceus_NRRL_B_3009_GCA_000721235.1	JOFH01000015.1	pfam14408	Ribosomally synthesized peptide in actinomycetes. Ribosomally synthesized peptide that is usually in the gene neighborhood of a RimK-like ATP-grasp and an aspartyl-O-methylase. Gene contexts suggest that it is further modified by the ATP-grasp and the methylase. It might function in defense or development, or as a peptide antibiotic.	2020_Lee			ATP_grasp directon	GG
1505166738	cluster2	Streptomyces_olivaceus_NRRL_B_3009_GCA_000721235.1	JOFH01000003.1	pfam14404	Ribosomally synthesized peptide in Streptomyces species. A ribosomally synthesized peptide related to microviridin and marinostatin, usually in the gene neighborhood of one or more RimK-like ATP-grasp. The gene-context suggests that it is further modified by the ATP-grasp. The peptide is predicted to function in a defensive or developmental role, or as an antibiotic.	2020_Lee	gr_11	BLAST	ATP_grasp directon		Phhx[1-2]h
1806871911	cluster2	Streptomyces_ossamyceticus_NRRL_B_3822_GCA_001418475.1	LIQX01000210.1	pfam14404	Ribosomally synthesized peptide in Streptomyces species. A ribosomally synthesized peptide related to microviridin and marinostatin, usually in the gene neighborhood of one or more RimK-like ATP-grasp. The gene-context suggests that it is further modified by the ATP-grasp. The peptide is predicted to function in a defensive or developmental role, or as an antibiotic.	2020_Lee	gr_11	BLAST	ATP_grasp directon
1806668728	cluster2	Streptomyces_pactum_ACT12_GCA_001414545.1	LIQD01000002.1	pfam14408	Ribosomally synthesized peptide in actinomycetes. Ribosomally synthesized peptide that is usually in the gene neighborhood of a RimK-like ATP-grasp and an aspartyl-O-methylase. Gene contexts suggest that it is further modified by the ATP-grasp and the methylase. It might function in defense or development, or as a peptide antibiotic.	2020_Lee			ATP_grasp directon
1806671312	cluster2	Streptomyces_pactum_ACT12_GCA_001414545.1	LIQD01000005.1	pfam14404	Ribosomally synthesized peptide in Streptomyces species. A ribosomally synthesized peptide related to microviridin and marinostatin, usually in the gene neighborhood of one or more RimK-like ATP-grasp. The gene-context suggests that it is further modified by the ATP-grasp. The peptide is predicted to function in a defensive or developmental role, or as an antibiotic.	2020_Lee	gr_11	BLAST	ATP_grasp directon		Phhx[1-2]h
1806881162	cluster2	Streptomyces_pathocidini_NRRL_B_24287_GCA_001418495.1	LIQY01000347.1	pfam14408	Ribosomally synthesized peptide in actinomycetes. Ribosomally synthesized peptide that is usually in the gene neighborhood of a RimK-like ATP-grasp and an aspartyl-O-methylase. Gene contexts suggest that it is further modified by the ATP-grasp and the methylase. It might function in defense or development, or as a peptide antibiotic.	2020_Lee			ATP_grasp directon
1095370237	cluster2	Streptomyces_PBH53_PBH53_GCA_001040905.1	CP011799.1	pfam14404	Ribosomally synthesized peptide in Streptomyces species. A ribosomally synthesized peptide related to microviridin and marinostatin, usually in the gene neighborhood of one or more RimK-like ATP-grasp. The gene-context suggests that it is further modified by the ATP-grasp. The peptide is predicted to function in a defensive or developmental role, or as an antibiotic.	2020_Lee	gr_11	BLAST	ATP_grasp directon		Phhx[1-2]h
1503286798	cluster2	Streptomyces_peruviensis_NRRL_ISP_5592_GCA_000716165.1	KL575017.1	pfam14408	Ribosomally synthesized peptide in actinomycetes. Ribosomally synthesized peptide that is usually in the gene neighborhood of a RimK-like ATP-grasp and an aspartyl-O-methylase. Gene contexts suggest that it is further modified by the ATP-grasp and the methylase. It might function in defense or development, or as a peptide antibiotic.	2020_Lee			ATP_grasp directon	GG
1503293227	cluster2	Streptomyces_peruviensis_NRRL_ISP_5592_GCA_000716165.1	KL575113.1	pfam14404	Ribosomally synthesized peptide in Streptomyces species. A ribosomally synthesized peptide related to microviridin and marinostatin, usually in the gene neighborhood of one or more RimK-like ATP-grasp. The gene-context suggests that it is further modified by the ATP-grasp. The peptide is predicted to function in a defensive or developmental role, or as an antibiotic.	2020_Lee	gr_11	BLAST	ATP_grasp directon		Phhx[1-2]h
1503293732	cluster2	Streptomyces_peruviensis_NRRL_ISP_5592_GCA_000716165.1	KL575123.1	pfam14404	Ribosomally synthesized peptide in Streptomyces species. A ribosomally synthesized peptide related to microviridin and marinostatin, usually in the gene neighborhood of one or more RimK-like ATP-grasp. The gene-context suggests that it is further modified by the ATP-grasp. The peptide is predicted to function in a defensive or developmental role, or as an antibiotic.	2020_Lee	gr_11	BLAST	ATP_grasp directon
1505779051	cluster2	Streptomyces_peucetius_NRRL_WC_3868_GCA_000725565.1	JOCK01000044.1			2020_Lee			ATP_grasp directon	GG
1806939107	cluster2	Streptomyces_phaeochromogenes_NRRL_B_1248_GCA_001418655.1	LIQZ01000136.1	pfam14404	Ribosomally synthesized peptide in Streptomyces species. A ribosomally synthesized peptide related to microviridin and marinostatin, usually in the gene neighborhood of one or more RimK-like ATP-grasp. The gene-context suggests that it is further modified by the ATP-grasp. The peptide is predicted to function in a defensive or developmental role, or as an antibiotic.	2020_Lee	gr_11	BLAST	ATP_grasp directon		Phhx[1-2]h
1115571895	cluster2	Streptomyces_phaeopurpureus_DSM_40125_GCA_001513985.1	KQ948176.1	pfam14404	Ribosomally synthesized peptide in Streptomyces species. A ribosomally synthesized peptide related to microviridin and marinostatin, usually in the gene neighborhood of one or more RimK-like ATP-grasp. The gene-context suggests that it is further modified by the ATP-grasp. The peptide is predicted to function in a defensive or developmental role, or as an antibiotic.	2020_Lee	gr_11	BLAST	ATP_grasp directon		Phhx[1-2]h
1083568351	cluster2	Streptomyces_pluripotens_MUSC_135_GCA_000802245.1	JTDH01000136.1	pfam14408	Ribosomally synthesized peptide in actinomycetes. Ribosomally synthesized peptide that is usually in the gene neighborhood of a RimK-like ATP-grasp and an aspartyl-O-methylase. Gene contexts suggest that it is further modified by the ATP-grasp and the methylase. It might function in defense or development, or as a peptide antibiotic.	2020_Lee			ATP_grasp directon
1083569922	cluster2	Streptomyces_pluripotens_MUSC_135_GCA_000802245.1	JTDH01000184.1	pfam14404	Ribosomally synthesized peptide in Streptomyces species. A ribosomally synthesized peptide related to microviridin and marinostatin, usually in the gene neighborhood of one or more RimK-like ATP-grasp. The gene-context suggests that it is further modified by the ATP-grasp. The peptide is predicted to function in a defensive or developmental role, or as an antibiotic.	2020_Lee	gr_11	BLAST	ATP_grasp directon		Phhx[1-2]h
1084932966	cluster2	Streptomyces_pluripotens_MUSC_137_GCA_000816465.2	JUIF01000032.1	pfam14404	Ribosomally synthesized peptide in Streptomyces species. A ribosomally synthesized peptide related to microviridin and marinostatin, usually in the gene neighborhood of one or more RimK-like ATP-grasp. The gene-context suggests that it is further modified by the ATP-grasp. The peptide is predicted to function in a defensive or developmental role, or as an antibiotic.	2020_Lee	gr_11	BLAST	ATP_grasp directon		Phhx[1-2]h
1084936075	cluster2	Streptomyces_pluripotens_MUSC_137_GCA_000816465.2	JUIF01000002.1	pfam14404	Ribosomally synthesized peptide in Streptomyces species. A ribosomally synthesized peptide related to microviridin and marinostatin, usually in the gene neighborhood of one or more RimK-like ATP-grasp. The gene-context suggests that it is further modified by the ATP-grasp. The peptide is predicted to function in a defensive or developmental role, or as an antibiotic.	2020_Lee			ATP_grasp directon
1806973453	cluster2	Streptomyces_prasinopilosus_NRRL_B_2711_GCA_001419695.1	LIRG01000367.1	pfam14408	Ribosomally synthesized peptide in actinomycetes. Ribosomally synthesized peptide that is usually in the gene neighborhood of a RimK-like ATP-grasp and an aspartyl-O-methylase. Gene contexts suggest that it is further modified by the ATP-grasp and the methylase. It might function in defense or development, or as a peptide antibiotic.	2020_Lee			ATP_grasp directon	GG	Phhx[1-2]h
1806972049	cluster2	Streptomyces_prasinopilosus_NRRL_B_2711_GCA_001419695.1	LIRG01000021.1	pfam14404	Ribosomally synthesized peptide in Streptomyces species. A ribosomally synthesized peptide related to microviridin and marinostatin, usually in the gene neighborhood of one or more RimK-like ATP-grasp. The gene-context suggests that it is further modified by the ATP-grasp. The peptide is predicted to function in a defensive or developmental role, or as an antibiotic.	2020_Lee	gr_11	BLAST	ATP_grasp directon		Phhx[1-2]h
1806981520	cluster2	Streptomyces_prasinus_NRRL_B_2712_GCA_001419705.1	LIRH01000537.1	pfam14408	Ribosomally synthesized peptide in actinomycetes. Ribosomally synthesized peptide that is usually in the gene neighborhood of a RimK-like ATP-grasp and an aspartyl-O-methylase. Gene contexts suggest that it is further modified by the ATP-grasp and the methylase. It might function in defense or development, or as a peptide antibiotic.	2020_Lee			ATP_grasp directon	GG
1806977862	cluster2	Streptomyces_prasinus_NRRL_B_2712_GCA_001419705.1	LIRH01000176.1	pfam14404	Ribosomally synthesized peptide in Streptomyces species. A ribosomally synthesized peptide related to microviridin and marinostatin, usually in the gene neighborhood of one or more RimK-like ATP-grasp. The gene-context suggests that it is further modified by the ATP-grasp. The peptide is predicted to function in a defensive or developmental role, or as an antibiotic.	2020_Lee	gr_11	BLAST	ATP_grasp directon		Phhx[1-2]h
1059625577	cluster2	Streptomyces_PRh5_PRh5_GCA_000590515.1	JABQ01000080.1	TIGR04186	putative ATP-grasp target RiPP. A RiPP is a ribosomally produced, post-translationally modified peptide. This family regularly occurs next to ATP-grasp enzymes related to those of microviridin maturation and next to a methyltransferase.	2020_Lee			ATP_grasp directon		Phhx[1-2]h
1059625739	cluster2	Streptomyces_PRh5_PRh5_GCA_000590515.1	JABQ01000084.1	pfam14404	Ribosomally synthesized peptide in Streptomyces species. A ribosomally synthesized peptide related to microviridin and marinostatin, usually in the gene neighborhood of one or more RimK-like ATP-grasp. The gene-context suggests that it is further modified by the ATP-grasp. The peptide is predicted to function in a defensive or developmental role, or as an antibiotic.	2020_Lee	gr_11	BLAST	ATP_grasp directon		Phhx[1-2]h
1059625532	cluster2	Streptomyces_PRh5_PRh5_GCA_000590515.1	JABQ01000079.1			2020_Lee			ATP_grasp directon	GG	Phhx[1-2]h
1017572109	cluster2	Streptomyces_pristinaespiralis_ATCC_25486_GCA_000154945.1	CM000950.1	pfam14404	Ribosomally synthesized peptide in Streptomyces species. A ribosomally synthesized peptide related to microviridin and marinostatin, usually in the gene neighborhood of one or more RimK-like ATP-grasp. The gene-context suggests that it is further modified by the ATP-grasp. The peptide is predicted to function in a defensive or developmental role, or as an antibiotic.	2020_Lee		BLAST	ATP_grasp directon		Phhx[1-2]h
1014214095	cluster2	Streptomyces_pristinaespiralis_HCCB_10218_GCA_001278075.1	CP011340.1	pfam14404	Ribosomally synthesized peptide in Streptomyces species. A ribosomally synthesized peptide related to microviridin and marinostatin, usually in the gene neighborhood of one or more RimK-like ATP-grasp. The gene-context suggests that it is further modified by the ATP-grasp. The peptide is predicted to function in a defensive or developmental role, or as an antibiotic.	2020_Lee		BLAST	ATP_grasp directon		Phhx[1-2]h
1300701301	cluster2	Streptomyces_prunicolor_NBRC_13075_GCA_000367365.1	BARF01000004.1	pfam14408	Ribosomally synthesized peptide in actinomycetes. Ribosomally synthesized peptide that is usually in the gene neighborhood of a RimK-like ATP-grasp and an aspartyl-O-methylase. Gene contexts suggest that it is further modified by the ATP-grasp and the methylase. It might function in defense or development, or as a peptide antibiotic.	2020_Lee			ATP_grasp directon
1300699649	cluster2	Streptomyces_prunicolor_NBRC_13075_GCA_000367365.1	BARF01000025.1	pfam14404	Ribosomally synthesized peptide in Streptomyces species. A ribosomally synthesized peptide related to microviridin and marinostatin, usually in the gene neighborhood of one or more RimK-like ATP-grasp. The gene-context suggests that it is further modified by the ATP-grasp. The peptide is predicted to function in a defensive or developmental role, or as an antibiotic.	2020_Lee	gr_11	BLAST	ATP_grasp directon		Phhx[1-2]h
1300694788	cluster2	Streptomyces_prunicolor_NBRC_13075_GCA_000367365.1	BARF01000084.1			2020_Lee	gr_08		ATP_grasp directon		Phhx[1-2]h
1115550334	cluster2	Streptomyces_pseudovenezuelae_DSM_40212_GCA_001513955.1	KQ948146.1	pfam14404	Ribosomally synthesized peptide in Streptomyces species. A ribosomally synthesized peptide related to microviridin and marinostatin, usually in the gene neighborhood of one or more RimK-like ATP-grasp. The gene-context suggests that it is further modified by the ATP-grasp. The peptide is predicted to function in a defensive or developmental role, or as an antibiotic.	2020_Lee	gr_11	BLAST	ATP_grasp directon		Phhx[1-2]h
1301094182	cluster2	Streptomyces_PsTaAH_124_PsTaAH_124_GCA_000373685.1	KB892164.1	pfam14404	Ribosomally synthesized peptide in Streptomyces species. A ribosomally synthesized peptide related to microviridin and marinostatin, usually in the gene neighborhood of one or more RimK-like ATP-grasp. The gene-context suggests that it is further modified by the ATP-grasp. The peptide is predicted to function in a defensive or developmental role, or as an antibiotic.	2020_Lee	gr_11	BLAST	ATP_grasp directon		Phhx[1-2]h
1806962743	cluster2	Streptomyces_puniciscabiei_NRRL_B_24456_GCA_001419685.1	LIRI01000112.1	pfam14404	Ribosomally synthesized peptide in Streptomyces species. A ribosomally synthesized peptide related to microviridin and marinostatin, usually in the gene neighborhood of one or more RimK-like ATP-grasp. The gene-context suggests that it is further modified by the ATP-grasp. The peptide is predicted to function in a defensive or developmental role, or as an antibiotic.	2020_Lee	gr_11	BLAST	ATP_grasp directon		Phhx[1-2]h
1048661884	cluster2	Streptomyces_PVA_94_07_PVA_94_07_GCA_000495755.1	CM002273.1	pfam14404	Ribosomally synthesized peptide in Streptomyces species. A ribosomally synthesized peptide related to microviridin and marinostatin, usually in the gene neighborhood of one or more RimK-like ATP-grasp. The gene-context suggests that it is further modified by the ATP-grasp. The peptide is predicted to function in a defensive or developmental role, or as an antibiotic.	2020_Lee		BLAST	ATP_grasp directon	GG	Phhx[1-2]h
1041891373	cluster2	Streptomyces_rapamycinicus_NRRL_5491_GCA_000418455.1	CP006567.1	TIGR04186	putative ATP-grasp target RiPP. A RiPP is a ribosomally produced, post-translationally modified peptide. This family regularly occurs next to ATP-grasp enzymes related to those of microviridin maturation and next to a methyltransferase.	2020_Lee			ATP_grasp directon	GG	Phhx[1-2]h
1041894434	cluster2	Streptomyces_rapamycinicus_NRRL_5491_GCA_000418455.1	CP006567.1	pfam14404	Ribosomally synthesized peptide in Streptomyces species. A ribosomally synthesized peptide related to microviridin and marinostatin, usually in the gene neighborhood of one or more RimK-like ATP-grasp. The gene-context suggests that it is further modified by the ATP-grasp. The peptide is predicted to function in a defensive or developmental role, or as an antibiotic.	2020_Lee	gr_11	BLAST	ATP_grasp directon		Phhx[1-2]h
1115437227	cluster2	Streptomyces_regalis_NRRL_3151_GCA_001509475.1	LLZG01000411.1	pfam14404	Ribosomally synthesized peptide in Streptomyces species. A ribosomally synthesized peptide related to microviridin and marinostatin, usually in the gene neighborhood of one or more RimK-like ATP-grasp. The gene-context suggests that it is further modified by the ATP-grasp. The peptide is predicted to function in a defensive or developmental role, or as an antibiotic.	2020_Lee	gr_11	BLAST	ATP_grasp directon		Phhx[1-2]h
1115433196	cluster2	Streptomyces_regalis_NRRL_3151_GCA_001509475.1	LLZG01000243.1	pfam14404	Ribosomally synthesized peptide in Streptomyces species. A ribosomally synthesized peptide related to microviridin and marinostatin, usually in the gene neighborhood of one or more RimK-like ATP-grasp. The gene-context suggests that it is further modified by the ATP-grasp. The peptide is predicted to function in a defensive or developmental role, or as an antibiotic.	2020_Lee	gr_11	BLAST	ATP_grasp directon
1095989460	cluster2	Streptomyces_regensis_NRRL_B_11479_GCA_001047335.1	LFVR01000740.1	pfam14408	Ribosomally synthesized peptide in actinomycetes. Ribosomally synthesized peptide that is usually in the gene neighborhood of a RimK-like ATP-grasp and an aspartyl-O-methylase. Gene contexts suggest that it is further modified by the ATP-grasp and the methylase. It might function in defense or development, or as a peptide antibiotic.	2020_Lee	gr_08		ATP_grasp directon
1095981713	cluster2	Streptomyces_regensis_NRRL_B_11479_GCA_001047335.1	LFVR01000113.1	pfam14404	Ribosomally synthesized peptide in Streptomyces species. A ribosomally synthesized peptide related to microviridin and marinostatin, usually in the gene neighborhood of one or more RimK-like ATP-grasp. The gene-context suggests that it is further modified by the ATP-grasp. The peptide is predicted to function in a defensive or developmental role, or as an antibiotic.	2020_Lee	gr_11	BLAST	ATP_grasp directon		Phhx[1-2]h
1115685890	cluster2	Streptomyces_resistomycificus_DSM_40133_GCA_001514265.1	KQ949000.1	pfam14404	Ribosomally synthesized peptide in Streptomyces species. A ribosomally synthesized peptide related to microviridin and marinostatin, usually in the gene neighborhood of one or more RimK-like ATP-grasp. The gene-context suggests that it is further modified by the ATP-grasp. The peptide is predicted to function in a defensive or developmental role, or as an antibiotic.	2020_Lee	gr_11	BLAST	ATP_grasp directon		Phhx[1-2]h
1100380403	cluster2	Streptomyces_resistomycificus_NRRL_2290_GCA_001270505.1	LGUS01000024.1	pfam14404	Ribosomally synthesized peptide in Streptomyces species. A ribosomally synthesized peptide related to microviridin and marinostatin, usually in the gene neighborhood of one or more RimK-like ATP-grasp. The gene-context suggests that it is further modified by the ATP-grasp. The peptide is predicted to function in a defensive or developmental role, or as an antibiotic.	2020_Lee	gr_11	BLAST	ATP_grasp directon		Phhx[1-2]h
1503312187	cluster2	Streptomyces_resistomycificus_NRRL_ISP_5133_GCA_000716215.1	KL575620.1	pfam14404	Ribosomally synthesized peptide in Streptomyces species. A ribosomally synthesized peptide related to microviridin and marinostatin, usually in the gene neighborhood of one or more RimK-like ATP-grasp. The gene-context suggests that it is further modified by the ATP-grasp. The peptide is predicted to function in a defensive or developmental role, or as an antibiotic.	2020_Lee	gr_11	BLAST	ATP_grasp directon		Phhx[1-2]h
1015540180	cluster2	Streptomyces_reticuli_GCA_001511815.1	LN997842.1	TIGR04186	putative ATP-grasp target RiPP. A RiPP is a ribosomally produced, post-translationally modified peptide. This family regularly occurs next to ATP-grasp enzymes related to those of microviridin maturation and next to a methyltransferase.	2020_Lee			ATP_grasp directon
1015536249	cluster2	Streptomyces_reticuli_GCA_001511815.1	LN997842.1	pfam14404	Ribosomally synthesized peptide in Streptomyces species. A ribosomally synthesized peptide related to microviridin and marinostatin, usually in the gene neighborhood of one or more RimK-like ATP-grasp. The gene-context suggests that it is further modified by the ATP-grasp. The peptide is predicted to function in a defensive or developmental role, or as an antibiotic.	2020_Lee	gr_11	BLAST	ATP_grasp directon		Phhx[1-2]h
1503777989	cluster2	Streptomyces_rimosus_pseudoverticillatus_GCA_000717385.2	JNXZ01000763.1	pfam14408	Ribosomally synthesized peptide in actinomycetes. Ribosomally synthesized peptide that is usually in the gene neighborhood of a RimK-like ATP-grasp and an aspartyl-O-methylase. Gene contexts suggest that it is further modified by the ATP-grasp and the methylase. It might function in defense or development, or as a peptide antibiotic.	2020_Lee			ATP_grasp directon	GG
1503771133	cluster2	Streptomyces_rimosus_pseudoverticillatus_GCA_000717385.2	JNXZ01004346.1			2020_Lee			ATP_grasp directon	GG
1101437528	cluster2	Streptomyces_rimosus_pseudoverticillatus_GCA_001279345.1	LGCV01000018.1	pfam14408	Ribosomally synthesized peptide in actinomycetes. Ribosomally synthesized peptide that is usually in the gene neighborhood of a RimK-like ATP-grasp and an aspartyl-O-methylase. Gene contexts suggest that it is further modified by the ATP-grasp and the methylase. It might function in defense or development, or as a peptide antibiotic.	2020_Lee			ATP_grasp directon	GG
1076790921	cluster2	Streptomyces_rimosus_R6_500_GCA_000707925.1	JJNO01000015.1	pfam14408	Ribosomally synthesized peptide in actinomycetes. Ribosomally synthesized peptide that is usually in the gene neighborhood of a RimK-like ATP-grasp and an aspartyl-O-methylase. Gene contexts suggest that it is further modified by the ATP-grasp and the methylase. It might function in defense or development, or as a peptide antibiotic.	2020_Lee			ATP_grasp directon	GG
1076800181	cluster2	Streptomyces_rimosus_R6_500MV9_GCA_000707945.1	JMGX01000043.1	pfam14408	Ribosomally synthesized peptide in actinomycetes. Ribosomally synthesized peptide that is usually in the gene neighborhood of a RimK-like ATP-grasp and an aspartyl-O-methylase. Gene contexts suggest that it is further modified by the ATP-grasp and the methylase. It might function in defense or development, or as a peptide antibiotic.	2020_Lee			ATP_grasp directon	GG
1076804565	cluster2	Streptomyces_rimosus_R6_500MV9_R8_GCA_000707965.1	JMGY01000012.1	pfam14408	Ribosomally synthesized peptide in actinomycetes. Ribosomally synthesized peptide that is usually in the gene neighborhood of a RimK-like ATP-grasp and an aspartyl-O-methylase. Gene contexts suggest that it is further modified by the ATP-grasp and the methylase. It might function in defense or development, or as a peptide antibiotic.	2020_Lee			ATP_grasp directon	GG
1032973074	cluster2	Streptomyces_rimosus_rimosus_ATCC_10970_GCA_000331185.1	ANSJ01000109.1	pfam14408	Ribosomally synthesized peptide in actinomycetes. Ribosomally synthesized peptide that is usually in the gene neighborhood of a RimK-like ATP-grasp and an aspartyl-O-methylase. Gene contexts suggest that it is further modified by the ATP-grasp and the methylase. It might function in defense or development, or as a peptide antibiotic.	2020_Lee			ATP_grasp directon	GG
1503420025	cluster2	Streptomyces_rimosus_rimosus_GCA_000716515.1	JNWX01000054.1	pfam14408	Ribosomally synthesized peptide in actinomycetes. Ribosomally synthesized peptide that is usually in the gene neighborhood of a RimK-like ATP-grasp and an aspartyl-O-methylase. Gene contexts suggest that it is further modified by the ATP-grasp and the methylase. It might function in defense or development, or as a peptide antibiotic.	2020_Lee			ATP_grasp directon	GG
1503518985	cluster2	Streptomyces_rimosus_rimosus_GCA_000716745.1	JNYK01000042.1	pfam14408	Ribosomally synthesized peptide in actinomycetes. Ribosomally synthesized peptide that is usually in the gene neighborhood of a RimK-like ATP-grasp and an aspartyl-O-methylase. Gene contexts suggest that it is further modified by the ATP-grasp and the methylase. It might function in defense or development, or as a peptide antibiotic.	2020_Lee			ATP_grasp directon	GG
1503674367	cluster2	Streptomyces_rimosus_rimosus_GCA_000717145.2	JNXX01002140.1	pfam14408	Ribosomally synthesized peptide in actinomycetes. Ribosomally synthesized peptide that is usually in the gene neighborhood of a RimK-like ATP-grasp and an aspartyl-O-methylase. Gene contexts suggest that it is further modified by the ATP-grasp and the methylase. It might function in defense or development, or as a peptide antibiotic.	2020_Lee			ATP_grasp directon	GG
1503733092	cluster2	Streptomyces_rimosus_rimosus_GCA_000717285.1	JNYR01000021.1	pfam14408	Ribosomally synthesized peptide in actinomycetes. Ribosomally synthesized peptide that is usually in the gene neighborhood of a RimK-like ATP-grasp and an aspartyl-O-methylase. Gene contexts suggest that it is further modified by the ATP-grasp and the methylase. It might function in defense or development, or as a peptide antibiotic.	2020_Lee			ATP_grasp directon	GG
1503902484	cluster2	Streptomyces_rimosus_rimosus_GCA_000717815.1	JOBW01000015.1	TIGR04186	putative ATP-grasp target RiPP. A RiPP is a ribosomally produced, post-translationally modified peptide. This family regularly occurs next to ATP-grasp enzymes related to those of microviridin maturation and next to a methyltransferase.	2020_Lee			ATP_grasp directon	GG	Phhx[1-2]h
1503905171	cluster2	Streptomyces_rimosus_rimosus_GCA_000717815.1	JOBW01000043.1	pfam14408	Ribosomally synthesized peptide in actinomycetes. Ribosomally synthesized peptide that is usually in the gene neighborhood of a RimK-like ATP-grasp and an aspartyl-O-methylase. Gene contexts suggest that it is further modified by the ATP-grasp and the methylase. It might function in defense or development, or as a peptide antibiotic.	2020_Lee			ATP_grasp directon	GG
1503907352	cluster2	Streptomyces_rimosus_rimosus_GCA_000717815.1	JOBW01000088.1	pfam14408	Ribosomally synthesized peptide in actinomycetes. Ribosomally synthesized peptide that is usually in the gene neighborhood of a RimK-like ATP-grasp and an aspartyl-O-methylase. Gene contexts suggest that it is further modified by the ATP-grasp and the methylase. It might function in defense or development, or as a peptide antibiotic.	2020_Lee			ATP_grasp directon	GG
1504244420	cluster2	Streptomyces_rimosus_rimosus_GCA_000718715.1	JOBT01000314.1	pfam14408	Ribosomally synthesized peptide in actinomycetes. Ribosomally synthesized peptide that is usually in the gene neighborhood of a RimK-like ATP-grasp and an aspartyl-O-methylase. Gene contexts suggest that it is further modified by the ATP-grasp and the methylase. It might function in defense or development, or as a peptide antibiotic.	2020_Lee			ATP_grasp directon	GG
1504283211	cluster2	Streptomyces_rimosus_rimosus_GCA_000718835.1	JOCM01000046.1	pfam14408	Ribosomally synthesized peptide in actinomycetes. Ribosomally synthesized peptide that is usually in the gene neighborhood of a RimK-like ATP-grasp and an aspartyl-O-methylase. Gene contexts suggest that it is further modified by the ATP-grasp and the methylase. It might function in defense or development, or as a peptide antibiotic.	2020_Lee			ATP_grasp directon	GG
1504298529	cluster2	Streptomyces_rimosus_rimosus_GCA_000718865.1	JOCO01000047.1	pfam14408	Ribosomally synthesized peptide in actinomycetes. Ribosomally synthesized peptide that is usually in the gene neighborhood of a RimK-like ATP-grasp and an aspartyl-O-methylase. Gene contexts suggest that it is further modified by the ATP-grasp and the methylase. It might function in defense or development, or as a peptide antibiotic.	2020_Lee			ATP_grasp directon	GG
1504306034	cluster2	Streptomyces_rimosus_rimosus_GCA_000718895.1	JOCP01000047.1	pfam14408	Ribosomally synthesized peptide in actinomycetes. Ribosomally synthesized peptide that is usually in the gene neighborhood of a RimK-like ATP-grasp and an aspartyl-O-methylase. Gene contexts suggest that it is further modified by the ATP-grasp and the methylase. It might function in defense or development, or as a peptide antibiotic.	2020_Lee			ATP_grasp directon	GG
1504918032	cluster2	Streptomyces_rimosus_rimosus_GCA_000720565.1	JOBN01000049.1	pfam14408	Ribosomally synthesized peptide in actinomycetes. Ribosomally synthesized peptide that is usually in the gene neighborhood of a RimK-like ATP-grasp and an aspartyl-O-methylase. Gene contexts suggest that it is further modified by the ATP-grasp and the methylase. It might function in defense or development, or as a peptide antibiotic.	2020_Lee			ATP_grasp directon	GG
1504925321	cluster2	Streptomyces_rimosus_rimosus_GCA_000720595.1	JOBO01000037.1	pfam14408	Ribosomally synthesized peptide in actinomycetes. Ribosomally synthesized peptide that is usually in the gene neighborhood of a RimK-like ATP-grasp and an aspartyl-O-methylase. Gene contexts suggest that it is further modified by the ATP-grasp and the methylase. It might function in defense or development, or as a peptide antibiotic.	2020_Lee			ATP_grasp directon	GG
1504933503	cluster2	Streptomyces_rimosus_rimosus_GCA_000720605.1	JOBS01000053.1	pfam14408	Ribosomally synthesized peptide in actinomycetes. Ribosomally synthesized peptide that is usually in the gene neighborhood of a RimK-like ATP-grasp and an aspartyl-O-methylase. Gene contexts suggest that it is further modified by the ATP-grasp and the methylase. It might function in defense or development, or as a peptide antibiotic.	2020_Lee			ATP_grasp directon	GG
1504960870	cluster2	Streptomyces_rimosus_rimosus_GCA_000720685.1	JOCL01000020.1	pfam14408	Ribosomally synthesized peptide in actinomycetes. Ribosomally synthesized peptide that is usually in the gene neighborhood of a RimK-like ATP-grasp and an aspartyl-O-methylase. Gene contexts suggest that it is further modified by the ATP-grasp and the methylase. It might function in defense or development, or as a peptide antibiotic.	2020_Lee			ATP_grasp directon	GG
1504971110	cluster2	Streptomyces_rimosus_rimosus_GCA_000720715.1	JOCR01000079.1	pfam14408	Ribosomally synthesized peptide in actinomycetes. Ribosomally synthesized peptide that is usually in the gene neighborhood of a RimK-like ATP-grasp and an aspartyl-O-methylase. Gene contexts suggest that it is further modified by the ATP-grasp and the methylase. It might function in defense or development, or as a peptide antibiotic.	2020_Lee			ATP_grasp directon	GG
1504979083	cluster2	Streptomyces_rimosus_rimosus_GCA_000720725.1	JOCQ01000101.1	pfam14408	Ribosomally synthesized peptide in actinomycetes. Ribosomally synthesized peptide that is usually in the gene neighborhood of a RimK-like ATP-grasp and an aspartyl-O-methylase. Gene contexts suggest that it is further modified by the ATP-grasp and the methylase. It might function in defense or development, or as a peptide antibiotic.	2020_Lee			ATP_grasp directon	GG
1504980086	cluster2	Streptomyces_rimosus_rimosus_GCA_000720725.1	JOCQ01000147.1			2020_Lee			ATP_grasp directon	GG	Phhx[1-2]h
1505101120	cluster2	Streptomyces_rimosus_rimosus_GCA_000721045.1	JOEO01000058.1	pfam14408	Ribosomally synthesized peptide in actinomycetes. Ribosomally synthesized peptide that is usually in the gene neighborhood of a RimK-like ATP-grasp and an aspartyl-O-methylase. Gene contexts suggest that it is further modified by the ATP-grasp and the methylase. It might function in defense or development, or as a peptide antibiotic.	2020_Lee			ATP_grasp directon	GG
1505118003	cluster2	Streptomyces_rimosus_rimosus_GCA_000721085.1	JOET01000057.1	pfam14408	Ribosomally synthesized peptide in actinomycetes. Ribosomally synthesized peptide that is usually in the gene neighborhood of a RimK-like ATP-grasp and an aspartyl-O-methylase. Gene contexts suggest that it is further modified by the ATP-grasp and the methylase. It might function in defense or development, or as a peptide antibiotic.	2020_Lee			ATP_grasp directon	GG
1505340099	cluster2	Streptomyces_rimosus_rimosus_GCA_000721665.1	JOJJ01000063.1	pfam14408	Ribosomally synthesized peptide in actinomycetes. Ribosomally synthesized peptide that is usually in the gene neighborhood of a RimK-like ATP-grasp and an aspartyl-O-methylase. Gene contexts suggest that it is further modified by the ATP-grasp and the methylase. It might function in defense or development, or as a peptide antibiotic.	2020_Lee			ATP_grasp directon	GG
1505340201	cluster2	Streptomyces_rimosus_rimosus_GCA_000721665.1	JOJJ01000065.1			2020_Lee			ATP_grasp directon	GG
1101352376	cluster2	Streptomyces_rimosus_rimosus_GCA_001279015.1	LGCO01000275.1	pfam14408	Ribosomally synthesized peptide in actinomycetes. Ribosomally synthesized peptide that is usually in the gene neighborhood of a RimK-like ATP-grasp and an aspartyl-O-methylase. Gene contexts suggest that it is further modified by the ATP-grasp and the methylase. It might function in defense or development, or as a peptide antibiotic.	2020_Lee			ATP_grasp directon	GG
1101361365	cluster2	Streptomyces_rimosus_rimosus_GCA_001279065.1	LGCQ01000030.1			2020_Lee			ATP_grasp directon	GG
1101373116	cluster2	Streptomyces_rimosus_rimosus_GCA_001279075.1	LGCR01000291.1	pfam14408	Ribosomally synthesized peptide in actinomycetes. Ribosomally synthesized peptide that is usually in the gene neighborhood of a RimK-like ATP-grasp and an aspartyl-O-methylase. Gene contexts suggest that it is further modified by the ATP-grasp and the methylase. It might function in defense or development, or as a peptide antibiotic.	2020_Lee			ATP_grasp directon	GG
1101381962	cluster2	Streptomyces_rimosus_rimosus_GCA_001279095.1	LGCT01000294.1	pfam14408	Ribosomally synthesized peptide in actinomycetes. Ribosomally synthesized peptide that is usually in the gene neighborhood of a RimK-like ATP-grasp and an aspartyl-O-methylase. Gene contexts suggest that it is further modified by the ATP-grasp and the methylase. It might function in defense or development, or as a peptide antibiotic.	2020_Lee			ATP_grasp directon	GG
1101389568	cluster2	Streptomyces_rimosus_rimosus_GCA_001279105.1	LGCS01000357.1	pfam14408	Ribosomally synthesized peptide in actinomycetes. Ribosomally synthesized peptide that is usually in the gene neighborhood of a RimK-like ATP-grasp and an aspartyl-O-methylase. Gene contexts suggest that it is further modified by the ATP-grasp and the methylase. It might function in defense or development, or as a peptide antibiotic.	2020_Lee			ATP_grasp directon	GG
1101465152	cluster2	Streptomyces_rimosus_rimosus_GCA_001279375.1	LGCU01000362.1	pfam14408	Ribosomally synthesized peptide in actinomycetes. Ribosomally synthesized peptide that is usually in the gene neighborhood of a RimK-like ATP-grasp and an aspartyl-O-methylase. Gene contexts suggest that it is further modified by the ATP-grasp and the methylase. It might function in defense or development, or as a peptide antibiotic.	2020_Lee			ATP_grasp directon	GG
1115256378	cluster2	Streptomyces_rimosus_rimosus_GCA_001507395.1	LMWF01000273.1	pfam14408	Ribosomally synthesized peptide in actinomycetes. Ribosomally synthesized peptide that is usually in the gene neighborhood of a RimK-like ATP-grasp and an aspartyl-O-methylase. Gene contexts suggest that it is further modified by the ATP-grasp and the methylase. It might function in defense or development, or as a peptide antibiotic.	2020_Lee			ATP_grasp directon	GG
1106908461	cluster2	Streptomyces_Root1304_Root1304_GCA_001426405.1	LMEP01000001.1	pfam14408	Ribosomally synthesized peptide in actinomycetes. Ribosomally synthesized peptide that is usually in the gene neighborhood of a RimK-like ATP-grasp and an aspartyl-O-methylase. Gene contexts suggest that it is further modified by the ATP-grasp and the methylase. It might function in defense or development, or as a peptide antibiotic.	2020_Lee			ATP_grasp directon	GG
1106917301	cluster2	Streptomyces_Root1310_Root1310_GCA_001426425.1	LMEQ01000008.1	pfam14408	Ribosomally synthesized peptide in actinomycetes. Ribosomally synthesized peptide that is usually in the gene neighborhood of a RimK-like ATP-grasp and an aspartyl-O-methylase. Gene contexts suggest that it is further modified by the ATP-grasp and the methylase. It might function in defense or development, or as a peptide antibiotic.	2020_Lee			ATP_grasp directon
1106918891	cluster2	Streptomyces_Root1310_Root1310_GCA_001426425.1	LMEQ01000023.1	pfam14404	Ribosomally synthesized peptide in Streptomyces species. A ribosomally synthesized peptide related to microviridin and marinostatin, usually in the gene neighborhood of one or more RimK-like ATP-grasp. The gene-context suggests that it is further modified by the ATP-grasp. The peptide is predicted to function in a defensive or developmental role, or as an antibiotic.	2020_Lee	gr_11	BLAST	ATP_grasp directon		Phhx[1-2]h
1107494089	cluster2	Streptomyces_Root264_Root264_GCA_001428885.1	LMIZ01000040.1	pfam14404	Ribosomally synthesized peptide in Streptomyces species. A ribosomally synthesized peptide related to microviridin and marinostatin, usually in the gene neighborhood of one or more RimK-like ATP-grasp. The gene-context suggests that it is further modified by the ATP-grasp. The peptide is predicted to function in a defensive or developmental role, or as an antibiotic.	2020_Lee	gr_11	BLAST	ATP_grasp directon		Phhx[1-2]h
1106763343	cluster2	Streptomyces_Root369_Root369_GCA_001425805.1	LMDL01000023.1	pfam14404	Ribosomally synthesized peptide in Streptomyces species. A ribosomally synthesized peptide related to microviridin and marinostatin, usually in the gene neighborhood of one or more RimK-like ATP-grasp. The gene-context suggests that it is further modified by the ATP-grasp. The peptide is predicted to function in a defensive or developmental role, or as an antibiotic.	2020_Lee	gr_11	BLAST	ATP_grasp directon		Phhx[1-2]h
1107112989	cluster2	Streptomyces_Root55_Root55_GCA_001427245.1	LMFT01000011.1	TIGR04186	putative ATP-grasp target RiPP. A RiPP is a ribosomally produced, post-translationally modified peptide. This family regularly occurs next to ATP-grasp enzymes related to those of microviridin maturation and next to a methyltransferase.	2020_Lee			ATP_grasp directon	GG
1107228145	cluster2	Streptomyces_Root66D1_Root66D1_GCA_001427745.1	LMHG01000001.1	pfam14408	Ribosomally synthesized peptide in actinomycetes. Ribosomally synthesized peptide that is usually in the gene neighborhood of a RimK-like ATP-grasp and an aspartyl-O-methylase. Gene contexts suggest that it is further modified by the ATP-grasp and the methylase. It might function in defense or development, or as a peptide antibiotic.	2020_Lee			ATP_grasp directon	GG
1048815558	cluster2	Streptomyces_roseochromogenus_oscitans_DS_12_976_GCA_000497445.1	CM002285.1	pfam14408	Ribosomally synthesized peptide in actinomycetes. Ribosomally synthesized peptide that is usually in the gene neighborhood of a RimK-like ATP-grasp and an aspartyl-O-methylase. Gene contexts suggest that it is further modified by the ATP-grasp and the methylase. It might function in defense or development, or as a peptide antibiotic.	2020_Lee	gr_08		ATP_grasp directon		Phhx[1-2]h
1048818848	cluster2	Streptomyces_roseochromogenus_oscitans_DS_12_976_GCA_000497445.1	CM002285.1	pfam14404	Ribosomally synthesized peptide in Streptomyces species. A ribosomally synthesized peptide related to microviridin and marinostatin, usually in the gene neighborhood of one or more RimK-like ATP-grasp. The gene-context suggests that it is further modified by the ATP-grasp. The peptide is predicted to function in a defensive or developmental role, or as an antibiotic.	2020_Lee	gr_11	BLAST	ATP_grasp directon		Phhx[1-2]h
1048816420	cluster2	Streptomyces_roseochromogenus_oscitans_DS_12_976_GCA_000497445.1	CM002285.1			2020_Lee			ATP_grasp directon
1504448862	cluster2	Streptomyces_roseoverticillatus_NRRL_B_3500_GCA_000719265.1	JOFL01000012.1	pfam14408	Ribosomally synthesized peptide in actinomycetes. Ribosomally synthesized peptide that is usually in the gene neighborhood of a RimK-like ATP-grasp and an aspartyl-O-methylase. Gene contexts suggest that it is further modified by the ATP-grasp and the methylase. It might function in defense or development, or as a peptide antibiotic.	2020_Lee			ATP_grasp directon
1504449463	cluster2	Streptomyces_roseoverticillatus_NRRL_B_3500_GCA_000719265.1	JOFL01000016.1			2020_Lee			ATP_grasp directon
1085020200	cluster2	Streptomyces_RSD_27_RSD_27_GCA_000817655.1	JWZS01000425.1	pfam14408	Ribosomally synthesized peptide in actinomycetes. Ribosomally synthesized peptide that is usually in the gene neighborhood of a RimK-like ATP-grasp and an aspartyl-O-methylase. Gene contexts suggest that it is further modified by the ATP-grasp and the methylase. It might function in defense or development, or as a peptide antibiotic.	2020_Lee			ATP_grasp directon	GG
1088347107	cluster2	Streptomyces_rubellomurinus_indigoferus_GCA_000961865.1	JZKG01000028.1	pfam14408	Ribosomally synthesized peptide in actinomycetes. Ribosomally synthesized peptide that is usually in the gene neighborhood of a RimK-like ATP-grasp and an aspartyl-O-methylase. Gene contexts suggest that it is further modified by the ATP-grasp and the methylase. It might function in defense or development, or as a peptide antibiotic.	2020_Lee			ATP_grasp directon	GG	Phhx[1-2]h
1088344827	cluster2	Streptomyces_rubellomurinus_indigoferus_GCA_000961865.1	JZKG01000014.1			2020_Lee			ATP_grasp directon	GG	Phhx[1-2]h
1115703471	cluster2	Streptomyces_RV15_RV15_GCA_001514305.1	KQ949131.1	pfam14404	Ribosomally synthesized peptide in Streptomyces species. A ribosomally synthesized peptide related to microviridin and marinostatin, usually in the gene neighborhood of one or more RimK-like ATP-grasp. The gene-context suggests that it is further modified by the ATP-grasp. The peptide is predicted to function in a defensive or developmental role, or as an antibiotic.	2020_Lee	gr_11	BLAST	ATP_grasp directon		Phhx[1-2]h
1115702826	cluster2	Streptomyces_RV15_RV15_GCA_001514305.1	KQ949118.1	pfam14404	Ribosomally synthesized peptide in Streptomyces species. A ribosomally synthesized peptide related to microviridin and marinostatin, usually in the gene neighborhood of one or more RimK-like ATP-grasp. The gene-context suggests that it is further modified by the ATP-grasp. The peptide is predicted to function in a defensive or developmental role, or as an antibiotic.	2020_Lee			ATP_grasp directon
1205068391	cluster2	Streptomyces_S4_S4_GCA_000297715.1	FR873700.1	pfam14404	Ribosomally synthesized peptide in Streptomyces species. A ribosomally synthesized peptide related to microviridin and marinostatin, usually in the gene neighborhood of one or more RimK-like ATP-grasp. The gene-context suggests that it is further modified by the ATP-grasp. The peptide is predicted to function in a defensive or developmental role, or as an antibiotic.	2020_Lee		BLAST	ATP_grasp directon	GG	Phhx[1-2]h
1205068716	cluster2	Streptomyces_S4_S4_GCA_000297715.1	FR873700.1			2020_Lee			ATP_grasp directon	GG
1200662515	cluster2	Streptomyces_SA3_actF_SA3_actF_GCA_000179215.1	ADXB01000007.1	pfam14408	Ribosomally synthesized peptide in actinomycetes. Ribosomally synthesized peptide that is usually in the gene neighborhood of a RimK-like ATP-grasp and an aspartyl-O-methylase. Gene contexts suggest that it is further modified by the ATP-grasp and the methylase. It might function in defense or development, or as a peptide antibiotic.	2020_Lee	gr_08		ATP_grasp directon	GG
1200655559	cluster2	Streptomyces_SA3_actG_SA3_actG_GCA_000179195.1	ADXA01000004.1	pfam14408	Ribosomally synthesized peptide in actinomycetes. Ribosomally synthesized peptide that is usually in the gene neighborhood of a RimK-like ATP-grasp and an aspartyl-O-methylase. Gene contexts suggest that it is further modified by the ATP-grasp and the methylase. It might function in defense or development, or as a peptide antibiotic.	2020_Lee	gr_08		ATP_grasp directon	GG
1904926266	cluster2	Streptomyces_scabiei_84_232_GCA_001572115.1	LRSS01001328.1	pfam14404	Ribosomally synthesized peptide in Streptomyces species. A ribosomally synthesized peptide related to microviridin and marinostatin, usually in the gene neighborhood of one or more RimK-like ATP-grasp. The gene-context suggests that it is further modified by the ATP-grasp. The peptide is predicted to function in a defensive or developmental role, or as an antibiotic.	2020_Lee	gr_11		ATP_grasp directon
1903051670	cluster2	Streptomyces_scabiei_84_34_GCA_001550245.1	LRTN01001500.1	pfam14404	Ribosomally synthesized peptide in Streptomyces species. A ribosomally synthesized peptide related to microviridin and marinostatin, usually in the gene neighborhood of one or more RimK-like ATP-grasp. The gene-context suggests that it is further modified by the ATP-grasp. The peptide is predicted to function in a defensive or developmental role, or as an antibiotic.	2020_Lee	gr_11		ATP_grasp directon
1903019561	cluster2	Streptomyces_scabiei_85_08_GCA_001550215.1	LRQW01001258.1	pfam14404	Ribosomally synthesized peptide in Streptomyces species. A ribosomally synthesized peptide related to microviridin and marinostatin, usually in the gene neighborhood of one or more RimK-like ATP-grasp. The gene-context suggests that it is further modified by the ATP-grasp. The peptide is predicted to function in a defensive or developmental role, or as an antibiotic.	2020_Lee	gr_11		ATP_grasp directon
1003399819	cluster2	Streptomyces_scabiei_87_22_GCA_000091305.1	FN554889.1	pfam14404	Ribosomally synthesized peptide in Streptomyces species. A ribosomally synthesized peptide related to microviridin and marinostatin, usually in the gene neighborhood of one or more RimK-like ATP-grasp. The gene-context suggests that it is further modified by the ATP-grasp. The peptide is predicted to function in a defensive or developmental role, or as an antibiotic.	2020_Lee	gr_11	BLAST	ATP_grasp directon
1903030210	cluster2	Streptomyces_scabiei_95_18_GCA_001550225.1	LRQX01001506.1	pfam14404	Ribosomally synthesized peptide in Streptomyces species. A ribosomally synthesized peptide related to microviridin and marinostatin, usually in the gene neighborhood of one or more RimK-like ATP-grasp. The gene-context suggests that it is further modified by the ATP-grasp. The peptide is predicted to function in a defensive or developmental role, or as an antibiotic.	2020_Lee	gr_11		ATP_grasp directon
1905214040	cluster2	Streptomyces_scabiei_96_06_GCA_001579685.1	LSZY01001036.1	pfam14404	Ribosomally synthesized peptide in Streptomyces species. A ribosomally synthesized peptide related to microviridin and marinostatin, usually in the gene neighborhood of one or more RimK-like ATP-grasp. The gene-context suggests that it is further modified by the ATP-grasp. The peptide is predicted to function in a defensive or developmental role, or as an antibiotic.	2020_Lee	gr_11		ATP_grasp directon
1903042682	cluster2	Streptomyces_scabiei_96_08_GCA_001550235.1	LRTM01001277.1	pfam14404	Ribosomally synthesized peptide in Streptomyces species. A ribosomally synthesized peptide related to microviridin and marinostatin, usually in the gene neighborhood of one or more RimK-like ATP-grasp. The gene-context suggests that it is further modified by the ATP-grasp. The peptide is predicted to function in a defensive or developmental role, or as an antibiotic.	2020_Lee	gr_11		ATP_grasp directon
1903060347	cluster2	Streptomyces_scabiei_96_15_GCA_001550295.1	LRTO01001305.1	pfam14404	Ribosomally synthesized peptide in Streptomyces species. A ribosomally synthesized peptide related to microviridin and marinostatin, usually in the gene neighborhood of one or more RimK-like ATP-grasp. The gene-context suggests that it is further modified by the ATP-grasp. The peptide is predicted to function in a defensive or developmental role, or as an antibiotic.	2020_Lee	gr_11		ATP_grasp directon
1079241617	cluster2	Streptomyces_scabiei_NCPPB_4066_GCA_000738715.1	KL997510.1	pfam14404	Ribosomally synthesized peptide in Streptomyces species. A ribosomally synthesized peptide related to microviridin and marinostatin, usually in the gene neighborhood of one or more RimK-like ATP-grasp. The gene-context suggests that it is further modified by the ATP-grasp. The peptide is predicted to function in a defensive or developmental role, or as an antibiotic.	2020_Lee	gr_11	BLAST	ATP_grasp directon
1701936466	cluster2	Streptomyces_scabiei_NRRL_B_16523_GCA_001005405.1	LBNJ01000561.1	pfam14404	Ribosomally synthesized peptide in Streptomyces species. A ribosomally synthesized peptide related to microviridin and marinostatin, usually in the gene neighborhood of one or more RimK-like ATP-grasp. The gene-context suggests that it is further modified by the ATP-grasp. The peptide is predicted to function in a defensive or developmental role, or as an antibiotic.	2020_Lee	gr_11		ATP_grasp directon
1114922566	cluster2	Streptomyces_scabiei_S58_GCA_001485125.1	BCMM01000054.1	pfam14404	Ribosomally synthesized peptide in Streptomyces species. A ribosomally synthesized peptide related to microviridin and marinostatin, usually in the gene neighborhood of one or more RimK-like ATP-grasp. The gene-context suggests that it is further modified by the ATP-grasp. The peptide is predicted to function in a defensive or developmental role, or as an antibiotic.	2020_Lee	gr_11	BLAST	ATP_grasp directon
1300854092	cluster2	Streptomyces_scabrisporus_DSM_41855_GCA_000372745.1	KB889699.1			2020_Lee		BLAST	ATP_grasp directon	GG	Phhx[1-2]h
1300848038	cluster2	Streptomyces_scabrisporus_DSM_41855_GCA_000372745.1	KB889581.1			2020_Lee		BLAST	ATP_grasp directon	GG	Phhx[1-2]h
1300848373	cluster2	Streptomyces_scabrisporus_DSM_41855_GCA_000372745.1	KB889594.1			2020_Lee			ATP_grasp directon	GG	Phhx[1-2]h
1300851185	cluster2	Streptomyces_scabrisporus_DSM_41855_GCA_000372745.1	KB889672.1			2020_Lee			ATP_grasp directon	GG
1300856082	cluster2	Streptomyces_scabrisporus_DSM_41855_GCA_000372745.1	KB889739.1			2020_Lee			ATP_grasp directon	GG
1300853643	cluster2	Streptomyces_scabrisporus_DSM_41855_GCA_000372745.1	KB889695.1			2020_Lee			ATP_grasp directon	GG
1504387033	cluster2	Streptomyces_sclerotialus_NRRL_B_2317_GCA_000719105.1	JODX01000007.1	pfam14404	Ribosomally synthesized peptide in Streptomyces species. A ribosomally synthesized peptide related to microviridin and marinostatin, usually in the gene neighborhood of one or more RimK-like ATP-grasp. The gene-context suggests that it is further modified by the ATP-grasp. The peptide is predicted to function in a defensive or developmental role, or as an antibiotic.	2020_Lee	gr_11	BLAST	ATP_grasp directon
1505860512	cluster2	Streptomyces_seoulensis_NRRL_B_24310_GCA_000725795.1	JNXP01000026.1	pfam14404	Ribosomally synthesized peptide in Streptomyces species. A ribosomally synthesized peptide related to microviridin and marinostatin, usually in the gene neighborhood of one or more RimK-like ATP-grasp. The gene-context suggests that it is further modified by the ATP-grasp. The peptide is predicted to function in a defensive or developmental role, or as an antibiotic.	2020_Lee	gr_11	BLAST	ATP_grasp directon
1114722145	cluster2	Streptomyces_silvensis_ATCC_53525_GCA_001482415.1	LOCL01000052.1	pfam14408	Ribosomally synthesized peptide in actinomycetes. Ribosomally synthesized peptide that is usually in the gene neighborhood of a RimK-like ATP-grasp and an aspartyl-O-methylase. Gene contexts suggest that it is further modified by the ATP-grasp and the methylase. It might function in defense or development, or as a peptide antibiotic.	2020_Lee	gr_08		ATP_grasp directon		Phhx[1-2]h
1114717131	cluster2	Streptomyces_silvensis_ATCC_53525_GCA_001482415.1	LOCL01000026.1	pfam14408	Ribosomally synthesized peptide in actinomycetes. Ribosomally synthesized peptide that is usually in the gene neighborhood of a RimK-like ATP-grasp and an aspartyl-O-methylase. Gene contexts suggest that it is further modified by the ATP-grasp and the methylase. It might function in defense or development, or as a peptide antibiotic.	2020_Lee			ATP_grasp directon
1114719684	cluster2	Streptomyces_silvensis_ATCC_53525_GCA_001482415.1	LOCL01000034.1			2020_Lee			ATP_grasp directon	GG
1029968808	cluster2	Streptomyces_SM8_SM8_GCA_000299175.1	AMPN01000310.1	pfam14408	Ribosomally synthesized peptide in actinomycetes. Ribosomally synthesized peptide that is usually in the gene neighborhood of a RimK-like ATP-grasp and an aspartyl-O-methylase. Gene contexts suggest that it is further modified by the ATP-grasp and the methylase. It might function in defense or development, or as a peptide antibiotic.	2020_Lee	gr_08		ATP_grasp directon
1501406084	cluster2	Streptomyces_SolWspMP_sol2th_SolWspMP_sol2th_GCA_000647875.1	KK240936.1	TIGR04186	putative ATP-grasp target RiPP. A RiPP is a ribosomally produced, post-translationally modified peptide. This family regularly occurs next to ATP-grasp enzymes related to those of microviridin maturation and next to a methyltransferase.	2020_Lee			ATP_grasp directon
1203189409	cluster2	Streptomyces_somaliensis_DSM_40738_GCA_000258595.1	AJJM01000015.1	pfam14408	Ribosomally synthesized peptide in actinomycetes. Ribosomally synthesized peptide that is usually in the gene neighborhood of a RimK-like ATP-grasp and an aspartyl-O-methylase. Gene contexts suggest that it is further modified by the ATP-grasp and the methylase. It might function in defense or development, or as a peptide antibiotic.	2020_Lee			ATP_grasp directon
1017562018	cluster2	Streptomyces_SPB074_SPB074_GCA_000154905.1	GG770539.1	pfam14408	Ribosomally synthesized peptide in actinomycetes. Ribosomally synthesized peptide that is usually in the gene neighborhood of a RimK-like ATP-grasp and an aspartyl-O-methylase. Gene contexts suggest that it is further modified by the ATP-grasp and the methylase. It might function in defense or development, or as a peptide antibiotic.	2020_Lee	gr_08		ATP_grasp directon	GG	Phhx[1-2]h
1017565039	cluster2	Streptomyces_SPB074_SPB074_GCA_000154905.1	GG770539.1	pfam14408	Ribosomally synthesized peptide in actinomycetes. Ribosomally synthesized peptide that is usually in the gene neighborhood of a RimK-like ATP-grasp and an aspartyl-O-methylase. Gene contexts suggest that it is further modified by the ATP-grasp and the methylase. It might function in defense or development, or as a peptide antibiotic.	2020_Lee	gr_08		ATP_grasp directon	GG
1018187785	cluster2	Streptomyces_SPB78_SPB78_GCA_000158855.1	GG657742.1	pfam14408	Ribosomally synthesized peptide in actinomycetes. Ribosomally synthesized peptide that is usually in the gene neighborhood of a RimK-like ATP-grasp and an aspartyl-O-methylase. Gene contexts suggest that it is further modified by the ATP-grasp and the methylase. It might function in defense or development, or as a peptide antibiotic.	2020_Lee	gr_08		ATP_grasp directon	GG
1503018760	cluster2	Streptomyces_speibonae_NRRL_B_24240_GCA_000715605.1	KL568615.1	pfam14404	Ribosomally synthesized peptide in Streptomyces species. A ribosomally synthesized peptide related to microviridin and marinostatin, usually in the gene neighborhood of one or more RimK-like ATP-grasp. The gene-context suggests that it is further modified by the ATP-grasp. The peptide is predicted to function in a defensive or developmental role, or as an antibiotic.	2020_Lee	gr_11	BLAST	ATP_grasp directon		Phhx[1-2]h
1503012892	cluster2	Streptomyces_speibonae_NRRL_B_24240_GCA_000715605.1	KL568533.1			2020_Lee			ATP_grasp directon	GG	Phhx[1-2]h
1904776737	cluster2	Streptomyces_sporocinereus_NBRC_100766_GCA_001570645.1	BCAN01000035.1	pfam14404	Ribosomally synthesized peptide in Streptomyces species. A ribosomally synthesized peptide related to microviridin and marinostatin, usually in the gene neighborhood of one or more RimK-like ATP-grasp. The gene-context suggests that it is further modified by the ATP-grasp. The peptide is predicted to function in a defensive or developmental role, or as an antibiotic.	2020_Lee	gr_11	BLAST	ATP_grasp directon		Phhx[1-2]h
1702096974	cluster2	Streptomyces_stelliscabiei_NRRL_B_24447_GCA_001008135.1	LBNW01000313.1	pfam14404	Ribosomally synthesized peptide in Streptomyces species. A ribosomally synthesized peptide related to microviridin and marinostatin, usually in the gene neighborhood of one or more RimK-like ATP-grasp. The gene-context suggests that it is further modified by the ATP-grasp. The peptide is predicted to function in a defensive or developmental role, or as an antibiotic.	2020_Lee	gr_11	BLAST	ATP_grasp directon
1097599602	cluster2	Streptomyces_stelliscabiei_P3825_GCA_001189035.1	KQ257843.1	pfam14404	Ribosomally synthesized peptide in Streptomyces species. A ribosomally synthesized peptide related to microviridin and marinostatin, usually in the gene neighborhood of one or more RimK-like ATP-grasp. The gene-context suggests that it is further modified by the ATP-grasp. The peptide is predicted to function in a defensive or developmental role, or as an antibiotic.	2020_Lee	gr_11	BLAST	ATP_grasp directon
1302329083	cluster2	Streptomyces_sulphureus_DSM_40104_GCA_000381025.1	KB905827.1	TIGR04186	putative ATP-grasp target RiPP. A RiPP is a ribosomally produced, post-translationally modified peptide. This family regularly occurs next to ATP-grasp enzymes related to those of microviridin maturation and next to a methyltransferase.	2020_Lee	gr_08		ATP_grasp directon		Phhx[1-2]h
1017586595	cluster2	Streptomyces_sviceus_ATCC_29083_GCA_000154965.1	CM000951.1	pfam14404	Ribosomally synthesized peptide in Streptomyces species. A ribosomally synthesized peptide related to microviridin and marinostatin, usually in the gene neighborhood of one or more RimK-like ATP-grasp. The gene-context suggests that it is further modified by the ATP-grasp. The peptide is predicted to function in a defensive or developmental role, or as an antibiotic.	2020_Lee	gr_11	BLAST	ATP_grasp directon		Phhx[1-2]h
1305137012	cluster2	Streptomyces_TAA040_TAA040_GCA_000424845.1	AUKR01000002.1	pfam14408	Ribosomally synthesized peptide in actinomycetes. Ribosomally synthesized peptide that is usually in the gene neighborhood of a RimK-like ATP-grasp and an aspartyl-O-methylase. Gene contexts suggest that it is further modified by the ATP-grasp and the methylase. It might function in defense or development, or as a peptide antibiotic.	2020_Lee			ATP_grasp directon
1305136978	cluster2	Streptomyces_TAA040_TAA040_GCA_000424845.1	AUKR01000002.1	pfam14408	Ribosomally synthesized peptide in actinomycetes. Ribosomally synthesized peptide that is usually in the gene neighborhood of a RimK-like ATP-grasp and an aspartyl-O-methylase. Gene contexts suggest that it is further modified by the ATP-grasp and the methylase. It might function in defense or development, or as a peptide antibiotic.	2020_Lee	gr_08		ATP_grasp directon
1121201100	cluster2	Streptomyces_thermoautotrophicus_H1_GCA_001543925.1	LAXD01000001.1	TIGR04186	putative ATP-grasp target RiPP. A RiPP is a ribosomally produced, post-translationally modified peptide. This family regularly occurs next to ATP-grasp enzymes related to those of microviridin maturation and next to a methyltransferase.	2020_Lee			ATP_grasp directon	GG
1121198740	cluster2	Streptomyces_thermoautotrophicus_H1_GCA_001543925.1	LAXD01000001.1	pfam14408	Ribosomally synthesized peptide in actinomycetes. Ribosomally synthesized peptide that is usually in the gene neighborhood of a RimK-like ATP-grasp and an aspartyl-O-methylase. Gene contexts suggest that it is further modified by the ATP-grasp and the methylase. It might function in defense or development, or as a peptide antibiotic.	2020_Lee			ATP_grasp directon	GG	Phhx[1-2]h
1402540461	cluster2	Streptomyces_thermolilacinus_SPC6_GCA_000478605.1	ASHX01000002.1	pfam14404	Ribosomally synthesized peptide in Streptomyces species. A ribosomally synthesized peptide related to microviridin and marinostatin, usually in the gene neighborhood of one or more RimK-like ATP-grasp. The gene-context suggests that it is further modified by the ATP-grasp. The peptide is predicted to function in a defensive or developmental role, or as an antibiotic.	2020_Lee		BLAST	ATP_grasp directon		Phhx[1-2]h
1505397568	cluster2	Streptomyces_thermotolerans_NRRL_WC_3628_GCA_000721965.1	KL585539.1	pfam14408	Ribosomally synthesized peptide in actinomycetes. Ribosomally synthesized peptide that is usually in the gene neighborhood of a RimK-like ATP-grasp and an aspartyl-O-methylase. Gene contexts suggest that it is further modified by the ATP-grasp and the methylase. It might function in defense or development, or as a peptide antibiotic.	2020_Lee			ATP_grasp directon
1505402351	cluster2	Streptomyces_thermotolerans_NRRL_WC_3628_GCA_000721965.1	KL585658.1	pfam14404	Ribosomally synthesized peptide in Streptomyces species. A ribosomally synthesized peptide related to microviridin and marinostatin, usually in the gene neighborhood of one or more RimK-like ATP-grasp. The gene-context suggests that it is further modified by the ATP-grasp. The peptide is predicted to function in a defensive or developmental role, or as an antibiotic.	2020_Lee			ATP_grasp directon		Phhx[1-2]h
1505394333	cluster2	Streptomyces_thermotolerans_NRRL_WC_3628_GCA_000721965.1	KL585479.1			2020_Lee	gr_08		ATP_grasp directon
1203281031	cluster2	Streptomyces_TOR3209_TOR3209_GCA_000259895.1	AGNH01000321.1	pfam14404	Ribosomally synthesized peptide in Streptomyces species. A ribosomally synthesized peptide related to microviridin and marinostatin, usually in the gene neighborhood of one or more RimK-like ATP-grasp. The gene-context suggests that it is further modified by the ATP-grasp. The peptide is predicted to function in a defensive or developmental role, or as an antibiotic.	2020_Lee	gr_11	BLAST	ATP_grasp directon		Phhx[1-2]h
1806997135	cluster2	Streptomyces_torulosus_NRRL_B_3889_GCA_001419765.1	LIRK01000491.1	pfam14404	Ribosomally synthesized peptide in Streptomyces species. A ribosomally synthesized peptide related to microviridin and marinostatin, usually in the gene neighborhood of one or more RimK-like ATP-grasp. The gene-context suggests that it is further modified by the ATP-grasp. The peptide is predicted to function in a defensive or developmental role, or as an antibiotic.	2020_Lee	gr_11	BLAST	ATP_grasp directon
1077958983	cluster2	Streptomyces_toyocaensis_NRRL_15009_GCA_000725125.1	JFCB01000003.1	pfam14408	Ribosomally synthesized peptide in actinomycetes. Ribosomally synthesized peptide that is usually in the gene neighborhood of a RimK-like ATP-grasp and an aspartyl-O-methylase. Gene contexts suggest that it is further modified by the ATP-grasp and the methylase. It might function in defense or development, or as a peptide antibiotic.	2020_Lee			ATP_grasp directon	GG	Phhx[1-2]h
1077958560	cluster2	Streptomyces_toyocaensis_NRRL_15009_GCA_000725125.1	JFCB01000001.1	pfam14408	Ribosomally synthesized peptide in actinomycetes. Ribosomally synthesized peptide that is usually in the gene neighborhood of a RimK-like ATP-grasp and an aspartyl-O-methylase. Gene contexts suggest that it is further modified by the ATP-grasp and the methylase. It might function in defense or development, or as a peptide antibiotic.	2020_Lee			ATP_grasp directon		Phhx[1-2]h
1077958800	cluster2	Streptomyces_toyocaensis_NRRL_15009_GCA_000725125.1	JFCB01000002.1	pfam14404	Ribosomally synthesized peptide in Streptomyces species. A ribosomally synthesized peptide related to microviridin and marinostatin, usually in the gene neighborhood of one or more RimK-like ATP-grasp. The gene-context suggests that it is further modified by the ATP-grasp. The peptide is predicted to function in a defensive or developmental role, or as an antibiotic.	2020_Lee	gr_11	BLAST	ATP_grasp directon		Phhx[1-2]h
1806722680	cluster2	Streptomyces_TP_A0356_TP_A0356_GCA_001417775.1	BBZJ01000016.1	pfam14408	Ribosomally synthesized peptide in actinomycetes. Ribosomally synthesized peptide that is usually in the gene neighborhood of a RimK-like ATP-grasp and an aspartyl-O-methylase. Gene contexts suggest that it is further modified by the ATP-grasp and the methylase. It might function in defense or development, or as a peptide antibiotic.	2020_Lee			ATP_grasp directon
1806720383	cluster2	Streptomyces_TP_A0356_TP_A0356_GCA_001417775.1	BBZJ01000012.1	pfam14404	Ribosomally synthesized peptide in Streptomyces species. A ribosomally synthesized peptide related to microviridin and marinostatin, usually in the gene neighborhood of one or more RimK-like ATP-grasp. The gene-context suggests that it is further modified by the ATP-grasp. The peptide is predicted to function in a defensive or developmental role, or as an antibiotic.	2020_Lee	gr_11	BLAST	ATP_grasp directon
1803191407	cluster2	Streptomyces_TP_A0875_TP_A0875_GCA_001293595.1	BBZE01000006.1	TIGR04186	putative ATP-grasp target RiPP. A RiPP is a ribosomally produced, post-translationally modified peptide. This family regularly occurs next to ATP-grasp enzymes related to those of microviridin maturation and next to a methyltransferase.	2020_Lee			ATP_grasp directon	GG	Phhx[1-2]h
1803193790	cluster2	Streptomyces_TP_A0875_TP_A0875_GCA_001293595.1	BBZE01000011.1	pfam14408	Ribosomally synthesized peptide in actinomycetes. Ribosomally synthesized peptide that is usually in the gene neighborhood of a RimK-like ATP-grasp and an aspartyl-O-methylase. Gene contexts suggest that it is further modified by the ATP-grasp and the methylase. It might function in defense or development, or as a peptide antibiotic.	2020_Lee	gr_08		ATP_grasp directon
1803190886	cluster2	Streptomyces_TP_A0875_TP_A0875_GCA_001293595.1	BBZE01000005.1	pfam14404	Ribosomally synthesized peptide in Streptomyces species. A ribosomally synthesized peptide related to microviridin and marinostatin, usually in the gene neighborhood of one or more RimK-like ATP-grasp. The gene-context suggests that it is further modified by the ATP-grasp. The peptide is predicted to function in a defensive or developmental role, or as an antibiotic.	2020_Lee	gr_11	BLAST	ATP_grasp directon		Phhx[1-2]h
1803194307	cluster2	Streptomyces_TP_A0875_TP_A0875_GCA_001293595.1	BBZE01000014.1			2020_Lee			ATP_grasp directon		Phhx[1-2]h
1803193942	cluster2	Streptomyces_TP_A0875_TP_A0875_GCA_001293595.1	BBZE01000012.1			2020_Lee			ATP_grasp directon
1029771806	cluster2	Streptomyces_tsukubensis_NRRL18488_GCA_000297155.2	AJSZ01000954.1	pfam14404	Ribosomally synthesized peptide in Streptomyces species. A ribosomally synthesized peptide related to microviridin and marinostatin, usually in the gene neighborhood of one or more RimK-like ATP-grasp. The gene-context suggests that it is further modified by the ATP-grasp. The peptide is predicted to function in a defensive or developmental role, or as an antibiotic.	2020_Lee	gr_11	BLAST	ATP_grasp directon		Phhx[1-2]h
1062508049	cluster2	Streptomyces_Tu_6176_Tu_6176_GCA_000611795.1	KK106992.1	pfam14404	Ribosomally synthesized peptide in Streptomyces species. A ribosomally synthesized peptide related to microviridin and marinostatin, usually in the gene neighborhood of one or more RimK-like ATP-grasp. The gene-context suggests that it is further modified by the ATP-grasp. The peptide is predicted to function in a defensive or developmental role, or as an antibiotic.	2020_Lee	gr_11	BLAST	ATP_grasp directon		Phhx[1-2]h
1032947310	cluster2	Streptomyces_turgidiscabies_Car8_GCA_000331005.1	AEJB01000372.1	TIGR04186	putative ATP-grasp target RiPP. A RiPP is a ribosomally produced, post-translationally modified peptide. This family regularly occurs next to ATP-grasp enzymes related to those of microviridin maturation and next to a methyltransferase.	2020_Lee			ATP_grasp directon		Phhx[1-2]h
1032945969	cluster2	Streptomyces_turgidiscabies_Car8_GCA_000331005.1	AEJB01000324.1	pfam14404	Ribosomally synthesized peptide in Streptomyces species. A ribosomally synthesized peptide related to microviridin and marinostatin, usually in the gene neighborhood of one or more RimK-like ATP-grasp. The gene-context suggests that it is further modified by the ATP-grasp. The peptide is predicted to function in a defensive or developmental role, or as an antibiotic.	2020_Lee	gr_11	BLAST	ATP_grasp directon	GG
1114925804	cluster2	Streptomyces_turgidiscabies_T45_GCA_001485145.1	BCMN01000004.1	TIGR04186	putative ATP-grasp target RiPP. A RiPP is a ribosomally produced, post-translationally modified peptide. This family regularly occurs next to ATP-grasp enzymes related to those of microviridin maturation and next to a methyltransferase.	2020_Lee			ATP_grasp directon		Phhx[1-2]h
1114927193	cluster2	Streptomyces_turgidiscabies_T45_GCA_001485145.1	BCMN01000008.1	pfam14404	Ribosomally synthesized peptide in Streptomyces species. A ribosomally synthesized peptide related to microviridin and marinostatin, usually in the gene neighborhood of one or more RimK-like ATP-grasp. The gene-context suggests that it is further modified by the ATP-grasp. The peptide is predicted to function in a defensive or developmental role, or as an antibiotic.	2020_Lee	gr_11	BLAST	ATP_grasp directon	GG
1501682970	cluster2	Streptomyces_UNC401CLCol_UNC401CLCol_GCA_000686765.1	JMLN01000004.1	pfam14404	Ribosomally synthesized peptide in Streptomyces species. A ribosomally synthesized peptide related to microviridin and marinostatin, usually in the gene neighborhood of one or more RimK-like ATP-grasp. The gene-context suggests that it is further modified by the ATP-grasp. The peptide is predicted to function in a defensive or developmental role, or as an antibiotic.	2020_Lee	gr_11	BLAST	ATP_grasp directon		Phhx[1-2]h
1502191995	cluster2	Streptomyces_URHA0041_URHA0041_GCA_000701325.1	JNIH01000022.1	pfam14408	Ribosomally synthesized peptide in actinomycetes. Ribosomally synthesized peptide that is usually in the gene neighborhood of a RimK-like ATP-grasp and an aspartyl-O-methylase. Gene contexts suggest that it is further modified by the ATP-grasp and the methylase. It might function in defense or development, or as a peptide antibiotic.	2020_Lee			ATP_grasp directon	GG	Phhx[1-2]h
1502192026	cluster2	Streptomyces_URHA0041_URHA0041_GCA_000701325.1	JNIH01000022.1			2020_Lee			ATP_grasp directon		Phhx[1-2]h
1087589888	cluster2	Streptomyces_variegatus_NRRL_B_16380_GCA_000955965.1	JYJH01000004.1	pfam14408	Ribosomally synthesized peptide in actinomycetes. Ribosomally synthesized peptide that is usually in the gene neighborhood of a RimK-like ATP-grasp and an aspartyl-O-methylase. Gene contexts suggest that it is further modified by the ATP-grasp and the methylase. It might function in defense or development, or as a peptide antibiotic.	2020_Lee			ATP_grasp directon	GG
1087591089	cluster2	Streptomyces_variegatus_NRRL_B_16380_GCA_000955965.1	JYJH01000041.1	pfam14404	Ribosomally synthesized peptide in Streptomyces species. A ribosomally synthesized peptide related to microviridin and marinostatin, usually in the gene neighborhood of one or more RimK-like ATP-grasp. The gene-context suggests that it is further modified by the ATP-grasp. The peptide is predicted to function in a defensive or developmental role, or as an antibiotic.	2020_Lee	gr_11	BLAST	ATP_grasp directon		Phhx[1-2]h
1025605877	cluster2	Streptomyces_venezuelae_ATCC_10712_GCA_000253235.1	FR845719.1	pfam14408	Ribosomally synthesized peptide in actinomycetes. Ribosomally synthesized peptide that is usually in the gene neighborhood of a RimK-like ATP-grasp and an aspartyl-O-methylase. Gene contexts suggest that it is further modified by the ATP-grasp and the methylase. It might function in defense or development, or as a peptide antibiotic.	2020_Lee	gr_08		ATP_grasp directon
1503910796	cluster2	Streptomyces_violaceoruber_NRRL_S_12_GCA_000717845.1	JOCE01000014.1	pfam14408	Ribosomally synthesized peptide in actinomycetes. Ribosomally synthesized peptide that is usually in the gene neighborhood of a RimK-like ATP-grasp and an aspartyl-O-methylase. Gene contexts suggest that it is further modified by the ATP-grasp and the methylase. It might function in defense or development, or as a peptide antibiotic.	2020_Lee			ATP_grasp directon	GG	Phhx[1-2]h
1503908587	cluster2	Streptomyces_violaceoruber_NRRL_S_12_GCA_000717845.1	JOCE01000001.1	pfam14404	Ribosomally synthesized peptide in Streptomyces species. A ribosomally synthesized peptide related to microviridin and marinostatin, usually in the gene neighborhood of one or more RimK-like ATP-grasp. The gene-context suggests that it is further modified by the ATP-grasp. The peptide is predicted to function in a defensive or developmental role, or as an antibiotic.	2020_Lee	gr_11	BLAST	ATP_grasp directon		Phhx[1-2]h
1505015170	cluster2	Streptomyces_violaceoruber_NRRL_S_981_GCA_000720805.1	JODI01000089.1	pfam14408	Ribosomally synthesized peptide in actinomycetes. Ribosomally synthesized peptide that is usually in the gene neighborhood of a RimK-like ATP-grasp and an aspartyl-O-methylase. Gene contexts suggest that it is further modified by the ATP-grasp and the methylase. It might function in defense or development, or as a peptide antibiotic.	2020_Lee	gr_08		ATP_grasp directon
1505008667	cluster2	Streptomyces_violaceoruber_NRRL_S_981_GCA_000720805.1	JODI01000007.1	pfam14404	Ribosomally synthesized peptide in Streptomyces species. A ribosomally synthesized peptide related to microviridin and marinostatin, usually in the gene neighborhood of one or more RimK-like ATP-grasp. The gene-context suggests that it is further modified by the ATP-grasp. The peptide is predicted to function in a defensive or developmental role, or as an antibiotic.	2020_Lee	gr_11	BLAST	ATP_grasp directon		Phhx[1-2]h
1503962051	cluster2	Streptomyces_violaceorubidus_NRRL_B_16381_GCA_000717995.1	JODM01000003.1	pfam14408	Ribosomally synthesized peptide in actinomycetes. Ribosomally synthesized peptide that is usually in the gene neighborhood of a RimK-like ATP-grasp and an aspartyl-O-methylase. Gene contexts suggest that it is further modified by the ATP-grasp and the methylase. It might function in defense or development, or as a peptide antibiotic.	2020_Lee			ATP_grasp directon	GG	Phhx[1-2]h
1503964160	cluster2	Streptomyces_violaceorubidus_NRRL_B_16381_GCA_000717995.1	JODM01000014.1	pfam14404	Ribosomally synthesized peptide in Streptomyces species. A ribosomally synthesized peptide related to microviridin and marinostatin, usually in the gene neighborhood of one or more RimK-like ATP-grasp. The gene-context suggests that it is further modified by the ATP-grasp. The peptide is predicted to function in a defensive or developmental role, or as an antibiotic.	2020_Lee	gr_11	BLAST	ATP_grasp directon		Phhx[1-2]h
1503039957	cluster2	Streptomyces_violaceus_NRRL_B_2867_GCA_000715635.1	KL569202.1	pfam14408	Ribosomally synthesized peptide in actinomycetes. Ribosomally synthesized peptide that is usually in the gene neighborhood of a RimK-like ATP-grasp and an aspartyl-O-methylase. Gene contexts suggest that it is further modified by the ATP-grasp and the methylase. It might function in defense or development, or as a peptide antibiotic.	2020_Lee			ATP_grasp directon	GG
1115468903	cluster2	Streptomyces_violaceusniger_NRRL_F_8817_GCA_001509775.1	LLZJ01000004.1	TIGR04186	putative ATP-grasp target RiPP. A RiPP is a ribosomally produced, post-translationally modified peptide. This family regularly occurs next to ATP-grasp enzymes related to those of microviridin maturation and next to a methyltransferase.	2020_Lee			ATP_grasp directon	GG	Phhx[1-2]h
1115474067	cluster2	Streptomyces_violaceusniger_NRRL_F_8817_GCA_001509775.1	LLZJ01000381.1	pfam14408	Ribosomally synthesized peptide in actinomycetes. Ribosomally synthesized peptide that is usually in the gene neighborhood of a RimK-like ATP-grasp and an aspartyl-O-methylase. Gene contexts suggest that it is further modified by the ATP-grasp and the methylase. It might function in defense or development, or as a peptide antibiotic.	2020_Lee			ATP_grasp directon	GG
1115471395	cluster2	Streptomyces_violaceusniger_NRRL_F_8817_GCA_001509775.1	LLZJ01000188.1	pfam14408	Ribosomally synthesized peptide in actinomycetes. Ribosomally synthesized peptide that is usually in the gene neighborhood of a RimK-like ATP-grasp and an aspartyl-O-methylase. Gene contexts suggest that it is further modified by the ATP-grasp and the methylase. It might function in defense or development, or as a peptide antibiotic.	2020_Lee	gr_08		ATP_grasp directon
1115475275	cluster2	Streptomyces_violaceusniger_NRRL_F_8817_GCA_001509775.1	LLZJ01000403.1	pfam14404	Ribosomally synthesized peptide in Streptomyces species. A ribosomally synthesized peptide related to microviridin and marinostatin, usually in the gene neighborhood of one or more RimK-like ATP-grasp. The gene-context suggests that it is further modified by the ATP-grasp. The peptide is predicted to function in a defensive or developmental role, or as an antibiotic.	2020_Lee	gr_11	BLAST	ATP_grasp directon		Phhx[1-2]h
1115471337	cluster2	Streptomyces_violaceusniger_NRRL_F_8817_GCA_001509775.1	LLZJ01000188.1			2020_Lee			ATP_grasp directon		Phhx[1-2]h
1003763422	cluster2	Streptomyces_violaceusniger_Tu_4113_GCA_000147815.3	CP002994.1	TIGR04186	putative ATP-grasp target RiPP. A RiPP is a ribosomally produced, post-translationally modified peptide. This family regularly occurs next to ATP-grasp enzymes related to those of microviridin maturation and next to a methyltransferase.	2020_Lee			ATP_grasp directon	GG	Phhx[1-2]h
1003763239	cluster2	Streptomyces_violaceusniger_Tu_4113_GCA_000147815.3	CP002994.1	TIGR04186	putative ATP-grasp target RiPP. A RiPP is a ribosomally produced, post-translationally modified peptide. This family regularly occurs next to ATP-grasp enzymes related to those of microviridin maturation and next to a methyltransferase.	2020_Lee			ATP_grasp directon		Phhx[1-2]h
1003757958	cluster2	Streptomyces_violaceusniger_Tu_4113_GCA_000147815.3	CP002994.1	pfam14408	Ribosomally synthesized peptide in actinomycetes. Ribosomally synthesized peptide that is usually in the gene neighborhood of a RimK-like ATP-grasp and an aspartyl-O-methylase. Gene contexts suggest that it is further modified by the ATP-grasp and the methylase. It might function in defense or development, or as a peptide antibiotic.	2020_Lee	gr_08		ATP_grasp directon		Phhx[1-2]h
1003761063	cluster2	Streptomyces_violaceusniger_Tu_4113_GCA_000147815.3	CP002994.1	pfam14404	Ribosomally synthesized peptide in Streptomyces species. A ribosomally synthesized peptide related to microviridin and marinostatin, usually in the gene neighborhood of one or more RimK-like ATP-grasp. The gene-context suggests that it is further modified by the ATP-grasp. The peptide is predicted to function in a defensive or developmental role, or as an antibiotic.	2020_Lee	gr_11	BLAST	ATP_grasp directon
1100399191	cluster2	Streptomyces_virginiae_NRRL_B_1447_GCA_001270565.1	LGUV01000337.1	pfam14408	Ribosomally synthesized peptide in actinomycetes. Ribosomally synthesized peptide that is usually in the gene neighborhood of a RimK-like ATP-grasp and an aspartyl-O-methylase. Gene contexts suggest that it is further modified by the ATP-grasp and the methylase. It might function in defense or development, or as a peptide antibiotic.	2020_Lee			ATP_grasp directon	GG	Phhx[1-2]h
1018226014	cluster2	Streptomyces_viridochromogenes_DSM_40736_GCA_000158955.1	GG657757.1	pfam14408	Ribosomally synthesized peptide in actinomycetes. Ribosomally synthesized peptide that is usually in the gene neighborhood of a RimK-like ATP-grasp and an aspartyl-O-methylase. Gene contexts suggest that it is further modified by the ATP-grasp and the methylase. It might function in defense or development, or as a peptide antibiotic.	2020_Lee			ATP_grasp directon	GG
1018224959	cluster2	Streptomyces_viridochromogenes_DSM_40736_GCA_000158955.1	GG657757.1	pfam14408	Ribosomally synthesized peptide in actinomycetes. Ribosomally synthesized peptide that is usually in the gene neighborhood of a RimK-like ATP-grasp and an aspartyl-O-methylase. Gene contexts suggest that it is further modified by the ATP-grasp and the methylase. It might function in defense or development, or as a peptide antibiotic.	2020_Lee	gr_08		ATP_grasp directon
1018230098	cluster2	Streptomyces_viridochromogenes_DSM_40736_GCA_000158955.1	GG657757.1	pfam14404	Ribosomally synthesized peptide in Streptomyces species. A ribosomally synthesized peptide related to microviridin and marinostatin, usually in the gene neighborhood of one or more RimK-like ATP-grasp. The gene-context suggests that it is further modified by the ATP-grasp. The peptide is predicted to function in a defensive or developmental role, or as an antibiotic.	2020_Lee	gr_11	BLAST	ATP_grasp directon		Phhx[1-2]h
1100371102	cluster2	Streptomyces_viridochromogenes_NRRL_3413_GCA_001270495.1	LGUR01000002.1	pfam14404	Ribosomally synthesized peptide in Streptomyces species. A ribosomally synthesized peptide related to microviridin and marinostatin, usually in the gene neighborhood of one or more RimK-like ATP-grasp. The gene-context suggests that it is further modified by the ATP-grasp. The peptide is predicted to function in a defensive or developmental role, or as an antibiotic.	2020_Lee	gr_11	BLAST	ATP_grasp directon		Phhx[1-2]h
1100376810	cluster2	Streptomyces_viridochromogenes_NRRL_3413_GCA_001270495.1	LGUR01000223.1	pfam14404	Ribosomally synthesized peptide in Streptomyces species. A ribosomally synthesized peptide related to microviridin and marinostatin, usually in the gene neighborhood of one or more RimK-like ATP-grasp. The gene-context suggests that it is further modified by the ATP-grasp. The peptide is predicted to function in a defensive or developmental role, or as an antibiotic.	2020_Lee	gr_11	BLAST	ATP_grasp directon
1095971419	cluster2	Streptomyces_viridochromogenes_NRRL_3414_GCA_001047325.1	LFNT01000001.1	pfam14404	Ribosomally synthesized peptide in Streptomyces species. A ribosomally synthesized peptide related to microviridin and marinostatin, usually in the gene neighborhood of one or more RimK-like ATP-grasp. The gene-context suggests that it is further modified by the ATP-grasp. The peptide is predicted to function in a defensive or developmental role, or as an antibiotic.	2020_Lee	gr_11	BLAST	ATP_grasp directon		Phhx[1-2]h
1095975534	cluster2	Streptomyces_viridochromogenes_NRRL_3414_GCA_001047325.1	LFNT01000008.1	pfam14404	Ribosomally synthesized peptide in Streptomyces species. A ribosomally synthesized peptide related to microviridin and marinostatin, usually in the gene neighborhood of one or more RimK-like ATP-grasp. The gene-context suggests that it is further modified by the ATP-grasp. The peptide is predicted to function in a defensive or developmental role, or as an antibiotic.	2020_Lee	gr_11	BLAST	ATP_grasp directon
1100369844	cluster2	Streptomyces_viridochromogenes_NRRL_3416_GCA_001270485.1	LGUQ01000283.1	pfam14404	Ribosomally synthesized peptide in Streptomyces species. A ribosomally synthesized peptide related to microviridin and marinostatin, usually in the gene neighborhood of one or more RimK-like ATP-grasp. The gene-context suggests that it is further modified by the ATP-grasp. The peptide is predicted to function in a defensive or developmental role, or as an antibiotic.	2020_Lee	gr_11	BLAST	ATP_grasp directon		Phhx[1-2]h
1100368477	cluster2	Streptomyces_viridochromogenes_NRRL_3416_GCA_001270485.1	LGUQ01000257.1	pfam14404	Ribosomally synthesized peptide in Streptomyces species. A ribosomally synthesized peptide related to microviridin and marinostatin, usually in the gene neighborhood of one or more RimK-like ATP-grasp. The gene-context suggests that it is further modified by the ATP-grasp. The peptide is predicted to function in a defensive or developmental role, or as an antibiotic.	2020_Lee	gr_11	BLAST	ATP_grasp directon
1033061919	cluster2	Streptomyces_viridochromogenes_Tue57_GCA_000332625.1	AMLP01000124.1	pfam14408	Ribosomally synthesized peptide in actinomycetes. Ribosomally synthesized peptide that is usually in the gene neighborhood of a RimK-like ATP-grasp and an aspartyl-O-methylase. Gene contexts suggest that it is further modified by the ATP-grasp and the methylase. It might function in defense or development, or as a peptide antibiotic.	2020_Lee			ATP_grasp directon
1033065498	cluster2	Streptomyces_viridochromogenes_Tue57_GCA_000332625.1	AMLP01000232.1	pfam14404	Ribosomally synthesized peptide in Streptomyces species. A ribosomally synthesized peptide related to microviridin and marinostatin, usually in the gene neighborhood of one or more RimK-like ATP-grasp. The gene-context suggests that it is further modified by the ATP-grasp. The peptide is predicted to function in a defensive or developmental role, or as an antibiotic.	2020_Lee	gr_11	BLAST	ATP_grasp directon
1033058071	cluster2	Streptomyces_viridochromogenes_Tue57_GCA_000332625.1	AMLP01000010.1	pfam14404	Ribosomally synthesized peptide in Streptomyces species. A ribosomally synthesized peptide related to microviridin and marinostatin, usually in the gene neighborhood of one or more RimK-like ATP-grasp. The gene-context suggests that it is further modified by the ATP-grasp. The peptide is predicted to function in a defensive or developmental role, or as an antibiotic.	2020_Lee	gr_11		ATP_grasp directon
1206005567	cluster2	Streptomyces_viridosporus_T7A_GCA_000316095.1	JH993790.1	pfam14408	Ribosomally synthesized peptide in actinomycetes. Ribosomally synthesized peptide that is usually in the gene neighborhood of a RimK-like ATP-grasp and an aspartyl-O-methylase. Gene contexts suggest that it is further modified by the ATP-grasp and the methylase. It might function in defense or development, or as a peptide antibiotic.	2020_Lee			ATP_grasp directon	GG	Phhx[1-2]h
1206003172	cluster2	Streptomyces_viridosporus_T7A_GCA_000316095.1	JH993789.1	pfam14404	Ribosomally synthesized peptide in Streptomyces species. A ribosomally synthesized peptide related to microviridin and marinostatin, usually in the gene neighborhood of one or more RimK-like ATP-grasp. The gene-context suggests that it is further modified by the ATP-grasp. The peptide is predicted to function in a defensive or developmental role, or as an antibiotic.	2020_Lee	gr_11	BLAST	ATP_grasp directon		Phhx[1-2]h
1109130014	cluster2	Streptomyces_vitaminophilus_ATCC_31673_GCA_001445835.1	LLZU01000039.1	TIGR04186	putative ATP-grasp target RiPP. A RiPP is a ribosomally produced, post-translationally modified peptide. This family regularly occurs next to ATP-grasp enzymes related to those of microviridin maturation and next to a methyltransferase.	2020_Lee			ATP_grasp directon
1109127370	cluster2	Streptomyces_vitaminophilus_ATCC_31673_GCA_001445835.1	LLZU01000014.1	pfam14408	Ribosomally synthesized peptide in actinomycetes. Ribosomally synthesized peptide that is usually in the gene neighborhood of a RimK-like ATP-grasp and an aspartyl-O-methylase. Gene contexts suggest that it is further modified by the ATP-grasp and the methylase. It might function in defense or development, or as a peptide antibiotic.	2020_Lee			ATP_grasp directon	GG	Phhx[1-2]h
1109128059	cluster2	Streptomyces_vitaminophilus_ATCC_31673_GCA_001445835.1	LLZU01000022.1	pfam14408	Ribosomally synthesized peptide in actinomycetes. Ribosomally synthesized peptide that is usually in the gene neighborhood of a RimK-like ATP-grasp and an aspartyl-O-methylase. Gene contexts suggest that it is further modified by the ATP-grasp and the methylase. It might function in defense or development, or as a peptide antibiotic.	2020_Lee			ATP_grasp directon	GG
1302235329	cluster2	Streptomyces_vitaminophilus_DSM_41686_GCA_000380165.1	KB904697.1	TIGR04186	putative ATP-grasp target RiPP. A RiPP is a ribosomally produced, post-translationally modified peptide. This family regularly occurs next to ATP-grasp enzymes related to those of microviridin maturation and next to a methyltransferase.	2020_Lee			ATP_grasp directon		Phhx[1-2]h
1302235596	cluster2	Streptomyces_vitaminophilus_DSM_41686_GCA_000380165.1	KB904702.1	pfam14408	Ribosomally synthesized peptide in actinomycetes. Ribosomally synthesized peptide that is usually in the gene neighborhood of a RimK-like ATP-grasp and an aspartyl-O-methylase. Gene contexts suggest that it is further modified by the ATP-grasp and the methylase. It might function in defense or development, or as a peptide antibiotic.	2020_Lee			ATP_grasp directon	GG	Phhx[1-2]h
1302235522	cluster2	Streptomyces_vitaminophilus_DSM_41686_GCA_000380165.1	KB904702.1	pfam14408	Ribosomally synthesized peptide in actinomycetes. Ribosomally synthesized peptide that is usually in the gene neighborhood of a RimK-like ATP-grasp and an aspartyl-O-methylase. Gene contexts suggest that it is further modified by the ATP-grasp and the methylase. It might function in defense or development, or as a peptide antibiotic.	2020_Lee			ATP_grasp directon	GG
1075490950	cluster2	Streptomyces_wadayamensis_A23_GCA_000698945.1	JHDU01000102.1	pfam14404	Ribosomally synthesized peptide in Streptomyces species. A ribosomally synthesized peptide related to microviridin and marinostatin, usually in the gene neighborhood of one or more RimK-like ATP-grasp. The gene-context suggests that it is further modified by the ATP-grasp. The peptide is predicted to function in a defensive or developmental role, or as an antibiotic.	2020_Lee		BLAST	ATP_grasp directon	GG	Phhx[1-2]h
1503395262	cluster2	Streptomyces_wedmorensis_NRRL_3426_GCA_000716445.1	JNWK01000037.1	pfam14408	Ribosomally synthesized peptide in actinomycetes. Ribosomally synthesized peptide that is usually in the gene neighborhood of a RimK-like ATP-grasp and an aspartyl-O-methylase. Gene contexts suggest that it is further modified by the ATP-grasp and the methylase. It might function in defense or development, or as a peptide antibiotic.	2020_Lee			ATP_grasp directon
[truncated: 1,234 more rows]

## Sheet: original candidates
Local candidate ID	cluster2	Genome	Genome accession	CDD hit	CDD hit description	Comment	Precursor assignment	Known (based on comparison with Lee et al. 2020 or CDD hit)	Lee et al, group based by	BLASTCLUST result	If present in ATP-grasp directon	"GG" motif	"Phhx[1-2]h" motif
[truncated: 6,292 more rows]
