# Supplementary material for: Phylogenomic analysis of the diversity of graspetides and proteins involved in their biosynthesis
Source: Biol Direct. 2022 Mar 21;17:7. doi: 10.1186/s13062-022-00320-2 (PMC8939145; doi:10.1186/s13062-022-00320-2)
Supplement: Supplementary file 11 — Additional file 11. ATP-grasp sequences (fasta format) [file 13062_2022_320_MOESM11_ESM.fa]

>gi|1503739462 gene_28|GeneMark.hmm|327_aa|+|29748|30731 JNYX01000010.1 Actinospica acidiphila strain NRRL B-24431 contig10.1, whole genome shotgun sequence
MTVLILTCEEDVTADMVVVHLNGAGVPVVRLDPADLTGGVSLSGEYVHGRFRGHLSAGGRLVSIGGLRSVWVRRPGTPAE
RAPQPSAWLSEEASQALYGMLRGCDARWMNHPDAARQARHKPWQLRLAQRCGLPVPATVITTFPRAAREFAERFPDLVVK
PVSGAHPQDPPRAVPTSRVAPDTDFSAVAYGPTLLQRRIAKQADIRLTVVGDVLLAARKATAPDADPQVVDVRFAAPGPP
WEPVEVPPRTAAAVLDYMRRADLAYGAFDFAEDTDGTWWFLECNQSGQFGFVEVETEQPIARTIAEWLSRPVPEEPAEPA
GSVTTAR
>gi|1076910807   KEG38290.1| KEG38290.1 30S ribosomal protein S6 modification protein RimK [Streptomyces griseorubens]
MTVLILTCEEDVTADMVVVHLNGAGVPVVRLDPADLTGGVSLSGEYVHGRFRGHLSAGGRLVSIGGLRSVWVRRPGTPAE
RAPQPSAWLSEEASQALYGMLRGCDARWMNHPDAARQARHKPWQLRLAQRCGLPVPATVITTFPRAAREFAERFPDLVVK
PVSGAHPQDPPRAVPTSRVAPDTDFSAVAYGPTLLQRRIAKQADIRLTVVGDVLLAARKATAPDADPQVVDVRFAAPGPP
WEPVEVPPRTAAAVLDYMRRADLAYGAFDFAEDTDGTWWFLECNQSGQFGFVEVETEQPIARTIAEWLSRPVPEEPAEPA
GSVTTAR
>gi|1015394147   ALV53732.1| ALV53732.1 hypothetical protein ASR50_32820 [Streptomyces sp. 4F]
MTVLILTCEEDVTADMVVVHLNGAGVPVVRLDPADLTGGVSLSGEYVHGRFRGHLSAGGRLVSIGGLRSVWVRRPGTPAE
RAPQPSAWLSEEASQALYGMLRGCDARWMNHPDAARQARHKPWQLRLAQRCGLPVPATVITTFPRAAREFAERFPDLVVK
PVSGAHPQDPPRAVPTSRVAPDTDFSAVAYGPTLLQRRIAKQADIRLTVVGDVLLAARKATAPDADPQVVDVRFAAPGPP
WEPVEVPPRTAAAVLDYMRRADLAYGAFDFAEDTDGTWWFLECNQSGQFGFVEVETEQPIARTIAEWLSRPVPEEPAEPA
GSVTTAR
>gi|1703834070 gene_130|GeneMark.hmm|327_aa|+|153299|154282 LDZX01000001.1 Streptomyces sp. HNS054 contig1, whole genome shotgun sequence
MTVLILTCEEDVTADMVVVHLNGAGVPVVRLDPADLTGGVSLSGEYVHGRFRGHLSAGGRLVSINGLRSVWVRRPGTPAE
RAPQPSAWLTEEASQALYGMLRGCDARWMNHPDAARQARHKPWQLRLAQRCGLPVPATVITTFPRAAREFAERFPDLVVK
PVSGAHPQDPPRAVPTSRVAPDTDFSAVAYGPTLLQRRIAKQADIRLTVVGDVLLAARKATAPDADPQVVDVRFAAPGPP
WEPVEVPPRTSDAVLDYMRRAELAYGALDFAEDADGTWWFLECNQSGQFGFVEVETEQPIARTIAEWLSRPVPEEPAEPA
GSVTTAR
>gi|1501682971 gene_26|GeneMark.hmm|327_aa|+|30917|31900 JMLN01000004.1 Streptomyces sp. UNC401CLCol BR33DRAFT_scaffold00003.3_C, whole genome shotgun sequence
MTVLILTCEEDVTADMVVVHLNGAGVPVVRLDPADLTGGVSLSGEYVHGRFRGHLSAGGRLVSIGGLRSVWVRRPGSPAE
RAPQPSAWLTEEASQALYGMLRGCDARWMNHPDAARQARHKPWQLRLAQRCGLPVPATVITTFPRAAREFAERFPDLVVK
PVSGAHPQDPPRAVPTSRVAPDTDFSAVAYGPTLLQRRIAKRADIRLTVVGDVLLAARKATAPDADPQVVDVRFAAPGPP
WEPVEVPPRTADAVLDYMRRAQLAYGAFDFAEDADGMWWFLECNQSGQFGFVEVETEQPIARTIAEWLSRPVPEEPTEPA
GSITTAR
>gi|1301031693 gene_78|GeneMark.hmm|327_aa|-|83409|84392 KB891542.1 Streptomyces sp. FxanaD5 genomic scaffold B066DRAFT_scaffold_7.8, whole genome shotgun sequence
MTVLILTCEEDVTADMVVVHLNGAGVPVVRLDPADLTGGVSLSGEYVHGRFRGHLSAGGRLVSIGGLRSVWVRRPGSPAE
RAPQPSAWLTEEASQALYGMLRGCDARWMNHPDAARQARHKPWQLRLAQRCGLPVPATVITTFPRAAREFAERFPDLVVK
PVSGAHPQDPPRAVPTSRVAPDTDFSAVAYGPTLLQRRIAKRADIRLTVVGDVLLAARKATAPDADPQVVDVRFAAPGPP
WEPVEVPPRTADAVLDYMRRAQLAYGAFDFAEDADGMWWFLECNQSGQFGFVEVETEQPIARTIAEWLSRPVPEEPTEPA
GSITTAR
>gi|1504632612 gene_177|GeneMark.hmm|327_aa|-|178042|179025 JOHU01000016.1 Streptomyces sp. NRRL S-1314 contig16.1, whole genome shotgun sequence
MTVLILTCEEDVTADMVVVHLNGAGVPVVRLDPADLTGGVSLSGEYVHGRFRGHLSVGGRLVSIGGLRSVWVRRPGTPAE
RAPQPSAWLTEEASQALYGMLRGSDARWMNHPDAARQARHKPWQLRLAQRCGLPVPATVITTFPRAAREFAERFPDLVVK
PVSGAHPQDPPRAVPTSRVAPDTDFSAVAYGPTLLQRRIAKRADIRLTAVGDVLLAARKATAPDADPQVVDVRFAAPGPP
WEPVEVPPRTADAVRDYLRRAQLAYGAFDFAEDADGTWWFLECNQSGQFGFVEVETEQPIARTIAEWLSRPVPEEPAELD
GSITTAR
>gi|1505240885 gene_177|GeneMark.hmm|327_aa|-|178110|179093 JOHL01000020.1 Streptomyces sp. NRRL F-5527 contig20.1, whole genome shotgun sequence
MTVLILTCEEDVTADMVVVHLNGAGVPVVRLDPADLTGGVSLSGEYVHGRFRGHLSVGGRLVSIGGLRSVWVRRPGTPAE
RAPQPSAWLTEEASQALYGMLRGSDARWMNHPDAARQARHKPWQLRLAQRCGLPVPATVITTFPRAAREFAERFPDLVVK
PVSGAHPQDPPRAVPTSRVAPDTDFSAVAYGPTLLQRRIAKRADIRLTAVGDVLLAARKATAPDADPQVVDVRFAAPGPP
WEPVEVPPRTADAVRDYLRRAQLAYGAFDFAEDADGTWWFLECNQSGQFGFVEVETEQPIARTIAEWLSRPVPEEPAELD
GSITTAR
>gi|1034086566   EMF28028.1| EMF28028.1 hypothetical protein H114_16443 [Streptomyces gancidicus BKS 13-15]
MTVLILTCEEDVTADMVVVHLNGAGVPVVRLDPADLTGGVSLSGEYVHGRFRGHLSVGGRLVSIGGLRSVWVRRPGTPAE
RAPQPSAWLTEEASQALYGMLRGSDARWMNHPDAARQARHKPWQLRLAQRCGLPVPATVITTFPRAAREFAERFPDLVVK
PVSGAHPQDPPRAVPTSRVAPDTDFSAVAYGPTLLQRRIAKRADIRLTAVGDVLLAARKATAPDADPQVVDVRFAAPGPP
WEPVEVPPRTADAVRDYLRRAQLAYGAFDFAEDADGTWWFLECNQSGQFGFVEVETEQPIARTIAEWLSRPVXTSIS
>gi|1406276356 gene_19|GeneMark.hmm|327_aa|-|16422|17405 AZUS01000030.1 Streptomyces sp. CNH189 B100DRAFT_scaffold_29.30_C, whole genome shotgun sequence
MTVLILTCEEDVTADMVVVHLNGAGVPVVRLDPADLTGGVSLSGEYVHGRFRGHLSAGGRLVSIGGLRSVWVRRPGTPAE
RAPQPSGWLTEEAAQALYGMLRGCDARWMNHPDAARQARHKPWQLRLAQRCGLPVPATVITTFPRAAREFAERFPDLVVK
PVSGAHPQDPPRAVPTSRVAPDADFSAVAYGPTLLQRRIAKRADIRLTVVGDRLLAARKTTPPDADPEVVDVRFAAPGSP
WEPVEVPARTATAVLDYMARAQLAYGAFDFAEDADGTWWFLECNQSGQFGFVEVETEQPIARTIAEWLSRPVPDEPAELD
GVSTTAR
>gi|1503018758 gene_102|GeneMark.hmm|193_aa|-|80622|81203 KL568615.1 Streptomyces speibonae strain NRRL B-24240 genomic scaffold P008_Doro1_scaffold97, whole genome shotgun sequence
VPATVITTFPRAAREFAERFPDLVVKPVSGAHPQDPPRAVPTSRVAPDTDFSAVAYGPTLLQRRIAKRADIRLTVVGERL
LAARKATAPDADPDDVDVRFAAPGSPWEPVEVPARTAEAVHTYMSQAELAYGAFDFAEDADGMWWFLECNQSGQFGFVEV
ETEQPIARTIAEWLSRPIPEEPAELNGASTTVR
>gi|1077958799   KES08299.1| KES08299.1 30S ribosomal protein S6 modification protein RimK [Streptomyces toyocaensis]
MTVLILTCEEDVTADMVVVHLNGSGVPVVRLDPADLTGGVSLSGEFVHGRFRGHLSVGGRLVSIGGLRSVWVRRPGTPAG
RAPQPSAWLTEEASQALYGLLRGCDARWMNHPDAARRARHKPWQLRLAQRCGLPVPATVITTFPRAAREFAERFPDLVVK
PVSGAHPQDPPRAVPTSRVAPDTDFSAVAFGPTLLQRRIAKRADIRLTVVGERLLAARKATAPDGDPEEVDVRFAAPGSP
WEPVEVPARTTDAVRAYLRRAELAYGAFDFAEDADGTWWFLECNQSGQFGFVEVETEQPIARTIAEWLSRPIPDDPVELN
GASSTVR
>gi|1504263735 gene_169|GeneMark.hmm|327_aa|+|208786|209769 JOCA01000007.1 Streptomyces sp. NRRL WC-3626 contig7.1, whole genome shotgun sequence
MTVLILTGEEDVTADMVVVHLNGSGVPVVRLDPADLTDGVSLSAEYVHGRFRGHLSAGGRLVSINGLRSVWVRRPGAPAG
HAPHPSAWLTEEASQALYGMLRGCDARWMNHPDAARQARHKPWQLRLAQRCGLPVPATVITTFPRAAREFAERFPDLVVK
PVSGAHPQDPPRAVPTSRVAPDTDFSAVAFGPTLLQRRIAKRADIRLTVVGETLLAARKAVRPDADPEEVDVRFAAPGSP
WEPVEVPARTADAVRAYLRRAELAYGAFDFAEDADGTWWFLECNQSGQFGFVEVETGQPIARTIADWLSRPIPEEPVKLD
EAGSTVR
>gi|1505308433 gene_80|GeneMark.hmm|327_aa|+|153088|154071 JOIZ01000013.1 Streptomyces sp. NRRL S-37 contig13.1, whole genome shotgun sequence
MTVLILTGEEDVTADMVVVHLNGSGVPVVRLDPADLTDGVSLSGEYVHGRFRGHLSAGGRLVSIGGLRSVWVRRPGTPAG
RAPQPSAWLTEEASQALYGMLRGCDARWMNHPDAARQARHKPWQLRLAQRCGLPVPATLITTFPRAAREFAERFPDLVVK
PVSGSHPQDPPRAVPTSRVAPDTDFSAVAFGPTLLQRRIAKRADIRLTAVGERLLAARKTTRPDADPEEVDVRFAAPGSP
WEPVEVPARTADAVRAYLRRSELAYGAFDFAEDADGTWWFLECNQSGQFGFVEVETGQPIARSIAEWLSRPLPDEPAELD
EAGSTVR
>gi|1504089914 gene_73|GeneMark.hmm|327_aa|+|109973|110956 JOFW01000006.1 Streptomyces sp. NRRL F-2305 contig6.1, whole genome shotgun sequence
MTVLILTCEEDVTADMVVVHLNGSGVPVVRLDPADLTGGVSLSGEYVHGRFRGHLSVGGRLVGICGLRSVWVRRPGTPAG
RAAQPSAWLTEEASQALYGMLRGGDARWMNHPDAARQARHKPWQLRLAQRCGLPVPATVITTFPRAAREFAERFPDLVVK
PVSGAHPQDPPRAVPTSRVAPDTDFSAVAFGPTLLQRRIAKRADIRLTAVGERLLAARKATRPDADPEEVDVRFAAPGSP
WEPVEVPARTADAVRDYLRRSELAYGAFDFAEDADGTWWFLECNQSGQFGFVEVETGQPIARTIAEWLSRPLPDEPAEPA
EAGSTVR
>gi|1101477743   KOV36375.1| KOV36375.1 30S ribosomal protein S6 modification protein RimK [Streptomyces sp. XY152]
MTVLILTCEEDVTADMVVVHLNGSGVPVVRLDPADLTGGVSLSGEYVHGRFRGHLSVGGRLVGICGLRSVWVRRPGTPAG
RAAQPSAWLTEEASQALYGMLRGGDARWMNHPDAARQARHKPWQLRLAQRCGLPVPATVITTFPRAAREFAERFPDLVVK
PVSGAHPQDPPRAVPTSRVAPDTDFSAVAFGPTLLQRRIAKRADIRLTAVGERLLAARKATRPDADPEEVDVRFAAPGSP
WEPVEVPARTADAVRDYLRRSELAYGAFDFAEDADGTWWFLECNQSGQFGFVEVETGQPIARTIAEWLSRPLPDEPAEPA
EAGSTVR
>gi|1101340883   KOT40782.1| KOT40782.1 30S ribosomal protein S6 modification protein RimK [Streptomyces caelestis]
MTVLILTCEEDVTADMVVVHLNGSGVPVVRLDPADLTGGVSLSGEYVHGRFRGHLSVGGRLVGICGLRSVWVRRPGTPAG
RAAQPSAWLTEEASQALYGMLRGGDARWMNHPDAARQARHKPWQLRLAQRCGLPVPATVITTFPRAAREFAERFPDLVVK
PVSGAHPQDPPRAVPTSRVAPDTDFSAVAFGPTLLQRRIAKRADIRLTAVGERLLAARKATRPDADPEEVDVRFAAPGSP
WEPVEVPARTADAVRDYLRRSELAYGAFDFAEDADGTWWFLECNQSGQFGFVEVETGQPIARTIAEWLSRPLPDEPAEPA
EAGSTVR
>gi|1018236323   EFL43094.1| EFL43094.1 conserved hypothetical protein [Streptomyces griseoflavus Tu4000]
MTVLILTGEEDVTADMVVVHLNGSGVPVVRLDPADLTGGVSLSGEYVHGRFRGHLSTGGRLVSLGGLRSVWVRRPGTPAG
HAAQPSAWLTEEASQALYGMLRGCDARWMNHPDAARQARHKPWQLRLAQRCGLPVPATVITTFPRAAREFAERFPDLVVK
PVSGAHPQDPPRAVPTSRVAPDTDFSAVAFGPTLLQRRIAKRADIRLTVVGERLLAARKATAPDADPKEVDVRFAAPGSP
WEPAGVPPRIADAVRTYLRRAELAYGAFDFAEDSDGTWWFLECNQSGQFGFVEVETGQPIARAIAEWLSRPIPDGPSKLD
EAGSTVR
>gi|1206003173 gene_426|GeneMark.hmm|327_aa|+|512645|513628 JH993789.1 Streptomyces viridosporus T7A genomic scaffold StrvirDRAFT_SVC.3, whole genome shotgun sequence
MTVLILTCEEDVTADMVVVHLNGSGVPVVRLDPADLTGGVSLSGEFVHGRFRGHLSVGGRLVSINGLRSVWVRRPGTPAG
RAARPSAWLTEEASQALYGMLRGCDARWMNHPDMARQARHKPWQLRLAQRCGLPVPATVITTFPRAAREFAERFPDLVVK
PVSGAHPQDPPRAVPTSRVAPDTDFSAVAFGPTLLQRRIAKRADIRLTVVGKRLLAARKATAPDADPAEVDVRFAAPGAP
WEPAEVPPRTADAVRAYMRRAELAYGAFDFAEDADGTWWFLECNQSGQFGFVEVETGQPIARAIAEWLARPVPVASPSVS
EATGTLR
>gi|1017792537   EFE65242.1| EFE65242.1 conserved hypothetical protein [Streptomyces ghanaensis ATCC 14672]
MTVLILTCEEDVTADMVVVHLNGSGVPVVRLDPADLTGGVSLSGEFVHGRFRGHLSVGGRLVSINGLRSVWVRRPGTPAG
RAARPSAWLTEEASQALYGMLRGCDARWMNHPDMARQARHKPWQLRLAQRCGLPVPATVITTFPRAAREFAERFPDLVVK
PVSGAHPQDPPRAVPTSRVAPDTDFSAVAFGPTLLQRRIAKRADIRLTVVGKRLLAARKATAPDADPAEVDVRFAAPGAP
WEPVEVPPRTADAVRAYMRRAELAYGAFDFAEDADGTWWFLECNQSGQFGFVEVETGQPIARAIAEWLARPVPVASPSVS
EATGTLR
>gi|1806972050 gene_3|GeneMark.hmm|327_aa|+|1068|2051 LIRG01000021.1 Streptomyces prasinopilosus strain NRRL B-2711 B2711_contig_21, whole genome shotgun sequence
MTVLILTCEEDVTADMVVVHLHGSGVPVVRVDPADLTAGVSLSGEYVHGRFRGHLSAGGRLVSIGGLRSVWVRRPGTPAG
RAAQPSPWLTEEAAQALYGMLRGSDARWMNHPDAARQARHKPWQLRLAQRCGLPVPATVITTFPRAAREFAERFPDLVVK
PVSGAHPQDPPRAVPTSRVAPDADFTAVAFGPTLLQRRIAKRADIRLTAVGERLLAARKAADTGAEPVEVDVRFAPPGAP
WEPVDVPPRIADCVRTYLREAELAYGAFDFAEDADGTWWFLECNQSGQFGFVEVETGQPIARAVAEWLARPVPGETVEAG
RTPTTAR
>gi|1806842791 gene_3|GeneMark.hmm|327_aa|+|1069|2052 LIQM01000541.1 Streptomyces emeiensis strain NRRL B-24621 B24621_contig_541, whole genome shotgun sequence
MTVLILTCEEDVTADMVVVHLHGSGVPVVRVDPADLTAGVSLSGEYVHGRFRGHLSAGGRLVSIGGLRSVWVRRPGTPAG
RAAQPSPWLTEEAAQALYGMLRGSDARWMNHPDAARQARHKPWQLRLAQRCGLPVPATVITTFPRAAREFAERFPDLVVK
PVSGAHPQDPPRAVPTSRVAPDADFTAVAFGPTLLQRRIAKRADIRLTAVGERLLAARKAADTGAEPVEVDVRFAPPGAP
WEPVDVPPRIADCVRTYLREAELAYGAFDFAEDADGTWWFLECNQSGQFGFVEVETGQPIARAVAEWLARPVPGETVEAG
RTPTTAR
>gi|1806854255 gene_5|GeneMark.hmm|327_aa|+|2483|3466 LIQT01000151.1 Streptomyces hirsutus strain NRRL B-2713 B2713_contig_151, whole genome shotgun sequence
MTVLILTCEEDVTADMVVVHLHGSGVPVVRLDPADLTAGVSLSGEYVHGRFRGHLSTGGRLVSIGGLRSVWVRRPGTPAG
RAAQPSPWLTEEAAQALYGMLRGSDARWMNHPDAARQARHKPWQLRLAQRCGLPVPATLITTFPRAAREFAERFPDLVVK
PVSGAHPQDPPRAVPTSRVAPDTDFTAVAFGPTLLQRRIAKRADIRLTAVGERLLAARKAAYPGAEPVEVDVRFAPPGAP
WEPVDVPPRLADSVRTYLREAELAYGAFDFAEDADGTWWFLECNQSGQFGFVEVETGQPIARTVAEWLARPVPEETVEVD
RTPTTAC
>gi|1806787426 gene_8|GeneMark.hmm|327_aa|-|6888|7871 LIPS01000005.1 Streptomyces cyanoalbus strain NRRL B-3040 B3040_contig_5, whole genome shotgun sequence
MTVLILTCEEDVTADMVVVHLHGSGVPVVRLDPADLTAGVSLSGEYVHGRFRGHLSTGGRLVSIGGLRSVWVRRPGNPAG
RAAQPSPWLTEEAAQALYGMLRGSDARWMNHPDAARQARHKPWQLRLAQRCGLPVPATLITTFPRAAREFAERFPDLVVK
PVSGAHPQDPPRAVPTSRVAPDTDFTAVAFGPTLLQRRIAKRADIRLTAVGERLLAARKAADPGAEPVEVDVRFAPPGAP
WEPVDVPPRLADSVRTYLREAELAYGAFDFAEDADGTWWFLECNQSGQFGFVEVETGQPIARTVAEWLARPVPEETVEVD
RTPTTAC
>gi|1806779365 gene_19|GeneMark.hmm|327_aa|+|20603|21586 LIPR01000042.1 Streptomyces bambergiensis strain NRRL B-12521 B12521_contig_42, whole genome shotgun sequence
MTVLILTCEEDVTADMVVVHLHASGVPVVRLDPADLTTGVSLSGEYVHGRFRGHLSAGGRLVSIGGLRSVWVRRPGVPAG
RAAQPSPWLTEEAAQALYGMLRGSDARWMNHPDAARQARHKPWQLRLAQRCGLPVPATVITTFPRAAREFAERFPDLVVK
PVSGAHPQDPPRAVPTSRVAPDTDFTAVAFGPTLLQRRIAKRADIRLTVVGERLLAARKAADTGAEPVEVDVRFAPPGAP
WEPVDVPPRIAESVRTYLREAGLAYGAFDFAEDADGTWWFLECNQSGQFGFVEVETEQPIARTVAEWLARPVPEETVEAD
RTPTTAC
>gi|1806977863 gene_7|GeneMark.hmm|327_aa|+|5034|6017 LIRH01000176.1 Streptomyces prasinus strain NRRL B-2712 B2712_contig_176, whole genome shotgun sequence
MTVLILTCEEDVTADMVVVHLHASGVPVVRLDPADLTTGVSLSGEYVHGRFRGHLSAGGRLVSIGGLRSVWVRRPGVPAG
RAAQPSPWLTEEAAQALYGMLRGSDARWMNHPDAARQARHKPWQLRLAQRCGLPVPATVITTFPRAAREFAERFPDLVVK
PVSGAHPQDPPRAVPTSRVAPDTDFTAVAFGPTLLQRRIAKRADIRLTVVGERLLAARKAADTGAEPVEVDVRFAPPGAP
WEPVDVPPRIAGSVRTYLREAGLAYGAFDFAEDADGTWWFLECNQSGQFGFVEVETGQPIARTVAEWLARPVPEETVEAD
RTPTTAR
>gi|1607301209 gene_50|GeneMark.hmm|327_aa|-|56943|57926 BBNN01000026.1 Streptomyces sp. NBRC 110035 DNA, contig: scaffold00012, whole genome shotgun sequence
MTILILTCEEDVTADMVVVHLHDSGVPVVRLDPADLTGGVSLSGEYVHGRFRGHLSAGGRLVSIGGLRSVWVRRPGTPAG
RAAQPSPWLTEEAAQALYGMLRGSDARWMNHPDAARQARHKPWQLRLAQRCGLPVPATVITTFPRAAREFAERFPDLVVK
PVSGAHPQDPPRAVPTSRVAPDTDFAAVAFGPTLLQRRIAKRADIRLTAVGERLLAARKAADPGAEPAEVDVRFAPPGAP
WEPVDVPPRVADSVRAYLRKAELAYGAFDFVEDADGTWWFLECNQSGQFGFVEVETEQPIARTVADWLARPVPEETAEAD
RTRTTAC
>gi|1112386795   KTF48348.1| KTF48348.1 hypothetical protein APS67_00070 [Streptomyces sp. AVP053U2]
MTILILTCEEDVTADMVVVHLHDSGVPVVRLDPADLTGGVSLSGEYVHGRFRGHLSAGGRLVSIGGLRSVWVRRPGTPAG
RAAQPSPWLTEEAAQALYGMLRGSDARWMNHPDAARQARHKPWQLRLAQRCGLPVPATVITTFPRAAREFAERFPDLVVK
PVSGAHPQDPPRAVPTSRVAPDTDFAAVAFGPTLLQRRIAKRADIRLTAVGERLLAARKAADPGAEPAEVDVRFAPPGAP
WEPVDVPPRVADSVRAYLRKAELAYGAFDFVEDADGTWWFLECNQSGQFGFVEVETEQPIARTVADWLARPVPEETAEAD
RTRTTAC
>gi|1505391653 gene_103|GeneMark.hmm|327_aa|-|95092|96075 KL585194.1 Streptomyces sp. NRRL S-481 genomic scaffold P269_Doro1_scaffold35, whole genome shotgun sequence
MTVLILTCEEDVTADMVVVHLNASGIPVVRVDPADLTGGVALSGEYVHGRFRGHLSAGGRLVSIGGLRSVWVRRPGTPAG
RAAQPSAWLTEEAAQALYGMLRGSDARWMNHPDAARRARHKPWQLRLGQQCGLPVPATLITTFPRAAREFAERYPDLVVK
PVSGAHPQDPPRAVPTSRVAPDTDFSAVAFGPTLLQRRIAKRADIRLTVVGERMLAARKATAEDTDADEVDVRFAAPGSP
WRPTDVPSRIAPGVQAYLREAELAYGAFDFVEDADGTWWFLECNQSGQFGFVEVETGQPIARTIAEWLARPVPDGQAHVK
RWNTSVR
>gi|1505409097 gene_78|GeneMark.hmm|327_aa|-|78311|79294 KL585956.1 Streptomyces sp. NRRL S-474 genomic scaffold P279_Doro1_scaffold11, whole genome shotgun sequence
MTVLILTCEEDVTADMVVVHLNASGIPVVRVDPADLTGGVALSGEYVHGRFRGHLSAGGRLVSIGGLRSVWVRRPGTPAG
RAAQPSAWLTEEAAQALYGMLRGSDARWMNHPDAARRARHKPWQLRLGQQCGLPVPATLITTFPRAAREFAERYPDLVVK
PVSGAHPQDPPRAVPTSRVAPDTDFSAVAFGPTLLQRRIAKRADIRLTVVGERMLAARKATAEDTDADEVDVRFAAPGSP
WRPTDVPSRIAPGVQAYLREAELAYGAFDFVEDADGTWWFLECNQSGQFGFVEVETGQPIARTIAEWLARPVPDGQAHVK
RWNTSVR
>gi|1503920610 gene_64|GeneMark.hmm|327_aa|-|65395|66378 JOCT01000020.1 Streptomyces sp. NRRL S-455 contig20.1, whole genome shotgun sequence
MTVLILTCEEDVTADMVVVHLNASGIPVVRVDPADLTGGVALSGEYVHGRFRGHLSAGGRLVSIGGLRSVWVRRPGTPAG
RAAQPSAWLTEEAAQALYGMLRGSDARWMNHPDAARRARHKPWQLRLGQQCGLPVPATLITTFPRAAREFAERYPDLVVK
PVSGAHPQDPPRAVPTSRVAPDTDFSAVAFGPTLLQRRIAKRADIRLTVVGERMLAARKATAEDTDADEVDVRFAAPGSP
WRPTDVPSRIAPGVQAYLREAELAYGAFDFVEDADGTWWFLECNQSGQFGFVEVETGQPIARTIAEWLARPVPDGQAHVK
RWNTSVR
>gi|1100291537   GAP45644.1| GAP45644.1 rimK domain-containing protein ATP-grasp [Streptomyces azureus]
MTVLILTCEEDVTADMVVVHLHATGVPVVRVDPADLTGGVALSGEYVHGRFRGHLSAGGRLVSIGGLRSVWVRRPGTPAG
RAAQPSAWLTEEAAQALYGMLRGSDARWMNHPDAARRARHKPWQLRLAQRCGLPVPATLITTFPLAAREFSERYPDLVVK
PVSGAHPQDPPRAVPTSRVPPDTDFSAVAFGPTLLQRRISKRADIRLTVVGDRMLAARKAAAADADPDEVDVRFAAPGAP
WRPTDVPSCIAPGVRAYLRDAELAYGAFDFVEDADGTWWFLECNQSGQFGFVEVETGQPIARTIAEWLARPVPEAPSHLN
GANTTAC
>gi|1041450794   EPJ38860.1| EPJ38860.1 hypothetical protein STAFG_4076 [Streptomyces afghaniensis 772]
MTVLILTCEEDVTADMVVVHLNATGIPVVRVDPADLTGGVALSGEYVHGRFRGHLSAGGRLVSIGGLRSVWVRRPGTPAG
RAAQPSAWLTEEAAQALYGMLRGSDARWMNHPDAARRARHKPWQLRLAQRCGLPVPATLITTFPRAAREFSERYPDLVVK
PVSGAHPQDPPRAVPTSRVAPDTDFSAVAFGPTLFQRRISKRADIRLTVVGDRMLAARKAAAADADPDEVDVRFAAPGAP
WRPTDVPSCIAPGVRAYLREAELAYGAFDFVEDADGTWWFLECNQSGQFGFVEVETGQPIARTIAEWLARPVPAEPSHVN
GANRTAC
>gi|1201853802 gene_82|GeneMark.hmm|327_aa|-|92591|93574 JH164846.1 Streptomyces chartreusis NRRL 12338 genomic scaffold 12338_Doro1_scaffold10, whole genome shotgun sequence
MTVLILTCEEDVTADMVVVHLNAAGTPVVRVDPADLTGGVALSGEYVHGSFRGHLSAGGRLVSIGGLRSVWVRRPGTPAG
RATQPSAWLTEEAAQALYGMLRGSDARWMNHPDAARRARHKPWQLRLAQRCGLPVPATLITTFPRAAREFSERYPDLVVK
PVSGAHPQDPPRAVPTSRVAPDTDFSAVAFGPTLFQRRIAKRADIRLTVVGDRMLAARKVAAADADPDEVDVRFAAPGEP
WRPTDVPSRIAPGVRAYLREAELAYGAFDFVEDADGTWWFLECNQSGQFGFVEVETGQPIARSIAEWLARPVPEEPSHVN
GAKRTAC
>gi|1018230097   EFL36868.1| EFL36868.1 RimK domain-containing protein ATP-grasp [Streptomyces viridochromogenes DSM 40736]
MTVLILTCEEDVTADMVVVHLNASGVPVVRVDPADLTGGVALSGEYVHGRFRGHLSAGGRLVSIGGLRSVWVRRPGAPAG
RAVQPSAWLTEEAAQALYGMLRGSDARWMNHPDAARRARHKPWQLRLAQRCGLPVPATLITTFPRAAREFAERYPELVVK
PVSGAHPQDPPRAVPTSRVAPDTDFSAVAYGPTLLQRRIGKRADIRLTVVGERMLAARKATAADADPDEVDVRFAAPGSP
WEPTDVPSNIAPGVRAYLREAELAYGAFDFVEDADGTWWFLECNQSGQFGFVEVETGQPIARTIAEWLARPVPDEQARVN
ERNASIR
>gi|1087591090   KJK34630.1| KJK34630.1 30S ribosomal protein S6 modification protein RimK [Streptomyces variegatus]
MTVLILTCEEDVTADMVVVHLNATGVPVVRVDPADLTGGVALSGEYVHGRFRGHLSAGGRLVSIGGLRSVWVRRPGIPAA
RAAQPSAWLTEEAAQALYGMLRGSDARWMNHPDAARRARHKPWQLRLAQRCGLPVPATLITTFPRAAREFAERYPELVVK
PVSGAHPQDPPRAVPTSRVAPDTDFSAVAFGPTLLQRRITKRADIRLTAVGGRMLAARKATAEDADPDEVDVRFAAPGSP
WRPVDVPSCIAPGVLSYLREAELAYGAFDFVEDSDGTWWFLECNQSGQFGFVEVETGQPIARTIAEWLVRPVPVQPSHVN
GSNTTVR
>gi|1505854640 gene_35|GeneMark.hmm|327_aa|+|33343|34326 JNXD01000032.1 Streptomyces flavovariabilis strain NRRL B-16367 contig32.1, whole genome shotgun sequence
MTVLILTCEEDVTADMVVVHLNATGVPVVRVDPADLTGGVALSGEYVHGRFRGHLSAGGRLVSIGGLRSVWVRRPGIPAA
RAAQPSAWLTEEAAQALYGMLRGSDARWMNHPDAARRARHKPWQLRLAQRCGLPVPATLITTFPRAAREFAERYPELVVK
PVSGAHPQDPPRAVPTSRVAPDTDFSAVAFGPTLLQRRITKRADIRLTAVGGRMLAARKATAEDADPDEVDVRFAAPGSP
WRPVDVPSCIAPGVLSYLREAELAYGAFDFVEDSDGTWWFLECNQSGQFGFVEVETGQPIARTIAEWLVRPVPVQPSHVN
GSNTTVR
>gi|1503632254 gene_75|GeneMark.hmm|327_aa|-|78013|78996 JNXI01000021.1 Streptomyces iakyrus strain NRRL ISP-5482 contig21.1, whole genome shotgun sequence
MTVLILTCEEDVTADMVVVHLNATGVPVVRVDPADLTGGVALSGEFVHGRFRGHLSAGGRLVSIGGLRSVWVRRPGVPAA
RAAQPSAWLTEEAAQALYGMLRGSDARWMNHPDAARRARHKPWQLRLAQRCGLPVPATLITTFPRAAREFAERYPELVVK
PVSGAHPQDPPRAVPTSRVAPETDFSAVAFGPTLLQRRITKRADIRLTVVGERMLAARKAAAEDADPDEVDVRFAAPGSP
WRPVDVPSCIAPGVLSYLREAELAYGAFDFVEDSDGTWWFLECNQSGQFGFVEVETAQPIARTIAEWLARPVPVQPLHVN
GANTTLR
>gi|1504775490 gene_83|GeneMark.hmm|327_aa|+|86075|87058 JOJB01000016.1 Streptomyces sp. NRRL S-475 contig16.1, whole genome shotgun sequence
MTVLILTCEEDVTADMVVVHLNATGVPVVRVDPADLTGGVALSGEYVHGRFRGHLSAGGRLVSIGGLRSVWVRRPGVPAA
RAAQPSAWLTEEAAQALYGMLRSSGVRWMNDPDAARRARHKPWQLRLAQRCGLPVPATLITTFPRAAREFAERYPELVVK
PVSGAHPQDPPRAVPTSRVAPDADFSAVAFGPTLLQRRITKRADVRLTVVGERMLAARKATAHDADPDEVDVRFAAPGSP
WLPVDVPSRIAPGVLSYLREAGLAYGAFDFVEDSDGTWWFLECNQSGQFGFVEVETGQPIARTIAEWLARPVPVQPCRVN
GSDTTVR
>gi|1504894919 gene_3|GeneMark.hmm|327_aa|-|1441|2424 JOAW01000635.1 Streptomyces sp. NRRL S-146 contig635.1, whole genome shotgun sequence
MTVLILTCEEDVTADMVVVHLNATGVPVVRVDPADLTGGVALSGEYVHGRFRGHLSAGGRLVSIGGLRSVWVRRPGVPAA
RAAQPSAWLTEEAAQALYGMLRGSDARWMNDPDAARRARHKPWQLRLAQRCGLPVPATLITTFPRAAREFAERYPELVVK
PVSGAHPQDPPRAVPTSRVAPDTDFSAVAFGPTLLQRRITKRADIRLTVVGERMLAARKATADDADPDEVDVRFAAPGSP
WLPVDVPSCIGPGVLSYLREAGLAYGAFDFVEDSDGTWWFLECNQSGQFGFVEVETGQPIARTIAEWLARPVPVQPSHVN
GSHTKVR
>gi|1101687636   KOV96810.1| KOV96810.1 30S ribosomal protein S6 modification protein RimK [Streptomyces sp. NRRL B-1140]
MTVLILTCEEDVTADMVVVHLNATGVPVVRVDPADLTGGVSLSGEYVHGRFRGHLSAGGRLVSIGGLRSVWVRRPGVPAA
RAAQPSAWLTEEATQALYGMLRGSDARWMNHPDAARRARHKPWQLRLAQRCGLPVPATLITTFPRAAREFAERYPELVVK
PVSGAHPQDPPRAVPTSRVAPDTDFSAVAFGPTLLQRRITKRADIRLTVVGERMLAARKATAEDADPDDVDVRFAAPGSP
WLPAEVPPRIAPGVLAYLSEAELAYGAFDFAEDADGTWWFLECNQSGQFGFVEVETGQPIARTIAEWLARPVPVQPSHVN
GRHTKVR
>gi|1075258775   KDN75654.1| KDN75654.1 30S ribosomal protein S6 modification protein RimK [Streptomyces olindensis]
MTVLILTCEEDVTADMVVVHLNGAGVPVVRVDPADLTGGVALSGEYVHGRFRGHLSAGGRLVSIGGLRSVWVRRPGTPAA
RAAQPSAWLTEEAAQALYGMLRGSDARWMNHPDAAVRARHKPWQLRLAQRCGLPVPATLITTFPRAAREFAERYPDLVVK
PVSGAHPQDPPRAVPTSRVAPDTDFSAVAFGPTLLQRRIAKRADVRLTVVGERMLAALKATAADADPDEVDVRFAAPGPP
WQPADVPPRVATGVRAYLREAELAYGAFDFAEDADGTWWFLECNQSGQFGFVEVETGQPIARTIAEWLARPVPEEPSRVN
GSNATVR
>gi|1503370820 gene_22|GeneMark.hmm|300_aa|+|17473|18372 KL579045.1 Streptomyces sp. NRRL WC-3641 genomic scaffold P206_Doro1_scaffold47, whole genome shotgun sequence
MTVLILTCEEDVTADMVVVHLNGAGVPVVRVDPADLTGGVALSGEYVHGRFRGHLSAGGRLVSIGGLRSVWVRRPGTPAA
RAAQPSAWLTEEAAQALYGMLRGSDARWMNHPDAAVRARHKPWQLRLAQRCGLPVPATLITTFPRAAREFAERYPDLVVK
PVSGAHPQDPPRAVPTSRVAPDTDFSAVAFGPTLLQRRIAKRADVRLTVVGERMLAARKATAADADPDEVDVRFAAPGPP
WQPADVPPRVATGVRAYLREAELAYGAFDFAEDADGTWWFLECNQSGQFGFVEVETVSYT
>gi|1115589556   KUN13572.1| KUN13572.1 hypothetical protein AQI96_09300 [Streptomyces ciscaucasicus]
MTVLILTCEEDVTADMVVVHLNATGVPVVRLDPADLTDGVALSGEYVHGSFRGHLSAGGRLVGISGLRSIWVRRPGTPAA
RAAAPSEWLTEESAQALYGMLRGSDARWMNHPDAARRARHKPWQLRLAQRCGLPVPATIVTTFPQAAREFAERYPDLVVK
PVSGAHPQDPPRAVPTSRVAPDADFSAVAFGPTLLQRRVAKRADIRLTVVGETLLAARKPTGADDEVDVRFAPPTSSWQA
TDVPPRVAAAVRDYLRAAELAYGAFDFAEDGDGTWWFLECNQSGQFGFVEVETGQPIARSIAEWLARPGQDPRSRANGAN
TTVP
>gi|1115638259   KUN74608.1| KUN74608.1 hypothetical protein AQJ46_03505 [Streptomyces canus]
MTVLILTCEEDVTADMVVVHLNATGVPVVRLDPADLTDGVALSGEYVHGSFRGHLSAGGRLVGISGLRSIWVRRPGTPAA
RAAAPSEWLTEESAQALYGMLRGSDARWMNHPDAARRARHKPWQLRLAQRCGLPVPATIVTTFPQAAREFAERYPDLVVK
PVSGAHPQDPPRAVPTSRVAPDADFSAVAFGPTLLQRRVAKRADIRLTVVGETLLAARKPTGADDEVDVRFAPPTSSWRP
TDVPPRVAAAVRDYLRAAELAYGAFDFAEDGDGTWWFLECNQSGQFGFVEVETGQPIARSIAEWLARPGQDPRSRANGAN
TTVS
>gi|1106763342   KQW07199.1| KQW07199.1 hypothetical protein ASD08_06385 [Streptomyces sp. Root369]
MTVLILTCEEDVTADMVVVHLNATGVPVVRLDPADLTDGVALSGEYVHGSFRGHLSAGGRLVGISGLRSIWVRRPGTPAA
RAAAPSEWLTEESAQALYGMLRGSDARWMNHPDAARRARHKPWQLRLAQRCGLPVPATIVTTFPQAAREFAERYPDLVVK
PVSGAHPQDPPRAVPTSRVAPDADFSAVAFGPTLLQRRVVKRADIRLTVVGETMLAARKPTGADDEVDVRFAPPTSSWHP
TDVPPRVAAAVRDYLRAAELAYGAFDFAEDGDGTWWFLECNQSGQFGFVEVETGQPIARSIAEWLARPGPDPRSRANGAN
TTVP
>gi|1506985742 gene_562|GeneMark.hmm|324_aa|+|579970|580944 KN050734.1 Streptomyces mirabilis strain OV308 genomic scaffold EW60DRAFT_scaffold00001.1, whole genome shotgun sequence
MTVLILTCEEDVTADMVVVHLNATGVPVVRLDPADLTDGVALSGEYVHGAFRGHLSVGGRLVGISGLRSIWVRRPGTPAA
RAAAPSEWLTEESAQALYGMLRGSDARWMNHPDAALRARHKPWQLRLAQRCGLPVPATIVTTFPQAAREFAERYPDLVVK
PVSGAHPQDPPRAVPTSRVAPDTDFAAVAFGPTLLQRRVAKRADIRLTVVGETMLAARKVSGDDDEVDVRFAPPTSSWEP
TEVPPRVAAAVRDYLRAAELAYGAFDFAEDGDGTWWFLECNQSGQFGFVEVETGQPIARSIAEWLARPGPDPRSRTDGAN
SAVS
>gi|1017586594   EDY60733.2| EDY60733.2 RimK domain-containing protein ATP-grasp [Streptomyces sviceus ATCC 29083]
MSMTVLILTCEEDVTADMVVVHLNATGVPVVRLDPADLTDGVALSGEYVHGGFRGHLSAGGRLVGISGLRSIWVRRPGVP
AARAAEPSQWLTEESAQALYGMLRGSDARWMNHPDAARRARHKPWQLRLAQRCGLPVPATIVTTFPQAAREFAERYPDLV
VKPVSGAHPQDPPRAVPTSRVAPDTDFAAVAFGPTLLQRRVAKRADIRLTVVGETLLAARKVTGADDEVDVRFAPSTSSW
QPTEVPPRVAAAVRDYLRAAELAYGAFDFAEDGDGTWWFLECNQSGQFGFVEVETGQPIAHSIAEWLARPGPDPRSRANG
ADSAVF
>gi|1802886775 gene_23|GeneMark.hmm|327_aa|+|24012|24995 LJBR01000074.1 Streptomyces sp. NRRL B-24085 contig_74, whole genome shotgun sequence
MTVLILTCEEDVTADMVVVHLNATGVPVVRLDPADLTDGVALSGEYVHGTFRGHLSVGGRLVGISGLRSIWVRRPGTPAA
RAAAPSEWLTEESAQALYGMLRGSDARWMNHPDAARRARHKPWQLRLAQRCGLPVPATIVTTFPQAAREFAERYPDLVVK
PVSGAHPQDPPRAVPTSRVAPDADFAAVAFGPTLLQRRVAKRADIRLTVVGETMLAARKAAGADDEVDVRFAPSTAPWQP
AEVPPRVAGAVLDYLRAAELAYGAFDFAEDADGTWWFLECNQSGQFGFVEVETGQPIARSIAEWLARPGPALPRQRGGHR
GVLRPDQ
>gi|1302722513 gene_729|GeneMark.hmm|324_aa|-|757525|758499 KB911583.1 Streptomyces canus 299MFChir4.1 genomic scaffold H293DRAFT_scaffold00002.2, whole genome shotgun sequence
MTVLILTCEEDVTADMVVVHLNATGVPVVRLDPADLTDGVALSGEYVHGGFRGHLSAGGRLVGISGLRSIWVRRPGIPAA
RAAAPSEWLTEESAQALYGMLRGSDARWMNHPDAARRARHKPWQLRLAQRCGLPVPATIVTTFPQAAREFAERYPDLVVK
PVSGAHPQDPPRAVPTSRVAPDADFAAVAFGPTLLQRRVAKRADIRLTVVGETMLAARKAAGAEDEVDVRFAPSTSPWQP
ADVPPRVAAAVRDYLRAAELAYGAFDFAEDGDGTWWFLECNQSGQFGFVEVETGQPIARSIAEWLARPGPDPRSRANGAD
TAVS
>gi|1505377556 gene_28|GeneMark.hmm|324_aa|+|29943|30917 JOBZ01000031.1 Streptomyces sp. NRRL WC-3774 contig16.1, whole genome shotgun sequence
MTVLILTCEEDVTADMVVVHLNATGVPVVRLDPADLTDGVALSGEYVHGGFRGHLSAGGRLVGISGLRSIWVRRPGTPAA
RAPVPSDWLTEESSQALYGMLRGSDARWMNHPDAARRARHKPWQLRLAQRCGLPVPATIVTTFPQAAREFAERYPDLVVK
PVSGAHPQDPPRAVPTSRVAPDTDFAAVAFGPTLLQRRVAKRADIRLTAVGETLLAARKATGADDEVDVRFAPSTSPWQP
VDVPPRVAAAVRDYLRAAELAYGAFDFAEDGDGTWWFLECNQSGQFGFVEVETGQPIARSIAEWLSRPGPDPRPRANGAD
TAVS
>gi|1115550335   KUM88462.1| KUM88462.1 hypothetical protein AQI94_12590 [Streptomyces pseudovenezuelae]
MTVLILTCEEDVTADMVVVHLNATGVPVVRLDPADLTDGVALSGEYVHGGFRGHLSAGGRLVGISGLRSIWVRRPGTPAA
RAPVPSDWLTEESSQALYGMLRGSDARWMNHPDAARRARHKPWQLRLAQRCGLPVPATIVTTFPQAAREFAERYPDLVVK
PVSGAHPQDPPRAVPTSRVAPDTDFAAVAFGPTLLQRRVAKRADIRLTAVGETLLAARKATGADDEVDVRFAPSTSPWQP
VDVPPRVAAAVRDYLRAAELAYGAFDFAEDGDGTWWFLECNQSGQFGFVEVETGQPIARSIAEWLSRPGPDPRPRANGAD
TAVS
>gi|1115651593   KUN65379.1| KUN65379.1 hypothetical protein AQJ54_21400 [Streptomyces griseorubiginosus]
MTVLILTCEEDVTADMVVVHLDATGVPVVRLDPADLTDGVALSGEYVHGRFRGHLSAGGRLVGISGLRSIWVRRPGTPAA
RAAAPSEWLTEESGQALYGMLRGSDARWMNHPDAARRARHKPWQLRLAQRCSLPVPATIVTTFPQAAREFAERYPDLVVK
PVSGAHPQDPPRAVPTSRVAPDADFAAVAFGPTLLQRRVAKRADIRLTVVGETMLAARKAAGPDDEVDVRFARSASSWQP
VDVPPRVATAVGEYLRAAELAYGAFDFAEDGDGTWWFLECNQSGQFGFIEVETGQPIARSIAAWLARPGPEDRSSANGAG
SAVN
>gi|1115571896   KUM80660.1| KUM80660.1 hypothetical protein AQI84_03595 [Streptomyces phaeopurpureus]
MTVLILTCEEDVTADMVVVHLDATGVPVVRLDPADLTDGVALSGEYVHGRFRGHLSAGGRLVGISGLRSIWVRRPGTPAA
RAAAPSEWLTEESGQALYGMLRGSDARWMNHPDAARRARHKPWQLRLAQRCSLPVPATIVTTFPQAAREFAERYPDLVVK
PVSGAHPQDPPRAVPTSRVAPDADFAAVAFGPTLLQRRVAKRADIRLTVVGETMLAARKAAGPDDEVDVRFARSASSWQP
VDVPPRVATAVGEYLRAAELAYGAFDFAEDGDGTWWFLECNQSGQFGFIEVETGQPIARSIAAWLARPGPEDRSSANGAG
SAVN
>gi|1504534154 gene_290|GeneMark.hmm|324_aa|-|312731|313705 JOGP01000018.1 Streptomyces sp. NRRL B-3229 contig18.1, whole genome shotgun sequence
MTVLILTCEEDVTADMVVVHLDATGVPVVRLDPADLTDGVALSGEYVHGRFRGHLSAGGRLVGISGLRSIWVRRPGIPAA
RAAVPSEWLTEESGQALYGMLRGSDARWMNHPDAARRARHKPWQLRLAQRCSLPVPATIVTTFPQAAREFAERYPDLVVK
PVSGAHPQDPPRAVPTSRVAPDTDFAAVAFGPTLLQRRVAKRADIRLTVVGETMLAARKATGPDDEVDVRFARSASSWQP
VDVPPRVATAVGEYLRAAELAYGAFDFAEDGDGTWWFLECNQSGQFGFIEVETGQPIARSIAAWLAQPGPENRASADGAD
PVVN
>gi|1302740498 gene_137|GeneMark.hmm|324_aa|+|154463|155437 KB911777.1 Streptomyces sp. 351MFTsu5.1 genomic scaffold H295DRAFT_scaffold00003.3, whole genome shotgun sequence
MTVLILTCEEDVTADMVVVHLDATGVPVVRLDPADLTDGVALSGEYVHGRFRGHLSAGGRLVGISGLRSIWVRRPGTPAA
RAAVPSEWLTEESGQALYGMLRGSDARWMNHPDAARRARHKPWQLRLAQRCSLPVPATIVTTFPQAAREFAERYPDLVVK
PVSGAHPQDPPRAVPTSRVAPDTDFAAVAFGPTLLQRRVAKRADIRLTVVGETMLAARKATGPDDEVDVRFARSASSWEP
VDVPPRVATAVGEYLRAAELAYGAFDFAEDGDGTWWFLECNQSGQFGFIEVETGQPIARSIAAWLARPGPEDRSAADGAD
SAVN
>gi|1100380404   KOG42539.1| KOG42539.1 30S ribosomal protein S6 modification protein RimK [Streptomyces resistomycificus]
MTVLILTREEDVTADMVVVHLNATGVPVVRLDPADLTDGVSLSGEFVHGTFRGHLSAGGRLVSIGGLRSVWVRRPGVPAA
RAATPSAWLTEEASQALYGMLRGCDARWMNHPDAARRARHKPWQLRLAQRCGLPVPATLITTFPQAAREFAERYPDLVVK
PVSGAHPQDPPRAVPTSRVAPDTDFSAVAFGPTLLQRRVAKKADIRLTAVGERLLAARKAVAEDAHPDEVDVRFARDDAP
WRPVEVPPRLASAVRAYLRDAELAYGAFDFAEDGDGMWWFLECNQSGQFGFVEVDTGQPIAHSVAGWLARPGPSAAAVPH
QRRRRGGALSADQ
>gi|1115685891   KUN92692.1| KUN92692.1 hypothetical protein AQJ84_32465 [Streptomyces resistomycificus]
MTVLILTREEDVTADMVVVHLNATGVPVVRLDPADLTDGVSLSGEFVHGTFRGHLSAGGRLVSIGGLRSVWVRRPGVPAA
RAATPSAWLTEEASQALYGMLRGCDARWMNHPDAARRARHKPWQLRLAQRCGLPVPATLITTFPQAAREFAERYPDLVVK
PVSGAHPQDPPRAVPTSRVAPDTDFSAVAFGPTLLQRRVAKKADIRLTAVGERLLAARKAVAEDAHPDEVDVRFARDDAP
WRPVEVPPRLASAVRAYLRDAELAYGAFDFAEDGDGMWWFLECNQSGQFGFVEVDTGQPIAHSVAGWLARPGPSAAAVPH
QRRRRGGALSADQ
>gi|1503312188 gene_53|GeneMark.hmm|333_aa|+|44042|45043 KL575620.1 Streptomyces resistomycificus strain NRRL ISP-5133 genomic scaffold P189_Doro1_scaffold36, whole genome shotgun sequence
MTVLILTREEDVTADMVVVHLNATGVPVVRLDPADLTDGVSLSGEFVHGTFRGHLSAGGRLVSIGGLRSVWVRRPGVPAA
RAATPSAWLTEEASQALYGMLRGCDARWMNHPDAARRARHKPWQLRLAQRCGLPVPATLITTFPQAAREFAERYPDLVVK
PVSGAHPQDPPRAVPTSRVAPDTDFSAVAFGPTLLQRRVAKKADIRLTAVGERLLAARKAVAEDAHPDEVDVRFARDDAP
WRPVEVPPRLASAVRAYLRDAELAYGAFDFAEDGDGMWWFLECNQSGQFGFVEVDTGQPIAHSVAGWLARPGPSAAAVPH
QRRRRGGALSADQ
>gi|1101583649   KOU75970.1| KOU75970.1 30S ribosomal protein S6 modification protein RimK [Streptomyces sp. MMG1533]
MTVLILTCEEDVTADMVVAHLNATGVPVVRLDPADLTGGVALSGEFVHGTFRGHLSSGGRLVSIGGLRSVWVRRPGIPAA
RAAAPSAWLTEEASQALYGLLRGCGARWMNHPDAARRARHKPWQLRLAQRCGLPVPATLITTFPQAAREFADRYPDLVVK
PVSGAHPQDPPRAVPTSRVAPDTDFAAVAFGPTLLQRRVAKRADIRLTVVGERMLAARKAVPDDADPGEVDVRFTPSTVP
WCPVEVPPRVASAVQAYVRDGELAYGAFDFAEDADGTWWFLECNQSGQFGFVEVDTGQPIAHSVAEWLARPGPQPQAHVN
GADSAMR
>gi|1504019161 gene_11|GeneMark.hmm|327_aa|+|7316|8299 JOEY01000020.1 Streptomyces fulvoviolaceus strain NRRL B-2870 contig20.1, whole genome shotgun sequence
MTVLILTCEEDVTADMVVVHLDALGVPVVRLDPADLTGGAALSGEYVHGTFRGHLSAGGRLVSLSGLRSVWVRRPGTPAA
RAAEPSAWLTEESAQALYGMLRGCDAHWMNHPDAAHRARHKPWQLRLAQHCGLPVPATLITTFPQAAREFAERFPDLVVK
PVSGAHPQDPPRAVPTSRVAPDTDFSAVAFGPTLLQRLVAKRADIRLTVAGERMLAARKATPADGDPDDVDVRFAPAATP
WRPTDVPPRVATSVRAYLREAGLAYGAFDFAEDGDGIWWFLECNQSGQFGFVEVETGQPIARSVAEWLARPGPERRSRVN
GRNTTVP
>gi|1503456992 gene_205|GeneMark.hmm|328_aa|-|213618|214604 JNXE01000017.1 Streptomyces sp. NRRL F-525 contig17.1, whole genome shotgun sequence
MTVLVLTCEEDVTADMVVVHLHASGVPVVRIDPADLTGGVALSGEYVHGAFRGHLSAGGRLVSVSGLRSIWVRRPGTPAT
RAPQPSAWLTEEASQALYGMLRGSGARWMNHPDASRRARHKPWQLRHAQHSGLPVPATLITTFPQAAREFSRRFPDLVVK
PVSGAHPQDPPRAVPTSRVAPDTDFAAVAFGPTLLQRRVAKRADIRLTVVGDRMLAARTVTAPDADPAEVDVRFAASAQP
WRPVEVPPRIAEAVLTYMRDAELAYGAFDFAEDGDGTWWFLECNQSGQFGFVEAETGQPIARTIAEWLALPAASEREGLV
NGSDSAVG
>gi|1503247515 gene_38|GeneMark.hmm|211_aa|-|30172|30807 KL574141.1 Streptomyces sp. NRRL B-24501 genomic scaffold P164_Doro1_scaffold116, whole genome shotgun sequence
ARHKPWQLRLAQHSGLPVPATLITTFPQAAREFSRRFPDLVVKPVSGAHPQDPPRAVPTSRVAPDTDFSAVAYGPTLLQR
RVAKRADIRLTVVGDRMLAARTATAPDADPGEVDVRFTTSAQPWHPVEVPPRIAEAVLTYMREAELAYGAFDFAEDADGT
WWFLECNQSGQFGFVEAETGQPIARTIAEWLALPADSEREGLVNGSDSAAT
>gi|1300699650 gene_153|GeneMark.hmm|328_aa|+|170878|171864 BARF01000025.1 Streptomyces prunicolor NBRC 13075 DNA, contig: contig00501, whole genome shotgun sequence
MTVLVLTCEEDVTADLVVVHLHASGVPVVRIDPADLTGGVALSGEYVHGAFRGHLSAGGRLVSVSGLRSIWVRRPGTPAT
RAPQPSAWLTEEASQALYGMLRGSGARWMNHPDAARRARHKPWQLRLAQRSGLPVPATLITTFPQAAREFSRRFPDLVVK
PVSGAHPQDPPRAVPTSRVAPDTDFAAVAFGPTLLQRRVAKRADIRLTVVGDRMLAARTATAPDPDPAEVDVRFAVSAQP
WRPTEVPPRIAEAVLTYMRDAELAYGAFDFAEDGDGTWWFLECNQSGQFGFVEAETGQPIARTIAEWLALPAAPEREGLV
NGADSTAG
>gi|1503380444 gene_209|GeneMark.hmm|328_aa|-|205809|206795 JNWO01000002.1 Streptomyces xylophagus strain NRRL B-12029 contig2.1, whole genome shotgun sequence
MTVLVLTCEEDVTADMVVVHLHASGVPVVRIDPADLTGGVALSGEYVHGAFRGHLSAGGRLVSMSGLRSIWVRRPGTPAT
RAPQPSEWLTEEASQALYGMLRGSGARWMNHPDAARRARHKPWQLRLAQRSGLPVPATLITTFPQAAREFSRRFPDLVVK
PVSGAHPQDPPRAVPTSRVAPDTDFAAVAFGPTLLQRRIAKQADIRLTVVGDRMLAARMATAPDPDPAEVDVRFAVPLQP
WHPTEVPPRIAAAVRTYMCDAELAYGAFDFAEDRDGTWWFLECNQSGQFGFVEADTGQPIAQTIAEWLSLPASPEQEGCV
NGSDSKVT
>gi|1301600172 gene_199|GeneMark.hmm|328_aa|-|202114|203100 BARG01000038.1 Streptomyces sp. R1-NS-10 DNA, contig: contig01201, whole genome shotgun sequence
MTVLVLTCEEDVTADLVMVHLHAAGVPVVRIDPADLTGGVALSGEYVHGAFRGHLAAGGRLVSVSGLRSIWVRRPGAPAN
RAPQPSAWLTEEASQALYGMLRGSGARWMNHPDAARRARHKPWQLRLAQRSGLPVPATLITTFPQAAREFSRRFPDLVVK
PVSGAHPQDPPRAVPTSRVAPDTDFAAVAFGPTLLQRRIAKRADIRLTVVGDRMLAARMATAPDADPAEVDVRFAAPAQP
WHPAEVPPRIAEAVRTYLREAELAYGAFDFAEDGDGTWWFLECNQSGQFGFVEADTGQPIARTIAEWLALPAAPEREGLV
NGSDSTVA
>gi|1505008668 gene_25|GeneMark.hmm|329_aa|+|31917|32906 JODI01000007.1 Streptomyces violaceoruber strain NRRL S-981 contig7.1, whole genome shotgun sequence
MTMTVLILTSEEDVTADMVVVHLNGAGVPVVRLDPADLTGSVALSGEYVHGAFRGHLSAAGRLVSIGGLRSIWVRRPGPP
ATRAPAPSSWLTEEASQALYGMLRGSDACWMNHPDAARRARHKPWQLRLAQRSGLPVPATLITTFPQAAREFAARYPDLV
VKPVSGAHPQDPPRAVPTSRVAPDTDFSAVAYGPTLLQRRVAKRADIRLTVVGDRMLAARKAVADDADPDEVDVRFAVNS
LSWCPVDVPPRVADAVRAYMAGAELAYGAFDFAEDADGTWWFLECNQSGQFGFVEVDTGQPIARSVAEWLARPDPRRRAG
VDGADTAVR
>gi|1505127563 gene_25|GeneMark.hmm|327_aa|+|29630|30613 JOEV01000041.1 Streptomyces cellulosae strain NRRL B-2687 contig41.1, whole genome shotgun sequence
MTVLILTSEEDVTADMVVVHLNGAGVPVVRLDPADLTGSVALSGEYVHGAFRGHLSAAGRLVSIGGLRSIWVRRPGPPAT
RAPAPSSWLTEEASQALYGMLRGSDACWMNHPDAARRARHKPWQLRLAQRSGLPVPATLITTFPQAAREFAARYPDLVVK
PVSGAHPQDPPRAVPTSRVAPDTDFSAVAYGPTLLQRRVAKRADIRLTVVGDRMLAARKAVADDADPDEVDVRFAVNSLS
WCPVDVPPRVADAVREYMAGAELAYGAFDFAEDADGTWWFLECNQSGQFGFVEVDTGQPIARSVAEWLARPDPRRRAGVD
GADTAVR
>gi|1507149407 gene_163|GeneMark.hmm|327_aa|-|163431|164414 JQLE01000006.1 Streptomyces mirabilis strain YR139 EW58DRAFT_scaffold00006.6_C, whole genome shotgun sequence
MTVLILTSEEDVTADMVVLHLNGSGVPVVRLDPADLTGAVALSGEYAHGAFRGHLSAGGRLVSLSGLRSIWVRRPGTPAA
RGPEPSEWLTEESSQALYGMLRGSDARWMNHPDAARRARHKPWQLRLAQRSGLPVPATLITTFPQAAREFAERFPDLVVK
PVSGAHPQNPPRAVPTSRVAPDADFTAVAFGPTLLQRRIAKRADIRLTVVGERLLAARKETAPDAAPDEVDVRFASSARP
WCPTDVPPRVATAVRAYLRDAELSYGAFDFAEDRDGTWWFLECNQSGQFGFVEVDTGQPIARSIAEWLSRPAVERPGRVN
GTDTTVV
>gi|1089361767   KKD07926.1| KKD07926.1 30S ribosomal protein S6 modification protein RimK [Streptomyces sp. WM6386]
MTVLILTCEADVTADMVVVHLNSTGVPVVRLDPADLTEGVALSGEYVHGAFRGHLSSGGRLVSINGLRSVWVRRPGTAAT
RAAEPSGWLTEESSQALYGMLRSSGARWMNHPDASRRARHKPWQLRHAQRCGLPVPATLITTFPQAAREFSARYPDLVVK
PVSGAHPQDPPRAVPTSRVTPDTDFSAVAFGPTLLQRRVAKRADIRLTVVGDRMLAARKTTAEDDEVDVRFASPTSPWRP
TDVPPRVAEGVRAYVRDAELAYGAFDFAEDADGTWWFLECNQSGQFGFVEVETGQPIARSIAEWLARPVPDGAGRVNGRD
TVVP
>gi|1115605922   KUN30197.1| KUN30197.1 hypothetical protein AQJ23_05640 [Streptomyces antibioticus]
MTVLILTCEDDVTADMVVVHLNASGVPVVRLDPADLTGSAALSGEYVHGSFRGHLSSGGRLVSINGLRSVWVRRPGTAAT
RAAEPSEWLTEESSQALYGMLRSSQARWMNHPDAARRARHKPWQLRLAQRSGLPVPATLITTFPQAAREFAERYPDLVVK
PVSGAHPQDPPRAVPTSRVAPDADFGAVAYGPTLLQRRIAKRADIRLTVVGERMLAARKSTAADPDEVDVRFASPTHPWQ
ATEVPPRVADAVRAYLRGAELAYGAFDFAEDADGTWWFLECNQSGQFGFVEVETGQPIAHTIAEWLARPVPGEGAQVNGA
NTALT
>gi|1040988923   EPD68097.1| EPD68097.1 ATP-grasp ribosomal peptide maturase [Streptomyces sp. HGB0020]
MTVLILTSEEDVTADMVVVHLNASGVPVLRLDPADLPGGVALSGEFVHGAFRGHLQSAGRLVSISGLRSVWVRRPGQAAA
HAAEPSAWLSEESSQALFGMLRGCDARWMNHPDAAHRSRHKPWQLRHAQRCGLPVPATLITTFPQAAREFADRFPDLVVK
PVSGAHPQDPPRAVPTSRVAPGTDFSAVAFGPTLLQRRVGKKADIRLTAVGDELLAARKEIDEDADPDDPGTVDVRFASS
DIPWRPAEVPPRIADAVRRYLRDAELAYGAFDFAEDADGTWWFLECNQSGQFGFVEVETGQPIARTVAQWLARPGPTEGT
HVNGANRTVC
>gi|1504994168 gene_478|GeneMark.hmm|330_aa|-|510907|511899 JODC01000008.1 Streptomyces sp. NRRL S-646 contig8.1, whole genome shotgun sequence
MTVLILTCEEDVTADMVVVHLNASGVPVVRLDPADLPGGVALSGEYVHGRFRGHLQSAGRLVSIAGLRSVWVRRPGDAAA
QAPQPSAWLTEESAQALYGMLRGSDARWMNHPDAARRARHKPWQLRLAQRCGLPVPATLITTFPQAAREFADRYPDLVVK
PVSGAHPQDPPRAVPTSRVAPDTDFSAVAFGPTLLQRRVGKRADIRLTVVGERLLAARKATADEVDPDDPGAVDVRFASA
DIPWRATDVPPRIADAVRSYLREAELAYGAFDFAEDADGTWWFLECNQSGQFGFVEVETGLPIARTIAEWLAHPGPEPQT
RVNGSSTTVR
>gi|1015364780   ALV31592.1| ALV31592.1 hypothetical protein AS200_05670 [Streptomyces sp. CdTB01]
MTVLILTCEEDVTADMVVVHLNASGVPVVRLDPADLPGGVALSGEYVHGAFRGHLQSAGRLVSIAGLRSIWVRRPGAPAA
RAPQSSGWLTEESSQALYGMLRGSGARWMNHPDAARQARHKPWQLRLAQDCGLPVPATLITTFPQAAREFAERFPDLVVK
PVSGAHPQDPPRAVPTSRVAPDTDFSAVAFGPTLLQRRVAKRADIRLTVVGGRMLAARKETPADADPDAVDVRFAPGDVP
WRATEVPPRVAEAVRSYLDRAQLAYGAFDFAEDADGTWWFLECNQSGQFGFVEVETGQPIARAVAEWLAKPGPESGDRVD
DADASVC
>gi|1115703470   KUO14673.1| KUO14673.1 hypothetical protein AQJ91_45465 [Streptomyces sp. RV15]
MTVLILTGEEDVTADMVVVHLNASGVPVVRLDPADLPGGVALSGEYVHGSFRGHLSSGGRLVSIEGLRSVWVRRPGTPAA
RAAMPSAWLTEESAQALYGMLRGCGARWMNHPDAARRARHKPWQLRLAQRCGLPVPATLITTFPQAAQEFAERYPDLVVK
PVSGAHPQDPPRAVPTSRVAPDADFSAVAFGPTLLQRRIAKRADIRLTVVGDRMLAARKECDPESEVDVRFAVSDAPWRP
VDMPPRTAERVRSYVRTADLAYGAFDFAEDADGTWWFLECNQSGQFGFVEVETGQPIARGIAEWLAQPAARRQARVNGAN
TAVP
>gi|1505489343 gene_59|GeneMark.hmm|329_aa|+|47431|48420 KL589194.1 Streptomyces sp. NRRL F-5638 genomic scaffold P301_Doro1_scaffold45, whole genome shotgun sequence
MTVLILTSEEDVTADMVVVHLNASGVPVVRLDPADLTDSVALSGEFVHGSFRGHLSSGGRLVSIGGLRSVWVRRPGGAAT
RAAEPSAWLTEEAGQALYGMLRGSGARWMNQPDAAHRARYKPWQLRLAQQCGLPVPATLITTFPRAAREFAERYPDLVVK
PVSGAHPQDPPLAVPTSRVPPEADFSAVAHGPTLLQRRVAKRADIRLTAVGDVLLAARKTTLAHLDPDEVDVRFTKSGEP
WRPAEVPPRVAEGVRAYLREAGLAYGALDFAEDGDGTWWFLECNQSGQFGFVEVDTGQPIARTIAAWLARPGAADPAEAG
GGPGTAAAG
>gi|1505806990 gene_50|GeneMark.hmm|329_aa|-|47269|48258 JOGJ01000022.1 Streptomyces sp. NRRL F-5635 contig19.1, whole genome shotgun sequence
MTVLILTSEEDVTADMVVVHLNASGVPVVRLDPADLTDSVALSGEFVHGSFRGHLSSGGRLVSIGGLRSVWVRRPGGAAT
RAAEPSAWLTEEAGQALYGMLRGSGARWMNQPDAAHRARYKPWQLRLAQQCGLPVPATLITTFPRAAREFAERYPDLVVK
PVSGAHPQDPPLAVPTSRVPPEADFSAVAHGPTLLQRRVAKRADIRLTAVGDVLLAARKTTLAHLDPDEVDVRFTKSGEP
WRPAEVPPRVAEGVRAYLREAGLAYGALDFAEDGDGTWWFLECNQSGQFGFVEVDTGQPIARTIAAWLARPGAADPAEAG
GGPGTAAAG
>gi|1101531032   KOX49056.1| KOX49056.1 30S ribosomal protein S6 modification protein RimK [Streptomyces sp. NRRL F-7442]
MTVLILTSEEDVTADMVVVHLNASGVPVVRLDPADLTDSVALSGEFVHGSFRGHLSSGGRLVSIGGLRSVWVRRPGGAAT
RAAEPSAWLTEEAGQALYGMLRGSGARWMNQPDAAHRARYKPWQLRLAQQCGLPVPATLITTFPRAAREFAERYPDLVVK
PVSGAHPQDPPLAVPTSRVPPEADFSAVAHGPTLLQRRVAKRADIRLTAVGDVLLAARKTTLAHLDPDEVDVRFTKSGEP
WRPAEVPPRVAEGVRAYLREAGLAYGALDFAEDGDGTWWFLECNQSGQFGFVEVDTGQPIARTIAAWLARPGAADPAEAG
GGPGTAAAG
>gi|1505204084 gene_50|GeneMark.hmm|329_aa|-|47279|48268 JOGT01000018.1 Streptomyces sp. NRRL S-1831 contig18.1, whole genome shotgun sequence
MTVLILTSEEDVTADMVVVHLNASGVPVVRLDPADLTDSVALSGEFVHGSFRGHLSSGGRLVSIGGLRSVWVRRPGGAAT
RAAEPSAWLTEEAGQALYGMLRGSGARWMNQPDAAHRARYKPWQLRLAQQCGLPVPATLITTFPRAAREFAERYPDLVVK
PVSGAHPQDPPLAVPTSRVPPEADFSAVAHGPTLLQRRVAKRADIRLTAVGDVLLAARKTTLAHLDPDEVDVRFTKSGEP
WRPAEVPPRVAEGVRAYLREAGLAYGALDFAEDGDGTWWFLECNQSGQFGFVEVDTGQPIARTIAAWLARPGAADPAEAG
GGPGTAAAG
>gi|1504589569 gene_50|GeneMark.hmm|329_aa|-|47192|48181 JOHJ01000020.1 Streptomyces sp. NRRL F-5555 contig20.1, whole genome shotgun sequence
MTVLILTSEEDVTADMVVVHLNASGVPVVRLDPADLTDSVALSGEFVHGSFRGHLSSGGRLVSIGGLRSVWVRRPGGAAT
RAAEPSAWLTEEAGQALYGMLRGSGARWMNQPDAAHRARYKPWQLRLAQQCGLPVPATLITTFPRAAREFAERYPDLVVK
PVSGAHPQDPPLAVPTSRVPPEADFSAVAHGPTLLQRRVAKRADIRLTAVGDVLLAARKTTLAHLDPDEVDVRFTKSGEP
WRPAEVPPRVAEGVRAYLREAGLAYGALDFAEDGDGTWWFLECNQSGQFGFVEVDTGQPIARTIAAWLARPGAADPAEAG
GGPGTAAAG
>gi|1806696703 gene_65|GeneMark.hmm|329_aa|+|64265|65254 BBOK01000018.1 Streptomyces sp. NBRC 110030 DNA, contig: scaffold00021, whole genome shotgun sequence
MTVLILTSEEDVTADMVVVHLNASGVPVVRLDPADLTDSVALSGEFVHGSFRGHLSSGGRLVSIGGLRSVWVRRPGGAAT
RAAEPSAWLTEEAGQALYGMLRGSGARWMNQPDAAHRARYKPWQLRLAQQCGLPVPATLITTFPRAAREFAERYPDLVVK
PVSGAHPQDPPLAVPTSRVPPEADFSAVAHGPTLLQRRVAKRADIRLTAVGDVLLAARKTTLAHLDPDEVDVRFTKSGEP
WRPAEVPPRVAEGVRAYLREAGLAYGALDFAEDGDGTWWFLECNQSGQFGFVEVDTGQPIARTIAAWLARPGAADPAEAG
GGPGTAAAG
>gi|1101445129   KOU09604.1| KOU09604.1 30S ribosomal protein S6 modification protein RimK [Streptomyces sp. NRRL F-4711]
MTVLILTSEEDVTADMVVVHLNASGVPVVRLDPADLTDSVALSGEFVHGSFRGHLSSGGRLVSIGGLRSVWVRRPGGAAT
RAAEPSAWLTEEAGQALYGMLRGSGARWMNQPDAAHRARYKPWQLRLAQQCGLPVPATLITTFPRAAREFAERYPDLVVK
PVSGAHPQDPPLAVPTSRVPPEADFSAVAHGPTLLQRRVAKRADIRLTAVGDVLLAARKTTLAHLDPDEVDVRFTKSGEP
WRPAEVPPRVAEGVRAYLREAGLAYGALDFAEDGDGTWWFLECNQSGQFGFVEVDTGQPIARTIAAWLARPGAADPAEAG
GGPGTAAAG
>gi|1101525163   KOX32328.1| KOX32328.1 30S ribosomal protein S6 modification protein RimK [Streptomyces sp. NRRL F-4707]
MTVLILTSEEDVTADMVVVHLNASGVPVVRLDPADLTDSVALSGEFVHGSFRGHLSSGGRLVSIGGLRSVWVRRPGGAAT
RAAEPSAWLTEEAGQALYGMLRGSGARWMNQPDAAHRARYKPWQLRLAQQCGLPVPATLITTFPRAAREFAERYPDLVVK
PVSGAHPQDPPLAVPTSRVPPEADFSAVAHGPTLLQRRVAKRADIRLTAVGDVLLAARKTTLAHLDPDEVDVRFTKSGEP
WRPAEVPPRVAEGVRAYLREAGLAYGALDFAEDGDGTWWFLECNQSGQFGFVEVDTGQPIARTIAAWLARPGAADPAEAG
GGPGTAAAG
>gi|1505532775 gene_15|GeneMark.hmm|261_aa|-|10635|11420 KL590415.1 Streptomyces sp. NRRL S-1833 genomic scaffold P322_Doro1_scaffold301, whole genome shotgun sequence
SVWVRRPGGAATRAAEPSAWLIEEAGQALYGMLRGSGARWMNQPDAAHRARYKPWQLRLAQQCGLPVPATLITTFPRAAR
EFAERYPDLVVKPVSGAHPQDPPLAVPTSRVPPEADFSAVAHGPTLLQRRVAKRADIRLTAVGDVLLAARKTTLAHLDPD
EVDVRFTKSGEPWRPAEVPPRVAEGVRAYLREAGLAYGALDFAEDGDGTWWFLECNQSGQFGFVEVDTGQPIARTIAAWL
ARPGAADPAEAGGGPGTAAAG
>gi|1505221452 gene_45|GeneMark.hmm|328_aa|+|43557|44543 JOGV01000048.1 Streptomyces sp. NRRL F-5650 contig48.1, whole genome shotgun sequence
MTVLILTSEEDVTADMVVVHLNASGVPVVRLDPADLTDSVALSGEFVHGSFRGHLSSGGRLVSIGGLRSIWVRRPGGAAT
RAAEPSAWLTEEAGQALYGMLRGSGARWMNQPDAAHRARYKPWQLRLAQQCGLPVPATLITTFPRAAREFAERFPDLVVK
PVSGAHPQDPPLAVPTSRVPPEADFSAVAHGPTLLQRRVAKRADIRLTAVGDVLLAARKTTLAHLDPDDVDVRFTASGEP
WRPAEVPPRIAESVRTYLREARLAYGALDFAEDGDGTWWFLECNQSGQFGFVEVDTGQPIARTIAEWLARPGAADPADGG
GGDTASAR
>gi|1018222065   EFD71265.1| EFD71265.1 conserved hypothetical protein [Streptomyces lividans TK24]
MTVLILTSEEDVTADMVVVHLNASGVPVVRLDPADLTDSVALSGEFVHGSFRGHLSSGGRLVSIGGLRSVWVRRPGGAAT
RAAEPSAWLTEEAGQALYGMLRGSGARWMNQPDAAHRARYKPWQLRLAQRCGLPVPATLITTFPRAAREFAERYPDLVVK
PVSGAHPQDPPLAVPTSRVPPEADFSAVAHGPTLLQRRVAKRADIRLTVVGDELLAARKTALASLDPDEVDVRFAGSGEP
WRPAEVPPRVAEGVRAYLRAAGLAYGALDFAEDGDGTWWFLECNQSGQFGFVEVDTGQPIARTIAEWLARPGAADAVEPG
GPDAAAVG
>gi|1089370541   KKD14854.1| KKD14854.1 30S ribosomal protein S6 modification protein RimK [Streptomyces sp. WM6391]
MTVLILTSEEDVTADMVVVHLNASGVPVVRLDPADLTDSVALSGEFVHGSFRGHLSSGGRLVSIGGLRSVWVRRPGGAAT
RAAEPSAWLTEEAGQALYGMLRGSGARWMNQPDAAHRARYKPWQLRLAQRCGLPVPATLITTFPRAAREFAERYPDLVVK
PVSGAHPQDPPLAVPTSRVPPEADFSAVAHGPTLLQRRVAKRADIRLTVVGDELLAARKTALASLDPDEVDVRFAGSGEP
WRPAEVPPRVAEGVRAYLRAAGLAYGALDFAEDGDGTWWFLECNQSGQFGFVEVDTGQPIARTIAEWLARPGAADAVEPG
GPDAAAVG
>gi|1009897452   AIJ17776.1| AIJ17776.1 hypothetical protein SLIV_34465 [Streptomyces lividans TK24]
MTVLILTSEEDVTADMVVVHLNASGVPVVRLDPADLTDSVALSGEFVHGSFRGHLSSGGRLVSIGGLRSVWVRRPGGAAT
RAAEPSAWLTEEAGQALYGMLRGSGARWMNQPDAAHRARYKPWQLRLAQRCGLPVPATLITTFPRAAREFAERYPDLVVK
PVSGAHPQDPPLAVPTSRVPPEADFSAVAHGPTLLQRRVAKRADIRLTVVGDELLAARKTALASLDPDEVDVRFAGSGEP
WRPAEVPPRVAEGVRAYLRAAGLAYGALDFAEDGDGTWWFLECNQSGQFGFVEVDTGQPIARTIAEWLARPGAADAVEPG
GPDAAAVG
>gi|1040194953   EOY45388.1| EOY45388.1 Glutathione synthase/Ribosomal protein S6 modification enzyme (glutaminyl transferase) [Streptomyces lividans 1326]
MTVLILTSEEDVTADMVVVHLNASGVPVVRLDPADLTDSVALSGEFVHGSFRGHLSSGGRLVSIGGLRSVWVRRPGGAAT
RAAEPSAWLTEEAGQALYGMLRGSGARWMNQPDAAHRARYKPWQLRLAQRCGLPVPATLITTFPRAAREFAERYPDLVVK
PVSGAHPQDPPLAVPTSRVPPEADFSAVAHGPTLLQRRVAKRADIRLTVVGDELLAARKTALASLDPDEVDVRCAGSGEP
WRPAEVPPRVAEGVRAYLRAAGLAYGALDFAEDGDGTWWFLECNQSGQFGFVEVDTGQPIARTIAEWLARPGAADAVEPG
GPDAAAVG
>gi|1022049249   CAB69667.1| CAB69667.1 conserved hypothetical protein SCF42.05 [Streptomyces coelicolor A3(2)]
MTVLILTSEEDVTADMVVVHLNASGVPVVRLDPADLTDSVALSGEFAHGSFRGHLSSGGRLVSIGGLRSVWVRRPGGAAT
RAAEPSAWLTEEAGQALYGMLRGSGARWMNQPDAAHRARYKPWQLRLAQRCGLPVPATLITTFPRAAREFAERYPDLVVK
PVSGAHPQDPPLAVPTSRVPPEADFSAVAHGPTLLQRRVAKRADIRLTAVGEELLAARKTALASLDPDEVDVRFAGSGEP
WRPAEVPPRVAEGVRAYLRAAGLAYGALDFAEDGDGTWWFLECNQSGQFGFVEVDTGQPIARTIAEWLARPGAADAVEPG
GPDAAAVG
>gi|1503908588 gene_533|GeneMark.hmm|328_aa|+|599002|599988 JOCE01000001.1 Streptomyces violaceoruber strain NRRL S-12 contig1.1, whole genome shotgun sequence
MTVLILTSEEDVTADMVVVHLNASGVPVVRLDPADLTDSVALSGEFVHGSFRGHLSSGGRLVSIGGLRSVWVRRPGGAAT
RAAEPSAWLTEEAGQALYGMLRGSGARWMNQPDAAHRARYKPWQLRLAQRCGLPVPATLITTFPRAAREFAERYPDLVVK
PVSGAHPQDPPLAVPTSRVPPEADFSAVAHGPTLLQRRVAKRADIRLTAVGEELLAARKTALASLDPDEVDVRFAGSGEP
WRPTEVPPRVAEGVRAYLRAAGLAYGALDFAEDGDGTWWFLECNQSGQFGFVEVDTGQPIARTIAEWLARPGAADAVEPG
GPDAAAVG
>gi|1902724971 gene_395|GeneMark.hmm|328_aa|+|429556|430542 LQCG01000001.1 Streptomyces canus strain C-509 Contig_5, whole genome shotgun sequence
MTVLILTSEEDVTADMVVVHLNASGVPVVRLDPADLTDSVALSGEFVHGSFRGHLSSGGRLVSIGGLRSVWVRRPGGAAT
RAAEPSAWLTEEAGQALYGMLRGSGARWMNQPDAAHRARYKPWQLRLAQRCGLPVPATLITTFPRAAREFAERYPDLVVK
PVSGAHPQDPPLAVPTSRVPPEADFSAVAHGPTLLQRRVAKRADIRLTAVGGELLAARKTALASLDPDEVDVRFTASGEP
WRPAEVPPRVAEQVRAYLRAAGLAYGALDFAEDGDGTWWFLECNQSGQFGFVEVETGQPIARTIAEWLARPGAVDVVDAD
GPGTAAVG
>gi|1503964161 gene_52|GeneMark.hmm|328_aa|+|48509|49495 JODM01000014.1 Streptomyces violaceorubidus strain NRRL B-16381 contig14.1, whole genome shotgun sequence
MTVLILTSEEDVTADMVVVHLNASGVPVVRLDPADLTDSVALSGEFVHGSFRGHLSSGGRLVSIGGLRSVWVRRPGGAAT
RAAEPSAWLTEEAGQALYGMLRGSGARWMNQPDAAHRARYKPWQLRLAQRCGLPVPATLITTFPRAAREFAERYPDLVVK
PVSGAHPQDPPLAVPTSRVSPEADFSAVAHGPTLLQRRVAKRADIRLTAVGEELLAARKTALASLDPDEVDVRFTASGEP
WRPAEVPPRVAEQVRAYLRAAGLAYGALDFAEDGDGTWWFLECNQSGQFGFVEVETGQPIARTIAEWLARPGAADAVEAG
GPDTAAAG
>gi|1505029181 gene_52|GeneMark.hmm|328_aa|-|48560|49546 JODU01000017.1 Streptomyces aureofaciens strain NRRL B-2183 contig17.1, whole genome shotgun sequence
MTVLILTSEEDVTADMVVVHLNASGVPVVRLDPADLTDSVALSGEFVHGSFRGHLSSGGRLVSIGGLRSVWVRRPGAAAT
RAAEPSAWLTEEAGQALYGMLRGSEARWMNQPDAAHRARYKPWQLRLAQRCGLPVPATLITTFPRAAREFAERYPDLVVK
PVSGAHPQDPPLAVPTSRVPPGADFSAVAHGPTLLQRRVAKRADIRLTVVGEELLAARKTAPASLGPDEVDVRFAASAEP
WRPAEVPPRVAEQVRAYLRAAGLAYGALDFAEDGDGTWWFLECNQSGQFGFVEVDTGQPIARTIAEWLARPGAEDAREAD
GPGTAAAG
>gi|1024196753   EHN78223.1| EHN78223.1 hypothetical protein SMCF_2235, partial [Streptomyces coelicoflavus ZG0656]
MTVLILTSEEDVTADMVVVHLNASGVPVVRLDPADLTDSVALSGEFVHGSFRGHLSSGGRLVSIGGLRSVWVRRPGGAAT
RAAEPSPWLTEESGQALYGMLRGCGARWMNQPDAAHRARYKPWQLRLAQQCGLPVPATLITTFPRAAREFAERYPDLVVK
PVSGAHPQDPPLAVPTSRVPPEADFSAVAHGPTLLQRRVAKRADIRLTVVGEELLAARKTVLGSLDPEEVDVRFTASGGP
WRPAEVPPRVAEGVRAYLRGAGLAYGALDFAEDGDGTWWFLECNQSGQFGFVEVDTGQPIARTIAEWLARPGVADTVEMS
GGPGTAAVG
>gi|1102323705   KPC76381.1| KPC76381.1 30S ribosomal protein S6 modification protein RimK [Streptomyces sp. NRRL WC-3753]
MTVLILTSEEDVTADMVVVHLNASGVPVVRLDPADLTDSVALSGEFVHGSFRGHLSSGGRLVSIGGLRSVWVRRPGGAAT
RAAEPSPWLTEESGQALYGMLRGSGARWMNQPDAAHRARYKPWQLRLAQQCGLPVPATLITTFPRAAREFAERYPDLVVK
PVSGAHPQDPPLAVPTSRVPPEADFSAVAHGPTLLQRRVAKRADIRLTVVGEELLAARKTVLGSLDPEEVDVRFTASGGP
WRPAEVPPRVAEGVRAYLRGAGLAYGALDFAEDGDGTWWFLECNQSGQFGFVEVDTGQPIARTIAEWLARPGAADTVESS
GGPGTAAVG
>gi|1010754067   AIV32463.1| AIV32463.1 30S ribosomal protein S6 modification protein RimK [Streptomyces sp. CCM_MD2014]
MTVLILTSEEDVTADMVVVHLNASGVPVVRLDPADLTDSVALSGEFVHGSFRGHLSSGGRLVSIGGLRSVWVRRPGGAAT
RAAEPSAWLTEESGQALYGMLRGSGARWMNQPDAAHRARYKPWQLRLAQQCGLPVPATLITTFPRAAREFAERYPDLVVK
PVSGAHPQDPPLAVPTSRVPPEADFSAVAHGPTLLQRRVAKRADIRLTVVGEELLAARKTTLAHLGPDEVDVRFTASGEP
WRPAEVPPRVAEGVRAYLRAAGLAYGALDFAEDGDGTWWFLECNQSGQFGFVEVDTGQPIARTIAEWLARPGAADPVETE
GPGTVAAG
>gi|1505166739 gene_153|GeneMark.hmm|327_aa|+|162541|163524 JOFH01000003.1 Streptomyces olivaceus strain NRRL B-3009 contig3.1, whole genome shotgun sequence
MTVLILTSEEDVTADMVVVHLNASSVPVVRLDPADLTESVALSGEFVHGSFRGHLSAGERLVSIGGLRSVWLRRPGGPAA
RAAEPSAWLTEESGQALYGMLRGSGARWMNQPDAAHRARYKPWQLRLAQQCGLPVPATLITTFPRAAREFAERYPDLVVK
PVSGAHPQDPPLAVPTSRVPPEADFSAVAHGPTLLQRRVAKRADIRLTAVGDELLAARKTTAHPDPDEVDVRFAASAEPW
RPVEVPPRVAESVRSYLRAAELAYGALDFAEDGDGTWWFLECNQSGQFGFVEVDTGQPIARTIAEWLARPGPGDAMPSGP
PGATAVG
>gi|1303593948 gene_134|GeneMark.hmm|329_aa|+|144705|145694 APIV01000009.1 Streptomyces sp. FXJ7.023 Contig9, whole genome shotgun sequence
MTVLILTSEEDVTADMVVVHLNASSVPVVRLDPADLTESVALSGEFVHGSFRGHLSAGERLVSIGGLRSVWLRRPGGPAA
RAAEPSAWLTEESGQALYGMLRGSGARWMNQPDAAHRARYKPWQLRLAQQCGLPVPATLITTFPRAAREFAERYPDLVVK
PVSGAHPQDPPLAVPTSRVPPEADFSAVAHGPTLLQRRVAKRADIRLTAVGDELLTARKATAHPDPDEVDVRFAASAEPW
RPVEVPPRVAESVRSYLRAAELAYGALDFAEDGDGTWWFLECNQSGQFGFVEVDTGQPIARTIAEWLGRAGPGPGDPMPS
GPPGATAVG
>gi|1806671311 gene_382|GeneMark.hmm|328_aa|-|471748|472734 LIQD01000005.1 Streptomyces pactum strain ACT12 scaffold5, whole genome shotgun sequence
MTVLILTCEEDVTADMVVVHLNASGVPVVRLDPADLTDSVALSGEFVHGSFRGHLSSGGRLVSIGGLRSVWVRRPGGAAT
RAAEPSAWLTEESGQALYGMLRDCGARWMNQPDAAHRARYKPWQLRLAQQCGLPVPATLITTFPRAAREFAERYPDLVVK
PVSGAHPQDPPLAVPTSRVPPEADFSAVAHGPTLLQRRVAKRADIRLTVVGDELLAARKTTLAGLDPDDVDVRFSASPEP
WRPAEVPPRVAEAVRAYLRAAGLAYGALDFAEDGDGTWWFLECNQSGQFGFVEVDTGQPIARTIAEWLARPGAGDPVDAG
GPGTTAVG
>gi|1701511022 gene_4|GeneMark.hmm|328_aa|-|2073|3059 LARV01000390.1 Streptomyces sp. MBT28 contig_414, whole genome shotgun sequence
MTVLILTCEEDVTADMVVVHLNASGVPVVRLDPADLTASVALSGEFAHGSFRGHLSSGGRLVSIGGLRSVWVRRPGGAAA
RAAEPSAWLTEESGQALYGMLRDCGARWMNEPDAAHRARYKPWQLRLAQQCGLPVPATLITTFPRAAREFAERYPDLVVK
PVSGSHPQDPPLAVPTSRVPPEADFSAVAHGPTLLQRRIAKRADIRVTAVGEELLAARKTTLAGPDPEVVDVRFARSPEP
WRPAEVPPRVAESVRAYLRAAHLAYGAFDFAEDGDGTWWFLECNQSGQFGFVEVDTGQPIARTIAEWLARPAAGAQAGAG
GADTAAVG
>gi|1203281030 gene_13|GeneMark.hmm|328_aa|-|10250|11236 AGNH01000321.1 Streptomyces sp. TOR3209 Contig321, whole genome shotgun sequence
MTVLILTCEEDVTADMVVVHLNASGVPVVRLDPADLTASVALSGEFAHGSFRGHLSSGGRLVSIGGLRSVWVRRPGGAAA
RAAEPSAWLTEESGQALYGMLRDCGARWMNEPDAAHRARYKPWQLRLAQQCGLPVPATLITTFPRAAREFAERYPDLVVK
PVSGSHPQDPPLAVPTSRVPPEADFSAVAHGPTLLQRRIAKRADIRVTAVGEELLAARKTTLAGPDPEVVDVRFARSPEP
WRPAEVPPRVAESVRAYLRAAHLAYGAFDFAEDGDGTWWFLECNQSGQFGFVEVDTGQPIARTIAEWLARPAAGAPADAG
GADTAAVG
>gi|1504950605 gene_72|GeneMark.hmm|328_aa|+|71958|72944 JOCG01000004.1 Streptomyces sp. NRRL WC-3795 contig4.1, whole genome shotgun sequence
MTVLILTCEEDVTADMVVVHLNASGVPVVRLDPADLTASVALSGEFAHGSFRGHLSSGGRLVSIGGLRSVWVRRPGGAAA
RAAEPSAWLTEESGQALYGMLRDCGARWMNEPDAAHRARYKPWQLRLAQQCGLPVPATLITTFPRAAREFAERYPDLVVK
PVSGSHPQDPPLAVPTSRVPPEADFSAVAHGPTLLQRRIAKRADIRVTAVGEELLAARKTTLAGPDPEVVDVRFARSPEP
WRPAEVPPRVAESVRAYLRAAHLAYGAFDFAEDGDGTWWFLECNQSGQFGFVEVDTGQPIARTIAEWLARPAAGAPADAG
GADTAAVG
>gi|1505609446 gene_212|GeneMark.hmm|242_aa|-|173835|174560 KL591939.1 Streptomyces sp. NRRL F-4835 genomic scaffold P374_Doro1_scaffold37, whole genome shotgun sequence
MTVLILTCEEDVTADMVVVHLNASGVPVVRLDPADLTASVALSGEFAHGSFRGHLSSGGRLVSIGGLRSVWVRRPGGAAA
RAAEPSAWLTEESGQALYGMLRDCGARWMNEPDAAHRARYKPWQLRLAQQCGLPVPATLITTFPRAAREFAERYPDLVVK
PVSGSHPQDPPLAVPTSRVPPEADFSAVAHGPTLLQRRIAKRADIRVTAVGEELLAARKTTLAGPDPEVVDVRFARSPEP
WR
>gi|1079274836   KFG72073.1| KFG72073.1 30S ribosomal protein S6 modification protein RimK [Streptomyces mutabilis]
MTVLILTCDEDVTADMVVVHLNASGVPVVRLDPADLTGSAALSGEFVHGSFRGHLSSGGRLVSIGGIRSVWVRRPGKAAA
RAAEPSAWLTEESGQALYGMLRDCGARWMNEPDAAHRARYKPWQLRLAQRCGLPVPATLITTFPRAAREFAARYPDLVVK
PVSGAHPQDPPLAVPTSRIPPEADFSAVAHGPTLLQRRVAKRADIRLTAVGAELLAARKTTLAWPDPEEVDVRFTASPEP
WRPAGVPPRVAESVRAYLRAAHLAYGAFDFAEDGDGTWWFLECNQSGQFGFVEVDTGQPIARTIAEWLARPASGEPVDAG
GPGTAAVG
>gi|1014071352   AKZ59892.1| AKZ59892.1 hypothetical protein SAM23877_6847 [Streptomyces ambofaciens ATCC 23877]
MTVLILTSEEDVTADMVVVHLNASGVPVVRLDPADLTGSVALSGEFAHGSFRGHLSSGGRLVSIGGLRSVWVRRPGGAAT
RAAEPSAWLTEEAGQALYGMLRDCGARWMNQPDAAHRARYKPWQLRLAQRCGMPVPATLITTFPRAAREFAERYPDLVVK
PVSGAHPQDPPRAVPTSRVPPEADFSAVALGPTLLQRRVAKRADIRLTAVGDVLLAARKTHLAGRDPEEVDVRFTASLEP
WRPAEVPPRVAEAVRAYLREAGLSYGALDFAEDGDGTWWFLECNQSGQFGFVEVDTGQPIARAIADWLARPASRDPVDTG
GPGATVFG
>gi|1803190887 gene_152|GeneMark.hmm|326_aa|+|170224|171204 BBZE01000005.1 Streptomyces sp. TP-A0875 DNA, contig: scaffold00002, whole genome shotgun sequence
MTVLILTCEEDVTADMVVVRLNASAVPVVRLDPADLTRSVGLSAEFGHGSLRGRLAADGRLVDLAALRSVWVRRPGGAAS
GAAHPSAWLTEESSQALYGVLRGTGARWMNDPDAAHRARYKPWQLRLAQRCGLPVPATLITTFPGAAREFAGRYPDLVVK
PVSGAHPQDPPRAVPTSRVPPGADFSAVAHGPTLLQRRVVKRADIRLTAVGGRLFAARTSVLSPGDQEVDVRFAASREPW
RPTAVPRYAADGVRAYLREARLAYGAFDFAEDGEGTWWFLECNQSGQFGFVEVDTGQPIARTIAEWLARPGAERPATAPR
TRTTAC
>gi|1504638686 gene_63|GeneMark.hmm|326_aa|-|59467|60447 JOHV01000019.1 Streptomyces sp. NRRL F-5065 contig19.1, whole genome shotgun sequence
MTVLILTCEEDVTADMVVVRLNASAVPVVRLDPADLTRSVGLSAEFGHGSLRGRLAADGRLVDLAALRSVWVRRPGGAAS
GAAHPSAWLTEESSQALYGVLRGTGARWMNDPDAAHRARYKPWQLRLAQRCGLPVPATLITTFPGAAREFAGRYPDLVVK
PVSGAHPQDPPRAVPTSRVPPGADFSAVAHGPTLLQRRVVKRADIRLTAVGGRLFAARTSVLSPGDQEVDVRFAASREPW
RPTAVPRYAADGVRAYLREARLAYGAFDFAEDGEGTWWFLECNQSGQFGFVEVDTGQPIARTIAEWLARPGAERPATAPR
TRTTAC
>gi|1502069606 gene_17|GeneMark.hmm|331_aa|-|16113|17108 AZSD01000121.1 Streptomyces leeuwenhoekii strain C34(2013) c34_sequence_0123, whole genome shotgun sequence
MTVLILTCEEDVTADMVVVHLNASGVPVVRMDPADLTGSVALSGEFARGTFHGHLSAGGRLVSIGGLRSVWVRRPGAPAA
RAAGASAWLTEESSQALYGMLRDCGARWMNHPDAAGRARHKPWQLRLAQRCGLPVPATLITTFPQAAREFARRHPDLVVK
PVSGAHPQDPPLAVPASRVSPEADFAAVAHGPTLLQRRIAKRADIRLTAVGDRLLAARKATARGADPDDPGEVDVRFTVS
DEPWRPAGVPPRVAAGVHAYVRDAGLAYGAFDFAEDADGTWWFLECNQSGQFGFVEVDTGQPIARTIAAWLSRPGPGKAE
AADGAHSVTAP
>gi|1013208401   CQR59931.1| CQR59931.1 RimK Domain-Containing Protein ATP-Grasp [Streptomyces leeuwenhoekii]
MTVLILTCEEDVTADMVVVHLNASGVPVVRMDPADLTGSVALSGEFARGTFHGHLSAGGRLVSIGGLRSVWVRRPGAPAA
RAAGASAWLTEESSQALYGMLRDCGARWMNHPDAAGRARHKPWQLRLAQRCGLPVPATLITTFPQAAREFARRHPDLVVK
PVSGAHPQDPPLAVPASRVSPEADFAAVAHGPTLLQRRIAKRADIRLTAVGDRLLAARKATARGADPDDPGEVDVRFTVS
DEPWRPAGVPPRVAAGVHAYVRDAGLAYGAFDFAEDADGTWWFLECNQSGQFGFVEVDTGQPIARTIAAWLSRPGPGKAE
AADGAHSVTAP
>gi|1012040350   AJP05320.1| AJP05320.1 30S ribosomal protein S6 modification protein RimK [Streptomyces cyaneogriseus subsp. noncyanogenus]
MTVLILTCDEDVTADMVVVHLNASGVPVVRMDPADLTGSVALSGEFAHGTFHGHLSAGGRLVSIGGLRSVWVRRPGAPAA
RAAGASAWLTEESSQALYGMLRGCGARWMNHPDAAGRARHKPWQLRLAQRCGLPVPATLITTFPQAAREFARRHPDLVVK
PVSGAHPQDPPRAVPASRVSPEADFAAVAHGPTLLQRRIAKRADIRLTAVGDRLLAARKATARGADPDDPGEVDVRFAVS
DEPWRPAGVPPRVAAGVHAYVRDAGLAYGAFDFAEDADGTWWFLECNQSGQFGFVEVDTGQPIARTIAAWLSRPGPGKAA
PAGGAHSVTAP
>gi|1100371103   KOG27241.1| KOG27241.1 30S ribosomal protein S6 modification protein RimK [Streptomyces viridochromogenes]
MTVLIVTNEEDVTADMVVVHLNASGVPVVRLDPADLTGGVALSGEYVHGAFRGHLSSAGRLVSINGLRSIWMRRPGAAAA
RAATPSAWLTEEAGQALYGMLRGCDVRWMNHPDAARRARYKPWQLRLAQRCGLPVPATLITSFPQAAREFAERYPDLVVK
PVSGTHPQDPPRAVPTSRVAPDADFSAVALGPTLLQRRVDKRADIRVTVVGDQLLAAAKVTTAAEAEVDVRFATSDAPWY
PVEVAPRVAEAVRGYMREAELAYGAFDFVEDADGTWWFLECNQSGQFGFIEVDTGQPISLSIAEWLARPATGEQPHANGA
SAKVP
>gi|1095971420   KMS77091.1| KMS77091.1 30S ribosomal protein S6 modification protein RimK [Streptomyces viridochromogenes]
MTVLIVTNEEDVTADMVVVHLNASGVPVVRLDPADLTGGVALSGEYVHGAFRGHLSSAGRLVSINGLRSIWMRRPGAAAA
RAATPSAWLTEEAGQALYGMLRGCDVRWMNHPDAARRARYKPWQLRLAQRCGLPVPATLITSFPQAAREFAERYPDLVVK
PVSGTHPQDPPRAVPTSRVAPDADFSAVALGPTLLQRRVDKRADIRVTVVGDQLLAAAKVTTAAEAEVDVRFATSDAPWY
PVEVAPRVAEAVRGYMREAELAYGAFDFVEDADGTWWFLECNQSGQFGFIEVDTGQPISLSIAEWLARPATGEQPHANGA
SAKVP
>gi|1100369845   KOG09334.1| KOG09334.1 30S ribosomal protein S6 modification protein RimK [Streptomyces viridochromogenes]
MTVLIVTNEEDVTADMVVVHLNASGVPVVRLDPADLTGGVALSGEYVHGAFRGHLSSAGRLVSINGLRSIWMRRPGAAAA
RAATPSAWLTEEAGQALYGMLRGCDVRWMNHPDAARRARYKPWQLRLAQRCGLPVPATLITSFPQAAREFAERYPDLVVK
PVSGTHPQDPPRAVPTSRVAPDADFSAVALGPTLLQRRVDKRADIRVTVVGDQLLAAAKVTTAAEAEVDVRFATSDAPWY
PVEVAPRVAEAVRGYMREAELAYGAFDFVEDADGTWWFLECNQSGQFGFIEVDTGQPISLSIAEWLARPATGEQPHANGA
SAKVP
>gi|1503293226 gene_26|GeneMark.hmm|309_aa|-|27026|27952 KL575113.1 Streptomyces peruviensis strain NRRL ISP-5592 genomic scaffold P181_Doro1_scaffold99, whole genome shotgun sequence
MTVLIVTSEEDVTADMVVVHLNASGVPVVRLDPADLTGGVALSGEYVHGAFRGHLSSAGRLVSINGLRSIWMRRPGAAAA
RAATPSAWLTEEAGQALYGMLRGCDVRWMNHPDAARRARYKPWQLRLAQRCGLPVPATLITSFPQAAREFAERYPDLVVK
PVSGTHPQDPPRAVPTSRVAPDADFTAVALGPTLLQRRVDKRADIRLTVVGEQLLAAGKATPEAEAEVDVRFAASDVPWY
PVEVAPRVVEAVRGYMREAELAYGAFDFVEDADGTWWFLECNQSGQFGFIEVDTGQPISLSIAEWLPPP
>gi|1115675100   KUO02808.1| KUO02808.1 hypothetical protein AQJ67_20485 [Streptomyces caeruleatus]
MTVLIVTNEEDVTADMVVVHLNASGVPVVRLDPADLTGGVALSGEFVHGSFRGHLSSAGRLVSINGLRSIWMRRPGAAAA
RAAAPSAWLTEEAGQALYGMLRGCDVRWMNHPDAARRARYKPWQLRLAQRCGLPVPATLITTFPQAAREFAARYPDLVVK
PVSGSHPQDPPLAVPTSRVAPDADFSAVAFGPTLLQRRVAKRADVRLTVVGEALLAAAKVADAEAEVDVRFAASDAPWQP
VEVAPRVAETVQAYMREAELAYGAFDFVEDADGTWWFLECNQSGQFGFIEVDTGQPISLSIAEWLARPASGEQPHANGAS
AKVP
>gi|1115437226   KUL21223.1| KUL21223.1 hypothetical protein ADL12_46295 [Streptomyces regalis]
MTVLILTSEEDVTADMVVVHLNASGVPVVRLDPADLTGGVALSGEYVHGAFRGHLSSAGRLVSIEGLRSVWIRRPGTAAA
RAAVPSGWLTEEAGQALYGMLRGCDARWMNHPDAARRARHKPWQLRVAQRCGLPVPATLITTFPQAARDFADRYPDLVVK
PVSGTHPQDPPRAVPTSRVAPDADFSAVAFGPTLLQRRVAKRADIRLTVVGERLLAARRATDAEAEVDVRFDTSDVPWCP
VEVAPRVAEAVRAYMREAELAYGAFDFAEDADGTWWFLECNQSGQFGFIEVDTGQPIALGIAEWLARPASWRPSRVNGAR
AQVP
>gi|1201845664 gene_3|GeneMark.hmm|324_aa|+|546|1520 JH162388.1 Streptomyces chartreusis NRRL 3882 genomic scaffold 3882_Doro1_scaffold798, whole genome shotgun sequence
MTVLILTNEEDVTADMVVVHLNASGVPVVRLDPADLTGGVALSGEYVHGSFRGHLSAAGRLVGIGGLRSVWMRRPGTAAT
RGAAPSAWLTEEAGQALYGMLRGCDARWMNHPDAARRARYKPWQLRLAQRRGLPVPATLITTFPQAAREFAARYPDLVVK
PVSGAHPQDPPRAVPTSRVAPDTDFSAVAFGPTLLQRRVAKRADIRLTVVGERLLAARKPAGADGEVDVRFAESQVPWAP
VEVAPRVAEAVLAYLRDAELAYGAFDFVEDADGTWWFLECNQSGQFGFIEVDTGQPIARTIADWLARPAAVEHPQVDGAS
ARVC
>gi|1505600173 gene_4|GeneMark.hmm|324_aa|-|1323|2297 KL592126.1 Streptomyces sp. NRRL F-5140 genomic scaffold P365_Doro1_scaffold945, whole genome shotgun sequence
MTVLILTSEEDVTADMVVVHLNASGVPVFRLDPADLTDGVSLSGEFVHGAFRGHLWAAGRLVSIAGLRSVWLRRPGAAAQ
RAASPSTWLTEEAGQALYGMLRGSEARWMNHPDAARRARHKPWQLRLAQRCGLPVPATLITTFPQAAREFAARYPDLVVK
PVSGAHPQDPPRTVPTSRVAPDTDFSAVAFGPTLLQRRVAKRADIRLTVIGDRLLAARKATGTEAEVDVRFAASDVPWEA
VDVAPRVAEAVLAYMEGAELSYGAFDFVEDADGVWWFLECNQSGQFGFVEVDTGQPIARTIAEWLAQPVAGPESHVNGAS
AKVV
>gi|1033058072   ELS58820.1| ELS58820.1 putative RimK domain-containing protein ATP-grasp [Streptomyces viridochromogenes Tue57]
MTVLILTNEEDVTADMVVVHLNASGVPVVRLDPADLTGGVALSGEYVHGAFRGHLSAAGRLVSIGGLRSVWLRRPGTPAA
RAAAPSAWLAEEAGQALYGMLRGCDARWMNHPDAARRARYKPWQLRLAQRCGLPVPATLITTFPQAAREFAERYPDLVVK
PVSGAHPQDPPLAVPTSRVAPDADFSAVAFGPTLLQRRVAKRADIRLTVVGERLLAARKATGAEAEVDVRFAASDAPWHP
VEVAPRVAEAVRAYLRDAELAYGAFDFVEDADGTWWFLECNQSGQFGFIEVDTGQPIARSIAEWLARPVREQRSHINGAS
AKVP
>gi|1505729454 gene_31|GeneMark.hmm|324_aa|+|33344|34318 JOFR01000040.1 Streptomyces bicolor strain NRRL B-3897 contig40.1, whole genome shotgun sequence
MTVLILTSEEDVTADMVVVHLNASGVPVVRLDPADLTGGVALSGEYVHGAFRGHLSAAGRLVSIGGLRSVWLRRPGIPAS
RAAAPSGWLAEEAGQALYGMLRGSDARWMNHPDAARRARHKPWQLRLAQRCGLPVPATLITTFPQAAREFAERYPDLVVK
PVSGAHPQDPPRAVPTSRVAPDADFSAVAFGPTLLQRRVAKRADIRLTAVGERLLAARMATGAEAEVDVRFAESQAPWHP
VEVAPRVADAVHAYLREAELAYGAFDFVEDGDGTWWFLECNQSGQFGFVEVDTGQPIARTIAEWLARPAAGQEARVNGAS
AKVV
>gi|1504466116 gene_13|GeneMark.hmm|324_aa|-|17406|18380 JOFS01000047.1 Streptomyces bicolor strain NRRL B-5348 contig47.1, whole genome shotgun sequence
MTVLILTSEEDVTADMVVVHLNASGVPVVRLDPADLTGGVALSGEYVHGAFRGHLSAAGRLVSIGGLRSVWLRRPGIPAS
RAAAPSGWLAEEAGQALYGMLRGSDARWMNHPDAARRARHKPWQLRLAQRCGLPVPATLITTFPQAAREFAERYPDLVVK
PVSGAHPQDPPRAVPTSRVAPDADFSAVAFGPTLLQRRVAKRADIRLTAVGERLLAARMATGAEAEVDVRFAESQAPWHP
VEVAPRVADAVHAYLREAELAYGAFDFVEDGDGTWWFLECNQSGQFGFVEVDTGQPIARTIAEWLARPAAGQEARVNGAS
AKVV
>gi|1115481634   KUL71013.1| KUL71013.1 hypothetical protein ADL33_26415 [Streptomyces sp. NRRL WC-3604]
MTVLILTNEEDVTADMVVVHLNAAGVPVVRFDPADLTGDVALSGEYAHGTFHGHLSSGGRLVTLSGLRSVWVRRPGAAAA
RAAAPSPWLAEESGQALYGMLRASDLRWMNHPDAAHRARHKPWQLRLAQRCGLPVPATLITTFPQAAREFAARHPDLVVK
PVSGAHPQDPPRAVPTSRVAPDADFSAVAFGPTLLQRRVVKRADIRLTAVGGELLAARKPAGADAEVDVRFAPSDSPWRP
VEVEARVAEGVHAYLRRAGLAYGAFDFAEDADGTWWFLECNQSGQFGFVEVDTGQPIARSIAEWLATPVPGRPAPSGDTD
ATMV
>gi|1115485325   KUL77070.1| KUL77070.1 hypothetical protein ADL34_11425 [Streptomyces sp. NRRL WC-3605]
MTVLILTNEEDVTADMVVVHLNAAGVPVVRFDPADLTGDVALSGEYAHGTFHGHLSSGGRLVTLSGLRSVWVRRPGAAAA
RAAAPSPWLAEESGQALYGMLRASDLRWMNHPDAAHRARHKPWQLRLAQRCGLPVPATLITTFPQAAREFAARHPDLVVK
PVSGAHPQDPPRAVPTSRVAPDADFSAVAFGPTLLQRRVVKRADIRLTAVGGELLAARKPAGADAEVDVRFAPSDSPWRP
VEVEARVAEGVHAYLRRAGLAYGAFDFAEDADGTWWFLECNQSGQFGFVEVDTGQPIARSIAEWLATPVPGRPAPSGDTD
ATMV
>gi|1806698019 gene_218|GeneMark.hmm|324_aa|-|241082|242056 BBRS01000002.1 Streptomyces sp. JHA19 DNA, contig: JHA1902, whole genome shotgun sequence
MTVLILTNEEDVTADMVVVHLHATGVPVVRLDPADLTGGVALSGEYAYGAFHGHLSSGGRMVTLSGLRSVWVRRPGSAAA
RAAAPSPWLTEEAGQALYGMLRAGDLRWMNHPDAARRARYKPWQLRLAQRCGLPVPATLITTFPQAAREFAARHPDLVVK
PVSGAHPQDPPRAVPTSRVAPDADFSAVAFGPTLLQRRIVKRADIRLTAVGGRLLAARKPTGADAEVDVRFAQSDSPWEP
VEVRPRVAEAVRSYLRQAGLAYGAFDFAEDADGIWWFLECNQSGQFGFIEVDTGQPIARTIAEWLAAPATGRSAHTDDTD
ATMV
>gi|1023097908   EGX55350.1| EGX55350.1 hypothetical protein SZN_33351 [Streptomyces zinciresistens K42]
MILTSEADVTADMVVVHLNDAAVPVVRLDPADLTGGAALSGEYAHGSFHGRLSSGGRLVSVNGLRSIWTRRPGTAAARAA
APSAWLAEEAEQALYGMLRGCDARWMNHPDAARRARYKPWQLRVAQRCGLPVPATLITTFPQAARAFAVRHPDLVVKPVS
GTHPQDPPRAVPTSRVPPDADFSAVAFGPTLLQRRIAKRADIRLTAVGDRLLAARKTSEPDGEVDVRFTASDAPWCPVEV
PPPVAEGVHAYLREAELSYGAFDFAEDADGMWWFLECNQSGQFGFIEVETGQPISRVIAEWLARPAPGVGAAGGGADAAA
P
>gi|1034582084   CCK25274.1| CCK25274.1 RimK domain-containing protein ATP-grasp [Streptomyces davawensis JCM 4913]
MTVLILTTEEDVTADMVVVHLNACAVPVVRLDPADLTDGAALSGEYVHGTFRGHLSSGGRLVSLDGLRSVWVRRPGIPAA
RAARPSAWLTEESAQALYGMLRAGGPRWMNDPDAAHRARHKPWQLRLAQSCGLPVPATLITTFPQAAREFADRYPDLVVK
PVSGAHPQDPPRAVPTSRVAPDADFTAVAFGPTLLQRRVVKRADIRLTAVGERLLAARKPVAADAPPDEVDVRFASTTAP
WQPVEVPPRIAESVHAYLRGAELAYGAFDFVEDADGTWWFLECNQSGQFGFVEVDTGQPIARTIAEWLSRPTAPRPTRLN
GANSAVR
>gi|1503029271 gene_3|GeneMark.hmm|305_aa|+|2298|3212 KL568949.1 Streptomyces cinnabarinus strain NRRL B-12382 genomic scaffold P016_Doro1_scaffold125, whole genome shotgun sequence
MTVLILTTEEDVTADMVVVHLNACAVPVVRLDPADLTGGAALSGEYVHGTFRGHLSSGGRLVSLDGLRSVWVRRPGTPAA
RAERPSAWLTEESAQALYGMLRAGGARWMNDPDAAHRARHKPWQLRLAQSCGLPVPATLITTFPQAAREFADRYPDLVVK
PVSGAHPQDPPRAVPTSRVAPDADFASVAFGPTLLQRRVAKRADIRLTAVGERLLAARKPVAADAPPDEVDVRFASTLAP
WQPVEVPPRLAESVHAYLRGAELAYGAFDFVEDADGTWWFLECNQSGQFGFVEVDTGQPIARTIA
>gi|1062508050   EYT79457.1| EYT79457.1 30S ribosomal protein S6 modification protein RimK [Streptomyces sp. Tu 6176]
MTVLILTGEEDVTADMVVVHLNASSVPVVRLDPADLTAGATLSGEYAHGSFDAQLSCGGRLVSLSGLRAVWVRRPGVPAS
RAAQPSSWLTEEAAQALYGMLGGSGARWMNHPDAARRARVKPWQLRLAQRSGLPVPATLITTVPQAAREFAARFPDLVVK
PVSGAHPQEPPRAVPTTRVAPDADFDAVAYGPTLLQRRVDKRADIRLTAVGGTLLAARKEIPADADPDEVDVRFASSRTP
WRAAEVPPGVEAAVRAYLRSAELAYGAFDFAEDSEGTWWFLECNQSGQFGFIEVETGQPIARTIAAWLARPGRPWPDRDL
LAPGTRRHAVPRSAAGAPPVRHAGRSDGQRKTAVAVGVLCRLRRPAGGQQQRVRADDRVVDARRAHHDAQGVTHVLQLPS
RIGPLPLRLRDLQ
>gi|1301094181 gene_32|GeneMark.hmm|318_aa|-|32006|32962 KB892164.1 Streptomyces sp. PsTaAH-124 genomic scaffold B086DRAFT_scaffold_15.16, whole genome shotgun sequence
MTVLILTGEEDVTADMVVVHLNASSVPVVRLDPADLTAGATLSGEYAHGSFDAQLSCGGRLVSLSGLRAVWVRRPGVPAS
RAAQPSSWLTEEAAQALYGMLGGSGARWMNHPDAARRARVKPWQLRLAQRSGLPVPATLITTVPQAAREFAARFPDLVVK
PVSGAHPQEPPRAVPTTRVAPDADFDAVAYGPTLLQRRVDKRADIRLTAVGGTLLAARKEIPADADPDEVDVRFASSRTP
WRAAEVPPGVEAAVRAYLRAAELAYGAFDFAEDSEGTWWFLECNQSGQFGFIEVETGQPIARTIAAWLARPGAPVAGS
>gi|1504764284 gene_35|GeneMark.hmm|318_aa|-|36186|37142 JOIY01000005.1 Streptomyces sp. NRRL S-340 contig5.1, whole genome shotgun sequence
MTVLILTGEQDVTADMVVLHLNASSVPVVRLDPADLTAGAELSGEYVRGSFHGHLSCAGRLVGLGGLRSVWVRRPGVPAA
RAAEPSAWLTEESAQALYGMLRGCGARWMNDPDAARRARVKPWQLRLAQHCGLPVPATLITTFPQAARDFAARYPDLVVK
PVSGAHPQEPPRAVPTSRVAPEADFGAVAYGPTLLQQRVAKRADIRLTAVGDTLLAARKETPADADPDEVDVRFSSAGTP
WLPAEVPPRVAAAVRRYLAEARLAYGAFDFAQDADGLWWFLECNQAGQFGFVEVETGQPIARTIAEWLARPAAPGAAS
>gi|1404122696 gene_3741|GeneMark.hmm|321_aa|-|4351426|4352391 KI601353.1 Streptomyces sp. GXT6 genomic scaffold Scaffold1, whole genome shotgun sequence
MTVLILTGEEDVTADMVVAHLNASSVPVVRLDPADLTAGAALSGEYVHGTFRGHLSSGERLVSVEGIRAVWVRRPGVPAA
RAAQPSAWLTQETAQALYGMLRDCGARWMNDPDAARRARYKPWQLRLAQRCGLPVPATLITTFPQAAREFAERFPDLVVK
PVSGAHPQEPPRAVPTSRVAPGTDFAAVAYGPTLLQRRIAKRADVRLTAVGGTLLAARKEIAADADPDQVDVRFAPPGAP
WRPAEVPRAVARSVHAYLRGARLAYGAFDFAEDADGTWWFLECNQSGQFGFVEVDTGQPIARTIAEWLAGTARPGTPVAE
S
>gi|1504326229 gene_39|GeneMark.hmm|327_aa|-|41489|42472 JODG01000030.1 Streptomyces sp. NRRL S-813 contig30.1, whole genome shotgun sequence
MTVLILTGEEDVTADMVVVHLNASSVPVVRLDPADLTAGAALSGEYVHGSFRGHLSAGGRLVTMNGLRSVWVRRPGVPAA
RAPEPSAWLTEEASQALYGMLRASRARWMNHPDAARRARHKPWQLRLAQRCGLPVPATLITTFPQVAREFAERFPDLVVK
PVSGAHPQDPPRAVPASRVAPDTDFAAVAYGPTLLQRRIVKRADIRLTAIGETLLAARKATPADADPDEVDVRFASSATD
WLPVEVPPRVAATVRRYLKEAELAYGAFDFAEDADGTWWFLECNQSGQFGFVEVETGLPIARTIAAWLARSAPGEPGHVD
DRRTVAP
>gi|1302793904 gene_170|GeneMark.hmm|327_aa|+|222942|223925 KB912946.1 Streptomyces sp. Amel2xE9 genomic scaffold B065DRAFT_scaffold_11.12, whole genome shotgun sequence
MTVLILTGEEDVTADMVVVRLNAASVPVVRLDPADLTAGVALSGEYVHGSFRGHLSAGGRLVSVSGLRSVWVRRPGAPAA
RAAHPSPWLTEEAGQALYGMLRGSGARWMNHPDAAGRARHKPWQLRLAQRCGLPVPATIVTTFPQAAREFAARFPDLVVK
PVSGAHPQEPPRAVPTSRVAPDTDFAAVAYGPTLLQRRIAKRADIRLTVVGERLLAARKETPADADPDEVDVRFASAATP
WLPVDVPARAAAGVLAYLRAAELAYGAFDFAEDGDGTWWFLECNQSGQFGFVEVETGLPIARTIAEWLSRPAPREPGCAD
GRRLTAP
>gi|1114908851   GAQ53578.1| GAQ53578.1 hypothetical protein a10_03383 [Streptomyces acidiscabies]
MTVLILTCEEDVTADMVVVHLNATGVPVVRLDPADLTGGVALSGEYVHGGFRGHLWSAGRLLSMDGLRSVWVRRPGVPAA
RSAEPSEWLTEESSQALYGMLRSTDARWMNHPDAARRARHKPWQLRVAQQSGLAVPATLITTFPQAAREFAERFPDLVVK
PVSGAHPQEPPRAVPTSRVAPDADFSAVAFGPTLLQRRVPKRADVRLTVVGERMLAARKEVAGDADPDEIDVRFASPAMP
WVPAEVPARVAEGVLAYLRAAELTYGAFDFAEDSDGTWWFLECNQSGQFGFVEVETGQPIARTIAEWLAAPGAEERESCD
GSDSVVP
>gi|1097587632   KND33846.1| KND33846.1 30S ribosomal protein S6 modification protein RimK [Streptomyces acidiscabies]
MTVLILTCEEDVTADMVVVHLNATGVPVVRLDPADLTGGVALSGEYVHGGFRGHLWSAGRLLSMDGLRSVWVRRPGVPAA
RSAEPSEWLTEESSQALYGMLRSTDARWMNHPDAARRARHKPWQLRVAQQSGLAVPATLITTFPQAAREFAERFPDLVVK
PVSGAHPQEPPRAVPTSRVAPDADFSAVAFGPTLLQRRVPKRADVRLTVVGERMLAARKEVAGDADPDEIDVRFASPAMP
WVPAEVPARVAEGVLAYLRAAELAYGAFDFAEDSDGTWWFLECNQSGQFGFVEVETGQPIARTIAEWLAAPGAEERESCD
GSDSVVP
>gi|1202533308 gene_21|GeneMark.hmm|327_aa|+|21754|22737 AHBF01000091.1 Streptomyces acidiscabies 84-104 contig_91, whole genome shotgun sequence
MTVLILTCEEDVTADMVVVHLNATGVPVVRLDPADLTGGVALSGEYVHGGFRGHLWSAGRLLSMDGLRSVWVRRPGVPAA
RSAEPSEWLTEESSQALYGMLRSTGARWMNHPDAARRARHKPWQLRVAQQSGLAVPATLITTFPQAAREFAERFPDLVVK
PVSGAHPQEPPRAVPTSRVAPDADFSAVAFGPTLLQRRVPKRADVRLTVVGERMLAARKEVAGDADPDEIDVRFASPAMP
WVPAEVPARVAEGVLAYLRAAELAYGAFDFAEDSDGTWWFLECNQSGQFGFVEVETGQPIARTIAEWLAAPGAGERESCD
GSDSVVP
>gi|1807001327 gene_1|GeneMark.hmm|327_aa|-|4|987 LIRL01001185.1 Streptomyces niveiscabiei strain NRRL B-24457 B-24457_contig_1185, whole genome shotgun sequence
MTVLILTCEEDVTADMVVVHLNATGVPVVRLDPADLTDGVALSGEYVRGGFRGHLWAAGRLLSMDGLRSVWVRRPGAPAS
HAPEPSEWLTEESAQALYGMLRSTGARWMNHPDAARRARHKPWQLRVAQQSGLPVPATLITTFPQAAREFAERFPDLVVK
PVSGAHPQEPPRAVPTSRVAPDADFSAVAFGPTLLQRRVPKRADVRLTVVGERMLGARKEVAADAGPDEIDVRFASPAMP
WVPVEVPPRVAEGVLAYLRAAELAYGAFDFAEDSDGTWWFLECNQSGQFGFVEVETGQPIARTIAEWLAAPGAGERESCD
GSDSVTA
>gi|1504790333 gene_68|GeneMark.hmm|328_aa|-|73891|74877 JOJE01000016.1 Streptomyces griseus subsp. griseus strain NRRL WC-3645 contig16.1, whole genome shotgun sequence
MTVLILTCEQDVTADMVVVHLNASGVPVVRLDPADLTGGVALSGEYVHGAFRGHLWSAGRLVGIDSLRSIWVRRPGVPAS
RVPEPSDWLTEESSQALYGMLRGSGARWMNHPDAARRARHKPWQLRLAQRSGLPVPATLITTFPQAAREFAERFPDLVVK
PVSGAHPQEPPRAVPTSRVAPDTDFAAVAFGPTLLQRRVAKRADIRLTVVGDRMLAARKETSPDAHPDDVDVRFAPADLP
WRPAEVPTCAADGVRKYLAEAQLAYGAFDFAEDADGTWWFLECNQSGQFGFVEVETGQPIARTIAEWLAEPGPPEGACCG
GRSGTTTS
>gi|1101652539   KOV72053.1| KOV72053.1 30S ribosomal protein S6 modification protein RimK [Streptomyces sp. AS58]
MTVLILTSEQDVTADMVVVHLNASAVPVVRLDPADLIGGAALSGEYVHGSFRGHLWSAGRLVGLDGLRSVWVRRPGTPAS
RVAEPSEWLTEESSQALYGMLRSSGARWMNHPDAARRARYKPWQLRLAQRSGLPVPATLITTFPQAARDFAARFPDLVVK
PVSGAHPQEPPRAVPTSRVAPDADFAAVAFGPTLLQRRIAKRADIRLTVVGERMLAARKATAPDADPDEVDVRFAPGDVP
WRPSDVPPRIADGVRAYLREAELAYGAFDFAEDADGTWWFLECNQSGQFGFVEVDTGQPIARTIAEWLARPVPENAPKRV
NGTSSRVC
>gi|1115625740   KUN38407.1| KUN38407.1 hypothetical protein AQJ30_12570 [Streptomyces longwoodensis]
MTVLILTSEEDVTADMVVVHLNASGVPVVRLDPADLTGGVALSGEYVHGAFRGHLWASGRLVGMEGLRSVWVRRPGVPAS
RVPEPSDWLSEESSQALYGMLRGTDARWMNHPDASHRARHKPWQLRLAQRCGLPVPATLITTFPQAAREFAARFPDLVVK
PVSGAHPQEPPRAVPTSRVAPDTDFTAVAFGPTLLQRRVAKRADVRLTAVGERLLAARKVTPPDADPDEVDVRFASAATP
WTPVEVPPRVAEGVRDYLRQAELAYGAFDFAEDADGTWWFLECNQSGQFGFVEVETGQPIARTIAEWLAGQEPEAGTACG
GGTSGALYR
>gi|1010554241   AIS02006.1| AIS02006.1 hypothetical protein SGLAU_30360 [Streptomyces glaucescens]
MTVLILTSDQDVTADMVVVHLNASGVPVVRLDPADLTGGVSLSGEYVHGAFRGHLRAAGRLVGMDGLRSVWVRRPGAAAA
HAAAPSPWLTEESSQALYGMLRGTGARWMNHPDAARRARHKPWQLRLAQRSGLPVPATLITTLPQAARDFAERFPDLVVK
PVSGAHPQEPPRAVPTSRVAPGTDFAAVAFGPTLLQRRIAKRADIRLTAVGERLLAARKETSPDADPDEVDVRFAASATP
WTAAGVPQRIADGVRAYLREAELAYGAFDFAEDADGTWWFLECNQSGQFGFVEVDTGQPIARAIAGWLAGPAPERPGRTC
DAGTAVP
>gi|1102826109   KPI31285.1| KPI31285.1 ATP-grasp ribosomal peptide maturase, SAV_5884 family [Actinobacteria bacterium OV320]
MTVLILTCEEDVTADMVVVHLNAAGVPVVRLDPADLTHSVALSGEYVHGAFRGHLSSAGRLVSLDGLRSVWVRRPGEAAA
RAAQPSAWLTEEASQALYGMLRGTGARWMNHPDASRRARYKPWQLRLAQLSGLPVPATIVTTFPQAAREFADRYPDLVVK
PVSGAHPQDPPRAVPTTRVPPGADFAAVAYGPTLLQRRVAKRADIRLTAVGDRILAARKETAPGGDPDVVDVRYSPSTAP
WRPADVPPRLAEAVRRYLREAELAYGAFDFAEDADGTWWFLECNQSGQFGFVEVDTGQPIARTIAQWLADAPPERDARQP
DRCDSTAS
>gi|1302734784 gene_125|GeneMark.hmm|328_aa|-|160152|161138 KB911710.1 Streptomyces sp. 303MFCol5.2 genomic scaffold H294DRAFT_scaffold00013.13, whole genome shotgun sequence
MTVLILTCEEDVTADMVVVHLNAAGVPVVRLDPADLTHSVALSGEYVHGAFRGHLSSAGRLVSLDGLRSVWVRRPGEAAA
RAAQPSAWLTEEASQALYGMLRGTGARWMNHPDASRRARYKPWQLRLAQLSGLPVPATIVTTFPQAAREFADRYPDLVVK
PVSGAHPQDPPRAVPTTRVPPGADFAAVAYGPTLLQRRVAKRADIRLTAVGERILAARKETAPGGDPDVVDVRYSPSTTP
WRPADVPPRLAEAVRRYLREAELAYGAFDFAEDADGTWWFLECNQSGQFGFVEVDTGQPIARTIAQWLADAPPERDARQP
DRCGSTAS
>gi|1106918892   KQX67446.1| KQX67446.1 hypothetical protein ASD48_15345 [Streptomyces sp. Root1310]
MTVLILTCEEDVTADMVVVHLNAAGVPVVRLDPADLTHSVALSGEYVHGAFRGHLSSAGRLVSLEGLRSVWVRRPGEAAA
RAAQPSAWLTEEASQALYGMLRGTGARWMNHPDASRRARHKPWQLRLAQLSGLPVPATIVTTFPQAAREFADRYPDLVVK
PVSGAHPQDPPRAVPTTRVPPGADFAAVAYGPTLLQRRVAKRADIRLTAVGDRILAARKETVPGGDPDVVDVRYSPSTTP
WRPADVPPRLAEAVLRYLREAELAYGAFDFAEDADGTWWFLECNQSGQFGFVEVDTGQPIARTIAEWLAGAPPEHDARQP
DRCGSTTS
>gi|1801409990 gene_561|GeneMark.hmm|328_aa|-|636450|637436 BBYG01000010.1 Streptomyces sp. NBRC 110468 DNA, contig: scaffold00003, whole genome shotgun sequence
MTVLILTCEEDVTADMVVVHLNAAGVPVVRLDPADLTHSVALSGEFVHGTFRGHLSSAGRLVSLEGLRSVWVRRPGAAAA
RAAQPSAWLTEEASQALYGMLRGTGARWMNHPDASQRARHKPWQLRLAQLSGLPVPATIVTTFPQAAREFADRYPDLVVK
PVSGAHPQDPPRAVPTTRVPPGADFAAVAYGPTLLQRRVAKRADIRLTAVGDRILAARKETAPGGDPDVVDVRYSPSTTP
WRPVDVPPRLAEAVLRYLREAELAYGAFDFAEDADGTWWFLECNQSGQFGFVEVDTGQPIARTIAQWLAGPSPERAARQA
DRCGSTAS
>gi|1107494088   KRD07654.1| KRD07654.1 hypothetical protein ASE41_31415 [Streptomyces sp. Root264]
MTVLILTCEEDVTADMVVVHLNAAGVPVVRLDPADLTHTVALSGEYVHGAFRGHLSSAGRLVSLEGLRSVWVRRPGSPAA
RASQPSSWLTEEASQALYGMLRGTGARWMNHPDASVRARHKPWQLRLAQRSGLPVPATIVTTFPQAAREFADRYPDLVVK
PVSGAHPQDPPRAVPTTRVPPDADFAAVAYGPTLLQRRVAKRADIRLTAVGDRLLAARKDTVPGDDPDVVDVRYTPSATP
WRPADVPPRLAEAVRTYLREAELAYGAFDFAEDADGTWWFLECNQSGQFGFVEVDTGQPIARTIAEWLAGPPAERDARRA
DRCGSAAP
>gi|1806921103 gene_12|GeneMark.hmm|328_aa|-|12074|13060 LIQS01000078.1 Streptomyces griseoruber strain NRRL B-1818 B-1818_contig_78, whole genome shotgun sequence
MTVLILTCEEDVTADMVVVHLNAAGVPVVRLDPADLTSTVALSGEFVHGAFRGHLSSAGRLVSLDGLRSVWVRRPGAAAA
RAAQPSAWLTEEASQALYGMLRGTGVRWMNHPDASVRARHKPWQLRLAQRSGLPVPATLITTFPQAARDFAERYPDLVVK
PVSGAHPQDPPRAVPTTRVPPGADFAAVAYGPTLLQRRIAKRADIRLTAVGERILAARKDTAPGADPDVVDVRYAPSTTP
WRPADVPPRLADAVRAYLRDAELAYGAFDFAEDADGTWWFLECNQSGQFGFVEVDTGQPIARTIAEWLAGPAPRPGPRSA
DRCGSAAS
>gi|1115657427   KUN86156.1| KUN86156.1 hypothetical protein AQJ64_08935 [Streptomyces griseoruber]
MTVLILTCEEDVTADMVVVHLNAAGVPVVRLDPADLTSTVALSGEFVHGAFRGHLSSAGRLVSLDGLRSVWVRRPGAAAA
RAAQPSAWLTEEASQALYGMLRGTGVRWMNHPDASVRARHKPWQLRLAQRSGLPVPATLITTFPQAARDFAERYPDLVVK
PVSGAHPQDPPRAVPTTRVPPGADFAAVAYGPTLLQRRIAKRADIRLTAVGERILAARKDTAPGADPDVVDVRYAPSTTP
WRPADVPPRLADAVRAYLRDAELAYGAFDFAEDADGTWWFLECNQSGQFGFVEVDTGQPIARTIAEWLAGPAPRPGPRSA
DRCGSAAS
>gi|1115692617   KUO09125.1| KUO09125.1 hypothetical protein AQJ58_27475 [Streptomyces sp. DSM 15324]
MTVLILTCEEDVTADMVVVHLNAAGVPVVRLDPADLTSTVALSGEFVHGAFRGHLSSAGRLVSLEGLRSVWVRRPGAAAA
RAAQPSAWLTEEASQALYGMLRGTGVRWMNHPDASVRARHKPWQLRLAQRSGLPVPATLITTFPQAARDFAERYPDLVVK
PVSGAHPQDPPRAVPTTRVPPGADFAAVAYGPTLLQRRVAKRADIRLTAVGERILAARKDTAPDADPDVVDVRYAPSTTP
WRPADVPPRLADAVRTYLREAELAYGAFDFAEDADGTWWFLECNQSGQFGFVEVDTGQPIARTIAEWLAGPAPRPGPRSA
DRCGSAAS
>gi|1504647920 gene_72|GeneMark.hmm|329_aa|-|84486|85475 JOHW01000028.1 Streptomyces sp. NRRL F-5008 contig28.1, whole genome shotgun sequence
MTVLILTCEEDVTADMVVVHLNAVGVPVVRLDPADLTGTVALSGEYVHGAFRGHLSSAGRLVSLDGLRSVWVRRPGDAAA
RAAEPSPWLTEESSQALYGMLRGTGARWMNHPDAAVRARHKPWQLRLAQLSGLPVPATLITSFPQAARDFAERFPDLVVK
PVSGAHPQDPPRAVPTTRVPPGADFAAVAYGPTLLQRRVAKRADIRLTAVGDRLLAARKETAPGGDPDVVDVRFAPSATP
WQPAEIAPRLAEAVRTYLREAQLAYGAFDFAEDGDGTWWFLECNQSGQFGFVEVDTGQPIARTIAEWLSGPPPARRDFRR
ADHCGTVAP
>gi|1101510216   KOV92952.1| KOV92952.1 30S ribosomal protein S6 modification protein RimK [Streptomyces sp. NRRL B-3648]
MTVLILTSEEDVTADMVVLRLGDFGVPVVRLDPADLTNGVALSGEYVQGACRGHLSVGGRLVSMNGLRSVWVRRPGTPAA
RAAQPSAWLTEESAQALYGMLRWSDARWMNHPDAARRARHKPWQLHLAQRSGLPVPATLITTFPQAAREFAERFPDLVVK
PVSGAHPQEPPRAVPTSRVAPDADFTAVAFGPTLLQRRVAKRADIRLTVVGDTLLAARKPADPDARPDDVDVRFAPSVSP
WLPADVPPRVAEGVLRYMAGAELAYGAFDFAEDADGIWWFLECNQSGQFGFVEMDTGQPIAATIADWLAGRPAAGRGCAE
GDRSAAS
>gi|1504740703 gene_48|GeneMark.hmm|327_aa|-|49114|50097 JOIU01000006.1 Streptomyces sp. NRRL S-1022 contig6.1, whole genome shotgun sequence
MTVLILTSEEDVTADMVVLRLGDFGVPVVRLDPADLTNGVALSGEYVQGACRGHLSVGGRLVSMNGLRSVWVRRPGTPAA
RAAQPSAWLTEESAQALYGMLRWSDARWMNHPDAARRARHKPWQLHLAQRSGLPVPATLITTFPQAAREFAERFPDLVVK
PVSGAHPQEPPRAVPTSRVAPDADFTAVAFGPTLLQRRVAKRADIRLTVVGDTLLAARKPADPDARPDDVDVRFAPSVSP
WLPADVPPRVAEGVLRYMAGAELAYGAFDFAEDADGIWWFLECNQSGQFGFVEMDTGQPIAATIADWLAGRPAAGRGCAE
GDRSAAS
>gi|1101669459   KOV65454.1| KOV65454.1 30S ribosomal protein S6 modification protein RimK [Streptomyces sp. MMG1121]
MTVLILTSEEDVTADMVVLRLSEAGVPVVRLDPADLTNGVALSGEYVHGARHGHLSVGGRLVSMSGLRSVWVRRPGAAAA
RAAHPSAWLTEESAQALYGMLLCGDARWMNPPEAARRARHKPWQLHLAQRSGLPVPATLITTFPQAAREFAARFPDLVVK
PVSGAHPQEPPRAVPTSRVAPDADFTAVAFGPTLLQRRIAKRADIRLTVVGDTLLAARKPAAPDADPDDVDVRFAPSVSP
WLPAEVPPLVTEGVRRYMRGAELAYGAFDFAEDADGIWWFLECNQSGQFGFVEMDTGQPIAATIANWLAGEGDPDRRCAQ
GGGSAAS
>gi|1095370238   AKN74497.1| AKN74497.1 30S ribosomal protein S6 modification protein RimK [Streptomyces sp. PBH53]
MTVLILTSEEDVTADMVVLRLGEAGVPVVRLDPADLTNGVALSGEYAQGACRGHLSVGGRLVSINGLRSVWVRRPGAPAA
RAAQPSAWLTEESSQALYGMLRCSDARWMNHPDAARRARHKPWQLHLAQRSGLPVPATLVTTFPQAAREFAERFPDLVVK
PVSGAHPQEPPRAVPTSRVAPDTDFTAVAFGPTLLQRRIPKRADIRLTVVGGTLLAARKPADPDAHPDDVDVRFAPSVSP
WLPADVPPRVAEGVLRYMTGAELAYGAFDFAEDSDGIWWFLECNQSGQFGFVEMDTGQPIAATIADWLAGDGDPGRRCAE
GDRSAAS
>gi|1015536250   CUW26110.1| CUW26110.1 hypothetical protein TUE45_00821 [Streptomyces reticuli]
MTVLILTSEEDVTADMVVLRLGEAGVPVVRLDPADLTNGVALSGEYAQGACRGHLSVGGRLVSINGLRSVWVRRPGVPAA
RAAQPSAWLTEESSQALYGMLRCSDARWMNHPDAARRARHKPWQLHLAQRSGLPVPATLVTTFPQAAREFAERFPDLVVK
PVSGAHPQEPPRAVPTSRVAPDTDFTAVAFGPTLLQRRIPKRADIRLTVVGGTLLAARKPADPDAHPDDVDVRFAPSVSP
WLPADVPPRVAEGVLRYMTGAELAYGAFDFAEDSDGIWWFLECNQSGQFGFVEMDTGQPIAATIADWLAGDGDPGRRCAE
GDRSAAS
>gi|1504202973 gene_34|GeneMark.hmm|327_aa|-|33120|34103 JOBD01000015.1 Streptomyces lavenduligriseus strain NRRL ISP-5487 contig15.1, whole genome shotgun sequence
MTVLILTSEEDVTADMVVLRLGEAGVPVVRLDPADLTNGVALSGEYVRGACRGHLSVGGRLVSMDGLRSVWVRRPGTPAA
RAAQPSAWLTEESSQALYGMLRCGDARWMNHPDAARRARHKPWQLGLAQRSGLAVPATLITTFPQAAREFAERFPDLVVK
PVSGAHPQEPPRSVPTSRVAPDTDFTAVAYGPTLLQRRIAKRADIRLTVVGDTLLAARKPADPDAHPDDVDVRFAPSVSP
WQPAEVPPRVAEGVLRYMAGAELAYGAFDFAEDADGVWWFLECNQSGQFGFVEMDTGQPIAATIAKWLAGEGPTGDGCAR
GERGAPS
>gi|1505021303 gene_32|GeneMark.hmm|327_aa|-|31956|32939 JODT01000021.1 Streptomyces achromogenes subsp. achromogenes strain NRRL B-2120 contig21.1, whole genome shotgun sequence
MTVLILTSEEDVTADMVVLRLGEAGVPVVRLDPADLTNGVALSGEYVRGACRGHLSVGGRLVSMDGLRSVWVRRPGTPAA
RAAQPSAWLTEESSQALYGMLRCGDARWMNHPDAARRARHKPWQLGLAQRSGLAVPATLITTFPQAAREFAERFPDLVVK
PVSGAHPQEPPRSVPTSRVAPDTDFTAVAYGPTLLQRRIAKRADIRLTVVGDTLLAARKPADPDAHPDDVDVRFAPSVSP
WLPADVPPRVAEGVLRYMADAELAYGAFDFAEDADGVWWFLECNQSGQFGFVEMDTGQPIAATIAQWLAGQGSTGGGGAR
GERGTPS
>gi|1504258702 gene_2|GeneMark.hmm|327_aa|-|1027|2010 JOCB01000077.1 Streptomyces sp. NRRL S-31 contig77.1, whole genome shotgun sequence
MTVLILTSEEDVTADMVVLRLREAGVPVVRLDPADLTNGVALSGEYVRGVRRGRLSVGGRLVGLDGLRSVWVRRPGAPAA
RAAQPSAWLTEESAQALYGLLLCGTARWMNHPDAARRARYKPWQLGLAQRSGLAVPATLITTFPQAAREFAQRYPDLVVK
PVSGAHPQEPPRAVPTSRVAPDTDFTAVAYGPTLLQRRIAKRADIRLTVVGGTLLAARKPADPDAHPDDVDVRYAPSVSP
WLPADVPPPVAKGVLRYMAGAELAYGAFDFAEDADGVWWFLECNQSGQFGFVEMDTGQPIAAAIAGWLAAGPDPGTGCTP
ADRGTAW
>gi|1505449574 gene_29|GeneMark.hmm|207_aa|+|23995|24615 KL587329.1 Streptomyces sp. NRRL S-732 genomic scaffold P284_Doro1_scaffold327, whole genome shotgun sequence
ALYGMLRCTDARWMNHPDAARRARHKPWQLHLAQRSGMAVPATLITTFPQAAREFAERFPDLVVKPVSGAHPQEPPRAVP
TSRVAPDADFTAVAFGPTLLQRRIAKRADIRLTVVGDALLAARKPADPDAHPDDVDVRFAPSVSPWLPAEVPPRVAEGVL
RYMAGAELAYGAFDFAEDADGIWWFLECNQSGQFGFVEMDTGQPIAA
>gi|1014961891   ALO91732.1| ALO91732.1 30S ribosomal protein S6 modification protein RimK [Streptomyces hygroscopicus subsp. limoneus]
MTVLILTSEEDVTADMVVLRLGEAGVPVVRLDPADLTNGVALSGEYVRGACRGHLSVGGRLVSMNGLRSVWVRRPGDPAA
RAAHPSAWLTEESSQALYGMLRCTDARWMNHPDAARRARHKPWQLRLAQRSGLAVPATLITTFPQAAREFAERFPDLVVK
PVSGAHPQEPPRAVPTSRVAPDADFTAVAFGPTLLQRRIAKRADIRLTVVGEALLAARKPADPDAHPDDVDVRFAPSVSP
WLPAEVPPRVAEGVLRYMAGAELAYGAFDFAEDADGIWWFLECNQSGQFGFVEMDTGQPIAATIAQWLADEGDAGRGCAD
GDRSTAS
>gi|1005777091   AEY87320.1| AEY87320.1 hypothetical protein SHJG_2045 [Streptomyces hygroscopicus subsp. jinggangensis 5008]
MTVLILTSEEDVTADMVVLRLGEAGVPVVRLDPADLTNGVALSGEYVRGACRGHLSVGGRLVSMNGLRSVWVRRPGDPAA
RAAHPSAWLTEESSQALYGMLRCTDARWMNHPDAARRARHKPWQLRLAQRSGLAVPATLITTFPQAAREFAERFPDLVVK
PVSGAHPQEPPRAVPTSRVAPDADFTAVAFGPTLLQRRIAKRADIRLTVVGEALLAARKPADPDAHPDDVDVRFAPSVSP
WLPAEVPPRVAEGVLRYMAGAELAYGAFDFAEDADGIWWFLECNQSGQFGFVEMDTGQPIAATIAQWLADEGDAGRGCAD
GDRSTAS
>gi|1007373430   AGF61476.1| AGF61476.1 hypothetical protein SHJGH_1810 [Streptomyces hygroscopicus subsp. jinggangensis TL01]
MTVLILTSEEDVTADMVVLRLGEAGVPVVRLDPADLTNGVALSGEYVRGACRGHLSVGGRLVSMNGLRSVWVRRPGDPAA
RAAHPSAWLTEESSQALYGMLRCTDARWMNHPDAARRARHKPWQLRLAQRSGLAVPATLITTFPQAAREFAERFPDLVVK
PVSGAHPQEPPRAVPTSRVAPDADFTAVAFGPTLLQRRIAKRADIRLTVVGEALLAARKPADPDAHPDDVDVRFAPSVSP
WLPAEVPPRVAEGVLRYMAGAELAYGAFDFAEDADGIWWFLECNQSGQFGFVEMDTGQPIAATIAQWLADEGDAGRGCAD
GDRSTAS
>gi|1115599142   KUN27963.1| KUN27963.1 hypothetical protein AQJ11_15305 [Streptomyces corchorusii]
MTVLILTSEEDVTADMVVLRLGEAGVPVVRLDPADLTNGVALSGEYVRGACRGHLSVGGRLVSMNGLRSVWVRRPGDPAA
RAAHPSAWLTEESSQALYGMLRCTDARWMNHPDAARRARHKPWQLRLAQRSGLAVPATLITTFPQAAREFAERFPDLVVK
PVSGAHPQEPPRAVPTSRVAPDADFTAVAFGPTLLQRRIAKRADIRLTVVGEALLAARKPADPDAHPDDVDVRFAPSVSP
WLPAEVPPRVAEGVLRYMAGAELAYGAFDFAEGADGIWWFLECNQSGQFGFVEMDTGQPIAATIAQWLAEEGDAGRGCAD
GDRSTAS
>gi|1505273564 gene_55|GeneMark.hmm|327_aa|-|57243|58226 JOIC01000002.1 Streptomyces sp. NRRL F-3307 contig2.1, whole genome shotgun sequence
MTVLILTSEEDVTADMVVLRLGEAGVPVVRLDPADLTNGVALSGEYVRGACRGHLSVGGRLVSMNGLRSVWVRRPGVPAA
RAAQPSAWLTEESSQALYGMLRCTDARWMNHPDAARRARHKPWQLRLAQRSGLAVPATLITTFPQAAREFAERFPDLVVK
PVSGAHPQEPPRAVPTSRVAPDADFTAVAFGPTLLQRRIAKRADIRLTVVGDALLAARKPADPDAHPDDVDVRFAPSVSP
WLPAEVPPRVAEGVLRYMAGAELAYGAFDFAEDADGIWWFLECNQSGQFGFVEMDTGQPIAATIAKWLAEEGDAGRGRAD
GDRSTAS
>gi|1505321173 gene_189|GeneMark.hmm|327_aa|+|254450|255433 JOJG01000007.1 Streptomyces sp. NRRL WC-3683 contig7.1, whole genome shotgun sequence
MTVLILTSEEDVTADMVVLRLGEAGVPVVRLDPADLTNGVALSGEYVRGACRGHLSVGGRLVSMNGLRSVWVRRPGVPAA
RAAQPSAWLTEESSQALYGMLRCTDARWMNHPDAARRARHKPWQLRLAQRSGLAVPATLITTFPQAAREFAERFPDLVVK
PVSGAHPQEPPRAVPTSRVAPDADFTAVAFGPTLLQRRIAKRADIRLTVVGDALLAARKPADPDAHPDDVDVRFAPSVSP
WLPAEVPPRVAEGVLRYMAGAELAYGAFDFAEDADGIWWFLECNQSGQFGFVEMDTGQPIAATIAKWLAEEGDAGRGRAD
GDRSTAS
>gi|1100428606   KOG64776.1| KOG64776.1 30S ribosomal protein S6 modification protein RimK [Streptomyces antibioticus]
MTVLILTSEEDVTADMVVLRLGEAGVPVVRLDPADLTNGVALSGEYVRGACRGHLSVGGRLVSMNGLRSVWVRRPGVPAA
RAAQPSAWLTEESSQALYGMLRCTDARWMNHPDAARRARHKPWQLRLAQRSGLAVPATLITTFPQAAREFAERFPDLVVK
PVSGAHPQEPPRAVPTSRVAPDADFTAVAFGPTLLQRRIAKRADIRLTVVGDALLAARKPADPDAHPDDVDVRFAPSVSP
WLPAEVPPRVAEGVLRYMAGAELAYGAFDFAEDADGIWWFLECNQSGQFGFVEMDTGQPIAATIAKWLAEEGDAGRGRAD
GDRSTAS
>gi|1503928527 gene_47|GeneMark.hmm|327_aa|+|50927|51910 JOCJ01000028.1 Streptomyces sp. NRRL WC-3744 contig28.1, whole genome shotgun sequence
MTVLILTSEEDVTADMVVLRLGEAGVPVVRLDPADLTNGVALSGEYVRGACRGHLSVGGRLVSMNGLRSVWVRRPGVPAA
RAAQPSAWLTEESSQALYGMLRCTDARWMNHPDAARRARHKPWQLRLAQRSGLAVPATLITTFPQAAREFAERFPDLVVK
PVSGAHPQEPPRAVPTSRVAPDADFTAVAFGPTLLQRRIAKRADIRLTVVGDALLAARKPADPDAHPDDVDVRFAPSVSP
WLPAEVPPRVAEGVLRYMAGAELAYGAFDFAEDADGIWWFLECNQSGQFGFVEMDTGQPIAATIAKWLAEEGDAGRGRAD
GDRSTAS
>gi|1503643036 gene_133|GeneMark.hmm|327_aa|+|168387|169370 JNXK01000007.1 Streptomyces sp. NRRL WC-3744 contig7.1, whole genome shotgun sequence
MTVLILTSEEDVTADMVVLRLGEAGVPVVRLDPADLTNGVALSGEYVRGACRGHLSVGGRLVSMNGLRSVWVRRPGVPAA
RAAQPSAWLTEESSQALYGMLRCTDARWMNHPDAARRARHKPWQLRLAQRSGLAVPATLITTFPQAAREFAERFPDLVVK
PVSGAHPQEPPRAVPTSRVAPDADFTAVAFGPTLLQRRIAKRADIRLTVVGDALLAARKPADPDAHPDDVDVRFAPSVSP
WLPAEVPPRVAEGVLRYMAGAELAYGAFDFAEDADGIWWFLECNQSGQFGFVEMDTGQPIAATIAKWLAEEGDAGRGRAD
GDRSTAS
>gi|1505811441 gene_189|GeneMark.hmm|327_aa|+|254452|255435 JOIV01000009.1 Streptomyces sp. NRRL S-1896 contig9.1, whole genome shotgun sequence
MTVLILTSEEDVTADMVVLRLGEAGVPVVRLDPADLTNGVALSGEYVRGACRGHLSVGGRLVSMNGLRSVWVRRPGVPAA
RAAQPSAWLTEESSQALYGMLRCTDARWMNHPDAARRARHKPWQLRLAQRSGLAVPATLITTFPQAAREFAERFPDLVVK
PVSGAHPQEPPRAVPTSRVAPDADFTAVAFGPTLLQRRIAKRADIRLTVVGDALLAARKPADPDAHPDDVDVRFAPSVSP
WLPAEVPPRVAEGVLRYMAGAELAYGAFDFAEDADGIWWFLECNQSGQFGFVEMDTGQPIAATIAKWLAEEGDAGRGRAD
GDRSTAS
>gi|1095981714   KMS89180.1| KMS89180.1 30S ribosomal protein S6 modification protein RimK [Streptomyces regensis]
MTVLILTSEEDVTADMVVLRLGEAGVPVVRLDPADLTNGVALSGEYVRGACRGHLSVGGRLVSMNGLRSVWVRRPGVPAA
RAAQPSAWLTEESSQALYGMLRCTDARWMNHPDAARRARHKPWQLRLAQRSGLAVPATLITTFPQAAREFAERFPDLVVK
PVSGAHPQEPPRAVPTSRVAPDADFTAVAFGPTLLQRRIAKRADIRLTVVGDALLAARKPADPDAHPDDVDVRFAPSVSP
WLPAEVPPRVAEGVLRYMAGAELAYGAFDFAEDADGIWWFLECNQSGQFGFVEMDTGQPIAATIAKWLAEEGDAGRGRAD
GDRSTAS
>gi|1503428615 gene_55|GeneMark.hmm|327_aa|-|57512|58495 JNWV01000005.1 Streptomyces flaveolus strain NRRL B-1589 contig5.1, whole genome shotgun sequence
MTVLILTSEEDVTADMVVLRLGEAGVPVVRLDPADLTNGVALSGEYVRGACRGHLSVGGRLVSMNGLRSVWVRRPGVPAA
RAAQPSAWLTEESSQALYGMLRCTDARWMNHPDAARRARHKPWQLRLAQRSGLAVPATLITTFPQAAREFAERFPDLVVK
PVSGAHPQEPPRAVPTSRVAPDADFTAVAFGPTLLQRRIAKRADIRLTVVGDALLAARKPADPDAHPDDVDVRFAPSVSP
WLPAEVPPRVAEGVLRYMAGAELAYGAFDFAEDADGIWWFLECNQSGQFGFVEMDTGQPIAATIAKWLAEEGDAGRGRAD
GDRSTAS
>gi|1504803481 gene_56|GeneMark.hmm|327_aa|-|57711|58694 JOJH01000007.1 Streptomyces sp. NRRL WC-3725 contig7.1, whole genome shotgun sequence
MTVLILTSEEDVTADMVVLRLGEAGVPVVRLDPADLTNGVALSGEYVRGACRGHLSVGGRLVSMNGLRSVWVRRPGVPAA
RAAQPSAWLTEESSQALYGMLRCTDARWMNHPDAARRARHKPWQLRLAQRSGLAVPATLITTFPQAAREFAERFPDLVVK
PVSGAHPQEPPRAVPTSRVAPDADFTAVAFGPTLLQRRIAKRADIRLTVVGDALLAARKPADPDAHPDDVDVRFAPSVSP
WLPAEVPPRVAEGVLRYMAGAELAYGAFDFAEDADGIWWFLECNQSGQFGFVEMDTGQPIAATIAKWLAEEGDAGRGRAD
GDRSTAS
>gi|1101680415   KOV75894.1| KOV75894.1 30S ribosomal protein S6 modification protein RimK [Streptomyces sp. NRRL WC-3723]
MTVLILTSEEDVTADMVVLRLGEAGVPVVRLDPADLTNGVALSGEYVRGACRGHLSVGGRLVSMNGLRSVWVRRPGVPAA
RAAQPSAWLTEESSQALYGMLRCTDARWMNHPDAARRARHKPWQLRLAQRSGLAVPATLITTFPQAAREFAERFPDLVVK
PVSGAHPQEPPRAVPTSRVAPDADFTAVAFGPTLLQRRIAKRADIRLTVVGDALLAARKPADPDAHPDDVDVRFAPSVSP
WLPAEVPPRVAEGVLRYMAGAELAYGAFDFAEDADGIWWFLECNQSGQFGFVEMDTGQPIAATIAKWLAEEGDAGRGRAD
GDRSTAS
>gi|1504981866 gene_55|GeneMark.hmm|327_aa|-|57414|58397 JOCU01000005.1 Streptomyces flaveus strain NRRL WC-3505 contig5.1, whole genome shotgun sequence
MTVLILTSEEDVTADMVVLRLGEAGVPVVRLDPADLTNGVALSGEYVRGACRGHLSVGGRLVSMNGLRSVWVRRPGVPAA
RAAQPSAWLTEESSQALYGMLRCTDARWMNHPDAARRARHKPWQLRLAQRSGLAVPATLITTFPQAAREFAERFPDLVVK
PVSGAHPQEPPRAVPTSRVAPDADFTAVAFGPTLLQRRIAKRADIRLTVVGDALLAARKPADPDAHPDDVDVRFAPSVSP
WLPAEVPPRVAEGVLRYMAGAELAYGAFDFAEDADGIWWFLECNQSGQFGFVEMDTGQPIAATIAKWLAEEGDAGRGRAD
GDRSTAS
>gi|1115559337   KUM95326.1| KUM95326.1 hypothetical protein AQI88_16960 [Streptomyces cellostaticus]
MTVLIVTSEEDVTADMVVLRLGEAGVPVVRLDPADLTNGVALSGEYVQGASRGHLSVGGRLVSMNGLRSIWVRRPGEPAA
RAAQPSAWLTEESSQALYGMLRCTDARWMNHPDAARRARHKPWQLRLAQDSGLAVPATLITTFPQAAREFADRFPDLVVK
PVSGAHPQEPPRAVPTSRVAPDADFAAVAFGPTLLQRRIPKRADIRLTVVGDRLLAARKPADPDAHPDDVDVRFAPSVSP
WLPAQVPPRVAEAVHRYMTDAELAYGAFDFAEDTDGIWWFLECNQSGQFGFVEMDTGLPIAETIARWLAGDGKTAQPYDN
GDRNTAS
>gi|1902861984 gene_738|GeneMark.hmm|327_aa|+|748113|749096 KQ954621.1 Streptomyces griseochromogenes strain ATCC 14511 genomic scaffold Scaffold2, whole genome shotgun sequence
MTVLILTSEEDVTADMVVLRLGEAGVPVVRLDPADLTNGVALSGEYVQGACRGHLSVGGRLVSMNGLRSIWVRRPGEAAA
RAAQPSAWLTEESSQALYGMLRCTDARWMNHPDAARRARHKPWQLRLAQDSGLAVPATLITTFPQAAREFAERFPDLVVK
PVSGAHPQEPPRAVPTSRVAPDADFAAVAFGPTLLQRRVSKRADIRLTVVGDRLLAARKPADPDAHPDEVDVRFARSVSP
WLPADVPPRVAEAVLRYLKDAELAYGAFDFAEDADGIWWFLECNQSGQFGFVEMDTGQPIAETIARWLAGDRRAARSCGD
GDGETAS
>gi|1505568094 gene_5|GeneMark.hmm|327_aa|-|2166|3149 KL591244.1 Streptomyces sp. NRRL B-2790 genomic scaffold P330_Doro1_scaffold173, whole genome shotgun sequence
MTVLILTSEEDVTADMVVLRLTEAGVPVVRLDPADLTNGVALSGEYVQDACRGHLSVGGRLVSMTGLRSIWVRRPGDAAV
RAAQPSAWLTEESSQALYGMLRCTDARWMNHPDAARRARHKPWQLRLAQNTGLAVPATLITTFPQAAREFAERFPDLVVK
PVSGAHPQEPPRAVPTSRVAPDTDFAAVAFGPTLLQRRVAKRADIRLTVVGDRLLAARKPTDPDAHPDDVDVRFAPSVSP
WLPAEVPPRVAEAVHRYMHGAELSYGAFDFAEDSDGIWWFLECNQSGQFGFVEMDTGQPIAETIAGWLAGVGKAAQLYID
GDRNAAS
>gi|1115670595   KUN77638.1| KUN77638.1 hypothetical protein AQJ66_33325 [Streptomyces bungoensis]
MTVLILTSEEDVTADMVVLRLGEAGVPVVRLDPADLTNGVALSGEYVQGACRGHLSVGGRLVSMNGLRSIWVRRPGQAAA
RAAQPSAWLTEESDQALYGMLRSTDARWMNHPDAARRARHKPWQLRLAQRAGLAVPATLITTFPQAAREFAERFPDLVVK
PVSGAHPQEPPRAVPTSRVAPDADFSAVAFGPTLLQRRVPKRADVRLTVVGERLLAARKPVDPGAHPDDVDVRFAPSVSP
WLPAQVPPRVAEAVHRYMKCAELAYGAFDFAEDADGIWWFLECNQSGQFGFVEMDTGQPIAAAIAGWLAGDGDAVPSAGG
DGDQAG
>gi|1084944272   KIE24386.1| KIE24386.1 30S ribosomal protein S6 modification protein RimK [Streptomyces sp. MUSC 125]
MTVLILTSEEDVTADMVVLRLGEAGVPVVRLDPADLTNGVALSGEYVRGACRGHLSVGGRLVSMNGLRSIWVRRPGNAAV
KAAQPSAWLTEESSQALYGMLRATDARWMNHPDAARRARHKPWQLHLAQRTGLAVPATLITTFPQAAREFAERFPDLVVK
PVSGAHPQEPPRAVPTSRVAPDADFAAVAFGPTLLQRRVVKQADIRLTVIGDTLLAARKPADPAAHPDDVDVRFAPSVSP
WLPADVPPRIAEAVLRYLREAELAYGAFDFAEDADGIWWFLECNQSGQFGFVEMDTGQPIAAAIATWLAMDGHSGHARAE
GGRSATC
>gi|1083569921   KHK87007.1| KHK87007.1 30S ribosomal protein S6 modification protein RimK [Streptomyces pluripotens]
MTVLILTSEEDVTADMVVLRLGEAGVPVVRLDPADLTNGVALSGEYVRGACRGHLSVGGRLVSMNGLRSIWVRRPGNAAV
KAAQPSAWLTEESSQALYGMLRATDARWMNHPDAARRARHKPWQLHLAQRTGLAVPATLITTFPQAAREFAERFPDLVVK
PVSGAHPQEPPRAVPTSRVAPDADFAAVAFGPTLLQRRVVKQADIRLTVIGDTLLAARKPADPAAHPDDVDVRFAPSVSP
WLPADVPPRIAEAVLRYLREAELAYGAFDFAEDADGIWWFLECNQSGQFGFVEMDTGQPIAAAIATWLAMDGHSGHARAE
GGRSATC
>gi|1084932965   KIE37883.1| KIE37883.1 30S ribosomal protein S6 modification protein RimK [Streptomyces pluripotens]
MTVLILTSEEDVTADMVVLRLGEAGVPVVRLDPADLTNGVALSGEYVRGACRGHLSVGGRLVSMNGLRSIWVRRPGNAAV
KAAQPSAWLTEESSQALYGMLRATDARWMNHPDAARRARHKPWQLHLAQRTGLAVPATLITTFPQAAREFAERFPDLVVK
PVSGAHPQEPPRAVPTSRVAPDADFAAVAFGPTLLQRRVVKQADIRLTVIGDTLLAARKPADPAAHPDDVDVRFAPSVSP
WLPADVPPRIAEAVLRYLREAELAYGAFDFAEDADGIWWFLECNQSGQFGFVEMDTGQPIAAAIATWLAMDGHSGHARAE
GGRSATC
>gi|1505616666 gene_47|GeneMark.hmm|327_aa|+|47778|48761 KL592268.1 Streptomyces durhamensis strain NRRL ISP-5539 genomic scaffold P179_Doro1_scaffold82, whole genome shotgun sequence
MTVLILTSEEDVTADMVVLRLGEAGVPVVRLDPADLTNGVALSGEYVQGACRGHLSAGGRLVSMNGLRSIWVRRPGDAAA
RAAHPSAWLTEESSQALYGMLRTTDARWMNHPDAARRARHKPWQLRLAQNSGLAVPATLITTFPQAAREFAARFPDLVVK
PVSGAHPQEPPRAVPTSRVAPDTDFSAVAFGPTLLQRRVGKRADIRLTAVGDTLLAARKPTDPDAHPDDVDVRFAPSVSP
WLPAEVPPRVAEGVRRYMRGAELAYGAFDFAEDADGIWWFLECNQSGQFGFVEMDTGQPIAATIARWLAGGGDRDRGCAE
DDRSAAS
>gi|1505731861 gene_43|GeneMark.hmm|327_aa|-|43693|44676 JNXR01000004.1 Streptomyces durhamensis strain NRRL B-3309 contig4.1, whole genome shotgun sequence
MTVLILTSEEDVTADMVVLRLGEAGVPVVRLDPADLTNGVALSGEYVQGACRGHLSAGGRLVSMNGLRSIWVRRPGDAAA
RAAHPSAWLTEESSQALYGMLRTTDARWMNHPDAARRARHKPWQLRLAQNSGLAVPATLITTFPQAAREFAARFPDLVVK
PVSGAHPQEPPRAVPTSRVAPDTDFSAVAFGPTLLQRRVGKRADIRLTAVGDTLLAARKPTDPDAHPDDVDVRFAPSVSP
WLPAEVPPRVAEGVRRYMRGAELAYGAFDFAEDADGIWWFLECNQSGQFGFVEMDTGQPIAATIARWLAGGGDRDRGCAE
DDRSAAS
>gi|1093532194   AKJ15179.1| AKJ15179.1 30S ribosomal protein S6 modification protein RimK [Streptomyces incarnatus]
MTVLILTSEEDVTADMVVLRLGETGVPVVRLDPADLTNGVALSGEYVQGACRGHLSVGGRLVSMGGLRSVWVRRPGDAAA
RAAQPSAWLTEESSQALYGMLRTTGARWMNHPDAARRARHKPWQLRLAQDSGLAVPATLITTFPQAAREFAERFPDLVVK
PVSGAHPQEPPRAVPTSRVAPDTDFSAVAYGPTLLQRRIAKRADIRLTVVGDTLLAARKPADPDAHPDDVDVRFAPSGSP
WLPADVPPRVAEGVRRYMRGAELAYGAFDFAEDADGIWWFLECNQSGQFGFVEMDTGQPIAATIANWLAADADPDGRCAR
SGRSAG
>gi|1806962744 gene_48|GeneMark.hmm|326_aa|+|48202|49182 LIRI01000112.1 Streptomyces puniciscabiei strain NRRL B-24456 B24456_contig_112, whole genome shotgun sequence
MTVLILTSEEDVTADMVVLRLGETGVPVVRLDPADLTNGVALSGEYVQGACRGHLSVGGRLVSMGGLRSVWVRRPGDAAA
RAPQPSAWLTEESAQALYGMLRTTDARWMNHPDAARRARHKPWQLRLAQDSGLAVPATLITTFPQAAREFAERFPDLVVK
PVSGAHPQEPPRAVPTSRVAPDTDFSAVAYGPTLLQRRIAKRADIRLTVVGDTLLAARKPADPDAHPDDVDVRFAPSVSP
WLPADVPPRVAEGVRRYMRGAELAYGAFDFAEDADGIWWFLECNQSGQFGFVEMDTGQPIAATIAKWLAADGDPDGRCAR
GTRSAG
>gi|1115585532   KUN01136.1| KUN01136.1 hypothetical protein AQI95_32175 [Streptomyces yokosukanensis]
MTVLILTNEEDVTADMVVLRLGEAGVPVVRLDPADLTTGVALSGEYVQGACSGHLSVGGRLVTMSGLRSVWVRRPGEAAT
RAAQPSAWLTQEASQALYGMLRITDARWMNHPDAARRARHKPWQLHLAQRSTLAVPATLITTFPQAAREFAERFPDLVVK
PVSGAHPQEPPRAVPTSRVAPDTDFSAVAFGPTLLQRRIGKRADIRLTVVGDTLLAARKPADPDADPDDVDVRFAPSVSP
WLAVDVPRRVADGVRRYMRGAELAYGAFDFAEDADGIWWFLECNQSGQFGFVEMDTGQPIAATIATWLAGDGDPDGRCAQ
GGRGAAS
>gi|1048818847   EST19683.1| EST19683.1 30S ribosomal protein S6 modification enzyme RimK [Streptomyces roseochromogenus subsp. oscitans DS 12.976]
MTVLILTSQEDVTADMVVLRLGEAGVPVVRFDPADLTNGVALSGEYVQGAYRGHLSVGGRLVTLSGLRSVWVRRPGEAAA
RAAQPSAWLTEESSQALYGMLRTTDTRWMNHPDAARRARHKPWQLHLAQRCGLAVPATLITTFPQAAREFAERFPDLVVK
PVSGAHPQEPPRAVPTSRVAPDADFSAVAFGPTLLQRRVAKRADIRLTVVGDTLLAARKPADPDAHPDDVDVRFAPSVSP
WLPADVPARVAEGVRRYMRGAELAYGAFDFAEDADGIWWFLECNQSGQFGFVEMDTGQPIAATIADWLAGNGDPDGRCAE
RDRGAAS
>gi|1089882337   KKI34829.1| KKI34829.1 30S ribosomal protein S6 modification protein RimK [Streptomyces sp. MUSC136T]
MTVLILTSEEDVTADMVVLRLREARVPVVRFDPADLTDGVALSGEYAHGTCHGQLSVGGRLVELDGLRSIWVRRPGTAAV
RAAQPSAWLTEESAQALYGMLRCTGARWMNHPDAARRARYKPWQLRHAQRSELMVPATLITTFPQAAQEFAERHPDLVVK
PVSGAHPQEPPRAVPTSRVAPDADFSAVAFGPTLLQERVVKQADIRLTAVGGTLLAARKPVNPDAHPDDVDVRFAPSVSP
WRPVAVPGWVADGVLRYLRGAELAYGAFDFAEDADGVWWFLECNQSGQFGFVEMDTGQPIAATIAEWLAADGLPEDGCAN
AATGAGC
>gi|1504082410 gene_17|GeneMark.hmm|327_aa|-|16331|17314 JOFU01000044.1 Streptomyces griseofuscus strain NRRL B-5429 contig44.1, whole genome shotgun sequence
MTVLILTSEEDVTADMVVLRLREAQVPVVRLDPADLTDGVALSGEYAHGACHGQLSVGGRLVDLDGLRSIWVRRPGVAAA
RAAQPSAWLTEESAQALYGMLRGTGARWMNHPDAARRARYKPWQLGHAQRSGLTVPATLITTFPQAAREFARRHPDLVVK
PVSGAHPQEPPRAVPTSRVAPDADFTAVAFGPTLLQQRVVKQADIRLTAVGDTLLAARKPVDPDAHPDDVDVRFAPSVSP
WLPVAVPAWVTEGVLRYLRGAELAYGAFDFAEDADGVWWFLECNQSGQFGFVEMDTGQPIAATIAEWLAADGLSADGCTN
TATGAGC
>gi|1504666878 gene_68|GeneMark.hmm|327_aa|+|74107|75090 JOIF01000026.1 Streptomyces sp. NRRL F-2799 contig26.1, whole genome shotgun sequence
MTVLILTSDEDVTADMVVLRLGEAGVPVVRFDPADLTNGVALTGEYAGADCGGQLSVGGRLVGMSGLRSIWVRRPGDAAA
RAARPSSWLTQESAQALYGMLRCSDARWMNHPDAARRARHKPWQLRLAQRSGMPVPATLITTFPDTAREFAERHRDVVVK
PVSGAHPQEPPRAVPTSRVAPGTDFSAVAFGPTLLQQRVAKRADIRLTAVGDRLLAARKPVDPDAHPDHVDVRFAPSVSP
WLAAEVPPRVAVSVLRYLKAAELAYGAFDFAEDADGTWWFLECNQSGQFGFVELDTGQPIAETIAHWLAGDDRPVEPYTH
ENRDAVP
>gi|1505860511 gene_25|GeneMark.hmm|327_aa|-|26654|27637 JNXP01000026.1 Streptomyces seoulensis strain NRRL B-24310 contig25.1, whole genome shotgun sequence
MTVLILTSDEDVTADMVVLRLGETGVPVVRFDPADLTNGVALTGEYAGEDLGGQLSVGGRLVGMSGLRSIWVRRPGEAAA
RAAQPSSWLTQESAQALYGMLRCSEARWMNHPDAARRARHKPWQLRLAQRSGLAVPPTLITTFPDTAREFAERHRDVVVK
PVSGAHPQEPPRAVPTSRVAPGTDFSAVAFGPTLLQRRVAKRADIRLTAVGERLLAARKPADPDAHPDHVDVRFAPSVSP
WLPAEVPPQVAASVRRYLMGAELAYGAFDFAEDADGTWWFLECNQSGQFGFVELDTGQPIAETIARWLAGDDRPVEPYTH
ENRDAVP
>gi|1008062494   AGS67612.1| AGS67612.1 hypothetical protein B446_03910 [Streptomyces collinus Tu 365]
MTVLILTSEEDVTADMVVLRLGEAGVPVVRLDPADLTSGVALSGEYVQGSYGGHLSVGGRLVGMSGLRSVWVRRPGAAAA
RAAQPSAWLTEEASQALYGMLRCTDARWMNDPDAARRARHKPWQLRLAQHSGLAVPATLITTFPQAAREFAERFPDLVVK
PVSGAHPQEPPRAVPTSRVAPDADFSAVAYGPTLLQRRVPKRADIRLTAVGDRLLAARKPADPDAHPDDVDVRFAPSVSP
WLPAEVPPRVAEAVLRYLREAGLAYGAFDFAEDADGIWWFLECNQSGQFGFVEMDTGLPIAEAIARWLAGYGERVTPCAD
GDRDRAS
>gi|1301073419 gene_77|GeneMark.hmm|327_aa|+|81664|82647 KB891993.1 Streptomyces sp. LaPpAH-108 genomic scaffold B079DRAFT_scaffold_2.3, whole genome shotgun sequence
MTVLILTSDEDVTADMVVLRLGETGVPVVRLDPADLTNGVTLSAELTGGSADGHLSVGGRLVSLGAVRSVWVRRPGRAAA
RAARPSAWLTEESTQALYGMLRCAGARWMNHPDAARRARYKPWQLHLARRSGFAVPATLITTYPEAAREFAGRFPDLVVK
PVSGAHPQEPPRAVPTSRVAPDADFTAVAYGPTLLQQRVAKRADIRLTAVGDRLLAARKPVDPDAHPDDVDVRFAPSVSP
WRPAEVPPRVAEGVHRYLRGAELAYGAFDFAEDADGVWWFLECNQSGQFGFVELETGQPIAQAIARWLAGDGEPGRTYLK
GERDRAP
>gi|1091421718   KKW58741.1| KKW58741.1 30S ribosomal protein S6 modification protein RimK [Streptomyces sp. MUSC119T]
MTVLILTSDEDVTADMVVLRLHEAAVPVVRLDPADLTSGVALSGEYVQGVSRGHLSVNGRLVSMDGLRSVWVRRPGVAAA
RAAQPSAWLTEESAQALYGMLRGTDARWMNHPDAARRARHKPWQLRLAQRSGLAVPATLITTFPQAAREFAARFPDLVVK
PVSGAHPQEPPRAVPTSRVAPDADFAAVAFGPTLLQRRVAKRADIRLTVVGERLLAARKPVHPDAHPDDVDVRFAPSVAP
WQETEVPVRVAEAVLTYMKDAELAYGAFDFAEDADGIWWFLECNQSGQFGFVEMDTGQPIAESIAGWLADGTGRCRTHAD
GGRSRMP
>gi|1089599016   KKE91806.1| KKE91806.1 30S ribosomal protein S6 modification protein RimK [Streptomyces mangrovisoli]
MTVLILTSEEDVTADMVVVRLHEAGVPVLRFDPADLTHGVALSGEYVHGVSRGHLSVAGRLVSMSGLRSVWVRRPGVPAA
RAADPSAWLSEESSQALYGMLRSTDARWMNHPDAATRARHKPWQLRLAQRSGLAVPATLITTFPQAARDFAERFPDLVVK
PVSGAHPQEPPRAVPTSRVAPDADFAAVAYGPTLLQRRIAKRADIRLTVVGDRLHGARKAVAADADPDVVDVRFAESTEP
WRPVEVPPRVGAAVRTYLHEAELAYGAFDFAEDADGIWWFLECNQSGQFGFIEMDTGQPIARSIAEWLAGEPRPAHAHAN
GTARTTS
>gi|1806823125 gene_2|GeneMark.hmm|329_aa|-|1441|2430 LIPP01000156.1 Streptomyces aurantiacus strain NRRL ISP-5412 ISP-5412_contig_156, whole genome shotgun sequence
MTVLILTCEQDVTADMVLAELDANGVPVVRLDPADLPGPVALSGEYVRGAFRGHLSVAGRLVSMGGLRSVWVRRPGAPAT
HAAEPSDWLTEESAQALYGMLRSTDARWMNDPDAARRARHKPWQLSLAQRCSLPVPATLITTFPQAARDFAVRFPDLVVK
PVSGAHPQEPPRAVPTSRVAPDTDFAAVAFGPTLLQRRVAKRADIRLTCVGDRLYAARKTVAPDADPDEVDVRFAASDTP
WHAVDTPSSVAAGVRAYLREAGLAFGAFDFAEDADGMWWFLECNQSGQFGFVQIETGQPIAAAVADWLAAPNPAGTQSNG
SRSWAIEGH
>gi|1806939108 gene_48|GeneMark.hmm|329_aa|+|54613|55602 LIQZ01000136.1 Streptomyces phaeochromogenes strain NRRL B-1248 B-1248_contig_136, whole genome shotgun sequence
MTVLILTCEQDVTADMVVAELDGTGVPVVRLDPADLPGPVALSGEYVHGVFRGHLSVGGRLVSMNGLRSVWVRRPGVPAS
RVAEPSDWLTEESAQALYGMLRSTDARWMNHPDAARRARHKPWQLHLAQLSRLPVPATLITTFPQAARDFAARFPDLVVK
PVSGAHPQEPPRAVPTSRVAPDADFAAVAYGPTLLQRRVAKRADIRLTCVGDRIHAARKAVDPDAGPDEVDVRFATSDAP
WRPADVPSRIANAVVTYLREAQLAYGAFDFAEDAEGMWWFLECNQSGQFGFIQIDTGQPIARTVADWLSAPAQPAPPTNG
GRAWLLEGH
>gi|1503545382 gene_36|GeneMark.hmm|330_aa|+|35021|36013 JNWJ01000045.1 Streptomyces yerevanensis strain NRRL B-16943 contig45.1, whole genome shotgun sequence
MTVLILTCEQDVTADMVVARLDGTGVPVVRLDPADLPGGVALSGEFVHGSFRGHLSAGGRLVTMSGLRSVWVRRPGVPAT
RVAEPSAWLTEESAQALYGMLRSTGARWMNHPDAARQARHKPWQLHLAQRCGLPVPATLITTFPQAARDFAERFPDLVVK
PVSGAHPQEPPRAVPTSRVAPETDFSAVAFGPTLLQRRVAKRADIRLTCVGDRFFAARKAVGQGADPGEVDVRFATSTEP
WLPVETPPRVAANVHDYLREAQLAYGAFDFAEDADGIWWFLECNQAGQFGFVEIETEQPIARAVADWLAAPAPDPASPDE
QVFVESVTCE
>gi|1701300791 gene_86|GeneMark.hmm|327_aa|-|93995|94978 JZJK01000050.1 Streptomyces avermitilis MA-4680 = NBRC 14893 strain MA-4680 3251, whole genome shotgun sequence
MTVLILTCEQDVTADMVVAHLNEAGVPVVRLDPADLPGGVALSGEYVHGGFRGHLSAGGRLVSMSGLRSVWVRRPGVPAT
RVAEPSAWLTEESSQALYGMLRGAGARWMNHPDAARPARHKPWQLHLAQRSRLPVPATLITTFPQAARDFSERFPDLVVK
PVSGAHPQEPSQVVPTSRVAPDADFTDVAYGPTLLQRRIAKRADIRLTVVGDRIFAARKAVAADADPDEVDVRFTTSAEP
WRPVEAPPRLADAVHTYLRLAELAYGAFDFAEDSDGIWWFLECNQSGQFGFVEIETGQPIARSVAEWLTDRAPETDAHSD
GSVRVAP
>gi|1508048049 gene_145|GeneMark.hmm|327_aa|+|167009|167992 BAVY01000025.1 Streptomyces avermitilis MA-4680 = NBRC 14893 DNA, contig: scaffold00013, whole genome shotgun sequence
MTVLILTCEQDVTADMVVAHLNEAGVPVVRLDPADLPGGVALSGEYVHGGFRGHLSAGGRLVSMSGLRSVWVRRPGVPAT
RVAEPSAWLTEESSQALYGMLRGAGARWMNHPDAARPARHKPWQLHLAQRSRLPVPATLITTFPQAARDFSERFPDLVVK
PVSGAHPQEPSQVVPTSRVAPDADFTDVAYGPTLLQRRIAKRADIRLTVVGDRIFAARKAVAADADPDEVDVRFTTSAEP
WRPVEAPPRLADAVHTYLRLAELAYGAFDFAEDSDGIWWFLECNQSGQFGFVEIETGQPIARSVAEWLTDRAPETDAHSD
GSVRVAP
>gi|1032945970   ELP66857.1| ELP66857.1 acetyltransferase, GNAT family [Streptomyces turgidiscabies Car8]
MTVLVLTSQQDVTADLVVARLNSTGIPVVRLDPADLPGEVALSGEYAHGAFRGYLSVGGRVVGMDGLRSVWVRRPGVPGA
RAAVPSGWLTEEASQAFYGMLRGTGARWMNHPDAAARARHKPWQLHLAQRSRLPVPPTLITTFPQAARDFARRFPDLVVK
PVSGSHPQEPPRVVPTSRVAPGVDFAAVAFGPTLLQRRVDKRADIRLTVVGDRVLAARKAVAPDAHPDDIDVRFAPSAEP
WRPADVSPRLAEAVHRYLREAELAYGAFDFAEDTDGIWWFLECNQSGQFGFVEMDTGQPIARSVADWLAGEGPPDPLPGV
HVPLDSTHHEGIRPLPLRTFGSDVLTLADELTDAYAEIFTAPPWDDRDPEETRVRFRERLETDAHRPGFRAAVSLADDGR
IRGFVTGWTTEAPFRTDRAYGRVTELLGAKRVDELLVGAFEIDELGVRADARGTGLGRRLLSALTSAAPGGRAWLLTWEQ
AHDTVAFYRRTGWREPEPLPGAESDVVVFLSPSVPSPRSPSSPAYDYDYDYAASPELNC
>gi|1114927194   GAQ71921.1| GAQ71921.1 acetyltransferase (GNAT) family protein [Streptomyces turgidiscabies]
MTVLVLTSQQDVTADLVVARLNSTGIPVVRLDPADLPGEVALSGEYAHGAFRGYLSVGGRVVGMDGLRSVWVRRPGVPGA
RAAVPSGWLTEEASQAFYGMLRGTGARWMNHPDAAARARHKPWQLHLAQRSRLPVPPTLITTFPQAARDFARRFPDLVVK
PVSGSHPQEPPRVVPTSRVAPGVDFAAVAFGPTLLQRRVDKRADIRLTVVGDRVLAARKAVAPDAHPDDIDVRFAPSAEP
WRPADVSPRLAEAVHRYLREAELAYGAFDFAEDTDGIWWFLECNQSGQFGFVEMDTGQPIARSVADWLAGEGPPDPLPGV
HVPLDSTHHEGIRPLPLRTFGSDVLTLADELTDAYAEIFTAPPWDDRDPEETRVRFRERLETDAHRPGFRAAVSLADDGR
IRGFVTGWTTEAPFRTDRAYGRVTELLGAKRVDELLVGAFEIDELGVRADARGTGLGRRLLSALTSAAPGGRAWLLTWEQ
AHDTVAFYRRTGWREPEPLPGAESDVVVFLSPSVPSPRSPSSPAYDYDYDYAASPELNC
>gi|1101662624   KOV75730.1| KOV75730.1 30S ribosomal protein S6 modification protein RimK [Streptomyces sp. NRRL WC-3618]
MTVLVLTSDHDVTADLVVARLNGTGVPVVRLDPADLPGTVALSGEYAHGAFRGHLSVGGRLVGMDGLRSVWVRRPGVPGT
RAGEPSGWLTEEASQAFYGMLRGTGARWMNHPDAAARARHKPWQLHLAQRSRLPVPATLITTFPQAARDFAGRFPDLVVK
PVSGSHPQEPPRVVPTSRVAPDVDFAAVAFGPTLLQRRVDKRADVRLTAVGDRVLAARKAVAPDAHPDDIDVRFAPSDEP
WRPVDVPTRLAEAVHRYLREAELAYGAFDFAEDRDGVWWFLECNQSGQFGFVEMDTGQPIAQSVADWLSGEGSPEAQPHP
>gi|1806902384 gene_17|GeneMark.hmm|311_aa|-|18580|19515 LIQQ01000496.1 Streptomyces graminilatus strain NRRL B-59124 B59124_contig_496, whole genome shotgun sequence
MTVLVLTSDEDVTADLVVARLNDTGIPVVRLDPADLPGGITLSGEYAHGAFRGYLSAGDRVVSMAGLRSVWLRRPGVPGA
RAAVPSGWLTEEASQALYGMLRSTGARWMNHPDAAARARHKPWQLRLAQHSGLQVPATLITTFPHAARDFARRFPDLVVK
PVSGAHPQEPPRVVPTSRVAPDVDFTAVALGPTLLQHRVDKRADIRLTAVGDRILAARKAVAPGAHPDDIDVRFAPSEEP
WRPVDVPPLVAEAVHRYLREAELAYGAFDFAEDPDGAWWFLECNQSGQFGFVEMDTGQPIARAVADWLAGP
>gi|1903051669 gene_6|GeneMark.hmm|327_aa|-|4922|5905 LRTN01001500.1 Streptomyces scabiei strain 84-34 8434_1501.1, whole genome shotgun sequence
MTVLILTSEQDVTADLVVARLNGTGVPVVRLDPADLPGTVALSGEYVHGSFRGHLSAGGRQVSMDGLRSIWLRRPGVPAS
GVADPSRWLTEESSQALYGMLRGTGARWMNDPDAARRARHKPWQLRHAQHCGLPVPATLITTFPQAARDFAERFPDLVVK
PVSGTHPREPVGTVPTSRVAPGTDFTAVAFGPTLLQRRIAKTADIRLTVVGDRMLAARKVVAPDAHPDEVDVRFAPSTSP
WQPAEVPERTATAVRAYLRGAELSYGAFDFAEDTDGIWWFLECNQSGQFGFVEMDTGQPIAHSVAEWLAHEEPGAGAHGN
DRIRTTS
>gi|1904926265 gene_6|GeneMark.hmm|327_aa|-|4932|5915 LRSS01001328.1 Streptomyces scabiei strain 84-232 ordered_contig.1479.1, whole genome shotgun sequence
MTVLILTSEQDVTADLVVARLNGTGVPVVRLDPADLPGTVALSGEYVHGSFRGHLSAGGRQVSMDGLRSIWLRRPGVPAS
GVADPSRWLTEESSQALYGMLRGTGARWMNDPDAARRARHKPWQLRHAQHCGLPVPATLITTFPQAARDFAERFPDLVVK
PVSGTHPREPVGTVPTSRVAPGTDFTAVAFGPTLLQRRIAKTADIRLTVVGDRMLAARKVVAPDAHPDEVDVRFAPSTSP
WQPAEVPERTATAVRAYLRGAELSYGAFDFAEDTDGIWWFLECNQSGQFGFVEMDTGQPIAHSVAEWLAHEEPGAGAHGN
DRIRTTS
>gi|1701936467 gene_20|GeneMark.hmm|327_aa|+|17669|18652 LBNJ01000561.1 Streptomyces scabiei strain NRRL B-16523 B16523_contig_561, whole genome shotgun sequence
MTVLILTSEQDVTADLVVARLNGTGVPVVRLDPADLPGTVALSGEYVHGSFRGHLSAGGRQVSMDGLRSIWLRRPGVPAS
GVADPSRWLTEESSQALYGMLRGTGARWMNDPDAARRARHKPWQLRHAQHCGLPVPATLITTFPQAARDFAERFPDLVVK
PVSGTHPREPVGTVPTSRVAPGTDFTAVAFGPTLLQRRIAKTADIRLTVVGDRMLAARKVVAPDAHPDEVDVRFAPSTSP
WQPAEVPERTATAVRAYLRGAELSYGAFDFAEDTDGIWWFLECNQSGQFGFVEMDTGQPIAHSVAEWLAHEEPGAGAHGN
DRIRTTS
>gi|1903042681 gene_6|GeneMark.hmm|327_aa|-|4935|5918 LRTM01001277.1 Streptomyces scabiei strain 96-08 9608_1920.1, whole genome shotgun sequence
MTVLILTSEQDVTADLVVARLNGTGVPVVRLDPADLPGTVALSGEYVHGSFRGHLSAGGRQVSMDGLRSIWLRRPGVPAS
GVADPSRWLTEESSQALYGMLRGTGARWMNDPDAARRARHKPWQLRHAQHCGLPVPATLITTFPQAARDFAERFPDLVVK
PVSGTHPREPVGTVPTSRVAPGTDFTAVAFGPTLLQRRIAKTADIRLTVVGDRMLAARKVVAPDAHPDEVDVRFAPSTSP
WQPAEVPERTATAVRAYLRGAELSYGAFDFAEDTDGIWWFLECNQSGQFGFVEMDTGQPIAHSVAEWLAHEEPGAGAHGN
DRIRTTS
>gi|1079241618   KFG06814.1| KFG06814.1 30S ribosomal protein S6 modification protein RimK [Streptomyces scabiei]
MTVLILTSEQDVTADLVVARLNGTGVPVVRLDPADLPGTVALSGEYVHGSFRGHLSAGGRQVSMDGLRSIWLRRPGVPAS
GVADPSRWLTEESSQALYGMLRGTGARWMNDPDAARRARHKPWQLRHAQHCGLPVPATLITTFPQAARDFAERFPDLVVK
PVSGTHPREPVGTVPTSRVAPGTDFTAVAFGPTLLQRRIAKTADIRLTVVGDRMLAARKVVAPDAHPDEVDVRFAPSTSP
WQPAEVPERTATAVRAYLRGAELSYGAFDFAEDTDGIWWFLECNQSGQFGFVEMDTGQPIAHSVAEWLAHEEPGAGAHGN
DRIRTTS
>gi|1903060346 gene_6|GeneMark.hmm|327_aa|-|4939|5922 LRTO01001305.1 Streptomyces scabiei strain 96-15 9615_1306.1, whole genome shotgun sequence
MTVLILTSEQDVTADLVVARLNGTGVPVVRLDPADLPGTVALSGEYVHGSFRGHLSAGGRQVSMDGLRSIWLRRPGVPAS
GVADPSRWLTEESSQALYGMLRGTGARWMNDPDAARRARHKPWQLRHAQHCGLPVPATLITTFPQAARDFAERFPDLVVK
PVSGTHPREPVGTVPTSRVAPGTDFTAVAFGPTLLQRRIAKTADIRLTVVGDRMLAARKVVAPDAHPDEVDVRFAPSTSP
WQPAEVPERTATAVRAYLRGAELSYGAFDFAEDTDGIWWFLECNQSGQFGFVEMDTGQPIAHSVAEWLAHEEPGAGAHGN
DRIRTTS
>gi|1905214039 gene_6|GeneMark.hmm|327_aa|-|4943|5926 LSZY01001036.1 Streptomyces scabiei strain 96-06 9606_1824.1.1, whole genome shotgun sequence
MTVLILTSEQDVTADLVVARLNGTGVPVVRLDPADLPGTVALSGEYVHGSFRGHLSAGGRQVSMDGLRSIWLRRPGVPAS
GVADPSRWLTEESSQALYGMLRGTGARWMNDPDAARRARHKPWQLRHAQHCGLPVPATLITTFPQAARDFAERFPDLVVK
PVSGTHPREPVGTVPTSRVAPGTDFTAVAFGPTLLQRRIAKTADIRLTVVGDRMLAARKVVAPDAHPDEVDVRFAPSTSP
WQPAEVPERTATAVRAYLRGAELSYGAFDFAEDTDGIWWFLECNQSGQFGFVEMDTGQPIAHSVAEWLAHEEPGAGAHGN
DRIRTTS
>gi|1903030209 gene_6|GeneMark.hmm|327_aa|-|4913|5896 LRQX01001506.1 Streptomyces scabiei strain 95-18 9518_1506.1, whole genome shotgun sequence
MTVLILTSEQDVTADLVVARLNGTGVPVVRLDPADLPGTVALSGEYVHGSFRGHLSAGGRQVSMDGLRSIWLRRPGVPAS
GVADPSRWLTEESSQALYGMLRGTGARWMNDPDAARRARHKPWQLRHAQHCGLPVPATLITTFPQAARDFAERFPDLVVK
PVSGTHPREPVGTVPTSRVAPGTDFTAVAFGPTLLQRRIAKTADIRLTVVGDRMLAARKVVAPDAHPDEVDVRFAPSTSP
WQPAEVPERTATAVRAYLRSAELSYGAFDFAEDTDGIWWFLECNQSGQFGFVEMDTGQPIAHSVAEWLAHEEPGAGAHGN
DRIRTTS
>gi|1003399818   CBG75235.1| CBG75235.1 conserved hypothetical protein [Streptomyces scabiei 87.22]
MTVLILTSEQDVTADLVVARLNGTGVPVVRLDPADLPGTVALSGEYVHGSFRGHLSAGGRQVSMDGLRSIWLRRPGVPAS
GVADPSRWLTEESSQALYGMLRGTGARWMNDPDAARRARHKPWQLRHAQHCGLPVPATLITTFPQAARDFAERFPDLVVK
PVSGTHPREPVGTVPTSRVAPGTDFTAVAFGPTLLQRRIAKTADIRLTVVGDRILAARKVVAPDAHPDEVDVRFAPSAAP
WQPAEVPERTATAVRAYLRGAELSYGAFDFAEDTDGIWWFLECNQSGQFGFVEMDTGQPIAHSVAEWLAHEEPGAGAHGN
DRIRTTS
>gi|1903019560 gene_6|GeneMark.hmm|327_aa|-|4933|5916 LRQW01001258.1 Streptomyces scabiei strain 85-08 8508_1261.1, whole genome shotgun sequence
MTVLILTSEQDVTADLVVARLNGTGVPVVRLDPADLPGTVALSGEYVHGSFRGHLSAGGRQVSMDGLRSIWLRRPGVPAS
GVADPSRWLTEESSQALYGMLRGTGARWMNDPDAARRARHKPWQLRHAQHCGLPVPATLITTFPQAARDFAERFPDLVVK
PVSGTHPREPVGTVPTSRVAPGTDFTAVAFGPTLLQRRIAKTADIRLTVVGDRILAARKVVAPDAHPDEVDVRFAPSAAP
WQPAEVPERTATAVRAYLRGAELSYGAFDFAEDTDGIWWFLECNQSGQFGFVEMDTGQPIAHSVAEWLAHEEPGAGAHGN
DRIRTTS
>gi|1114922565   GAQ67292.1| GAQ67292.1 hypothetical protein SsS58_07745 [Streptomyces scabiei]
MTVLILTSEQDVTADLVVARLNGTGVPVVRLDPADLPGTVALSGEYVHGSFRGHLSAGGRLVSMDGLRSIWLRRPGVPAS
GVADPSPWLTEESSQALYGMLRGTGARWMNDPDAARRARHKPWQLRHAQHCGLPVPATLITTFPQAARDFAERFPDLVVK
PVSGTHPREPVGTVPTSRVAPGTDFTAVAFGPTLLQRRIAKTADIRLTVVGDRMLAARKIVAPDAHPDEVDVRFAPSTAP
WQPAEVPERTATAVRAYLRGAELSYGAFDFAEDTDGIWWFLECNQSGQFGFVEMDTGQPIAHSVAEWLAHEEPGAGAHRD
DRIRTTS
>gi|1903089556 gene_5|GeneMark.hmm|327_aa|-|2482|3465 LRTQ01001034.1 Streptomyces europaeiscabiei strain 89-04 8904_1035.1, whole genome shotgun sequence
MTVLILTCEQDVTADLVVAQLHRTGVPVVRLDPAELPGAVALSGEYVHGSFRGHLSAGGRLVSMSGLRSVWLRRPGVPAT
RVAEPSPWLTEESSQALYGMLRGTDARWMNDPDAARRARHKPWQLRHAQHCGLPVPATLITTFPQAARDFAERFPDLVVK
PVSGTHPQEPARTVPTSRIAPGTDFTAVAFGPTLLQRRIAKTADIRLTVVGDRMLAARKAVAPDAHPDEVDVRFAPSTAP
WEPVDVPERTGTAVRAYLRDAELSYGAFDFAEDADGIWWFLECNQSGQFGFVEMDTGQPIAHSVAEWLAHEEPGAGTRRA
GRIRATP
>gi|1701894932 gene_8|GeneMark.hmm|327_aa|+|8057|9040 LCTL01000034.1 Streptomyces europaeiscabiei strain NRRL B-24443 B24443_contig_34, whole genome shotgun sequence
MTVLILTCEQDVTADLVVAQLHRTGVPVVRLDPAELPGAVALSGEYVHGSFRGHLSAGGRLVSMSGLRSVWLRRPGVPAT
RVAEPSPWLTEESSQALYGMLRGTDARWMNDPDAARRARHKPWQLRHAQHCGLPVPATLITTFPQAARDFAERFPDLVVK
PVSGTHPQEPARTVPTSRIAPGTDFTAVAFGPTLLQRRIAKTADIRLTVVGDRMLAARKAVAPDAHPDEVDVRFAPSTAP
WEPVDVPERTGTAVRAYLRDAELSYGAFDFAEDADGIWWFLECNQSGQFGFVEMDTGQPIAHSVAEWLAHEEPGAGTRRA
GRIRATP
>gi|1903104035 gene_11|GeneMark.hmm|327_aa|-|8722|9705 LRTR01000559.1 Streptomyces europaeiscabiei strain 96-14 9614_559.1, whole genome shotgun sequence
MTVLILTCEQDVTADLVVAQLHRTGVPVVRLDPAELPGAVALSGEYVHGSFRGHLSAGGRLVSMSGLRSVWLRRPGVPAT
RVAEPSPWLTEESSQALYGMLRGTDARWMNDPDAARRARHKPWQLRHAQHCGLPVPATLITTFPQAARDFAERFPDLVVK
PVSGTHPQEPARTVPTSRIAPGTDFTAVAFGPTLLQRRIAKTADIRLTVVGDRMLAARKAVAPDAHPDEVDVRFAPSTAP
WEPVDVPERTGTAVRAYLRDAELSYGAFDFAEDADGIWWFLECNQSGQFGFVEMDTGQPIAHSVAEWLAHEEPGAGTRRA
GRIRATP
>gi|1302717028 gene_3755|GeneMark.hmm|327_aa|-|4362251|4363234 KB911581.1 Streptomyces bottropensis ATCC 25435 genomic scaffold StrboDRAFT_scaffold1.1, whole genome shotgun sequence
MTVLILTCEQDVTADLVVARLNRTGVPVVRLDPADLPGAVALSGEYVHGSFHGQLSAGGRLVSMTGLRSIWLRRPGLPAA
GVAEPSPWLTEESRQALYGMLRGTGARWMNDPDAARRARHKPWQLRHAQRCGLPVPATLITTFPQAARDFAERFPDLVVK
PVSGTHPQAPASTVPTSRVAPGTDFTAVAFGPTLLQRRIAKTADIRLTVVGDRMLAARKAVAPDAHPDEVDVRFAPSAAP
WQPVEVPARTATAVHAYLRDAELAYGAFDFAEDADGIWWFLECNQSGQFGFVEMDTGQPIAHSVAEWLAREEPGAGARRD
DRIRATP
>gi|1033940527   EMF58105.1| EMF58105.1 hypothetical protein SBD_0777 [Streptomyces bottropensis ATCC 25435]
MTVLILTCEQDVTADLVVARLNRTGVPVVRLDPADLPGAVALSGEYVHGSFHGQLSAGGRLVSMTGLRSIWLRRPGLPAA
GVAEPSPWLTEESRQALYGMLRGTGARWMNDPDAARRARHKPWQLRHAQRCGLPVPATLITTFPQAARDFAERFPDLVVK
PVSGTHPQAPASTVPTSRVAPGTDFTAVAFGPTLLQRRIAKTADIRLTVVGDRMLAARKAVAPDAHPDEVDVRFAPSAAP
WQPVEVPARTATAVHAYLRDAELAYGAFDFAEDADGIWWFLECNQSGQFGFVEMDTGQPIAHSVAEWLAREEPGAGARRD
DRIRATP
>gi|1097599603   KND46547.1| KND46547.1 30S ribosomal protein S6 modification protein RimK [Streptomyces stelliscabiei]
MTVLILTCEQDVTADLVVARLNRTGVPVVRLDPADLPGAVALSGEYVHGSFRGQLSAGGRLVSMTGLRSIWLRRPGVPAA
GVAEPSPWLTEESSQALYGMLRGTGARWMNDPDAARRARHKPWQLRHAQRCGLPVPATLITTFPQAARDFAERFPDLVVK
PVSGTHPQAPASTVPTSRVAPGTDFTAVAFGPTLLQRRIAKTADIRLTVVGDRMLAARKAVAPDAHPDEVDVRFAPSAAP
WQPVEVPARTATAVGAYLRDAELAYGAFDFAEDADGIWWFLECNQSGQFGFVEMDTGQPIAHSVAEWLAREEPGAGARRD
DRIRATP
>gi|1702096973 gene_29|GeneMark.hmm|327_aa|-|26879|27862 LBNW01000313.1 Streptomyces stelliscabiei strain NRRL B-24447 B24447_contig_313, whole genome shotgun sequence
MTVLILTCEQDVTADLVVARLNRTGVPVVRLDPADLPGAVALSGEYVHGSFRGQLSAGGRLVSMTGLRSIWLRRPGVPAA
GVAEPSPWLTEESSQALYGMLRGTGARWMNDPDAARRARHKPWQLRHAQRCGLPVPATLITTFPQAARDFAERFPDLVVK
PVSGTHPQAPASTVPTSRVAPGTDFTAVAFGPTLLQRRIAKTADIRLTVVGDRMLAARKAVAPDAHPDEVDVRFAPSAAP
WQPVEVPARTATAVGAYLRDAELAYGAFDFAEDADGIWWFLECNQSGQFGFVEMDTGQPIAHSVAEWLAREEPGAGARRD
DRIRATP
>gi|1806871912 gene_29|GeneMark.hmm|285_aa|+|32826|33680 LIQX01000210.1 Streptomyces ossamyceticus strain NRRL B-3822 B-3822_contig_210, whole genome shotgun sequence
MTVLILTCEQDVTADLVVARLNRAGVPVVRLDPADLPGGVALSGEYVHGAFRGHLSAGGRLVGMNGLRSIWLRRPGIPAS
RVAEPSGWLTEESSQALYGMLRATGARWMNDPDAARRARHKPWQLRHAQQVGLPVPATLITTFPQAARDFAERFPDLVVK
PVSGTHPQEPPRTVPTSRVAPGTDFAAVAFGPTLLQRRIAKTADVRLTAVGDRMLAARKPVHPDAHPDEVDVRYAVSDAP
WHPVEVPARTATAVRAYLRDAGLAYGAFDFAEDADGIWWFLECNQ
>gi|1806997136 gene_9|GeneMark.hmm|327_aa|+|10366|11349 LIRK01000491.1 Streptomyces torulosus strain NRRL B-3889 B-3889_contig_491, whole genome shotgun sequence
MTVLILTCEQDVTADLVVARLNRTGVPVVRLDPADLPGGVALSGEYVHGAFRGHLSAGGRLVGMNGLRSIWLRRPGIPAS
RVAEPSGWLTEESSQALYGMLRATGARWMNDPDAARRARHKPWQLRHAQQVGLPVPATLITTFPQAARDFAERFPDLVVK
PVSGTHPQEPPRTVPTSRVAPGTDFAAVAFGPTLLQRRIAKTADIRLTAVGDRMLAARKPVHPDAHPDEVDVRYAVSDAP
WQPVDVPARTATAVRAYLRDAGLAYGAFDFAEDADGIWWFLECNQSGQFGFVEMDTDQPIAQTVADWLTHREPERQTRRD
DRLRATP
>gi|1806936133 gene_2|GeneMark.hmm|327_aa|+|494|1477 LIQW01000696.1 Streptomyces neyagawaensis strain NRRL B-3092 B-3092_contig_696, whole genome shotgun sequence
MTVLILTCEQDVTADLVVARLNRTGVPVVRLDPADLPGGVALSGEYVHGAFRGHLSAGGRLVGMSGLRSIWLRRPGIPAS
RVAEPSGWLTEESSQALYGMLRATGARWMNDPDAARRARHKPWQLRHAQQVGLPVPATLITTFPQAARDFAERFPDLVVK
PVSGTHPQEPARTVPTSRVAPGTDFAAVAFGPTLLQRRIAKTADIRLTAVGDRLLAARKPVHPDAHPDEIDVRYAVSDAP
WQPVDVPARTATAVHAYLRDAGLAYGAFDFAEDADGIWWFLECNQSGQFGFVEMDTDQPIAQTVADWLTHREPERQTRRD
DRLRATP
>gi|1031757700   EKX66214.1| EKX66214.1 hypothetical protein STRIP9103_00653 [Streptomyces ipomoeae 91-03]
MTVLILTSEQDVTADLVVAQLNTTGVPVVRLDPADLPGGVSLSGEYVQGAFHGQLSAGGRLVGMDGLRSIWLRRPGVPAT
RVAEPSPWLTEESSQALYGMLRSTGARWMNDPDAARRARHKPWQLRHAQRCGLSVPATLITTFPQAARDFAERFPDLVVK
PVSGTHPLAGTHPQELPSTIPTSRIAPGTDFAAVAFGPTLLQRRIDKTADIRLTVVGDRMLAARKAVPPDAHPDEVDVRY
AASGSPWVPVDVPARIAPAVRAYLRDAELAYGAFDFVEDADGIWWFLECNQSGQFGFVEMDTGQPIARSVAEWLIHEEPE
TEKQHNNRTRTAP
>gi|1903080846 gene_1|GeneMark.hmm|327_aa|-|13|996 LRTS01001373.1 Streptomyces sp. 96-12 9612_1373.1, whole genome shotgun sequence
MTVLILTSEQDVTADLVVAQLNRTGVPVVRLDPADLPGGVALSGEYVHGAFRGHLSAGGRLVSMSGLRSVWLRRPGVPAS
RVGEPSAWLTEESSQALYGMLRGTGARWMNDPDAARRARHKPWQLRHAQRCGLPVPATLITTFPQAAREFAERFPDLVVK
PVSGTHPQEPARTVPTSRVAPGTDFTAVAFGPTLLQRRIAKAADIRLTAVGDRMLAARKAVAPDAHPDEVDVRFAPSTAP
WQPVEVPARTAAAVRAYLRDAELAYGAFDFAEDADGTWWFLECNQSGQFGFVEMDTGQPIAHSVAEWLAAGEPGASARHP
DRIRAAP
>gi|1700915606 gene_85|GeneMark.hmm|327_aa|-|86844|87827 LACL01000031.1 Streptomyces sp. FxanaA7 F611DRAFT_scaffold00020.20_C, whole genome shotgun sequence
MTVLILTSEQDVTADLVVAQLNRTGVPVVRLDPADLPGGVALSGEYVHGAFRGHLSAGGRLVSMSGLRSVWLRRPGVPAS
RVGEPSAWLTEESSQALYGMLRGTGARWMNDPDAARRARHKPWQLRHAQRCGLPVPATLITTFPQAAREFAERFPDLVVK
PVSGTHPQEPARTVPTSRVAPGTDFTAVAFGPTLLQRRIAKAADIRLTAVGDRMLAARKAVAPDAHPDEVDVRFAPSTAP
WQPVEVPARTAAAVRAYLRDAELAYGAFDFAEDADGTWWFLECNQSGQFGFVEMDTGQPIAHSVAEWLAAGEPGASTRHP
DRIRAAP
>gi|1508362361 gene_18|GeneMark.hmm|327_aa|-|17107|18090 JRHJ01000011.1 Streptomyces galbus strain KCCM 41354 contig00016, whole genome shotgun sequence
MTVLILTSEQDVTADLVVAQLNRTGVPVVRLDPADLPGGVALSGEYVHGVFRGHLSAGGRLVSMSGLRSIWLRRPGVPAS
RVGEPSAWLTEESSQALYGMLRGTGARWMNDPDAARRARHKPWQLRHAQRCGLPVPATLITTFPQAARDFAERFPDLVVK
PVSGTHPQDPARTVPTSRVAPGTDFTAVAFGPTLLQRRIAKTADIRLTAVGDRMLAARKAVAPDAHPDEVDVRFAPSTAP
WQPVEVPVRTAAAVRTYLRDAELSYGAFDFAEDADGIWWFLECNQSGQFGFVEMDTGQPIAHSVAEWLAEEGPGAGTRRH
DRIRATP
>gi|1085266114   AJE44178.1| AJE44178.1 30S ribosomal protein S6 modification protein RimK [Streptomyces nodosus]
MTVLILTCEQDVTADMVVAELDGAGVPVVRLDPADLPGKVALSGEYVHGAFRGHLSAAGRLVSTSGLRSVWVRRPGVPAA
RADESSAWLTEEASQALYGMLHATGARWMNRPDAARRARRKPWQLHVAQLSGLPVPATLITTFPQAARDFAERFPDLVVK
PVSGTHPQDPPRAVPTSRIPPDADFTAVAFGPTLLQRRIAKRADIRLTAVGDRLLAARKPAAPDAADIDVRFAPSIGPWQ
AVEVPARIATAVHAYLRRTELAYGAFDFVEDADGVWWFLECNQSGQFGFVELDTGQPIARTLAQWLAHQEPEPKKRLFGT
ARTAP
>gi|1115265752   KUJ42590.1| KUJ42590.1 hypothetical protein ADL25_14580 [Streptomyces sp. NRRL F-5122]
MTVLILTCEQDVTADMVVAELNGAGVPVVRLDPADLPGVVALSGEYVHGSFHGHLSTAGRLVSTDGLRSIWVRRPGEPAA
HVAEPSAWLTEETSQALYGMLHATGARWMNRPEAARRARRKPWQLHLAQRSGLPVPATLITTFPQAARDFAARFPDLVVK
PVSGTHPEDPPRAVPTSRIAPDADFAAVAFGPTLLQRRIPKRADVRLTAVGERLLAARKPAAPDPDHVDVRFAPSVGPWQ
PVDVPASIATGVHTYLREAELAYGAFDFVEDSDGIWWFLECNQSGQFGFVELDTGQPIAATVAKWLAGHEPEPGPHATPA
ARPT
>gi|1504387032 gene_169|GeneMark.hmm|328_aa|-|207693|208679 JODX01000007.1 Streptomyces sclerotialus strain NRRL B-2317 contig7.1, whole genome shotgun sequence
MTVLILTCEQDVTADMVVAELNTAGVPVLRLDPADLPGGGVALSGEYVHGGFRGHLSVGDRLVSTSGLRSVWVRRPGVPG
TRAARPSAWLTEESAQALYGILRGTGARWMNHPDAAARARHKPWQLHLAQRSGLPVPATLITTFPQAAQEFAERVPDLVV
KPVSGTHPQDPPVAVPTSRVPPGADFSSIALGPTLLQRRIAKQADIRLTAVGDRLLAARRPVPADAGPDEVDVRFARTPV
RWQPVGVPARTAGAVHTYLREARLAYGAFDFVEDADGVWWFLECNQSGQFGFVEIDTGQPIARTIAAWLARGTPGDGRPS
EHRGTADV
>gi|1505788474 gene_6|GeneMark.hmm|331_aa|-|5051|6046 JOHS01000001.1 Streptomyces sp. NRRL F-6676 contig1.1, whole genome shotgun sequence
MTVLILTGEEDVTADLVVAELHAAGTPVVRLDPADLPGTVALSGEYVHGGFRGHLSVGGRLVSMDGLRSVWVRRPGTPGA
RSGRPSDWLSEESGQALYGMLRSADVRWMNHPDAARRARYKPWQLRLAQRGGLPVPATLITTFPQAARDFATRYPDLVVK
PVSGTHPRHPPRAVPTSRVAPGTDFTAVAHGPTLLQRRVAKRADIRLTAVGDRILAARKEVSPDAGPDEVDVRFARSDTP
WKPVEAPPRVAGAVRAYLREAELAYGAFDFAEDADGIWWFLECNQSGQFGFVEAETGQPIARTVARWLACRDGTGPEDGD
GGRSAAPRLAQ
>gi|1504619406 gene_6|GeneMark.hmm|331_aa|-|5072|6067 JOHP01000041.1 Streptomyces sp. NRRL F-6677 contig41.1, whole genome shotgun sequence
MTVLILTGEEDVTADLVVAELHAAGTPVVRLDPADLPGTVALSGEYVHGGFRGHLSVGGRLVSMDGLRSVWVRRPGTPGA
RSGRPSDWLSEESGQALYGMLRSADVRWMNHPDAARRARYKPWQLRLAQRGGLPVPATLITTFPQAARDFATRYPDLVVK
PVSGTHPRHPPRAVPTSRVAPGTDFTAVAHGPTLLQRRVAKRADIRLTAVGDRILAARKEVSPDAGPDEVDVRFARSDTP
WKPVEAPPRVAGAVRAYLREAELAYGAFDFAEDADGIWWFLECNQSGQFGFVEAETGQPIARTVARWLACRDGTGPEDGD
GGRSAAPRLAQ
>gi|1503466656 gene_6|GeneMark.hmm|331_aa|-|5070|6065 JNXF01000038.1 Streptomyces sp. NRRL F-6674 contig38.1, whole genome shotgun sequence
MTVLILTGEEDVTADLVVAELHAAGTPVVRLDPADLPGTVALSGEYVHGGFRGHLSVGGRLVSMDGLRSVWVRRPGTPGA
RSGRPSDWLSEESGQALYGMLRSADVRWMNHPDAARRARYKPWQLRLAQRGGLPVPATLITTFPQAARDFATRYPDLVVK
PVSGTHPRHPPRAVPTSRVAPGTDFTAVAHGPTLLQRRVAKRADIRLTAVGDRILAARKEVSPDAGPDEVDVRFARSDTP
WKPVEAPPRVAGAVRAYLREAELAYGAFDFAEDADGIWWFLECNQSGQFGFVEAETGQPIARTVARWLACRDGTGPEDGD
GGRSAAPRLAQ
>gi|1503832148 gene_6|GeneMark.hmm|331_aa|-|5125|6120 JNZW01000039.1 Streptomyces sp. NRRL B-12105 contig39.1, whole genome shotgun sequence
MTVLILTGEEDVTADLVVAELHAAGTPVVRLDPADLPGTVALSGEYVHGGFRGHLSVGGRLVSMDGLRSVWVRRPGTPGA
RSGRPSDWLSEESGQALYGMLRSADVRWMNHPDAARRARYKPWQLRLAQRGGLPVPATLITTFPQAARDFATRYPDLVVK
PVSGTHPRHPPRAVPTSRVAPGTDFTAVAHGPTLLQRRVAKRADIRLTAVGDRILAARKEVSPDAGPDEVDVRFARSDTP
WKPVEAPPRVAGAVRAYLREAELAYGAFDFAEDADGIWWFLECNQSGQFGFVEAETGQPIARTVARWLACRDGTGPEDGD
GGRSAAPRLAQ
>gi|1115483754   KUL79923.1| KUL79923.1 hypothetical protein ADL34_03220 [Streptomyces sp. NRRL WC-3605]
MTVLILTSEEDVTADMVVNELHATGTPVLRLDPADLPGKAVLSADYAHGDFDGHLSVNGHVLSMGGLRSIWVRRPGEPAA
DAPEPSPWLTAETRQALYGMLHSAAARWMNHPRNADQARLKPWQLRLGHLSGFAVPPTVFTTAPRLARAFVEQHKEVVVK
SASGPPPGEPPLALPTTLIGPDADFSAVAAGPALLQRYVPKQADIRLTCVGTRLFAARKTAEPDQIDGRYGDTGHPWEPV
PVPDRIGKSVHEYVTMAGLAYAAFDFAEDEEGIWWFLECNQGGQFGFVELETGQPIAAAVADWLALQRRPDRRGPEGRH
>gi|1115478816   KUL76631.1| KUL76631.1 hypothetical protein ADL33_11850 [Streptomyces sp. NRRL WC-3604]
MTVLILTSEEDVTADMVVNELHATGTPVLRLDPADLPGKAVLSADYAHGDFDGHLSVNGHVLSMGGLRSIWVRRPGEPAA
DAPEPSPWLTAETRQALYGMLHSAAARWMNHPRNADQARLKPWQLRLGHLSGFAVPPTVFTTAPRLARAFVEQHKEVVVK
SASGPPPGEPPLALPTTLIGPDADFSAVAAGPALLQRYVPKQADIRLTCVGTRLFAARKTAEPDQIDGRYGDTGHPWEPV
PVPDRIGKSVHEYVTMAGLAYAAFDFAEDEEGIWWFLECNQGGQFGFVELETGQPIAAAVADWLALQRRPDRRGPEGRH
>gi|1806700616 gene_70|GeneMark.hmm|322_aa|-|74907|75875 BBRS01000009.1 Streptomyces sp. JHA19 DNA, contig: JHA1909, whole genome shotgun sequence
MTVLILTSEEDVTADMVVSELHATGTPVLRLDPADLPGKAVLSADYAHGDFDGHLSVNGHVLSMGGLRSIWVRRPGEPAA
HAPDPSPWLTAETRQALYGMLHSAAARWMNHPRNADQARLKPWQLRLAHLSGFAVPPTVFTTAPRLARAFVEQHKEVVVK
SASGPPPGEPPLALPTTLIGPDADFSAVAAGPALLQRYVPKRADIRLTCVGTRMFAARKTAEPDQIDGRYGDTGHPWEPV
PVPGRIGKSVQEYVTLAGLAYAAFDFAEDEDGIWWFLECNQGGQFGFVELETGQPIAAAVADWLALQRRPDRRGKEAGIG
RT
>gi|1505595434 gene_7|GeneMark.hmm|317_aa|+|6847|7800 JOIA01000250.1 Streptomyces sp. NRRL F-5140 contig192.1, whole genome shotgun sequence
MTVLILTSEEDVTADMVVARLYATGTPVLRLDPADLPGKAVLAADYAHGDFDGHLSVNGHVLSMGGLRSIWVRRPGEPAA
HAADPSPWLTAETRQALYGMLHSAAARWMNHPRNADQARLKPWQLRVAHVSGFAVPPTVFTTAPRLAREFVEEHREVVVK
SASGPPPGDPVLTLPTTLIGPDADFSAVAAGPALLQRYVHKRADIRLTCVGNRLFAARKTAEPGQVDGRYGETGHAWEPV
PVPDRIGKSVHEYVTLAGLAYAAFDFAEDEDGIWWFLECNQGGQFGFVELETGQPIAEEVALWLSQRRSDRRAGEGR
>gi|1115672837   KUO05430.1| KUO05430.1 hypothetical protein AQJ67_08720 [Streptomyces caeruleatus]
MTVLILTSEEDVTADLVVARLHGTGTPVLRLDPADLPGKAVLSADYAHGDFDGHLSVNGHVLSMGGLRSIWVRRPGEPAA
HAADPSPWLTAETRQALYGMLHSAAARWMNHPRNADQARLKPWQLRVAHLSGFAVPPTVFTTAPRLAREFVEEYRDVVVK
SASGPPPGDPALTLPTTLIGPDTDFSAVAAGPALLQKYVPKRADIRLTCVGSRLFAARKTAGPDQVDGRFGETGHAWEPV
PVPERIGKAVHEYVTLAGLAYAAFDFAEDWDGIWWFLECNQGGQFGFVELETGQPIAAEVALWLAQHRADRRASDRRG
>gi|1504464505 gene_32|GeneMark.hmm|314_aa|+|35576|36520 JOFS01000028.1 Streptomyces bicolor strain NRRL B-5348 contig28.1, whole genome shotgun sequence
MTVLILTSEEDVTADMVVAELHGMGTPVLRLDPADLPGKAVLSADYAHGDFDGHLSVNGHVLSMSGLRSVWVRRPGEPAA
HAAHPSPWLTAETRQALYGMLHSANARWMNHPRNADQARLKPWQLRVAHLSGFAVPPTVFTTAPRLAREFTEEHRDVVVK
SASGPPPDDPSLALPTTLIGPDADFSAVGAGPALLQRYVHKSADIRLTCVGTRLFAARKTAEPGQVDGRYGDTGHTWQPV
PVPDRIGKSVHEYVTLAGLAYAAFDFAEDEDGIWWFLECNQGGQFGFVELETGQPIAQTVALWLAQRRADRRGG
>gi|1505725896 gene_32|GeneMark.hmm|314_aa|+|35434|36378 JOFR01000014.1 Streptomyces bicolor strain NRRL B-3897 contig14.1, whole genome shotgun sequence
MTVLILTSEEDVTADMVVAELHGMGTPVLRLDPADLPGKAVLSADYAHGDFDGHLSVNGHVLSMSGLRSVWVRRPGEPAA
HAAHPSPWLTAETRQALYGMLHSANARWMNHPRNADQARLKPWQLRVAHLSGFAVPPTVFTTAPRLAREFTEEHRDVVVK
SASGPPPDDPSLALPTTLIGPDADFSAVGAGPALLQRYVHKSADIRLTCVGTRLFAARKTAEPGQVDGRYGDTGHTWQPV
PVPDRIGKSVHEYVTLAGLAYAAFDFAEDEDGIWWFLECNQGGQFGFVELETGQPIAQTVALWLAQRRADRRGG
>gi|1100368476   KOG13464.1| KOG13464.1 30S ribosomal protein S6 modification protein RimK [Streptomyces viridochromogenes]
MTVLILTSEEDVTADMVVAGLHRTGTPVMRLDPADLPGKAVLSADYAYGDFDGHLSVNGHVLSMGGLRSIWVRRPGEPAA
HAVDPSPWLTAETRQALYGMLHSAAARWMNHPRNADQARLKPWQLRVAHLSGFAVPPTVITTAPRLARDFAEEYRDVVVK
SASGPPPGDPALALPTTLIGPDADFGAVAAGPALLQKYIPKRADIRLTCVGSRLFAARKTAEPDQVDGRYGDTGHGWEPV
PVPERIGKSVHEYVGLAGLAYAAFDFAEDEDGIWWFLECNQGGQFGFVELETGQPIAEAVALWLAQGRADRRTSDGRG
>gi|1095975535   KMS75292.1| KMS75292.1 30S ribosomal protein S6 modification protein RimK [Streptomyces viridochromogenes]
MTVLILTSEEDVTADMVVAGLHRTGTPVMRLDPADLPGKAVLSADYAHGDFDGHLSVNGHVLSMGGLRSIWVRRPGEPAA
HAVDPSPWLTAETRQALYGMLHSAAARWMNHPRNADQARLKPWQLRVAHLSGFAVPPTVITTAPRLARDFAEEYRDVVVK
SASGPPPGDPALALPTTLIGPDADLGAVAAGPALLQKYIPKRADIRLTCVGSRLFAARKTAEPDQVDGRYGDTGHGWEPV
PVPERIGKSVHEYVGLAGLAYAAFDFAEDEDGIWWFLECNQGGQFGFVELETGQPIAEAVALWLAQGRADRRTSDGRG
>gi|1100376809   KOG14020.1| KOG14020.1 30S ribosomal protein S6 modification protein RimK [Streptomyces viridochromogenes]
MTVLILTSEEDVTADMVVAGLHRTGTPVMRLDPADLPGKAVLSADYAYGDFDGHLSVNGHVLSMGGLRSIWVRRPGEPAA
HAVDPSPWLTAETRQALYGMLHSAAARWMNHPRNADQARLKPWQLRVAHLSGFAVPPTVITTAPRLARDFAEEYRDVVVK
SASGPPPGDPALALPTTLIGPDADFGAVAAGPALLQKYIPKRADIRLTCVGSRLFAARKTAEPDQVDGRYGDTGHGWEPV
PVPERIGKSVHEYVGLAGLAYAAFDFAEDEDGIWWFLECNQGGQFGFVELETGQPIAEAVALWLAQGRADRRTSDGRG
>gi|1503293731 gene_5|GeneMark.hmm|290_aa|-|2598|3467 KL575123.1 Streptomyces peruviensis strain NRRL ISP-5592 genomic scaffold P181_Doro1_scaffold109, whole genome shotgun sequence
MTVLILTSEEDVTADMVVARLHRAGTPVMRLDPADLPGKAVLSADYAHGDFDGHLSVNGHVLSMGGLRSIWVRRPGEPAA
HAADPSPWLTAETRQALYGMLHCAAARWMNHPRNADQARLKPWQLRVAHLSGFAVPPTVITTAPRLAREFAEEYRDVVVK
SASGPPPGDPALTLPTTLIGPDADFGAVAAGPALLQKYLPKRADIRLTCVGSRKFAARKTAGPDQVDGRYGDTGHGWEPV
PVPERIGKSVHEYVGLAGLAYAAFDFAEDEDGIWWFLECNQGGQFGFVEL
>gi|1201847919 gene_1|GeneMark.hmm|307_aa|-|3|923 JH163004.1 Streptomyces chartreusis NRRL 3882 genomic scaffold 3882_Doro1_scaffold1414, whole genome shotgun sequence
MTVLILTSEEDVTADMVVAALHGTGTPVMRLDPADLPGKAVLSADYAHGDFEGHLSVNGHVLSMGGLRSIWVRRPGEPAA
HAAHASPWLTAETRQALYGMLHSAAARWMNHPRNADQARLKPWQLRVAHLSGFAVPPTVFTTAPRLAREFTEEHRQVVVK
SASGPPPGDGLTLPTTLVGPDADFTTVAAGPALLQRYVPKRADIRLTCVGARLFTARKTAEPGQVDGRYGDTGHGWEPVQ
APERIAKSVHEYVNLAGLAYAAFDFAEDEDGIWWFLECNQGGQFGFVELETGLPIAEAVALWLAQRR
>gi|1115433195   KUL31839.1| KUL31839.1 hypothetical protein ADL12_24460 [Streptomyces regalis]
MTVLILTSEEDVTADMVVARLHGTGTPVMRLDPADLPGKAVLSADFAHGDFDGHLSVNGHVLSMGGLRSIWVRRPGEPAA
YAEHSSPWLTAETRQALYGMLHSAAARWMNHPRNADQARLKPWQLRVAHLSGFAVPPTVFTTSPRLAREFAEEYRDVVVK
SASGPPPGDPGLALPTTLVGPGADFSAVAAGPALLQRYVPKRADIRLTSVGTRLFAARKTAEPGQVDGRYGDTGHAWEPV
PVPERIGKSVHEYVTLAGLAFAAFDFAEDEDGIWWFLECNQGGQFGFVELETGQPISEEVALWLAQRRADRRSPESRR
>gi|1034582289   CCK25479.1| CCK25479.1 RimK domain-containing protein ATP-grasp [Streptomyces davawensis JCM 4913]
MTVLILTSEEDVTADMVVTRLHATGTPVMRLDPADLPGKAVLSADYAHGDFAGHLSVNGHVLSMGGLRSVWMRRPGEPAA
HAAHASPWLTAETRQALYGMLYSAPARWMNHPRDAERARLKPWQMRVAHLSGFAVPPTVFTTSPRLAREFTEEHKDVVVK
SASGPPPGEPGVALPTTLIGPDADFSAVAAGPALLQRYVPKRADIRLTCVGAQLFAARKAADPGQVDGRYGDTGHAWEPV
PVPGRIAAAVREYVALASLAYAAFDFAEDADGVWWFLECNQGGQFGFVELETGQPISAAVAQWLAHSAADRRVAGRR
>gi|1503026306 gene_48|GeneMark.hmm|298_aa|-|34193|35086 KL568890.1 Streptomyces cinnabarinus strain NRRL B-12382 genomic scaffold P016_Doro1_scaffold66, whole genome shotgun sequence
MTVLILTSEEDVTADMVVTRLHTTGTPVMRLNPADLPGKAVLSADYAHGDFAGHLSVNGHVLSMGGLRSVWMRRPGEPAA
HAAQASPWLTAETRQALFGMLYSAPARWMNHPRDADRARLKPWQLRVAHLSGFAVPPTVFTTSPRLAREFTEEHKDVVVK
SASGPPPGEPGVALPTTLIGPDADFSAVAAGPALLQRYVPKRADIRLTCVGTQLFGARKAAEPGQVDGRYGDTGHPWEPV
AVPGRIAAAVRDYVALASLAYAAFDFAEDEDGVWWFLECNQGGQFGFVELETGQPISA
>gi|1115569901   KUM69864.1| KUM69864.1 hypothetical protein AQI70_29930 [Streptomyces curacoi]
MTVLILTSEEDVTADMVVARLHETGTPVMRLDPADLPGKAVLSADFAHGDFDGHLSVNGHVLSMGGLRSVWVRRPGEPAA
HASHPSPWLTAETRQALYGMLYSAATRWMNHPRNADQARLKPWQLRVAHLSGFAVPPTVFTTAPRVAQQFAREHGDVVVK
SASGPPPGEPGLALPTTLIGPDADFSGVAAGPALLQRYIAKRADIRLTCVGTRLFAARKTAEPGQVDGRYGDTGHSWEPV
PVPDRIGKSAHEYVRLAGLAYAAFDFAEDEDGIWWFLECNQSGQFGFVELETGQPVSEAVAQWLAQRGPDRRTPESRR
>gi|1033065499   ELS51451.1| ELS51451.1 hypothetical protein STVIR_7635 [Streptomyces viridochromogenes Tue57]
MTVLILTSEEDVTADMVVARLHETGTPVMRLDPADLPGKAVLSADFAHGDFDGHLSVNGHVLSMGGLRSVWVRRPGEPAA
HASHPSPWLTAETRQALYGMLYSAATRWMNHPRNADQARLKPWQLRVAHLSGFAVPPTVFTTAPRVAQQFAREHGDVVVK
SASGPPPGEPGLALPTTLIGPDTDFSGVAAGPALLQRYIAKRADIRLTCVGHRLFAARKTAEPGQVDGRYGDTGHSWEPV
PVPDRIGKSVHEYVRLAGLAYAAFDFAEDEDDIWWFLECNQSGQFGFVELETGQPVSAAVAQWLAQRGPDRRAPESRR
>gi|1503920848 gene_175|GeneMark.hmm|310_aa|-|185977|186909 JOCT01000021.1 Streptomyces sp. NRRL S-455 contig21.1, whole genome shotgun sequence
MTVLILTAKDDVTADMVVTKLHDAAVPVMRLDPADLPVNTVLSAHYTHGDFEGLLSANGHVVSMGGLRSVWVRRPGEPAA
HADEPSAWLTAETRQALFGMLYSASARWMNHPRDADRARLKPWQLRTAHLSGFAVPPTVITTLPRLARQFAEEYGEVVVK
SASGPPPGEPALDLPTTLIGPDSDFSAVAAGPTLLQRYVPKRADIRLTCVSSRLFAARKTAEPDQVDGRYGDTGHTWEPV
PVPDRIRKSVRDYVDMARLAYAAFDFAEDEDGFWWFLECNQSGQFGFLELETGQPISEAVARWLSLPARR
>gi|1505411342 gene_33|GeneMark.hmm|310_aa|+|26597|27529 KL585969.1 Streptomyces sp. NRRL S-474 genomic scaffold P279_Doro1_scaffold24, whole genome shotgun sequence
MTVLILTAKDDVTADMVVTKLHDAAVPVMRLDPADLPVNTVLSAHYTHGDFEGLLSANGHVVSMGGLRSVWVRRPGEPAA
HADEPSAWLTAETRQALFGMLYSASARWMNHPRDADRARLKPWQLRTAHLSGFAVPPTVITTLPRLARQFAEEYGEVVVK
SASGPPPGEPALDLPTTLIGPDSDFSAVAAGPTLLQRYVPKRADIRLTCVSSRLFAARKTAEPDQVDGRYGDTGHTWEPV
PVPDRIRKSVRDYVDMARLAYAAFDFAEDEDGFWWFLECNQSGQFGFLELETGQPISEAVARWLSLPARR
>gi|1505390341 gene_62|GeneMark.hmm|310_aa|+|56550|57482 KL585183.1 Streptomyces sp. NRRL S-481 genomic scaffold P269_Doro1_scaffold24, whole genome shotgun sequence
MTVLILTAKDDVTADMVVTKLHDAAVPVMRLDPADLPVNTVLSAHYTHGDFEGLLSANGHVVSMGGLRSVWVRRPGEPAA
HADEPSAWLTAETRQALFGMLYSASARWMNHPRDADRARLKPWQLRTAHLSGFAVPPTVITTLPRLARQFAEEYGEVVVK
SASGPPPGEPALDLPTTLIGPDSDFSAVAAGPTLLQRYVPKRADIRLTCVSSRLFAARKTAEPDQVDGRYGDTGHTWEPV
PVPDRIRKSVRDYVDMARLAYAAFDFAEDEDGFWWFLECNQSGQFGFLELETGQPISEAVARWLSLPARR
>gi|1504893707 gene_3|GeneMark.hmm|310_aa|-|1259|2191 JOAW01000397.1 Streptomyces sp. NRRL S-146 contig397.1, whole genome shotgun sequence
MTVLILTAKDDVTADLVVTGLHDAAVPVMRLDPADLPFNTVLSAHYTHGDFEGLLSANGHVVSMRGLRSVWVRRPGEPAA
HADEPSAWLTAETRQALFGMLYSASARWMNHPRDAERARLKPWQLRTAHLSGFAVPPTVITTFPRLARQFAEEHGEVVVK
SASGPPPGEPPMALPTTLIGPDSDFSGVAAGPALLQRYVPKHADIRLTCVGSRLFAARKKAEPDQVDGRYGGTEHTWETV
PVPDRIRTSVHDYVETAGLAYAAFDFAEDEDGFWWFLECNQSGQFGFVELDTGQPISEAVARWLGRPGRR
>gi|1503546607 gene_9|GeneMark.hmm|319_aa|-|7642|8601 JNWJ01000067.1 Streptomyces yerevanensis strain NRRL B-16943 contig67.1, whole genome shotgun sequence
MTVLILTSEEDVTADMVVAKLHEAGVPVMRLDPADLPGKAVLSAHYAHGDFEGHLSVNGHVLTMGGLRSVWVRRPGEPAA
HAAHPSAWLTAETRQALFGMLYSASIRWMNHPRNADQARLKPWQLRVAHLSGFAVPPTVITTSPRLAQQFAEEHRDVVVK
SASGPPPGDPKLALPTTLIGPDSDFSGVAAGPALLQRYIPKRADIRLTCVSTRLFAARKTAEPDQVDGRYGDTEHTWEAV
SVPERVGKSVHEYVAMAGLAYAAFDFAEDEEGYWWFLECNQSGQFGFVELETGQPISESVALWLAQRKAGRRVHESHPW
>gi|1806876841 gene_3|GeneMark.hmm|220_aa|-|745|1407 LIQX01000668.1 Streptomyces ossamyceticus strain NRRL B-3822 B-3822_contig_668, whole genome shotgun sequence
MNHPRNAEQARLKLWQLRVAHLSGFAVPPTLVTTSPRLARQFAAEHGDVVVKSASGPPPGAPALALPTTLIGPDTDFSGV
AAGPALLQRYIPKRADIRLTCVGTRLFAARKVAEPGQVDGRYGDTGHAWEAVPVPERVSRSVYEYVALAGLAYAAFDFAE
EKGIWWFLECNQSGQFGFIELETGQPISEAVALWLSQRKASPRVPQGQTVLPDRRRRFPG
>gi|1305168472 gene_40|GeneMark.hmm|318_aa|+|37545|38501 AUKV01000048.1 Streptomyces sp. 142MFCol3.1 H305DRAFT_scaffold00047.47_C, whole genome shotgun sequence
MTVLILTSEEDVTADIVVAKLHGMGTAVMRLDPADLPGKAVLSADYAHGDFEGHLSVNGHVLSMGGLRSVWVRRPGEPAA
HAAHPSPWLTAETRQALFGMLHSASTRWMNHPRSADLARLKPWQLRVAHLSDFAVPPTVFTTSPRLAQQFTEEHRDVVVK
SASGPPPGDPAMALPTTLIGPDADFSAVAAGPALLQRYIHKRADIRLTCVGARMFAARKTAEPGQVDGRYGDTGHAWEAV
SVPERIGKSVHEYVALAGLAYAAFDFAEDKEGSWWFLECNQGGQFGFVELETGQPISKEVALWLSQRKPDPRVPESHW
>gi|1102854828   KPI18741.1| KPI18741.1 ATP-grasp ribosomal peptide maturase, SAV_5884 family [Actinobacteria bacterium OK074]
MTVLILTSEEDVTADMVVSRLHELAVPVMRLDPADVPGKAVLAADYARGDFEGHLSVNGHVLSMSGLRSVWVRRPGEPAA
HAPHASPWLTAETRQALYGMLFSARTRWMNHPRNADQARLKPWQLRIAHLSDFAVPPTVITTAPQVARQFVDEHGEVVVK
AASGPPSGDPPLAVPTTLVGADADFDAVAAGPALLQRYVPKRADIRLTCVGTRLFAARKEAAPGQVDGRYGETGHAWQPV
PVPERIGKSVHEYLALAGLAYAAFDFAEDEDGVWWFLECNQGGQFGFVELETGQPIAESVALWLSRRKTDRRVPESRW
>gi|1101582845   KOU77815.1| KOU77815.1 30S ribosomal protein S6 modification protein RimK [Streptomyces sp. MMG1533]
MTVLILTSEEDVTADMVVAKLHDMGAPVMRLDPADLPGRAALSFDYTDGDFDGHLSVNGHVLGMRGLRSVWVRRPGEPAA
HAEHPSPWLTAETRQALYGVLYSAPTRWMNHPRNAEQARLKPWQLRIAHLSDFAVPPTVFTTAPRVARQFVGEHRDVVVK
SASGPPPGDPALALPTTLIGPEADFSAVAGGPTLLQRYIPKRADIRLTCVGTRLFAARKAAAPGQIDGRFGDTEHTWEAV
PVPERIGKSVHTYLGLAGLAYAAFDFAEDEDGLWWFLECNQGGQFGFVELEAGQPISEAVARWLSQRGGDRRVPDSPR
>gi|1701305403 gene_66|GeneMark.hmm|318_aa|+|71322|72278 JZJK01000070.1 Streptomyces avermitilis MA-4680 = NBRC 14893 strain MA-4680 3360, whole genome shotgun sequence
MTVLILTAEQDVTADMVVAQLHERSVPVMRLDPADLPGKAVLSADYAHGDFDGHLSVNGHVLSMGGLRSVWVRRPGEPAA
HAPHPSPWLTAETRQALFGMLYSAPTRWMNHPRNAYQARYKPWQLRVAHLSDFAVPPTILTTAPRVAQQFAEEYRDVVVK
SASGPPPDDPALALPTTLIGPGADFSAVAAGPALLQQYIPKRADIRLTCVGTQQFGARKTAAPGQVDGRYGDTGHDWETI
PVPDRIAKSVHEYLSLSGLAYAAFDFAEDEDGLWWFLECNQGGQFGFVELETGQPIAETVALWLARRKTDRRVPESHW
>gi|1508047967 gene_63|GeneMark.hmm|318_aa|+|69181|70137 BAVY01000025.1 Streptomyces avermitilis MA-4680 = NBRC 14893 DNA, contig: scaffold00013, whole genome shotgun sequence
MTVLILTAEQDVTADMVVAQLHERSVPVMRLDPADLPGKAVLSADYAHGDFDGHLSVNGHVLSMGGLRSVWVRRPGEPAA
HAPHPSPWLTAETRQALFGMLYSAPTRWMNHPRNAYQARYKPWQLRVAHLSDFAVPPTILTTAPRVAQQFAEEYRDVVVK
SASGPPPDDPALALPTTLIGPGADFSAVAAGPALLQQYIPKRADIRLTCVGTQQFGARKTAAPGQVDGRYGDTGHDWETI
PVPDRIAKSVHEYLSLSGLAYAAFDFAEDEDGLWWFLECNQGGQFGFVELETGQPIAETVALWLARRKTDRRVPESHW
>gi|1806720382 gene_231|GeneMark.hmm|318_aa|-|259712|260668 BBZJ01000012.1 Streptomyces sp. TP-A0356 DNA, contig: scaffold00001, whole genome shotgun sequence
MTVLILTSEQDVTADMAVAELQERGVPVMRLDPADLPGKAVLSADYAHGDFDGHLSVNGHVLSMGGLRSVWVRRPGEPAA
HAEHASPWLIAETRQALYGMLYSATPRWMNHPRNAEQARYKPWQLRVAHLSGFAVPPTVITTAPRLAQQFAEEYRDVVVK
SASGPPPDDPALSLPTTLIGPDADFSAVAAGPALLQQYVPKRADIRLTCVGARLFGARKRAAPGQVDGRYGDTGYAWEAT
TVPERVAKSVHDYLTLSGLAYAAFDFAEDDEGLWWFLECNQGGQFGFVELETGQPIAEAVALWLAQRTTERRAPESRW
>gi|1115265682   KUJ42531.1| KUJ42531.1 hypothetical protein ADL25_14210 [Streptomyces sp. NRRL F-5122]
MTVLILTSEQDVTADMVVAELHLRSVPVMRLDPADVPGKAVLSADYAHGDFDGHLSVNGHVLSMGGLRSVWVRRPGEPAA
HASDSSSWLTAETRQALYGMLYSAPTRWMNHPRNADQARYKPWQLRIAHLSGFAVPPTVITTAPRVAQQFAEEYRDVVVK
SASGPPPGDPASALPTTLIGPGADFSTVAAGPALLQRYVPKSADIRLTCVGPRLFGARKRSAPGQVDGRYGDTGYAWGTT
AVPDRIAKSVQEYLALSGLAYAAFDFAEDEDGLWWFLECNQAGQFGFVELETGQPIAEAVALWLAGRTGERRVPESRG
>gi|1305166918 gene_39|GeneMark.hmm|317_aa|-|45602|46555 AUKV01000027.1 Streptomyces sp. 142MFCol3.1 H305DRAFT_scaffold00027.27_C, whole genome shotgun sequence
MTVLILTAEQDVTADMVVARLHERGVPMVRLDPADVPGKAVLSADYAHGDFDGYLSVNGHVLSMGGLRSVWVRRPGEPAA
HAPEPSAWLTAETRQALFGMLYSASTRWMNHPRRAEQARHKPWQLRVAHSSGFAVPATIITTAPKVAKQFVEQYRDVVVK
SASGPPPGEPPVALPTTLVGPGADFTGVAAGPALLQQYIPKRADIRLTGVGTRLFAARKAAVPGQVDGRFGETGHTWETT
AVPERIARSVHDYLAFTGLAYAAFDFAEDEDGVWWFLECNQGGQFGFVELESGQPIAEEVALWLSQRRPDPRTSKAR
>gi|1505751096 gene_345|GeneMark.hmm|317_aa|-|378487|379440 JNZD01000004.1 Streptomyces aureus strain NRRL B-1941 contig4.1, whole genome shotgun sequence
MTVLILTAEQDVTADMVVARLHERGVPMVRLDPADVPGKAVLSADYAHGDFDGYLSVNGHVLSMGGLRSVWVRRPGEPAA
HAAEPSAWLTAETRQALFGMLYSASTRWMNHPRRAEQARHKPWQLRVAHSSGFAVPPTVITTAPRVAEQFVQEHGDVVVK
SASGPPPGQPPAALPTTLVGPGTDFSGVAAGPALLQRYIPRRADIRLTGIGTRLFAARKAAEPGQVDGRFGETENGWEPT
PVPHRIARSVHDYLAFTGLAYAAFDFAEDADGIWWFLECNQGGQFGFIELETGQPIADEVAVWLAQRRAGLRIPEGH
>gi|1903071361 gene_34|GeneMark.hmm|314_aa|-|40403|41347 LRTP01000295.1 Streptomyces diastatochromogenes strain ATCC 12309 diasta_295.1, whole genome shotgun sequence
MTVLILTAEQDVTADMVVARLHEQGVPMVRLDPADLPGKAVLSADYAHGDFDGYLSVNGHVLSMGGLRSVWVRRPGEPAA
HAAEPSPWLTAETKQALFGMLYSASTRWMNHPRRAEQARHKPWQLRVAHSSGFAVPPTVITTAPRVAQQFVEEYRQVVVK
SASGPPPGEPPVALPTTLIGPDADFSGVAAGPALLQQYIPKRADIRLTCIGNQLFAARKVAEAGQVDGRFGETGHGWEPT
PVPGRISRSVQEYTAFTGLAYAAFDFAEDEDGVWWFLEGNQGGQFGFIELETGQPISEAVALWLSQRRPAAKGH
>gi|1300662280 gene_15|GeneMark.hmm|312_aa|-|34734|35672 KB846715.1 Streptomyces sp. CNS615 genomic scaffold D583DRAFT_scaffold00001.1, whole genome shotgun sequence
MTVLILTCRQDVTADMVIAKLHDRGVPLVRLDPADLPGEAALSAEYVRGDFYGHLSTDGRLLSMGALRSVWVRRPGDPAA
HAEEPSQWLTAETEQALYGMLYSATARWMNHPCVSAQARCKPWQLSLAHRSGFAVPPTVITTFPRVARQFAAQYQDIVVK
SASGPPPGDPPVALPTTRIPPDTDFSSVAAGPTLLQQYVPKVADIRLTAVGTRLFAARKRSVDGQVDGRYGDTGQPWRAA
DVPERIARSVRDYMNLAGLAYAAFDFAEDAEGLWWFLEGNQGGQFGFIELETGLPIAEAVAAWLAPPAREQG
>gi|1301743506 gene_7|GeneMark.hmm|312_aa|+|6453|7391 KB898298.1 Streptomyces sp. CNT302 genomic scaffold D329DRAFT_scaffold00029.29, whole genome shotgun sequence
MTVLILTCRQDVTADMVIAKLHDRGVPLVRLDPADLPGEAALSAEYVHGDFYGHLSTDGRLLSMGALRSVWVRRPGDPAA
HAEEPSQWLTAETEQALYGMLYSATARWMNHPCVSAQARCKPWQLSLAHRSGFAVPPTVITTFPRVARQFAAQYQDIVVK
SASGPPPGDPPVALPTTRIPPDTDFSSVAAGPTLLQQYVPKVADIRLTAVGTRLFAARKRSVDGQVDGRYGDTGQPWRAA
DVPERIARSVRDYMNLAGLAYAAFDFAEDAEGLWWFLEGNQGGQFGFIELETGLPIAEAVAAWLAPPAREQG
>gi|1405310747 gene_144|GeneMark.hmm|312_aa|+|160980|161918 AZXC01000017.1 Streptomyces sp. CNR698 B101DRAFT_scaffold_14.15_C, whole genome shotgun sequence
MTVLILTCRQDVTADMVIAKLHDRGVPLVRLDPADLPGEAALSAEYVHGDFYGHLSTDGRLLSMGALRSVWVRRPGDPAA
HAEEPSQWLTAETEQALYGMLYSATARWMNHPCVSAQARCKPWQLSLAHRSGFAVPPTVITTFPRVARQFAAQYQDIVVK
SASGPPPGDPPVALPTTRIPPDTDFSSVAAGPTLLQQYVPKVADIRLTAVGARLFAARKRSVDGQVDGRYGDTGQPWRAA
DVPERIARSVRDYMNLAGLAYAAFDFAEDAEGLWWFLEGNQGGQFGFIELETGLPIAEAVAAWLAPPAREQG
>gi|1305910544 gene_133|GeneMark.hmm|312_aa|+|145849|146787 AUBE01000012.1 Streptomyces flavidovirens DSM 40150 G412DRAFT_scaffold00011.11_C, whole genome shotgun sequence
MTVLILTSHQDVTTDMVVAELHERGVPLVRLDPADLPGEAGLSAEYVSGDFHCYLSADGRMVSSKSLRSIWVRRPGEPAA
HAPEPSRWLSAETGQALYGALCSTTARWMNHPRQADQARLKPWQLRFAHRSGFAVPPTVITTFPRVAEQFAGQYGKVVVK
SLSGPPRGEPAIALPTALVEPGTDFAGVAGGPTLLQRYVPKRADIRLTCVGGRMFAARKVSASGQVDGRYGDTGQVWEPA
VVPDRIARAVHDYTGLAGLAYAAFDFAEDAEAVWWFLECNQGGQFGFVELETGQPIAEAVASWLAQEPRGPA
>gi|1503374938 gene_200|GeneMark.hmm|308_aa|-|213586|214512 KL591008.1 Streptomyces sp. NRRL S-118 genomic scaffold P205_Doro1_scaffold7, whole genome shotgun sequence
MTVLILTSPQDVTADMVVDKLHARGVPLVRLDPADLPGEADLSAEYVRGDFRCHLSTQGRLVSSRALRSIWMRRPGEPAA
HAPESSAWLGAETAQALYGMLYSTTARWMNHPRQAAQARYKPWQLRIAHHSGFAVPPTVVTTFPRVAEDFAARYGQVVVK
SLSGPPRTRPPVELPTTLLAPGTDFRGVAAGPTLLQQYIPKRADIRLTCVGRQLFAARKTAAEGQVDGRYGDTGHAWEPA
GVPERIARGVRDYMDLAELAYAAFDFAEDEEGVWWFLECNQGGQFGFVEAETGQPIAEAVASWLSPGG
>gi|1402540460 gene_755|GeneMark.hmm|308_aa|-|923385|924311 ASHX01000002.1 Streptomyces thermolilacinus SPC6 contig2_1, whole genome shotgun sequence
MTVLILTCEEDVTADLVVAELAALGTPLVRLDPADLPGRAAMSAEYASGDFDGYLSVDGRMVAAAALRGVWVRRPGTPAA
RADGPSDWLTAETGQALYGMLASTDARWMNHPAAAERARLKPWQLHAAHGSGFAVPPTVVTTFPRVAEQFAARHGRVVVK
TLSGPPRGEPRVVLPTALVSPDADFTAVAAAPPLLQRYVPKRADIRLAAVGRRLFAARKASAEGQVDGRYGETGHRWEPS
AVPERIERSVRAYTDAAGLAYAAFDFAEDADGVWWFLECNQGGQFGFVELDTGQPLARAVAEWLTGWA
>gi|1114891365   KUH40232.1| KUH40232.1 hypothetical protein ATE80_02725 [Streptomyces kanasensis]
MTVLVLTCEEDVTADLVVAELGALGVPLVRFDPADLPGRVALCAEYARGDFRGHLSVDGRLVGTAGVRGVWVRRPGTPAA
RAPGASAWLTAEAGQALYGMLSSTAARWMNHPAAAERARIKPWQLRVAHGSGFAVPPTVVTTFPRAAEQFAARHRRVVVK
TLSGPPREEPGLLVPTALVGPDADFAAVAAAPTLLQRYVPRRADVRLTAVGGRLFAARKRSAPGQVDGRYGDSGHGWEPV
AVPERIAGAVRAYTATARLAYGAFDFAEDEDGVWWFLECNQGGQFGFVELETGLPLARTVASWLAGLDSA
>gi|1200023546 gene_5385|GeneMark.hmm|311_aa|-|6735242|6736177 CM001015.1 Streptomyces clavuligerus ATCC 27064 chromosome, whole genome shotgun sequence
MTVLILTCEQDVTADMVVAQLHKRGVPLVRFDPGDLPGEGALSAEYVRGEFRGYLSTGGRVVSMDGLRSIWVRRPGEPAA
HAAEPSEWLTAESGQALYGMLDCTAARWMNERAAAARARLKPWQLRLAHRSGFPVPATVVTTYPRVARQFADQYRHVVVK
AISGKPPGDPPMALPTTLVPPGTDFAEVAAGPTLLQRYIAKRADIRLTAVGEEIFTARKEAEPGQVDGRFGDTGHSWRPT
EAPQRIQRSVARYLRLAGLAYGAFDFAEDGDGTWWFLECNQGGQFGFIELETEQPIADAVADWLGTPGEPL
>gi|1019046359   EFG10776.1| EFG10776.1 RimK domain protein ATP-grasp [Streptomyces clavuligerus ATCC 27064]
MTVLILTCEQDVTADMVVAQLHKRGVPLVRFDPGDLPGEGALSAEYVRGEFRGYLSTGGRVVSMDGLRSIWVRRPGEPAA
HAAEPSEWLTAESGQALYGMLDCTAARWMNERAAAARARLKPWQLRLAHRSGFPVPATVVTTYPRVARQFADQYRHVVVK
AISGKPPGDPPMALPTTLVPPGTDFAEVAAGPTLLQRYIAKRADIRLTAVGEEIFTARKEAEPGQVDGRFGDTGHSWRPT
EAPQRIQRSVARYLRLAGLAYGAFDFAEDGDGTWWFLECNQGGQFGFIELETEQPIADAVADWLGTPGEPL
>gi|1017565966   EDY53094.1| EDY53094.1 RimK domain-containing protein ATP-grasp [Streptomyces clavuligerus ATCC 27064]
MTVLILTCEQDVTADMVVAQLHKRGVPLVRFDPGDLPGEGALSAEYVRGEFRGYLSTGGRVVSMDGLRSIWVRRPGEPAA
HAAEPSEWLTAESGQALYGMLDCTAARWMNERAAAARARLKPWQLRLAHRSGFPVPATVVTTYPRVARQFADQYRHVVVK
AISGKPPGDPPMALPTTLVPPGTDFAEVAAGPTLLQRYIAKRADIRLTAVGEEIFTARKEAEPGQVDGRFGDTGHSWRPT
EAPQRIQRSVARYLRLAGLAYGAFDFAEDGDGTWWFLECNQGGQFGFIELETEQPIADAVADWLGTPGEPL
>gi|1029771807   EIF87965.1| EIF87965.1 hypothetical protein STSU_33200 [Streptomyces tsukubensis NRRL18488]
MTVLILTSEEDVTADMVVAQLHKRGVPLVRFDPADLPGDGTLSAEYVRGEFRGYLSTGGRVVSMDGLRSIWVRRPGEPAA
RAPEPSAWLTAESGQALYGMLHSTTARWMNEPGAAARARLKPWQLRVAHRSGFPVPATVVTTYPQVARQFADQYRHVVVK
AVSGKPPHDPPMALPTTLVPPDADFSDVAAGPTLLQRYIAKEADVRLTCVGEELFAARKTAAPGQVDGRYGETGHTWEPV
PVPDRVRRAVTRYTELAGLAYGAFDFAEDTEGTWWFLECNQGGQFGFIELETEQPVADAVAQWLSAPAD
>gi|1017572108   EDY62481.1| EDY62481.1 RimK domain-containing protein ATP-grasp [Streptomyces pristinaespiralis ATCC 25486]
MTVLVLTCEADVTADMVVAELHEQGVPLVRFDPADLPGTGALSAEYVRGEFRGYLSIGGRVASMQGLRSVWIRRPGEPAA
HAAEPSEWLSVETAHALYGMLDCTDARWMNHPSAAAKARRKPWQLRVAHQSGFPVPATLLTTHPSMARQFADQYRNVVVK
SVSGKSPGDPPMALPTTLVPPDADFSGVAAAPTLLQRYVAKRADIRLTSVGDQHFAARKAAEPGQVDGRYGDTGHEWEPV
EVPAQVARAVEAYKKQTELAYGAFDFAEDSTGTWWFLECNQGGQFGFVELETGLPIARAVASWLGAEPA
>gi|1014214094   ALC18650.1| ALC18650.1 30S ribosomal protein S6 modification enzyme RimK [Streptomyces pristinaespiralis]
MTVLVLTCEADVTADMVVAELHEQGVPLVRFDPADLPGTGALSAEYVRGEFRGYLSIGGRVASMQGLRSVWIRRPGEPAA
HAAEPSEWLSVETAHALYGMLDCTDARWMNHPSAAAKARRKPWQLRVAHQSGFPVPATLLTTHPSMARQFADQYRNVVVK
SVSGKSPGDPPMALPTTLVPPDADFSGVAAAPTLLQRYVAKRADIRLTSVGDQHFAARKAAEPGQVDGRYGDTGHEWEPV
EVPAQVARAVEAYKKQTELAYGAFDFAEDSTGTWWFLECNQGGQFGFVELETGLPIARAVASWLGAEPA
>gi|1301678087 gene_80|GeneMark.hmm|310_aa|+|93811|94743 KB897787.1 Streptomyces sp. CNT372 genomic scaffold C593DRAFT_scaffold00012.12, whole genome shotgun sequence
VTVLVLTSAEDVTADLVVAELHELGAPLVRFDPADLPGDVSLSAEYVRGEFRGYLSTGGRVASVDAVRSVWVRRPGEAAA
HAAEPSAWLAEESAHALYGMLDSTDARWMNHPSAAARARRKPWQMRIAHGSGFPVPATLVTTYPAMARRFAEQYRHVVVK
SVSGKSPGDPPMALPTSLVPPDADFSGVAAAPTLLQRYIAKRADIRLTAVGDTYFAARKVAEAGQVDGRFGDTGHQWKPV
ETPAPVARAVQRYLRRARLAYGAFDFAEEETTGTWWFLECNQGGQFGFVELETGQPISRAVAQWLATEPG
>gi|1048810276   EST18765.1| EST18765.1 30S ribosomal protein S6 modification enzyme RimK [Streptomyces niveus NCIMB 11891]
MTVLILTAEEDVTADLVVAELHGRGTPLVRFDPADLPGEASMSAEYVSGDFRGHLSAGGRLLSMDGLRSIWVRRPGASAA
HAPSPSPWLTAESEHAFFGMLYSTTARWMNHPQAAAQARLKPWQLRVAHQSGFAVPPTLVTTFPRIARLFAAEHRDIVVK
SITGPPPGDPPVSLPTTRVGPGADFESVSAGPTLLQRYISKRADIRLTGVGHQLFAARKVAGPGQVDGRYGESDHTWEPV
EVPDRIARAVYGYLRVAHLAYGAFDFAEDTEGTWWFLECNQGGQFGFVELQTRQPIAGAVAGWLASPPPV
>gi|1904776736 gene_48|GeneMark.hmm|339_aa|-|91488|92507 BCAN01000035.1 Streptomyces sporocinereus DNA, contig: scaffold00010, whole genome shotgun sequence
MTVLILTCRQDVTADLVVAELRELGVPLVRFDPADLPDRAALSTEYDRGDFTGYLSTGGRLVSIQGLRSIWVRRPGRPAA
HAANASEWLTAECGQALYGMLYATTARWMNHPGAAEPARHKPFQLRVAQRSGFAVPSTLVTTYPRAAHDFAVRCADIVVK
SASGPPSVDPPVSLPTTRIGPDTDFSDVAAGATLLQRYVPKRADIRLICVGQEVFAARKTAAAGQVDGRFGCHGHRWEAV
EAPAGILHSVHTYMALTGLAYGAFDFAEDADGVWWFLECNQGGQFGFVELETGQPIAAAIASWLAAPHTVRPPHGASPGD
GPEDRPAVGRPRLRREQPH
>gi|1903287353 gene_82|GeneMark.hmm|339_aa|+|92253|93272 BBOU01000038.1 Streptomyces hygroscopicus subsp. hygroscopicus NBRC 16556 DNA, contig: scaffold00016, whole genome shotgun sequence
MTVLILTCRQDVTADLVVAELRELGVPLVRFDPADLPDRAALSTEYDRGDFTGYLSTGGRLVSIQGLRSIWVRRPGRPAA
HAANASEWLTAECGQALYGMLYATTARWMNHPGAAEPARHKPFQLRVAQRSGFAVPSTLVTTYPRAAHDFAVRCADIVVK
SASGPPSVDPPVSLPTTRIGPDTDFSDVAAGATLLQRYVPKRADIRLICVGQEVFAARKTAAAGQVDGRFGCHGHRWEAV
EAPAGILHSVHTYMALTGLAYGAFDFAEDADGVWWFLECNQGGQFGFVELETGQPIAAAIASWLAAPHTVRPPHGASPGD
GPEDRPAVGRPRLRREQPH
>gi|1505283748 gene_322|GeneMark.hmm|343_aa|-|412664|413695 JOIK01000003.1 Streptomyces hygroscopicus subsp. hygroscopicus strain NRRL B-1477 contig3.1, whole genome shotgun sequence
MTVLILTCRQDVTADLVVAELRELGVPLVRFDPADLPDRAALSTEYDRGDFTGYLSTGGRLVSIQGLRSIWVRRPGRPAA
HAANASEWLTAECGQALYGMLYATTARWMNHPGAAEPARHKPFQLRVAQRSGFAVPSTLVTTYPRAAHDFAVRCADIVVK
SASGPPSVDPPVSLPTTRIGPDTDFSDVAAGATLLQRYVPKRADIRLICVGQEVFAARKTAAAGQVDGRFGCHGHRWEAV
DAPAGILHSVHTYMALTGLAYGAFDFAEDADGVWWFLECNQGGQFGFVELETGQPIAAAIASWLAAPHTVRPPHDASPVD
GPEDRPEDRPAVGRPHLRREQPH
>gi|1903301819 gene_17|GeneMark.hmm|339_aa|+|14629|15648 BBOY01000055.1 Streptomyces endus NBRC 12859 DNA, contig: contig00066, whole genome shotgun sequence
MTVLILTCHQDVTADLVVAELRELGVPLVRFDPADLPDRAALSTEYDRGDFTGYLSTGGRLVSIHGLRSIWVRRPGRPAA
HAANASEWLTAECGQALYGMLYATTARWMNHPGAAEPARHKPFQLRVAQRSGFAVPSTLVTTYPRAAHDFAVRCADIVVK
SASGPPSVDPPVSLPTTRIGPDTDFSDVAAGATLLQRYVPKRADIRLICVGQEVFAARKTAAAGQVDGRFGCHGHRWEAV
EAPAGILHSVHTYMALTGLAYGAFDFAEDADGVWWFLECNQGGQFGFVELETGQPIAAAIASWLAAPHTVRPPHGASPVD
GPEDRPAVGRPHLRREQPH
>gi|1903292663 gene_32|GeneMark.hmm|339_aa|+|33112|34131 BBOX01000042.1 Streptomyces hygroscopicus subsp. hygroscopicus NBRC 16556 DNA, contig: contig00047, whole genome shotgun sequence
MTVLILTCHQDVTADLVVAELRELGVPLVRFDPADLPDRAALSTEYDRGDFTGYLSTGGRLVSIHGLRSIWVRRPGRPAA
HAANASEWLTAECGQALYGMLYATTARWMNHPGAAEPARHKPFQLRVAQRSGFAVPSTLVTTYPRAAHDFAVRCADIVVK
SASGPPSVDPPVSLPTTRIGPDTDFSDVAAGATLLQRYVPKRADIRLICVGQEVFAARKTAAAGQVDGRFGCHGHRWEAV
EAPAGILHSVHTYMALTGLAYGAFDFAEDADGVWWFLECNQGGQFGFVELETGQPIAAAIASWLAAPHTVRPPHGASPVD
GPEDRPAVGRPHLRREQPH
>gi|1115475276   KUL45302.1| KUL45302.1 hypothetical protein ADL28_37905 [Streptomyces violaceusniger]
MTVLILTCRQDVTADLVVAELREQGVPLVRFDPADLPDQAGLSVEFDRGDFTGYLSTEGRLVSIHGVRSIWVRRPGRPAA
HATNPSEWLTAECGQALYGMLYATTARWMNHPAAAEPARHKPFQLRVAQHSGFAVPSTLVTTYPRAARDFAVQCTDIVVK
SASGPPTTDPPVALPTTRIRPDTDFSDVAAGATLLQRYIPKAADIRLFCVGSELFAARKTAASGQVDGRYGCHGHHWEAV
DVPARVVRAVHEYMALTGLAYGAFDFAEDADGLWWFLECNQGGQFGFVELETGQPIAAAVASWLAAPGAAHR
>gi|1003761064   AEM84684.1| AEM84684.1 hypothetical protein Strvi_5145 [Streptomyces violaceusniger Tu 4113]
MTVLILTCRQDVTADLVVAELREQGVPLVRFDPADLPDQAGLSVEFDRGDFTGYLSTEGRLVSIHGVRSIWVRRPGRPAA
HAANASEWLTAECGQALYGMLYGTTARWMNHPAAAEPARHKPFQLRVAQHSGFAVPSTLVTTYPRAARDFAIQCSDIVVK
SASGPPTADPPVALPTTRIGPDTDFSDVAAGATLLQRYIPKVADIRLICVGSELFAARKTAASGQVDGRYGCHGHRWEAV
DVPARIVRAVHEYMALTGLAYGAFDFAEDADGLWWFLECNQGGQFGFVELETGQPIAAAVASWLAAPGAAHR
>gi|1059625738   EXU62986.1| EXU62986.1 30S ribosomal protein S6 modification protein RimK [Streptomyces sp. PRh5]
MTVLILTCRQDVTADLVVAELREQGVPLVRFDPADLPDQAALSVEFDRGDFTGFLSTEGRLVSIHGVRSIWVRRPGRPAA
HAANPSEWLTAECGQALYGMLYSTTARWMNHPAAAEPARHKPFQLRVAQHSGFAVPSTLVTTYPRAARDFAVQYSDIVVK
SASGPPSVDPPVALPTTRIGPDTDFSDVAAGATLLQRYIPKAADIRLICVGSQLFAARKTAASGQVDGRYGCHGHRWEPV
GVPTRIVRSVHEYMTLTGLAYGAFDFAEDAEGVWWFLECNQGGQFGFVELETGQPIAAAVASWLAAPGGAPR
>gi|1041894433   AGP60760.1| AGP60760.1 30S ribosomal protein S6 modification enzyme RimK [Streptomyces rapamycinicus NRRL 5491]
MTVLILTCRQDVTADLVVAELREQGVPLVRFDPADLPDQAALSVEFDRGDFTGFLSTEGRLVSIHGVRSIWVRRPGRPAA
HAANPSEWLTAECGQALYGMLYGTTARWMNHPAAAEPARHKPFQLRVAQHSGFAVPSTLVTTYPRAARDFAVQYSDIVVK
SASGPPSVDPPVALPTTRIGPDTDFSDVAAGATLLQRYIPKAADIRLICVGSQLFAARKTAASGQVDGRYGCHGHRWEPV
EVPARIVRSVHEYMTLTGLAYGAFDFAEDAEGVWWFLECNQGGQFGFVELETGQPIAAAVASWLAAPGAAPH
>gi|1086856487   CDR17223.1| CDR17223.1 RimK domain-containing protein ATP-grasp [Streptomyces iranensis]
MTVLILTCRQDVTADLVVAKLREQGVPLVRFDPADLPDQAALSVEFDRGDFTGFLSTEGRLVSIHGVRSIWVRRPGRPAA
HAANPSEWLTAECGQALYGMLYATTAHWMNHPAAAEPARHKPFQLRVAQHSGFAVPSTLVTTYPRAARDFAVQYSDIVVK
SASGPPSVDPPVALPTTRIGPDTDFSDVAAGATLLQRYIPKAADIRLICVGSQLFAARKTAASGQVDGRYGCHGHRWEPV
DVPARIIRSVHEYMTLTGLAYGAFDFAEDAEGVWWFLECNQGGQFGFVELETGQPIAAAVASWLAAPSAALR
>gi|1089132321   KKA41272.1| KKA41272.1 30S ribosomal protein S6 modification protein RimK [Streptomyces sp. MUSC164]
MTVLILTCRQDVTADLVVAELRELGVPLVRFDPADLPDQAALSVEFDCGDFTGYLSTEGRLVSILGVRSIWVRRPGRPAA
HAANPSEWLTAECGQALYGMLYATTARWMNHPAAAEPARHKPFQLRVAQHSGFAVPSTLVTTYPRAARDFAVRYSDIVVK
SASGPPTVDPPVALPTTRIGPDTDFSDVAAGATLLQRYIPKAADIRLICVGGRLFAARKTAASDQVDGRYGCHGHHWEAV
DVPARIVRAVHEYMTLTGLAYGAFDFAEDAEGVWWFLECNQGGQFGFVELETGQPIAAAVASWLAAPGAALR
>gi|1806708070 gene_166|GeneMark.hmm|310_aa|-|181183|182115 BBUZ01000028.1 Streptomyces sp. NBRC 110028 DNA, contig: scaffold00007, whole genome shotgun sequence
MTVLILTSQEDVTADLVVAELRERNVPLIRFDPADLPGTAGISTEFEHGDFTGYLSTDGRLVSVHSLRSIWVRRPGQPAA
HAPEPSEWLSAECGQALYGMLYSTEARWMNHPSAALLARSKPWQLRTAHRSGFAVPPTLITTYPRAAKEFAGQFQDIVVK
TVSGPPPVNPPMALPTTRIAPDTDFSGVAAGATLLQHYIPKTADIRLTCVGGRMFAARKTTASGQVDGRYGFYGHLWDAV
DVPHPIDQAVREYMTLAGLAYGAFDFAEDEDGTWWFLECNQGGQFGFIELETGQPIAAAIASWLAAPRPA
>gi|1018211851   EFL26063.1| EFL26063.1 conserved hypothetical protein [Streptomyces himastatinicus ATCC 53653]
MTVLILTSQEDVTADLVVAELRERNVPLLRFDPADLPGQAGISTEFERGDFTGYLSTDGRLVSVNSLRSVWVRRPGQPAA
HAPEPSEWLTAECGQALYGMLYSTEARWMNHPGAALLARSKPWQLRTAHRSGFAVPPTLITTYPRAAKEFASQFKDIVVK
TVSGPPPVNPPIALPTTRIDPETDFSGVAAGATLLQRYIPKTADIRLTCVGGRLFAARKTAASGQVDGRYGFYGHLWGAV
DVPDRIARAVREYMTLGGLAYGAFDFAEDEDGTWWFLECNQGGQFGFIELETGQPIAAAIATWLAAPRTA
>gi|1086666136   KIZ16065.1| KIZ16065.1 30S ribosomal protein S6 modification protein RimK [Streptomyces natalensis ATCC 27448]
MTVLVLTCEEDLTADTVVAVLHDLGVPLVRLDPADLPGRVHLSADYGTNGFHGYLRTNERMVSLNSLRSVWVRRPGTPGT
RAEERSTWLTLESEQALYGMLTSTRARWMNHPAAAGQARYKPWQLHIAQQSGFTVPATLITSFPAVARQFADTYQDLVVK
SVSGKHPDDPPLVLPTTRISPDADFTAVAAGPTLLQQHVRKGADIRLTCVGGHLFAARKEADLEEVDSRFAENGVWKPAE
VPEHIRRSVAAYMTATQLAYGAFDFAEDANGTWWFLECNQGGQFAFIQLDTDQPIAEAIAAWLAADPLA
>gi|1503079355 gene_189|GeneMark.hmm|309_aa|+|185345|186274 KL570032.1 Streptomyces natalensis strain NRRL B-5314 genomic scaffold P055_Doro1_scaffold26, whole genome shotgun sequence
MTVLVLTCEEDLTADTVVAVLHDLGVPLVRLDPADLPGRVHLSADYGTNGFHGYLRTNERMVSLNSLRSVWVRRPGTPGT
RAEERSTWLTLESEQALYGMLTSTRARWMNHPAAAGQARYKPWQLHIAQQSGFTVPATLITSFPAVARQFADTYQDLVVK
SVSGKHPDDPPLVLPTTRISPDADFTAVAAGPTLLQQHVRKGADIRLTCVGGHLFAARKEADLEEVDSRFAENGVWKPAE
VPEHIRRSVAAYMTATQLAYGAFDFAEDANGTWWFLECNQGGQFAFIQLDTDQPIAEAIAAWLAADPLA
>gi|1012161399   AJT69184.1| AJT69184.1 hypothetical protein T261_7587 [Streptomyces lydicus A02]
MTVLVLTCEEDLTADMVVAKLHDLGVPLVRLDPADLPGRVDLSADYGSNGFHGFLKTNERMVSLSSLRSVWVRRPGTPGT
RAEEQSTWLTAEAEQALYGMLTSTRARWMNHPAAAGQARYKPWQLHIAQQSGFVVPATLITSFPAVARQFAATYQDLVVK
SVSGKHPGDPPMVLPTTRISPDADFSAVAAGPTLLQQHVRKQADIRLTCVGDNLFAARKEADPDEVDSRFTEHGAWKPAE
VPDLVRRSVSLYMTRTQLAYGAFDFAEDRDGTWWFLECNQGGQFGFIQLDTDQPIAEAIAAWLAEEPLD
>gi|1102309108   KPC58452.1| KPC58452.1 30S ribosomal protein S6 modification protein RimK [Streptomyces chattanoogensis]
MTVLVLTCEEDLTADMVVAKLHDLGVPLVRLDPADLPGRVDLSADYGSNGFHGFLKTNERMVSLSSLRSVWVRRPGTPGT
RAEEQSTWLTAEAEQALYGMLTSTRARWMNHPAAAGQARYKPWQLHIAQQSGFVVPATLITSFPAVARQFAATYQDLVVK
SVSGKHPGDPPMVLPTTRISPDADFSAVAAGPTLLQQHVRKQADIRLTCVGGNLFAARKEADPDEVDSRFTEHGAWKPAE
VPDLVRRSVSLYMTRTQLAYGAFDFAEDRDGTWWFLECNQGGQFGFVQLDTDQPIAEAIAAWLAEEPLD
>gi|1503754726 gene_223|GeneMark.hmm|316_aa|+|247342|248292 JNZA01000012.1 Streptomyces lydicus strain NRRL ISP-5461 contig12.1, whole genome shotgun sequence
MTVLVLTCEEDLTADMVVSTLHDLGVPLVRLDPADLPGSIALSADYTGDGFHGYLKTGERVVSLGSLRSVWVRRPGTPGT
RAEERSTWLTAEAEQALYGMLTSTRARWMNHPAAAAQARYKPWQLHIAQRSGFTVPATLITTFPSVARQFAATHRDLVVK
SVSGKHPGDPPMVLPTTRISPDADFSAVAAGPTLLQQHVSKQADIRLTCVDGHLFAARKEADPDEVDSRFTENSSWKPAE
VPDRVRRSVAAYMTSTQLAYGAFDFAEDRDGTWWFLECNQGGQFGFIQLDTDQPIAQAIAAWLAADPLTCHSWPAV
>gi|1504488561 gene_42|GeneMark.hmm|308_aa|+|48723|49649 JOGE01000001.1 Streptomyces sp. NRRL S-1448 contig1.1, whole genome shotgun sequence
MTVLVLTCEEDLTADMVVTILHDRGVPLVRLDPADLPGRVALSADYAHHAFHGYLKADERMVSLRSLRSIWVRRPGTPGT
RAEEQSAWLATEAEHALYGMLTCTPARWMNHPVAAAQARYKPWQLHLAQQSGFTIPPTLITTFPSVARQFAATHRDLVVK
SVSGKHPGEPPMVLPTTRIGPDVDFTGVAASPTLLQRHIHKQADIRLTCVGGRLFAARKQADPDEVDSRFTQNAAWKPTE
IPDTVRRSVAAYLRLAQLSYGAFDFAEDREGAWWFLECNQGGQFGFVQLDTDQPIAQAIATWLAEEPA
>gi|1504755262 gene_94|GeneMark.hmm|308_aa|+|110678|111604 JOIX01000001.1 Streptomyces sp. NRRL S-337 contig1.1, whole genome shotgun sequence
MTVLVLTCEEDLTADMVVTILHDRGVPLVRLDPADLPGRVALSADYAHHAFHGYLKADERMVSLRSLRSIWVRRPGTPGT
RAEEQSAWLATEAEHALYGMLTCTPARWMNHPVAAAQARYKPWQLHLAQQSGFTIPPTLITTFPSDARQFATTHRDLVVK
SVSGKHPSEPPMVLPTTRIGPDVDFTGVAASPTLLQRHIHKQADIRLTCVGGRLFAARKQADPDEVDSRFTQNAAWKPTE
VPDTVRRSVAAYLRLAQLSYGAFDFAEDREGSWWFLECNQGGQFGFVQLDTDQPIAQAIATWLAEEPA
>gi|1100402793   KOG49486.1| KOG49486.1 30S ribosomal protein S6 modification protein RimK [Streptomyces decoyicus]
MTVLVLTCEEDLTADIVVSTLQDLGVPLVRLDPADLPGRVALSAEYAENDFHGYLKSGERMVSLSSLRSVWVRRPGTPGA
RAPEQSTWITAESEQALYGMLACTPARWMNHPVASVQARNKPWQLQIAHRSGFLVPPTLITTFPAVARQFAAAHQDLVVK
SVSGKHPGDPPLVLPTTRISPDADFSGVAAGPTLLQQHIPKEADIRLTCVGEHLFAARKKADPEEVDSRFTQNGTWEPAE
VPDSIHRAVDQYMKTARLAYGAFDFAEDPDGAWWFLECNQGGQFGFVQLETDQPIAQAIATWLAVEPAT
>gi|1503089785 gene_97|GeneMark.hmm|309_aa|-|89675|90604 KL570274.1 Streptomyces decoyicus strain NRRL ISP-5087 genomic scaffold P056_Doro1_scaffold31, whole genome shotgun sequence
MTVLVLTCEEDLTADIVVSTLQDLGVPLVRLDPADLPGRVALSAEYAENDFHGYLKSGERMVSLSSLRSVWVRRPGTPGA
RAPEQSTWITAESEQALYGMLACTPARWMNHPVASVQARNKPWQLQIAHRSGFLVPPTLITTFPAVARQFAAAHQDLVVK
SVSGKHPGDPPLVLPTTRISPDADFSGVAAGPTLLQQHIPKEADIRLTCVGEHLFAARKKADPEEVDSRFTQNGTWEPAE
VPDSIHRAVDQYMKTARLAYGAFDFAEDPDGAWWFLECNQGGQFGFVQLETDQPIAQAIATWLAVEPAT
>gi|1504564100 gene_190|GeneMark.hmm|309_aa|+|206709|207638 JOHB01000002.1 Streptomyces sp. NRRL S-1813 contig2.1, whole genome shotgun sequence
MTVLVLTCEEDLTADIVVSTLQDLGVPLVRLDPADLPGRVALSAEFAENDFHGYLKSGERMVSLSSLRSVWVRRPGTPGA
RAPEQSTWITAESEQALYGMLACTPARWMNHPVASVQARNKPWQLQIAHRSGFLVPPTLITTFPAVARQFAAAHQDLVVK
SVSGKHPGDPPLVLPTTRISPDADFSGVAAGPTLLQQHIPKEADIRLTCVGEHLFAARKKADPEEVDSRFTQNGTWEPAE
VPDSIHRAVDHYMKTARLAYGAFDFAEDPDGAWWFLECNQGGQFGFVQLETDQPIAQAIATWLAVEPVT
>gi|1301499808 gene_155|GeneMark.hmm|307_aa|-|170103|171026 AQWO01000015.1 Streptomyces sp. FxanaC1 B074DRAFT_scaffold_14.15_C, whole genome shotgun sequence
MTVLVLTCEEDLTADIVVSTLQDLGVPLVRLDPADLPGRVSLSAEYTGGDFHGYLKSGERMVSLSSLRSVWVRRPGTPGA
RTAEQSAWITAEAEQALYGMLTSTQARWMNHPVASAQARYKPWQLHLAHRSGFLVPATLLTTFPSMARQFAAAHQDLVVK
SVSGKHPGDPPMVLPTTRISPDTDFSGVAGGPTLLQQHIPKEADIRLTCVGDHLFAARKKADPEEVDSRFTHHGTWEPVE
VPDAVQRGVNSYMTAAQLAYGAFDFAEDPDGAWWFLECNQGGQFGFIQLETDQPIAQAIATWLAVEP
>gi|1085726401   GAO10815.1| GAO10815.1 hypothetical protein TPA0598_07_05390 [Streptomyces sp. NBRC 110027]
MTVLVLTCEEDLTADIVVSTLQDLGVPLVRLDPADLPGRVALSAEYADNDFHGYLKSGERMVSLGSLRSVWVRRPGTPGA
RAAEQSAWITAEAEQALYGMLTSTQARWMNHPVAAAQARYKPWQLRLAHRSGFLVPATLVTTFPAMARQFAATHQDLVVK
SVSGKHPGDPPMVLPTTRISPDTDFSGVAAGPTLLQQHIPKEADIRLTCVGDHLFAARKKADPEEVDSRFAHQGTWEPVE
VPDAVHRSVNSYMSAAQLAYGAFDFAEDPDGAWWFLECNQGGQFGFIQLETDQPIAQAIATWLAVEP
>gi|1028170481   EJJ02855.1| EJJ02855.1 hypothetical protein SU9_31838 [Streptomyces auratus AGR0001]
MTVLVLTCEEDLTADIVVATLHELGVPLVRLDPADLPGRVSLSAEYADNDFHGYLKSGERMVSLNSLRSVWVRRPGVPGA
RSAEQSAWITAEAEQALYGMLSCTHARWMNHPTAAAQARYKPWQLHIAHRSGFLVPPTLLTSFPSAARQFAATHRDLVVK
SVSGKHPGDPPMVLPTTRISPDTDFSGVAAGPTLLQRHVPKEADIRLTCIEDQLFAARKKADPEEVDSRFTHHGTWEAAE
VPDAVHRAVLAYMNAAQLAYGAFDFAEDPEGAWWFLECNQGGQFGFVQLETDQPIAQAIAGWLAVKSAP
>gi|1301090097 gene_190|GeneMark.hmm|318_aa|-|200668|201624 KB892124.1 Streptomyces sp. BoleA5 genomic scaffold B085DRAFT_scaffold_4.5, whole genome shotgun sequence
MTVLILTSPEDVTADLVVAALHDRGTPVVRLDPADLPGEVSMSAEYVRGDVRGYLSVQERMVSMDSVRSIWIRRPGTPGA
GAAEQSEWLTAEAGAALYGALRCVRARWMNHPAAAAQARYKPWQLFTAHHSGFAVPATLITTFPQAAREFAEQHPRLVVK
AVSGTHPGDPPMALPTTLVAPDADFSAVAAGPTLLQQYIPKAADIRLTCVGTGLFAARKKSGPDQVDGRFDSPEDADWEP
VEPPVRIARSVREYMAAAGLAYGAFDFAEDTDGTWWFLECNQGGQFGFVELATGQPITAAIADWLAGCQDSRTPHGEP
>gi|1017809806   EFE82726.1| EFE82726.1 RimK domain-containing protein ATP-grasp [Streptomyces albus J1074]
MTVLVLTCEEDVTADAVVLQLRRRGVPVLRLDPAEFPGRVDLAVRVTPDGQVTGHLATPGGRVALEEIRSVWVRRPGTPG
AHVSAEQRAWITLECERALWGALRATGARWMNDPDALERSRHKLWQLATAARAGLRVPDTLVTTDPDEAARFQKTYADAG
SGLVVKSVTGRHPQNPPLTLPTAAVPPDADFTGVAACATCLQQRVPKGTDLRLTVVGDRYFPAYVTPRTPTLDWRFLPAD
ASTWVAGEVDGALRAAVRRYLQEAQLAYAAFDFAIDEQGDPWFLEANAGGQFLFAEIETGMPMTEAIAAWLAIRRE
>gi|1007553383   AGI89134.1| AGI89134.1 RimK domain-containing protein ATP-grasp [Streptomyces albus J1074]
MTVLVLTCEEDVTADAVVLQLRRRGVPVLRLDPAEFPGRVDLAVRVTPDGQVTGHLATPGGRVALEEIRSVWVRRPGTPG
AHVSAEQRAWITLECERALWGALRATGARWMNDPDALERSRHKLWQLATAARAGLRVPDTLVTTDPDEAARFQKTYADAG
SGLVVKSVTGRHPQNPPLTLPTAAVPPDADFTGVAACATCLQQRVPKGTDLRLTVVGDRYFPAYVTPRTPTLDWRFLPAD
ASTWVAGEVDGALRAAVRRYLQEAQLAYAAFDFAIDEQGDPWFLEANAGGQFLFAEIETGMPMTEAIAAWLAIRRE
>gi|1504685840 gene_3|GeneMark.hmm|316_aa|-|1125|2075 JOII01000067.1 Streptomyces albidoflavus strain NRRL B-1271 contig67.1, whole genome shotgun sequence
MTVLVLTCEEDVTADAVVLQLRRRGVPVLRLDPAEFPGRVDLAVRVTPDGQVTGHLATPGGRVALEEIRSVWVRRPGTPG
AHVSAEQRAWITLECERALWGALRATGARWMNDPDALERSRHKLWQLATAARAGLRVPDTLVTTDPDEAARFQKTYADAG
SGLVVKSVTGRHPQNPPLTLPTAAVPPEADFTGVAACATCLQQRVPKGTDLRLTVVGDRYFPAYVTPRTPTLDWRFLPAD
ASTWVAGEVDGALRAAVRRYLQEAQLAYAAFDFAIDEQGDPWFLEANAGGQFLFAEIETGMPMTEAIAAWLAIRRE
>gi|1029968873   EKC92066.1| EKC92066.1 hypothetical protein SM8_05258 [Streptomyces sp. SM8]
MLQLRRRGVPVLRLDPEEFPGRVDLAVRVTPDGQVTGHLATPGGRVALEEIRSVWVRRPGTPGAHVSAEQRAWITLECER
ALWGALRATGARWMNDPDALERSRHKLWQLATAARAGLRVPDTLVTTDPDEAARFQKTYADAGSGLVVKSVTGRHPQNPP
LTLPTAAVPPDADFTGVAACATCLQQRVPKGTDLRLTVVGDRYFPAYVTPRTPTLDWRFLPADASTWVAGEVDGALRAAV
RRYLQEAQLAYAAFDFAIDEQGDPWFLEANAGGQFLFAEIETGMPMTEAIAAWLAIRRE
>gi|1016475417   AMM09482.1| AMM09482.1 RimK domain-containing protein ATP-grasp [Streptomyces albus]
MTVLVLTCEEDVTADAVVLQLRRRGVPVLRLDPAEFPGRVDLAVRVTPDGQVTGHLATPGGRVALEEIRSVWVRRPGTPG
AHVSAEQRAWITLECERALWGALRATGARWMNDPDALERSRHKLWQLATAARAGLRVPDTLVTTDPDEAARFQKTYADAG
SGLVVKSVTGRHPQNPPLILPTAAVPPDADFTGVAACATCLQQRVPKRTDLRLTVVGDRYFPAYVTPRTPTLDWRFLPAD
ASTWVAGKVDGALRAAVRRYLQEAQLAYAAFDFAIDEQGDPWFLEANAGGQFLFAEIETGMPMTEAIAAWLAIRRE
>gi|1301744865 gene_25|GeneMark.hmm|316_aa|+|29057|30007 KB898223.1 Streptomyces sp. CNY228 genomic scaffold D330DRAFT_scaffold00003.3, whole genome shotgun sequence
MTVLVLTCEEDVTADAVVLQLRRRGVPVLRLDPAEFPGRVDLAVRVTPDGQVTGHLATPGGRVALEEIRSVWVRRPGTPG
AHVSAEQRAWITLECERALWGALRATGARWMNDPDALERSRHKLWQLATAARAGLRVPDTLVTTDPDEAARFQKTYADAG
SGLVVKSVTGRHPQNPPLTLPTAAVPPDADFTRVAACATCLQQRVPKRTDLRLTVVGDRYFPAYVTPRTPTLDWRFLPAD
ASTWVAGEVDGALRAAVRRYLQEAQLAYAAFDFAIDEQGDPWFLEANAGGQFLFAEIETGMPMTEAIAAWLAIRRE
>gi|1205068390 gene_2956|GeneMark.hmm|316_aa|-|3398045|3398995 FR873700.1 Streptomyces sp. S4 genomic scaffold, ss4_v1_TGAC_scaffold_08, whole genome shotgun sequence
MTVLVLTCEEDVTADAVVLQLRRRGVPVLRLDPAEFPGRVDLAVRVTPDGQVTGHLATPGGRVALEEIRSVWVRRPGTPG
AHVSAEQRAWITLECERALWGALRATGARWMNDPDALERSRHKLWQLATAARAGLRVPDTLVTTDPDEATRFQKTYADAG
SGLVVKSVTGRHPQNPPLTLATAAVPPDADFTGVAACATCLQQRVPKRTDLRLTVVGDRYFPAYVTPRTPTLDWRFLPAD
ASTWVAGEVDGALRAAVRRYLQEAQLAYAAFDFAIDEQGDPWFLEANAGGQFLFAEIETGMPMTEAIAAWLAIRRE
>gi|1503765540 gene_3|GeneMark.hmm|316_aa|-|1112|2062 JNZI01000078.1 Streptomyces griseus subsp. griseus strain NRRL B-2307 contig78.1, whole genome shotgun sequence
MTVLVLTCEEDVTADAVVLQLRRRGVPVLRLDPAEFPGRVDLAVRVTPDGQVTGHLATPGGRVALEEIRSVWVRRPGTPG
AHVSAEQRAWITLECERALWGALRATGARWMNDPDALERSRHKLWQLATAARAGLRVPDTLVTTDPDEAARFQKTYADAG
SGLVVKSVTGRHPQNPPLTLATAAVPPDADFTGVAACATCLQQRVPKRTDLRLTVVGDRYFPAYVTPRTPTLDWRFLPAD
ASTWVAGEVDGALRAAVRRYLQEAQLAYAAFDFAIDEQGDPWFLEANAGGQFLFAEIETGMPMTEAIAAWLAIRRE
>gi|1300959485 gene_10|GeneMark.hmm|316_aa|+|6851|7801 KB890717.1 Streptomyces sp. LaPpAH-202 genomic scaffold B048DRAFT_scaffold_20.21, whole genome shotgun sequence
MTVLVLTCEEDVTADAVVLQLRRRGVPVLRLDPAEFPGRVDLAVRVTPDGQVTGHLATPGGRVALEEIRSVWVRRPGTPG
AHVSAEQRAWITLECERALWGALRATGARWMNDPDALERSRHKLWQLATAARAGLRVPDTLVTTDPDEAARFQKTYADAG
SGLVVKSVTGRHPQNPPLTLPTAAVPPDADFTGVAACATCLQQRVPKRTDLRLTVVGDRYFPAYVTPRTPTLDWRFLPAD
ASTWVAGEVDGALRAAVRRYLQEAQLAYAALDFAIDEQGDPWFLEANAGGQFLFAEIETGMPMTEAIAAWLAIRRE
>gi|1115461627   KUL66230.1| KUL66230.1 alpha-L-glutamate ligase [Streptomyces griseus subsp. griseus]
MTVLVLTCEEDVTADAVVLQLRRRGVPVLRLDPAEFPGRVDLAVRVTPDGQVTGHLATPGGRVALEEIRSVWVRRPGTPG
AHVSAEQRAWITLECERALWGALRATGARWMNDPDALERSRHKLWQLATAARAGLRVPDTLVTTDPDEAARFQKTYADAG
SGLVVKSVTGRHPQNPPLTLPTAAVPPDADFTGVAACATCLQQRVPKRTDLRLTVVGDRYFPAYVTPRTPTLDWRFLPAD
ASTWVAGEVDGALRAAVRRYLQEAQLAYAAFDFAIDEQGDPWFLEANAGGQFLFAEIETGMPMTEAIAAWLAIRRE
>gi|1505801506 gene_3|GeneMark.hmm|316_aa|-|1158|2108 JOGQ01000059.1 Streptomyces sp. NRRL B-3253 contig56.1, whole genome shotgun sequence
MTVLVLTCEEDVTADAVVLQLRRRGVPVLRLDPAEFPGRVDLAVRVTPDGQVTGHLATPGGRVALEEIRSVWVRRPGTPG
AHVSAEQRAWITLECERALWGALRATGARWMNDPDALERSRHKLWQLATAARAGLRVPDTLVTTDPDEAARFQKTYADAG
SGLVVKSVTGRHPQNPPLTLPTAAVPPDADFTGVAACATCLQQRVPKRTDLRLTVVGDRYFPAYVTPRTPTLDWRFLPAD
ASTWVAGEVDGALRAAVRRYLQEAQLAYAAFDFAIDEQGDPWFLEANAGGQFLFAEIETGMPMTEAIAAWLAIRRE
>gi|1075490949   KDR59429.1| KDR59429.1 alpha-L-glutamate ligase [Streptomyces wadayamensis]
MTVLVLTCEEDVTADAVVLQLRRRGVPVLRLDPAEFPGRVDLAVRVTPDGQVTGHLATPGGRVALEEIRSVWVRRPGTPG
AHVSAEQRAWITLECERALWGALRATGARWMNDPDALERSRHKLWQLATAARAGLRVPDTLVTTDPDEAARFQKTYADAG
SGLVVKSVTGRHPQNPPLTLPTAAVPPDADFTGVAACATCLQQRVPKRTDLRLTVVGDRYFPAYVTPRTPTLDWRFLPAD
ASTWVAGEVDGALRAAVRRYLQEAQLAYAAFDFAIDEQGDPWFLEANAGGQFLFAEIETGMPMTEAIAAWLAIRRE
>gi|1505255231 gene_74|GeneMark.hmm|316_aa|-|88188|89138 JOHX01000019.1 Streptomyces sp. NRRL F-6628 contig19.1, whole genome shotgun sequence
MTVLVLTCEEDVTADAVVLQLRRRGVPVLRLDPAEFPGRVDLAVRVTPDGQVTGHLATPSGRVALEEIRSVWVRRPGTPG
AHVSAEQRAWITLECERALWGALRATGARWMNDPDALERSRHKLWQLATAARAGLRVPDTLVTTDPDEAARFQKTYADAG
SGLVVKSVTGRHPQNPPLTLPTAAVPPDADFTGVAACATCLQQRVPKRTDLRLTVVGDRYFPAYVTPRTPTLDWRFLPAD
ASTWVAGEVDGALRAAVRRYLQEAQLAYAAFDFAIDEQGDPWFLEANAGGQFLFAEIETGMPMTEAIAAWLAIRRE
>gi|1504106804 gene_3|GeneMark.hmm|316_aa|-|1073|2023 JNZJ01003530.1 Streptomyces albus subsp. albus strain NRRL B-2238 contig135.1, whole genome shotgun sequence
MTVLVLTCEEDVTADAVVLQLRRRGVPVLRLDPAEFPGRVDLAVRVTPDGQVTGHLATPSGRVALEEIRSVWVRRPGTPG
AHVSAEQRAWITLECERALWGALRATGARWMNDPDALERSRHKLWQLATAARAGLRVPDTLVTTDPDEAARFQKTYADAG
SGLVVKSVTGRHPQNPPLTLPTAAVPPDADFTGVAACATCLQQRVPKRTDLRLTVVGDRYFPAYVTPRTPTLDWRFLPAD
ASTWVAGEVDGALRAAVRRYLQEAQLAYAAFDFAIDEQGDPWFLEANAGGQFLFAEIETGMPMTEAIAAWLAIRRE
>gi|1102292196   KPC94951.1| KPC94951.1 alpha-L-glutamate ligase, partial [Streptomyces sp. NRRL F-6602]
VRVTPDGQVTGHLATPSGRVALEEIRSVWVRRPGTPGAHVSAEQRAWITLECERALWGALRATGARWMNDPDALERSRHK
LWQLATAARAGLRVPDTLVTTDPDEAARFQKRYADAGSGLVVKSVTGRHPQNPPLTLPTAAVPPDADFTGVAACATCLQQ
RVPKRTDLRLTVVGDRYFPAYVTPRTPTLDWRFLPADASTWVAGEVDGALRAAVRRYLQEAQLAYAAFDFAIDEQGDPWF
LEANAGGQFLFAEIETGMPMTEAIAAWLAIRRE
>gi|1504516400 gene_10|GeneMark.hmm|316_aa|+|6888|7838 JOGN01000102.1 Streptomyces griseus subsp. griseus strain NRRL F-5618 contig102.1, whole genome shotgun sequence
MTVLVLTCEEDVTADAVVLQLRRRGVPVLRLDPGEFPGRVDLAVRVTPDGQVTGHLAAPGGRVALEEIRSVWVRRPGTPG
AHVSAEQRAWITLECERALWGALRATGARWMNDPDALERSRHKLWQLATAARAGLRVPDTLVTTDPDEAARFQKRYADAG
SGLVVKSVTGRHPQNPPLTLPTAAVPPDADFTGVAACATCLQQRVPKRTDLRLTVVGDRYFPAYVTPRTPTLDWRFLPAD
ASTWVAGEVDGALRAAVRRYLHEAQLAYAAFDFAIDEQGDPWFLEANAGGQFLFAEIETGMPMTEAIAAWLAIRRE
>gi|1604493884 gene_15|GeneMark.hmm|316_aa|+|11998|12948 JTCK01000186.1 Streptomyces sp. CNQ431 contig_211, whole genome shotgun sequence
MTVLVLTCEEDVTADAVVLRLRRRGVPVLRLDPADFPGRAGLAVRVTPDGQVTGHLATPGGRLALEEIRSVWVRRPGTPG
AHASAEQRAWITLECERALWGALRATGARWMNDPDALERSRHKLWQLATAARAGLRVPDTLVTTDPDEAARFQKAYADSG
SGLVVKSVTGRHPQNPPLTMPTAAVPPDADFTGVAACATCLQQRVPKSTDLRLTVVGDRYFPAYVTPRTPTLDWRFLPAD
ASTWVAGEVDGSLRAAVRRYLQEAQLAYAAFDFAIDEQGDPWFLEANAGGQFLFAEIETGMPMTEAIAAWLAIRRE
>gi|1048648971   ESP99345.1| ESP99345.1 RimK domain-containing protein ATP-grasp [Streptomyces sp. GBA 94-10]
MTVLVLTCEEDVTADAVVLRLRRRGVPVLRLDPADFPGRAGLAVRVTPDGQVTGHLATPGGRLALEEIRSVWVRRPGTPG
AHASAEQRAWITLECERALWGALRATGARWMNDPDALERSRHKLWQLATAARAGLRVPDTLVTTDPDEAARFQKAYADSG
SGLVVKSVTGRHPQNPPLTMPTAAVPPDADFTGVAACATCLQQRVPKSTDLRLTVVGDRYFPAYVTPRTPTLDWRFLPAD
ASTWVAGEVDGSLRAAVRRYLQEAQLAYAAFDFAIDEQGDPWFLEANAGGQFLFAEIETGMPMTEAIAAWLAIRRE
>gi|1200928094 gene_3|GeneMark.hmm|305_aa|-|1008|1925 AEWS01005830.1 Streptomyces sp. PP-C42 contig5830, whole genome shotgun sequence
APADAVVLRLRRRGVPVLRLDPADFPGRAGLAVRVTPDGQVTGHLATPGGRLALEEIRSVWVRRPGTPGAHASAEQRAWI
TLECERALWGALRATGARWMNDPDALERSRHKLWQLATAARAGLRVPDTLVTTDPDEAARFQKAYADAGSGLVVKSVTGR
HPQNPPLTMPTAAVPPDADFTGVAACATCLQQRVPKSTDLRLTVVGDRYFPAYVTPRTPTLDWRFLPADASTWVAGEVDG
SLRAAVRRYLQEAQLAYAAFDFAIDEQGDPWFLEANAGGQFLFAEIETGMPMTEAIAAWLAIRRE
>gi|1048661883   ESQ05129.1| ESQ05129.1 RimK domain-containing protein ATP-grasp [Streptomyces sp. PVA 94-07]
MTVLVLTCEEDVTADAVVLRLRRRGVPVLRLDPADFPGRAGLAVRVTPDGQVTGHLATPGGRLALEEIRSVWVRRPGTPG
AHASAEQRAWITLECERALWGALRATGARWMNDPDALERSRHKLWQLATAARAGLRVPDTLVTTDPDEAARFQKAYADSG
SGLVVKSVTGRHPQNPPLTLPTAAVPPDADFTGVAACATCLQQRVPKSTDLRLTVVGDRYFPAYVTPRTPTLDWRFLPAD
ASTWVAGEVDGSLRAAVRRYLQEAQLAYAAFDFAIDEQGDPWFLEANAGGQFLFAEIETGMPMTEAIAAWLAIRRE
>gi|1504528507 gene_3|GeneMark.hmm|316_aa|-|1102|2052 JOGU01000128.1 Streptomyces griseus subsp. griseus strain NRRL F-5621 contig128.1, whole genome shotgun sequence
MTVLVLTCEEDVTADAVVLQLRRRGVPVLRFDPADFPGRADLAVRVTPDGQVTGHLATPGGRVALEEIRSVWVRRPGTPG
AHVSAEQRAWITLECERALWGALRATGARWMNDPDALERSRHKLWQLATAARAGLRVPDTLVTTDPDEAASFQKGYADAG
SGLVVKSVSGRHPQNPPLTLPTAAVPPDADFTGVAACATCLQQRVPKRTDLRLTVVGDRYFPAYVTPRTPTLDWRFLPAD
ASTWVAGEVDGALRAAVRRYLQEAQLAYAAFDFAIDERGDPWFLEANAGGQFLFAEIETGMPMTEAIAAWLAIRRE
>gi|1604827806 gene_144|GeneMark.hmm|316_aa|-|160807|161757 KN549158.1 Streptomyces sp. M10 genomic scaffold Scaffold13, whole genome shotgun sequence
MTVLVLTCEEDVTADAVVLQLRRRGVPVLRFDPADFPGRADLAVRVTPDGQVTGHLATPGGRVALEEIRSVWVRRPGTPG
AHVSAEQRAWITLECERALWGALRATGARWMNDPDALERSRHKLWQLATAARAGLRVPDTLVTTDPDEAARFQKGYADAG
SGLVVKSVSGRHPQNPPLTLPTAAVPPDADFTGVAACATCLQQRVPKRTDLRLTVVGDRYFPAYVTPRTPTLDWRFLPAD
ASTWVAGEVDGALRAAVRRYLQEAQLAYAAFDFAIDERGDPWFLEANAGGQFLFAEIETGMPMTEAIAAWLAIRRE
>gi|1092576224   KLJ03969.1| KLJ03969.1 alpha-L-glutamate ligase [Streptomyces sp. KE1]
MTVLVLTCEEDVTADAVVLQLRRRGVPVLRFDPADFPGRADLAVRVTPDGQVTGHLATPGGRVALEEIRSVWVRRPGTPG
AHVSAEQRAWITLECERALWGALRATGARWMNDPDALERSRHKLWQLATAARAGLRVPDTLVTTDPDEAARFQKAYADAG
SGLVVKSVSGRHPQNPPLTLPTAAVPPDADFTGVAACATCLQQRVPKRTDLRLTVVGDRYFPAYVTPRTPTLDWRFLPAD
ASTWVAGEVDGALRAAVRRYLREAQLAYAAFDFAIDEQGDPWFLEANAGGQFLFAEIETGMPMTEAIAAWLAIRRE
>gi|1503941550 gene_108|GeneMark.hmm|317_aa|-|97892|98845 JOCY01000013.1 Streptomyces sp. NRRL S-241 contig13.1, whole genome shotgun sequence
MTVLVLTSEEDVTADMVIRHLAAAGTPVLRLDPADCPGRVDFAARITAGGGVVGHIATETRRVTFSDIRSVWIRRPGPPG
RDAAVQPEWVSLETERALYGALRALDVSWMNPPDSVARSQYKVAQLVTARRVGMTVPTSLFTTIPEEAAQFAQGAEHLIV
KSVSGRHPENPPLTFPACRVEKGVDFSGVSHSATCLQHEVRAVAHLRLTVVGTELFPCFITPPAGVLDWRFEPTEDCRWE
IKEIPPELRKSALEFMAAYGLVYGALDFAITEDGEFNFLEINSKGQFGFVELQTGAPISKAIAAWLTEPRSWSPCWG
>gi|1300854091 gene_19|GeneMark.hmm|322_aa|-|18817|19785 KB889699.1 Streptomyces scabrisporus DSM 41855 genomic scaffold A3ICDRAFT_scaffold_51.52, whole genome shotgun sequence
MPRREARVIVVAAENDLTADLVASRLDRDAFIRLDPGRLRETVTAGGRFAAGTWTTVIDDGHRAATLGPTTSVYWRKPTR
PDTHPDPDERWRADENTTSLLGLLRAHPLLWVNDPLVVDASEHKPTQLASAARHGLRVPDTLFTCDPHQARAFVTAHHDK
VVVKALTQRHTTLIPTTRLHDSDDLSAIAGTLHYLQALVEDRLFDARVTVVGDRVFAASITTTDALDWRTVPAADCRHTP
ITPPADVERACVEHVRALDLRYAALDFVVTIDGWTYLETNCAGEFGWIEALAGLPISTEIARLLTHHETPDPQYSAATRA
RM
>gi|1300853419 gene_42|GeneMark.hmm|325_aa|-|43934|44911 KB889691.1 Streptomyces scabrisporus DSM 41855 genomic scaffold A3ICDRAFT_scaffold_44.45, whole genome shotgun sequence
MTDHDASVVIVATEEDLTADMVAAHLLGGPVALLRLDPGRLRERPLVTGRFAGGRWHTVLTSGRATVTLDERCAVYWRKP
TRPDALAAAEERWRADENTTALLGLLRAHPLKVWIDDPTVVAASLHKPTQLAAAARNGFAVPDTLFTSDPHAARAFIAAH
RDKAVVKALTQRHTTFIPTTRIHLSDDLTGIAGTLHYLQALVEDRLFDARVTVVDDRVFAAAIRTDGALDWRAVPQETAE
YRAIDPPAEIARACVEHVRDLGLVYAALDFVVTSAGWTYLETNCVGEFGWIESATGLPISARLARVLSEGPARRRAVVSC
ASARM
>gi|1300848039 gene_8|GeneMark.hmm|321_aa|+|5068|6033 KB889581.1 Streptomyces scabrisporus DSM 41855 genomic scaffold A3ICDRAFT_scaffold_116.117, whole genome shotgun sequence
MTDDDPTTGVVVVAAETDLTADAVVTRLGVHTAVVRLDPGRLRNRVHLTGRYTKGRWTTVLRSGPHAVTLDERCSVYWRK
PTPHHSRATPDERWHADENTTALLGLLRAQPLRLWCNDPTTMASARLRPAQLAAATRVGLTVPDTLITTDATAARAFVAE
HHDRVVLKALTQRHTPMVPTTRIRLVDDLTAVDGCAHHLQALVDKRADARVTVVDNRAFTALITTRDGDLDWRVIPHEDT
RYQAVEAPPEIERACLAHVRDLGLTCAAIDFAVDHAGRWWYLESNPGGQFGFVEYGAGLPIADAVAHVLLHGPAPRPKET
P
>gi|1502766248 gene_171|GeneMark.hmm|300_aa|+|165216|166118 JAIY01000007.1 Kitasatospora sp. MBT66 scaffold7, whole genome shotgun sequence
VTFPRVVIVADDRDYTADMVVRHLSRATFVRLDPGRPRSDGGHISSLVRAGAKSEWTVAGTPVGPWTSVLWRKPTKATDL
VGEEAWAADETTMAVLGSLRAACVGRWMNEPMAVHYHRSRLPQLTLADSLGMSIPDTLTTTNPDAAASFIAAGRTVVKPM
TQVNVDFAPAWEITSSDPLIGLTPVPHTFQRLIDKKADLRVTVVGDQVFAARITSDRLDWRAAPDAATYELVELDDVTVH
QLRDYMAAASLAFGAFDFAEDAEGRPWFLECNANGEWGWIEETTGAPIGEAIAEWLTLDL
>gi|1503921954 gene_55|GeneMark.hmm|335_aa|-|40615|41622 JOCT01000029.1 Streptomyces sp. NRRL S-455 contig29.1, whole genome shotgun sequence
MPLPPTVLVVTAPDDLGADLVIRQIQARGVAIHRIDPADLARPGALRMTGVSDGEPLRFTIEDDHRSTLSQSVVSVFWWH
PGLPGGWGQRESRAILEDFLYGLDGTLWVNHPLRAQAARPGPRQLHLASSLGLRTPPALFTNDPDRAAAFATEQGGRVVC
KTLTAHPDRFVQARLVSPEEILAGADHVRQTMCYLQRPVDKTHDIRLTVIGDRMFPCKVTADGAFDWRAAPENDLGFEAV
SASLPLTQKVQKLMQTLGLEYAALDFAVDQGGTWWFLEANPAGQFGFVETSTGMVISRAIADHLVQTALATHVYTPGGGH
RASSGAPWQRGSADV
>gi|1006195033   BAJ29542.1| BAJ29542.1 hypothetical protein KSE_37420 [Kitasatospora setae KM-6054]
MTVLVLTNRLDPTADRVIKGLRARAVGVVRLDPGDLPEGVAIEAEHSGRAWRGRIFTAHHSVLVDDITAVYVRRPNSPRV
LGSPTDPDAYRTYQWAARENHEGLYGVLFGLPGVRWANRPDRNRTAGLKGYQLATAAACGFAVPPTLFGNTVSGARRFVG
AQGEAVYKPLRGAPERGGWQAMALYTRAVSTAELDESVRGAVCQFQRRIRPRYEARVTVVGDRVFTARLDSPTADGAVDW
RQYQGTDQLVTTLIDTPAGLARSIHRYMRVMGLNYGCFDFMVDAADRWWFLECNPSGQYLGVENETGAPVTRAVVDWLAG
APGAGARN
>gi|1503602890 gene_46|GeneMark.hmm|328_aa|-|41820|42806 JNWY01000028.1 Kitasatospora setae strain NRRL B-16185 contig28.1, whole genome shotgun sequence
MTVLVLTNRLDPTADRVIKGLRARAVGVVRLDPGDLPEGVAIEAEHSGRAWRGRIFTAHHSVLVDDITAVYVRRPNSPRV
LGSPTDPDAYRTYQWAARENHEGLYGVLFGLPGVRWANRPDRNRTAGLKGYQLATAAACGFAVPPTLFGNTVSGARRFVG
AQGEAVYKPLRGAPERGGWQAMALYTRAVSTAELDESVRGAVCQFQRRIRPRYEARVTVVGDRVFTARLDSPTADGAVDW
RQYQGTDQLVTTLIDTPAGLARSIHRYMRVMGLNYGCFDFMVDAADRWWFLECNPSGQYLGVENETGAPVTRAVVDWLAG
APGAGARN
>gi|1504059814 gene_6|GeneMark.hmm|318_aa|+|4123|5079 JOFJ01000025.1 Spirillospora albida strain NRRL B-3350 contig25.1, whole genome shotgun sequence
LSGTVLIITDATDYTADLIVADLQARGVGVTRLDPGSGPVHLAATLARGRWRNGLGDEHRAVDLGEVVSVLWRWPTPAPG
HPSIERPARRAWAAREDAAGIFGVLKALPVLWINHPDLAAAANSKPGQLVTATECGLNVPDTIVTTSGEAVRAWACGRDV
LFKAFHAQGADDDAMVTASRVDPDELPDELGAASLFQEIVSGVPVRLTMVGTQPFAVTITGTADLDWRPVQHRLTFARID
VPPDVLRAVHRFMLRYRLEYGAFDFIATDDAWTFLEINPTGMYGFVEIRSGLRITAAICDRLCEAMQSPVSSDAGVGR
>gi|1302476666 gene_172|GeneMark.hmm|311_aa|+|174738|175673 KB907213.1 Actinomadura atramentaria DSM 43919 strain SF2197 genomic scaffold G339DRAFT_scaffold00006.6, whole genome shotgun sequence
MGGTVLIVARPGDPSSDLVVRALRDRGVRVARFDLGDPGVRLTAELSGGRWVGELGDGHRAVLLEDVVAVFWRWPTRAAG
APAVSDPAARRWAGREDSEALHGVLRTLRVRWINHPDRVAVANSKPLQLAAAHAAGLTVPATLITNTARSARHWSADGRA
LYKAFYANGPDDTAMIYAGPVAPASIPPQLHAAGTFQRIINGDHIRVTVAGPRMFAVSIHGATRLDWRGHRDVTYTPVEI
PAPVQDRITRYMTGLGLEYGAFDFIRRTDDWVFLECNPTGMWGFVEFGTAMPITDAIAGRLLDPLDPKPQR
>gi|1504304731 gene_68|GeneMark.hmm|345_aa|-|63594|64631 JOCP01000032.1 Streptomyces rimosus subsp. rimosus strain NRRL WC-3880 contig32.1, whole genome shotgun sequence
VVVEDLVHQAGRPRPVCVVARDADASLNGVVQDLHALGAPVLRFDLASFPERVTLAAQLAGGRIVGTLEADGRRVRLEDI
GAVLWWHPSSPRIRPDGADEGEAEWLSREAAAGLAGTLAALGCLHVNHPDHTDAAQNKPYALAQAAAAGLRVPPVWIGND
VADARRAVDDFGQAVCKSLVSPAVETADGPRALFTSAVEPGDLGENVAAAAHQFQRRINAMYEVRLIMVHGEPFAARLTA
PAHSTDFRAHYDELVYDYIDVPDEVRYGTVRLMSRLHLEYAALDLLVDAQAQWWLVDVNPAGQWGFVEGNLPDLAISAHL
AAVLADPRISLRPGAIRPERTHTHQ
>gi|1115252108   KUJ40327.1| KUJ40327.1 hypothetical protein ADK46_09615 [Streptomyces rimosus subsp. rimosus]
MVVEDLVHQAGRPRPVCVVARDADASLNGVVQDLHALGAPVLRFDLASFPERVTLAAQLAGGRIVGTLEADGRRVRLEDI
GAVLWWHPSSPRIRPDGADEGEAEWLSREAAAGLAGTLAALGCLHVNHPDHTDAAQNKPYALAQAAAAGLRVPPVWIGND
VADARRAVDDFGQAVCKSLVSPAVETADGPRALFTSAVEPGDLGENVAAAAHQFQRRINAMYEVRLIMVHGEPFAARLTA
PAHSTDFRAHYDELVYDYIDVPDEVRYGTVRLMSRLHLEYAALDLLVDAQAQWWLVDVNPAGQWGFVEGNLPDLAISAHL
AAVLADPRISLRPGAIRPERTHTHQ
>gi|1100435774   KOG75078.1| KOG75078.1 hypothetical protein ADK78_13490 [Streptomyces aureofaciens]
MVEDLVHQAGRPRPVCVVARDADASLNGVVQDLHALGAPVLRFDLASFPERVTLAAQLAGGRIVGTLEADGRRVRLEDIG
AVLWWHPSSPRIRPDGADEGEAEWLSREAAAGLAGTLAALGCLHVNHPDHTDAAQNKPYALAQAAAAGLRVPPVWIGNDV
ADARRAVDDFGQAVCKSLVSPAVETADGPRALFTSAVEPGDLGENVAAAAHQFQRRINAMYEVRLIMVHGEPFAARLTAP
AHSTDFRAHYDELVYDYIDVPDEVRYGTVRLMSRLHLEYAALDLLVDAQAQWWLVDVNPAGQWGFVEGNLPDLAISAHLA
AVLADPRISLRPGAIRPERTHTHQ
>gi|1076790724   KEF12150.1| KEF12150.1 hypothetical protein V519_22935 [Streptomyces rimosus R6-500]
MVVEDLVHQAGRPRPVCVVARDADASLNGVVQDLHALGAPVLRFDLASFPERVTLAAQLAGGRIVGTLEADGRRVRLEDI
GAVLWWHPSSPRIRPDGADEGEAEWLSREAAAGLAGTLAALGCLHVNHPDHTDAAQNKPYALAQAAAAGLRVPPVWIGND
VADARRAVDDFGQAVCKSLVSPAVETADGPRALFTSAVEPGDLGENVAAAAHQFQRRINAMYEVRLIMVHGEPFAARLTA
PAHSTDFRAHYDELVYDYIDVPDEVRYGTVRLMSRLHLEYAALDLLVDAQAQWWLVDVNPAGQWGFVEGNLPDLAISAHL
AAVLADPRISLRPGAIRPERTHTHQ
>gi|1032968308   ELQ84858.1| ELQ84858.1 RimK domain-containing protein [Streptomyces rimosus subsp. rimosus ATCC 10970]
MVVEDLVHQAGRPRPVCVVARDADASLNGVVQDLHALGAPVLRFDLASFPERVTLAAQLAGGRIVGTLEADGRRVRLEDI
GAVLWWHPSSPRIRPDGADEGEAEWLSREAAAGLAGTLAALGCLHVNHPDHTDAAQNKPYALAQAAAAGLRVPPVWIGND
VADARRAVDDFGQAVCKSLVSPAVETADGPRALFTSAVEPGDLGENVAAAAHQFQRRINAMYEVRLIMVHGEPFAARLTA
PAHSTDFRAHYDELVYDYIDVPDEVRYGTVRLMSRLHLEYAALDLLVDAQAQWWLVDVNPAGQWGFVEGNLPDLAISAHL
AAVLADPRISLRPGAIRPERTHTHQ
>gi|1504242010 gene_67|GeneMark.hmm|345_aa|-|63514|64551 JOBT01000164.1 Streptomyces rimosus subsp. rimosus strain NRRL WC-3874 contig26.4, whole genome shotgun sequence
VVVEDLVHQAGRPRPVCVVARDADASLNGVVQDLHALGAPVLRFDLASFPERVTLAAQLAGGRIVGTLEADGRRVRLEDI
GAVLWWHPSSPRIRPDGADEGEAEWLSREAAAGLAGTLAALGCLHVNHPDHTDAAQNKPYALAQAAAAGLRVPPVWIGND
VADARRAVDDFGQAVCKSLVSPAVETADGPRALFTSAVEPGDLGENVAAAAHQFQRRINAMYEVRLIMVHGEPFAARLTA
PAHSTDFRAHYDELVYDYIDVPDEVRYGTVRLMSRLHLEYAALDLLVDAQAQWWLVDVNPAGQWGFVEGNLPDLAISAHL
AAVLADPRISLRPGAIRPERTHTHQ
>gi|1504915446 gene_68|GeneMark.hmm|345_aa|-|63596|64633 JOBN01000021.1 Streptomyces rimosus subsp. rimosus strain NRRL WC-3925 contig21.1, whole genome shotgun sequence
VVVEDLVHQAGRPRPVCVVARDADASLNGVVQDLHALGAPVLRFDLASFPERVTLAAQLAGGRIVGTLEADGRRVRLEDI
GAVLWWHPSSPRIRPDGADEGEAEWLSREAAAGLAGTLAALGCLHVNHPDHTDAAQNKPYALAQAAAAGLRVPPVWIGND
VADARRAVDDFGQAVCKSLVSPAVETADGPRALFTSAVEPGDLGENVAAAAHQFQRRINAMYEVRLIMVHGEPFAARLTA
PAHSTDFRAHYDELVYDYIDVPDEVRYGTVRLMSRLHLEYAALDLLVDAQAQWWLVDVNPAGQWGFVEGNLPDLAISAHL
AAVLADPRISLRPGAIRPERTHTHQ
>gi|1504288783 gene_145|GeneMark.hmm|345_aa|+|146852|147889 JOCN01000023.1 Streptomyces lavendulae subsp. lavendulae strain NRRL WC-3532 contig23.1, whole genome shotgun sequence
VVVEDLVHQAGRPRPVCVVARDADASLNGVVQDLHALGAPVLRFDLASFPERVTLAAQLAGGRIVGTLEADGRRVRLEDI
GAVLWWHPSSPRIRPDGADEGEAEWLSREAAAGLAGTLAALGCLHVNHPDHTDAAQNKPYALAQAAAAGLRVPPVWIGND
VADARRAVDDFGQAVCKSLVSPAVETADGPRALFTSAVEPGDLGENVAAAAHQFQRRINAMYEVRLIMVHGEPFAARLTA
PAHSTDFRAHYDELVYDYIDVPDEVRYGTVRLMSRLHLEYAALDLLVDAQAQWWLVDVNPAGQWGFVEGNLPDLAISAHL
AAVLADPRISLRPGAIRPERTHTHQ
>gi|1504064105 gene_68|GeneMark.hmm|345_aa|-|63596|64633 JOFM01000020.1 Streptomyces capuensis strain NRRL B-3501 contig20.1, whole genome shotgun sequence
VVVEDLVHQAGRPRPVCVVARDADASLNGVVQDLHALGAPVLRFDLASFPERVTLAAQLAGGRIVGTLEADGRRVRLEDI
GAVLWWHPSSPRIRPDGADEGEAEWLSREAAAGLAGTLAALGCLHVNHPDHTDAAQNKPYALAQAAAAGLRVPPVWIGND
VADARRAVDDFGQAVCKSLVSPAVETADGPRALFTSAVEPGDLGENVAAAAHQFQRRINAMYEVRLIMVHGEPFAARLTA
PAHSTDFRAHYDELVYDYIDVPDEVRYGTVRLMSRLHLEYAALDLLVDAQAQWWLVDVNPAGQWGFVEGNLPDLAISAHL
AAVLADPRISLRPGAIRPERTHTHQ
>gi|1505098180 gene_145|GeneMark.hmm|345_aa|+|146738|147775 JOEO01000023.1 Streptomyces rimosus subsp. rimosus strain NRRL B-2626 contig23.1, whole genome shotgun sequence
VVVEDLVHQAGRPRPVCVVARDADASLNGVVQDLHALGAPVLRFDLASFPERVTLAAQLAGGRIVGTLEADGRRVRLEDI
GAVLWWHPSSPRIRPDGADEGEAEWLSREAAAGLAGTLAALGCLHVNHPDHTDAAQNKPYALAQAAAAGLRVPPVWIGND
VADARRAVDDFGQAVCKSLVSPAVETADGPRALFTSAVEPGDLGENVAAAAHQFQRRINAMYEVRLIMVHGEPFAARLTA
PAHSTDFRAHYDELVYDYIDVPDEVRYGTVRLMSRLHLEYAALDLLVDAQAQWWLVDVNPAGQWGFVEGNLPDLAISAHL
AAVLADPRISLRPGAIRPERTHTHQ
>gi|1504961443 gene_68|GeneMark.hmm|345_aa|-|63596|64633 JOCL01000024.1 Streptomyces rimosus subsp. rimosus strain NRRL WC-3877 contig24.1, whole genome shotgun sequence
VVVEDLVHQAGRPRPVCVVARDADASLNGVVQDLHALGAPVLRFDLASFPERVTLAAQLAGGRIVGTLEADGRRVRLEDI
GAVLWWHPSSPRIRPDGADEGEAEWLSREAAAGLAGTLAALGCLHVNHPDHTDAAQNKPYALAQAAAAGLRVPPVWIGND
VADARRAVDDFGQAVCKSLVSPAVETADGPRALFTSAVEPGDLGENVAAAAHQFQRRINAMYEVRLIMVHGEPFAARLTA
PAHSTDFRAHYDELVYDYIDVPDEVRYGTVRLMSRLHLEYAALDLLVDAQAQWWLVDVNPAGQWGFVEGNLPDLAISAHL
AAVLADPRISLRPGAIRPERTHTHQ
>gi|1505115087 gene_68|GeneMark.hmm|345_aa|-|63596|64633 JOET01000022.1 Streptomyces rimosus subsp. rimosus strain NRRL B-2661 contig22.1, whole genome shotgun sequence
VVVEDLVHQAGRPRPVCVVARDADASLNGVVQDLHALGAPVLRFDLASFPERVTLAAQLAGGRIVGTLEADGRRVRLEDI
GAVLWWHPSSPRIRPDGADEGEAEWLSREAAAGLAGTLAALGCLHVNHPDHTDAAQNKPYALAQAAAAGLRVPPVWIGND
VADARRAVDDFGQAVCKSLVSPAVETADGPRALFTSAVEPGDLGENVAAAAHQFQRRINAMYEVRLIMVHGEPFAARLTA
PAHSTDFRAHYDELVYDYIDVPDEVRYGTVRLMSRLHLEYAALDLLVDAQAQWWLVDVNPAGQWGFVEGNLPDLAISAHL
AAVLADPRISLRPGAIRPERTHTHQ
>gi|1503672530 gene_4|GeneMark.hmm|345_aa|+|1217|2254 JNXX01003009.1 Streptomyces rimosus subsp. rimosus strain NRRL B-2659 contig111.7, whole genome shotgun sequence
VVVEDLVHQAGRPRPVCVVARDADASLNGVVQDLHALGAPVLRFDLASFPERVTLAAQLAGGRIVGTLEADGRRVRLEDI
GAVLWWHPSSPRIRPDGADEGEAEWLSREAAAGLAGTLAALGCLHVNHPDHTDAAQNKPYALAQAAAAGLRVPPVWIGND
VADARRAVDDFGQAVCKSLVSPAVETADGPRALFTSAVEPGDLGENVAAAAHQFQRRINAMYEVRLIMVHGEPFAARLTA
PAHSTDFRAHYDELVYDYIDVPDEVRYGTVRLMSRLHLEYAALDLLVDAQAQWWLVDVNPAGQWGFVEGNLPDLAISAHL
AAVLADPRISLRPGAIRPERTHTHQ
>gi|1503733521 gene_68|GeneMark.hmm|345_aa|-|63596|64633 JNYR01000025.1 Streptomyces rimosus subsp. rimosus strain NRRL ISP-5260 contig25.1, whole genome shotgun sequence
VVVEDLVHQAGRPRPVCVVARDADASLNGVVQDLHALGAPVLRFDLASFPERVTLAAQLAGGRIVGTLEADGRRVRLEDI
GAVLWWHPSSPRIRPDGADEGEAEWLSREAAAGLAGTLAALGCLHVNHPDHTDAAQNKPYALAQAAAAGLRVPPVWIGND
VADARRAVDDFGQAVCKSLVSPAVETADGPRALFTSAVEPGDLGENVAAAAHQFQRRINAMYEVRLIMVHGEPFAARLTA
PAHSTDFRAHYDELVYDYIDVPDEVRYGTVRLMSRLHLEYAALDLLVDAQAQWWLVDVNPAGQWGFVEGNLPDLAISAHL
AAVLADPRISLRPGAIRPERTHTHQ
>gi|1504930761 gene_68|GeneMark.hmm|345_aa|-|63596|64633 JOBS01000022.1 Streptomyces rimosus subsp. rimosus strain NRRL WC-3558 contig22.1, whole genome shotgun sequence
VVVEDLVHQAGRPRPVCVVARDADASLNGVVQDLHALGAPVLRFDLASFPERVTLAAQLAGGRIVGTLEADGRRVRLEDI
GAVLWWHPSSPRIRPDGADEGEAEWLSREAAAGLAGTLAALGCLHVNHPDHTDAAQNKPYALAQAAAAGLRVPPVWIGND
VADARRAVDDFGQAVCKSLVSPAVETADGPRALFTSAVEPGDLGENVAAAAHQFQRRINAMYEVRLIMVHGEPFAARLTA
PAHSTDFRAHYDELVYDYIDVPDEVRYGTVRLMSRLHLEYAALDLLVDAQAQWWLVDVNPAGQWGFVEGNLPDLAISAHL
AAVLADPRISLRPGAIRPERTHTHQ
>gi|1503559402 gene_68|GeneMark.hmm|345_aa|-|63596|64633 JNWP01000020.1 Streptomyces capuensis strain NRRL B-12337 contig20.1, whole genome shotgun sequence
VVVEDLVHQAGRPRPVCVVARDADASLNGVVQDLHALGAPVLRFDLASFPERVTLAAQLAGGRIVGTLEADGRRVRLEDI
GAVLWWHPSSPRIRPDGADEGEAEWLSREAAAGLAGTLAALGCLHVNHPDHTDAAQNKPYALAQAAAAGLRVPPVWIGND
VADARRAVDDFGQAVCKSLVSPAVETADGPRALFTSAVEPGDLGENVAAAAHQFQRRINAMYEVRLIMVHGEPFAARLTA
PAHSTDFRAHYDELVYDYIDVPDEVRYGTVRLMSRLHLEYAALDLLVDAQAQWWLVDVNPAGQWGFVEGNLPDLAISAHL
AAVLADPRISLRPGAIRPERTHTHQ
>gi|1503516322 gene_68|GeneMark.hmm|345_aa|-|63596|64633 JNYK01000019.1 Streptomyces rimosus subsp. rimosus strain NRRL B-8076 contig19.1, whole genome shotgun sequence
VVVEDLVHQAGRPRPVCVVARDADASLNGVVQDLHALGAPVLRFDLASFPERVTLAAQLAGGRIVGTLEADGRRVRLEDI
GAVLWWHPSSPRIRPDGADEGEAEWLSREAAAGLAGTLAALGCLHVNHPDHTDAAQNKPYALAQAAAAGLRVPPVWIGND
VADARRAVDDFGQAVCKSLVSPAVETADGPRALFTSAVEPGDLGENVAAAAHQFQRRINAMYEVRLIMVHGEPFAARLTA
PAHSTDFRAHYDELVYDYIDVPDEVRYGTVRLMSRLHLEYAALDLLVDAQAQWWLVDVNPAGQWGFVEGNLPDLAISAHL
AAVLADPRISLRPGAIRPERTHTHQ
>gi|1503894677 gene_68|GeneMark.hmm|345_aa|-|63596|64633 JOCC01000023.1 Streptomyces sp. NRRL WC-3702 contig23.1, whole genome shotgun sequence
VVVEDLVHQAGRPRPVCVVARDADASLNGVVQDLHALGAPVLRFDLASFPERVTLAAQLAGGRIVGTLEADGRRVRLEDI
GAVLWWHPSSPRIRPDGADEGEAEWLSREAAAGLAGTLAALGCLHVNHPDHTDAAQNKPYALAQAAAAGLRVPPVWIGND
VADARRAVDDFGQAVCKSLVSPAVETADGPRALFTSAVEPGDLGENVAAAAHQFQRRINAMYEVRLIMVHGEPFAARLTA
PAHSTDFRAHYDELVYDYIDVPDEVRYGTVRLMSRLHLEYAALDLLVDAQAQWWLVDVNPAGQWGFVEGNLPDLAISAHL
AAVLADPRISLRPGAIRPERTHTHQ
>gi|1504295838 gene_68|GeneMark.hmm|345_aa|-|63596|64633 JOCO01000019.1 Streptomyces rimosus subsp. rimosus strain NRRL WC-3882 contig19.1, whole genome shotgun sequence
VVVEDLVHQAGRPRPVCVVARDADASLNGVVQDLHALGAPVLRFDLASFPERVTLAAQLAGGRIVGTLEADGRRVRLEDI
GAVLWWHPSSPRIRPDGADEGEAEWLSREAAAGLAGTLAALGCLHVNHPDHTDAAQNKPYALAQAAAAGLRVPPVWIGND
VADARRAVDDFGQAVCKSLVSPAVETADGPRALFTSAVEPGDLGENVAAAAHQFQRRINAMYEVRLIMVHGEPFAARLTA
PAHSTDFRAHYDELVYDYIDVPDEVRYGTVRLMSRLHLEYAALDLLVDAQAQWWLVDVNPAGQWGFVEGNLPDLAISAHL
AAVLADPRISLRPGAIRPERTHTHQ
>gi|1504967258 gene_34|GeneMark.hmm|345_aa|-|34655|35692 JOCR01000020.1 Streptomyces rimosus subsp. rimosus strain NRRL WC-3900 contig20.1, whole genome shotgun sequence
VVVEDLVHQAGRPRPVCVVARDADASLNGVVQDLHALGAPVLRFDLASFPERVTLAAQLAGGRIVGTLEADGRRVRLEDI
GAVLWWHPSSPRIRPDGADEGEAEWLSREAAAGLAGTLAALGCLHVNHPDHTDAAQNKPYALAQAAAAGLRVPPVWIGND
VADARRAVDDFGQAVCKSLVSPAVETADGPRALFTSAVEPGDLGENVAAAAHQFQRRINAMYEVRLIMVHGEPFAARLTA
PAHSTDFRAHYDELVYDYIDVPDEVRYGTVRLMSRLHLEYAALDLLVDAQAQWWLVDVNPAGQWGFVEGNLPDLAISAHL
AAVLADPRISLRPGAIRPERTHTHQ
>gi|1505141108 gene_68|GeneMark.hmm|345_aa|-|63596|64633 JOEX01000028.1 Streptomyces lavendulae subsp. lavendulae strain NRRL B-2775 contig28.1, whole genome shotgun sequence
VVVEDLVHQAGRPRPVCVVARDADASLNGVVQDLHALGAPVLRFDLASFPERVTLAAQLAGGRIVGTLEADGRRVRLEDI
GAVLWWHPSSPRIRPDGADEGEAEWLSREAAAGLAGTLAALGCLHVNHPDHTDAAQNKPYALAQAAAAGLRVPPVWIGND
VADARRAVDDFGQAVCKSLVSPAVETADGPRALFTSAVEPGDLGENVAAAAHQFQRRINAMYEVRLIMVHGEPFAARLTA
PAHSTDFRAHYDELVYDYIDVPDEVRYGTVRLMSRLHLEYAALDLLVDAQAQWWLVDVNPAGQWGFVEGNLPDLAISAHL
AAVLADPRISLRPGAIRPERTHTHQ
>gi|1504271436 gene_68|GeneMark.hmm|345_aa|-|63596|64633 JOCH01000019.1 Streptomyces sp. NRRL WC-3703 contig19.1, whole genome shotgun sequence
VVVEDLVHQAGRPRPVCVVARDADASLNGVVQDLHALGAPVLRFDLASFPERVTLAAQLAGGRIVGTLEADGRRVRLEDI
GAVLWWHPSSPRIRPDGADEGEAEWLSREAAAGLAGTLAALGCLHVNHPDHTDAAQNKPYALAQAAAAGLRVPPVWIGND
VADARRAVDDFGQAVCKSLVSPAVETADGPRALFTSAVEPGDLGENVAAAAHQFQRRINAMYEVRLIMVHGEPFAARLTA
PAHSTDFRAHYDELVYDYIDVPDEVRYGTVRLMSRLHLEYAALDLLVDAQAQWWLVDVNPAGQWGFVEGNLPDLAISAHL
AAVLADPRISLRPGAIRPERTHTHQ
>gi|1504280768 gene_68|GeneMark.hmm|345_aa|-|63596|64633 JOCM01000019.1 Streptomyces rimosus subsp. rimosus strain NRRL WC-3876 contig19.1, whole genome shotgun sequence
VVVEDLVHQAGRPRPVCVVARDADASLNGVVQDLHALGAPVLRFDLASFPERVTLAAQLAGGRIVGTLEADGRRVRLEDI
GAVLWWHPSSPRIRPDGADEGEAEWLSREAAAGLAGTLAALGCLHVNHPDHTDAAQNKPYALAQAAAAGLRVPPVWIGND
VADARRAVDDFGQAVCKSLVSPAVETADGPRALFTSAVEPGDLGENVAAAAHQFQRRINAMYEVRLIMVHGEPFAARLTA
PAHSTDFRAHYDELVYDYIDVPDEVRYGTVRLMSRLHLEYAALDLLVDAQAQWWLVDVNPAGQWGFVEGNLPDLAISAHL
AAVLADPRISLRPGAIRPERTHTHQ
>gi|1101354670   KOT41873.1| KOT41873.1 hypothetical protein ADK84_10520 [Streptomyces sp. NRRL WC-3701]
MHALGAPVLRFDLASFPERVTLAAQLAGGRIVGTLEADGRRVRLEDIGAVLWWHPSSPRIRPDGADEGEAEWLSREAAAG
LAGTLAALGCLHVNHPDHTDAAQNKPYALAQAAAAGLRVPPVWIGNDVADARRAVDDFGQAVCKSLVSPAVETADGPRAL
FTSAVEPGDLGENVAAAAHQFQRRINAMYEVRLIMVHGEPFAARLTAPAHSTDFRAHYDELVYDYIDVPDEVRYGTVRLM
SRLHLEYAALDLLVDAQAQWWLVDVNPAGQWGFVEGNLPDLAISAHLAAVLADPRISLRPGAIRPERTHTHQ
>gi|1101458445   KOT90672.1| KOT90672.1 hypothetical protein ADK48_03310 [Streptomyces rimosus subsp. rimosus]
MHALGAPVLRFDLASFPERVTLAAQLAGGRIVGTLEADGRRVRLEDIGAVLWWHPSSPRIRPDGADEGEAEWLSREAAAG
LAGTLAALGCLHVNHPDHTDAAQNKPYALAQAAAAGLRVPPVWIGNDVADARRAVDDFGQAVCKSLVSPAVETADGPRAL
FTSAVEPGDLGENVAAAAHQFQRRINAMYEVRLIMVHGEPFAARLTAPAHSTDFRAHYDELVYDYIDVPDEVRYGTVRLM
SRLHLEYAALDLLVDAQAQWWLVDVNPAGQWGFVEGNLPDLAISAHLAAVLADPRISLRPGAIRPERTHTHQ
>gi|1101383299   KOT69973.1| KOT69973.1 hypothetical protein ADK45_05345 [Streptomyces rimosus subsp. rimosus]
MHALGAPVLRFDLASFPERVTLAAQLAGGRIVGTLEADGRRVRLEDIGAVLWWHPSSPRIRPDGADEGEAEWLSREAAAG
LAGTLAALGCLHVNHPDHTDAAQNKPYALAQAAAAGLRVPPVWIGNDVADARRAVDDFGQAVCKSLVSPAVETADGPRAL
FTSAVEPGDLGENVAAAAHQFQRRINAMYEVRLIMVHGEPFAARLTAPAHSTDFRAHYDELVYDYIDVPDEVRYGTVRLM
SRLHLEYAALDLLVDAQAQWWLVDVNPAGQWGFVEGNLPDLAISAHLAAVLADPRISLRPGAIRPERTHTHQ
>gi|1101368234   KOT67366.1| KOT67366.1 hypothetical protein ADK44_03690 [Streptomyces rimosus subsp. rimosus]
MHALGAPVLRFDLASFPERVTLAAQLAGGRIVGTLEADGRRVRLEDIGAVLWWHPSSPRIRPDGADEGEAEWLSREAAAG
LAGTLAALGCLHVNHPDHTDAAQNKPYALAQAAAAGLRVPPVWIGNDVADARRAVDDFGQAVCKSLVSPAVETADGPRAL
FTSAVEPGDLGENVAAAAHQFQRRINAMYEVRLIMVHGEPFAARLTAPAHSTDFRAHYDELVYDYIDVPDEVRYGTVRLM
SRLHLEYAALDLLVDAQAQWWLVDVNPAGQWGFVEGNLPDLAISAHLAAVLADPRISLRPGAIRPERTHTHQ
>gi|1101346764   KOT44026.1| KOT44026.1 hypothetical protein ADK42_06310 [Streptomyces rimosus subsp. rimosus]
MHALGAPVLRFDLASFPERVTLAAQLAGGRIVGTLEADGRRVRLEDIGAVLWWHPSSPRIRPDGADEGEAEWLSREAAAG
LAGTLAALGCLHVNHPDHTDAAQNKPYALAQAAAAGLRVPPVWIGNDVADARRAVDDFGQAVCKSLVSPAVETADGPRAL
FTSAVEPGDLGENVAAAAHQFQRRINAMYEVRLIMVHGEPFAARLTAPAHSTDFRAHYDELVYDYIDVPDEVRYGTVRLM
SRLHLEYAALDLLVDAQAQWWLVDVNPAGQWGFVEGNLPDLAISAHLAAVLADPRISLRPGAIRPERTHTHQ
>gi|1101380744   KOT71135.1| KOT71135.1 hypothetical protein ADK47_32525 [Streptomyces rimosus subsp. rimosus]
MHALGAPVLRFDLASFPERVTLAAQLAGGRIVGTLEADGRRVRLEDIGAVLWWHPSSPRIRPDGADEGEAEWLSREAAAG
LAGTLAALGCLHVNHPDHTDAAQNKPYALAQAAAAGLRVPPVWIGNDVADARRAVDDFGQAVCKSLVSPAVETADGPRAL
FTSAVEPGDLGENVAAAAHQFQRRINAMYEVRLIMVHGEPFAARLTAPAHSTDFRAHYDELVYDYIDVPDEVRYGTVRLM
SRLHLEYAALDLLVDAQAQWWLVDVNPAGQWGFVEGNLPDLAISAHLAAVLADPRISLRPGAIRPERTHTHQ
>gi|1505336130 gene_86|GeneMark.hmm|346_aa|+|108351|109391 JOJJ01000015.1 Streptomyces rimosus subsp. rimosus strain NRRL WC-3929 contig15.1, whole genome shotgun sequence
VVVDDLVRQAGRPRPVCVVASDADASLNGVVQELHALGAPVLRFDLASFPERVTLAAQLAGGRIVGTLEADGRRVRLEDI
GAVLWWHPSTPCIRPGDGLEKCEAEWLSREAAAGLAGTLAALGCLHVNHPDHTYAAQNKPYALAQAAAAGLRVPPVWIGN
DVADARRTVDDFGQAVCKSLVSPAIEAADGPRALFTSAVKPGDLGESVAAAAHQFQRRINAMYEVRLIMVHGEPFAARLT
APAHSTDFRAHYDELVYDYIDVPDEVRYGAVRLMSSLHLEYAAVDLLVDAQAQWWLVDVNPVGQWGFVEGHLPELAISAQ
LAAALADPCISLRRRAAQPAHAHIHH
>gi|1504218563 gene_143|GeneMark.hmm|346_aa|-|142896|143936 JOBP01000014.1 Streptomyces rimosus subsp. rimosus strain NRRL WC-3930 contig14.1, whole genome shotgun sequence
VVVDDLVRQAGRPRPVCVVASDADASLNGVVQELHALGAPVLRFDLASFPERVTLAAQLAGGRIVGTLEADGRRVRLEDI
GAVLWWHPSTPCIRPGDGLEKCEAEWLSREAAAGLAGTLAALGCLHVNHPDHTYAAQNKPYALAQAAAAGLRVPPVWIGN
DVADARRTVDDFGQAVCKSLVSPAIEAADGPRALFTSAVKPGDLGESVAAAAHQFQRRINAMYEVRLIMVHGEPFAARLT
APAHSTDFRAHYDELVYDYIDVPDEVRYGAVRLMSSLHLEYAAVDLLVDAQAQWWLVDVNPVGQWGFVEGHLPELAISAQ
LAAALADPCISLRRRAAQPAHAHIHH
>gi|1503773828 gene_3|GeneMark.hmm|370_aa|-|893|2005 JNXZ01002770.1 Streptomyces rimosus subsp. pseudoverticillatus strain NRRL B-3698 contig868.1, whole genome shotgun sequence
VVVDDLVRQAGRPRPVCVVARDADASLNGVVQELHALGAPVLRFDLASFPERVTLAAQLAGGRIVGTLEADGRRVRLEDI
GAVLWWHPSTPCIRPGDGLEECEAEWLSREAAAGLAGTLAALGCLHVNHPDHTYAARNKPYALAQAAAAGLRVPPVWIGN
DVADARRTVDDFGQAVCKSLVSPAIEAADGPRALFTSAVKPGDLGESVAAAAHQFQRRINAMYEVRLIMVHGEPFAARLT
APAHSTDFRAHYDELVYDYIDVPDEVRYGAVRLMSSLHLEYAALDLLVDAQAQWWLVDVNPAGQWGFVEGHLPELAISAQ
LAAALADPRISVRRRAAQPARTHTHQSEAPCIRDTTSPTRPRSASAGRDC
>gi|1503119060 gene_17|GeneMark.hmm|343_aa|-|16750|17781 KL571071.1 Streptomyces monomycini strain NRRL B-24309 genomic scaffold P063_Doro1_scaffold23, whole genome shotgun sequence
VVVDHLVAQAGRPRPVCVVARDDDASLNHVVQDLYALGAPVIRFDLASFPDRVTLAAQLAGGHIVGTLEADGRRVQLEDI
GAVLWWHPSRPRISPEGLDEGQAEWLSREAAAGLAGTLAALDCLHVNHPVHTDAAQNKPYALVQAAAAGLRVPPTWIGND
AADARRAVGDFGQTVCKSLVAPGVETADGPLAFYTSPVAPGDLDEGVGTAAHQFQQRIHAMYEIRLIVVNGHLFAARLTA
LARSTDFRAHYDELVYDYTDVPGEVRSGVHRLMHRLHLWYAALDLLVDTQHQWWLVDVNPAGQWGFVERHLPDLTISARL
AAALADTRIRRRRVPASLPECTP
>gi|1505402349 gene_4|GeneMark.hmm|292_aa|-|2190|3068 KL585658.1 Streptomyces thermotolerans strain NRRL WC-3628 genomic scaffold P228_Doro1_scaffold184, whole genome shotgun sequence
PQHAHLDAAFHDGRWTGYLTTDYWTLPLEHIGAIWWWHPGRPDLDPTDMAPSEAAWARDEALAGLAGVLTAVECVHLNHP
SATRASQSKPDALRQAARCGLAVPATWIGNDPPASVRFTQQAPAAVCKSLVAPLLTYPDGTHRHFHTSPVTASDLDTSIA
RTAHQLQQAIATQYAVRLTVVDQHMFAARIDAHSPAAQADWRSDYDALTYSHTTLPDSVRASVRRLMRYYRLVYAAIDLL
VDSQGTHWFVDLNAAGQHDWIGKELPDLHIAEAIARLLARGPAPDRRLHRIA
>gi|1504819427 gene_1|GeneMark.hmm|219_aa|+|1|660 JOJI01000194.1 Streptomyces sp. NRRL WC-3773 contig194.1, whole genome shotgun sequence
CVHLNHPSATRASQSKPDALRQAARCGLAVPATWIGNDPPASVRFTQQAPAAVCKSLVAPLLTYPDGTRRHFHTSPVTAS
DLDTSIARTAHQLQQAIATQYAVRLTVVDQHMFAARIDAHSPAAQADWRSDYDALTYSHTTLPDSVRASVRRLMRYYRLV
YAAIDLLVDSQGTHWFVDLNAAGQHDWIGKELPDLHIAEAIARLLARGPAPDRRLHRIA
>gi|1504818960 gene_24|GeneMark.hmm|152_aa|+|17693|18148 JOJI01000094.1 Streptomyces sp. NRRL WC-3773 contig94.1, whole genome shotgun sequence
MTHARQAGPGRPVCIFTTDTDCTADRIVWHLNQLGAPAHRMDLADFPQHAHLDAAFHDGRWTGYLTTDYWTLPLEHIGAI
WWWHPGRPDLDPTDMAPSEAAWARDEALAGLAGVLTAVECVHLNHPSATRASQSKPDALRQAARCGLAVPAT
>gi|1504815664 gene_93|GeneMark.hmm|154_aa|+|100904|101365 JOJI01000028.1 Streptomyces sp. NRRL WC-3773 contig28.1, whole genome shotgun sequence
LLTTHAGQAGQGRPVCILTSDTDCTADRIVWHLNQLGAPVYRMDLADFPQHAHLDAAFHDGRWTGYLTTDYWTLPLEDIG
AIWWWHPGRPDLDPTGMAPSEADWARDEALAGLAGVLTAVDCVHLNHPSATRASQSKPDALRQAARCGLAVPAT
>gi|1503902485 gene_18|GeneMark.hmm|339_aa|+|11012|12031 JOBW01000015.1 Streptomyces rimosus subsp. rimosus strain NRRL WC-3924 contig15.1, whole genome shotgun sequence
LLTHTVQAGRGRPVCILTTDTDCTADRIVWHLDRLGAPVHRMDLADFPQRARLDAAFHDGRWTGYLTTDYWTLPLEDIGA
IWWWHPGRPDLDPTGMAPSETAWARDEALAGLVGVLAAVDCFHLNHPSSTRASQAKPDALRQAARCGLAVPATWIGNDPP
ASIRFTQQAPATVCKSLVAPLLTYPDGTRRSLHTTPVTASDLDTSIARTAHQLQQAIATRYAIRLTVVGSQMFAARIDAH
SPAAQADWRSDYDALTYSHTTLPDSVRTGVRRLMRHYRLTYAAIDLLVDDQGTHWFVDLNAAGQHDWIGKELPDLHIAEA
IAHLLAHGSAPDQHLLETA
>gi|1505250957 gene_60|GeneMark.hmm|335_aa|-|53894|54901 JOHT01000029.1 Streptomyces sp. NRRL F-5053 contig29.1, whole genome shotgun sequence
VLTTAPLTQTGRQRPVCVITQDTDIAADRLMLHLTELGTPVLRFDLADFPEHASLEATVARGRGWTGTLTVRGRTIALEE
IGAILWWHPGRSRITTSGLSAAEAQWLSTESAAGIVGVLAGLDCLHVNSPAATMAAQLKGSVLARAVACGLDVPATWIGN
SLAAAVRFAEQRSMVCKALTVPAIDHADGSSSSLHTTPVTASALGPSLALGAHQFQEAITKQFEVRLIVVGAELLAARID
AHSDAARIDFRRDYGALTYAHVTVPDPVREGVLALMAHYGLSYAASDLLVDDDDRWWLVDLNPAGQYDWLQHVLPDLGIS
ASLARLLTYGGHHAR
>gi|1505239605 gene_3|GeneMark.hmm|333_aa|-|1362|2363 JOHL01000012.1 Streptomyces sp. NRRL F-5527 contig12.1, whole genome shotgun sequence
VVEDYRAQTTRRPPICVVTAQGDVTADRVILELNRIDADVLRIDLADFPHRARLDATASGAGWTGTLTAHGRSVRLEEIS
AVWWWHPTPATVEAGTSAAESEWASREANAGLAGVLAALDCRHVNHPALTHAAQNKADVLPQAGRHGLNVPATWIGNHPA
SAVGFAATSPHGTVCKSLVSPGIAYPDGSHGAFYTRPVEVSELDDSIALTAHQLQNAIVKQFEVRLVVVGSEMYAARIDA
HSDAARADFRADYEALTYRVVDVPDTVRKGVAGLMDHYGLLYAAIDLLVDPEDEWWLIDLNPAGQHDWLQKELPGLTISA
GIANLLTRPLARP
>gi|1204345613 gene_26|GeneMark.hmm|327_aa|-|24491|25474 ALAP01000097.1 Streptomyces sp. AA1529 contig00097, whole genome shotgun sequence
VVVLTSADDLAADKVILELGKLGTPVLRFDPARQPVTLAAGHGPAGWHGTLSTGAHHVCLEDIGAVWWWHPSPLTHTSLR
PRDIRDWAQRETVAGLTGVLHALPCLHLNHPERVTAAQNKAGVLARAAECGLRVPATWIGNSYPSAARFASGSPGELVGK
ALASPQISLPDGSARTFFTTSLPPDGLDETVESAVHQFQRRIDKVYEVRLTVIGSSMFPVRIDTHSARARGDFRADYESL
SYSVIPLPAEVRQGIADLMDSYGLAYATVDLLVDGDGTWWLVDLNPAGRWSWLETALPDLGVTTALARLLGGTLSPLRND
RAVEARG
>gi|1505145430 gene_310|GeneMark.hmm|338_aa|+|358813|359829 JOEZ01000003.1 Streptomyces anulatus strain NRRL B-2873 contig3.1, whole genome shotgun sequence
VSPIQTDGDTVLVVTARNSDTGDAVTLALQGLGVRTVRFDLADLGRTVSVSARCDAGQWQGSLTVRSRVTKLRDVWSVFW
CHPTPPQVWVDGMTQAQMQWASQEALAGLAWVLGTLDCLHVNRPSDIRRAQIKAGVIAAAERAGLTVPPTWIGSLPSGAR
RFNLGAPDGIVTKRLTVPQITEGDHRVRPLYTTLVVDSDLDAVATGITHFQHRVVTDYAVRAHTIGTRTIAVRIDARATV
GRRDWRATPESLISTPITLPAPVEDALIALVQCYGFPYAASDLLVDSRGRWYFVDLNPAGQYRWLENELPDLGITQALAQ
LLAGEAERPRRNGLTAAA
>gi|1503651024 gene_161|GeneMark.hmm|338_aa|+|179516|180532 JNXS01000004.1 Streptomyces anulatus strain NRRL B-3362 contig4.1, whole genome shotgun sequence
VSPIQTDGDTVLVVTARNSDTGDAVTLALQGLGVRTVRFDLADLGRTVSVSARCDAGQWQGSLTVRSRVTKLRDVWSVFW
CHPTPPQVWVDGMTQAQMQWASQEALAGLAWVLGTLDCLHVNRPSDIRRAQIKAGVIAAAERAGLTVPPTWIGSLPSGAR
RFNLGAPDGIVTKRLTVPQITEGDHRVRPLYTTLVVDSDLDAVATGITHFQHRVVTDYAVRAHTIGTRTIAVRIDARATV
GRRDWRATPESLISTPITLPAPVEDALIALVQCYGFPYAASDLLVDSRGRWYFVDLNPAGQYRWLENELPDLGITQALAQ
LLAGEAERPRRNGLTAAA
>gi|1097597982   KND25565.1| KND25565.1 hypothetical protein IQ60_30225 [Streptomyces europaeiscabiei]
MSPVRTDGDTVLVITDRDSDTGDAVTLALQDLGVRIVRFDLADLGRTVSVSARCDGGRWQGSLTVRSRVTKLCDVRSVFW
CHPTPPRVWVDGMTQAQTQWASPEALAGLAGVLGTLECLHVNHPSDIRRAQIKAGVVAAAERAGLTVPATWIGSLPSGAR
RFNLGAPDGIVTKTLTIPQITEDDHHVRPLYTTLVVDSDLDAVATGITHLQHRVLTDYAVRAHTIGTRTIAVRIDAHTMA
GRTDWRAAPESLTYTPIPLPTAVEDALNALVQGYGLSYAASDLLVDSHGKWYFVDCNPAGQYRWLENELPDLGITQALAQ
LLAGGAERPRRNGLTAAA
>gi|1504486206 gene_95|GeneMark.hmm|338_aa|+|109398|110414 JOGA01000018.1 Streptomyces griseus subsp. griseus strain NRRL F-5144 contig18.1, whole genome shotgun sequence
VSPVRTDGDTVLVITDRDSDTGDAVTLALQVLGVRIVRFDLADLGRTVSVSARCDNGLWQGSLTVRSRVTELRAVRSVFW
CHPTPPRVWVDGMTQAQTQWASQEALAGLAGVLGTLECLHVNHPSDIRRAQIKAGVVAAAERAGLTVPPTWIGSLPSGAR
RFNLGAPDGIVTKTLTIPQITEDDYHVRPLYTTLVVDSDLDAVATGITHLQHRVLTDYAVRAHTIGTRTIAVRIDAHTMA
GRTDWRAAPESLTYTPITLPTAVEDALNALVQGYGLSYAASDLLVDSHGKWYFVDCNPAGQYRWLENELPDLGITQALAQ
LLAGGAERPRRNGLTAAA
>gi|1107188965   KRA40718.1| KRA40718.1 hypothetical protein ASD97_13150 [Streptomyces sp. Root63]
MSPIRTDGDTVLVITARDSDTGDAVTLALQDLGVRTVRFDLADLGRTVSVSARCDGGQWQGLLTVRSRATRLRDVRSVFW
CHPTPPRVWVDGMTEAQTQWASQEALAGLAGVLGTLGCLHVNHPSDTRRAQIKAGVVAAAERAGLTVPPTWIGSLPSGAR
RFNLGSPDGIVTKTLTVPQIAEGDHHVRPLYTTPVVDSDLDAVATGITHLQHRVLTDYAVRAHTIGTRTIAVRIDAHTTA
GRTDWRATPESLTYTPITLPTAVEDALNALVQGYGLSYAASDLLVDSHGRWYFVDLNPAGQYRWLENELPDLGITQALAQ
LLAGDPERPRRNGLTAAAQQLTSNRTHSAHRQKGIRWQT
>gi|1106887724   KQX30784.1| KQX30784.1 hypothetical protein ASD29_18320 [Streptomyces sp. Root1295]
MSPIRTDGDTVLVITARDSDTGDAVTLALQDLGVRTVRFDLADLGRTVSVSARCDGGQWQGLLTVRSRATRLRDVRSVFW
CHPTPPRVWVDGMTEAQTQWASQEALAGLAGVLGTLGCLHVNHPSDTRRAQIKAGVVAAAERAGLTVPPTWIGSLPSGAR
RFNLGSPDGIVTKTLTVPQIAEGDHHVRPLYTTPVVDSDLDAVATGITHLQHRVLTDYAVRAHTIGTRTIAVRIDAHTTA
GRTDWRATPESLTYTPITLPTAVEDALNALVQGYGLSYAASDLLVDSHGRWYFVDLNPAGQYRWLENELPDLGITQALAQ
LLAGDPERPRRNGLTAAAQQLTSNRTHSAHRQKGIRWQT
>gi|1086850046   CDR05898.1| CDR05898.1 RimK domain protein ATP-grasp [Streptomyces iranensis]
MYYRRPGAHRLHPDMSEQDARWAQAEAHAGFNGLLYTLPALWVNHPNRNALAAFPPVALAAAARSGLSVPRTLITNDLAE
AREFVAALPGEVAAYKALGTTHPSDHDDRPQALWTTQVRPGEIDESVGRTAHQFQEWVDKAYEVRLTAVGCQLFAAEIHA
GSAASRLDFRADYDSLTYKPCELPKHIARGVHMLMFTFGLRYAALDFLVNPQGRWHLIEVNPNGQWGFVPDLRAPITRAL
ADLLERAHP
>gi|1059625578   EXU63151.1| EXU63151.1 ATP-dependent carboxylate-amine ligase [Streptomyces sp. PRh5]
MTVLVLTRPQDATADLVIAKLNERSVPVCRLDPRDFPEGALWEGVLRGQHRDVSLGDIRSVYYRRPGAHRLHPDMSEQDA
RWAQAEAQAGFGGLLYALPALWVNHPNRNALAAFPPVALAAAARSGLSVPRTLITNNPAEAREFVAALPRQVAAYKALGT
THPSDNDDRPQALWTTQVRPDEINDSVRRTAHQFQEWVDKAYEVRLTAVGHQLFAAEIYAGSDASRLDFRADYDSLTYKP
CEVPERIARGVRMLTLMFGLQYVALDFLVNPQGRWYLIDVNPNGQWGFIPDLRAPITRALADLLERAHP
>gi|1505290725 gene_2|GeneMark.hmm|320_aa|+|412|1374 JOIK01000165.1 Streptomyces hygroscopicus subsp. hygroscopicus strain NRRL B-1477 contig165.1, whole genome shotgun sequence
MTVLVLTRPADATADLVIAELNERSVPVCRLDPGGFPEDMTVVAGIGFHGALWEGVLRGQHRDVSLGDIRSVYYRRPGAY
RLHPDMTEQDARWAQAEAQAGFGGLLYSLPALWVNHPNRNALAAFPPIALAAAVRSGLSVPRTLITNDPAEAREFVSGLP
GQVAAYKALGTVHPSDQDDRPQALWTTQVHPGEIDESVRRTAHQFQEWVDKAYEVRLTAVEHHLFAAEIHAGSDAARIDF
RADYDSLTYKLCQVPEATARGVRALMDAFRLRYVALDFLVNPQGRWYLIDVNPNGQWGFIPDLRTPITRALADLLERAHP
>gi|1003763240   AEM86860.1| AEM86860.1 RimK domain protein ATP-grasp [Streptomyces violaceusniger Tu 4113]
MTVLVLTRPQDATADLVIAELNERSVPVCRLDPGDFPEALTMAARIGPGRTPWEGVLHGQHRDVSLGDIRSVYYRRPAAF
RLHPDMSEQDARWAQAEAQAGFGGLLYSLPCLWVNHPHRNALAAWPPVALATAARGGLSVPLSLITNDPGEAREFVSALP
GQVAAYKAIGTTHPSDHDDRPQALWTTQVRPGEIGESVRRTAHQFQEWVDKAYEVRLTAIAHSLFAAEIHAGSDASRLDF
RADYDSLTYKPCQVPEHIAQGVHALTFTFGLRYVALDFLVNPQGRWYLIDVNPNGQWGFIPDLRAPITRALADLLERANP
>gi|1003489204   ADI10615.1| ADI10615.1 RimK domain-containing protein ATP-grasp [Streptomyces bingchenggensis BCW-1]
MTVLVLTRPDDSTADLVIAELNERSVRVHRLDPGDFPENLTVSARIGPDLTSWQGVLRGQHRDVSLSDIRSVYYRRPGAP
RLHPDMSEQDARWAQAEAQAGFSGMTYSLPCLWVNHPNRNALATYPPVALAAAARGGLAVPRTLITNDPDQARKFVSALP
GQVAAYKALGTTHPSDQDDRPQALWTTQVRPGEIDESVRRTAHQFQEWVDKAYEVRLTAVAHSLFAAEIHAGSDAARLDF
RSDYGSLTFKPCHVPERIAGGVHMLMYTFGLQYVALDFLVNPQGHWYLVDVNPNGQWGFIPDLRAPITRALADLLERAHT
>gi|1806706870 gene_310|GeneMark.hmm|320_aa|-|324300|325262 BBUZ01000025.1 Streptomyces sp. NBRC 110028 DNA, contig: scaffold00004, whole genome shotgun sequence
MTVLVLTRPTDATADLVIAELNGRSVPVHRLDPGDFPEALAMAARIGPDCASWEGVLRGQHRDVSLADVRSVYYRRPAGH
RLHPDMPEQDARWADAEARAGFGGLVTALPCLWVNYPHRNTLAAFPPVALATATRSGLAVPRTLITNDPTEAREFVAALP
GQVAAYKALGTTHPSDDGGRPQALWTTQVRPGEIDESVRRTAHQFQEWVDKAYEVRLTVVGPHLFAAEIHAGSAAARIDF
RSDYDSLTYKPCEVPHHVAAGVYKLTYAFGLQYAAMDFLVNPQGDWTLIDLNPNGQWGFIPDLRAPITQALADLLERPTT
>gi|1115272916   KUJ69662.1| KUJ69662.1 alpha-L-glutamate ligase [Streptomyces albus subsp. albus]
MTVLVLTRPTDSTADLVIAELSDRGVPVHRLDPAEFPESLATSARIGPGLRDWWGHLHGQHRGLSLTEVRSVYYRRPGRY
RLHPEMPEEDARWAASEARSGFGGLLAALPCRWVNHPYRNKVAGVAPVALATAARCGLRIPETIVTNDPTEARRFISTLP
GKVAAYKALGTAAPSDDHDGRPRALWTTQVRADEVDDSVARTAHQFQEWVDKQYEVRMTAVGDHLFASEIHAGSKASRID
FRTDYDSLTYKTCDVPDDVAGGVRGLMAAFDLRYVALDFLVNQRGHWYLIDVNPGGQWAFIPDLRGPISRALADLLEGTS
CDH
>gi|1302329084 gene_66|GeneMark.hmm|321_aa|+|64364|65329 KB905827.1 Streptomyces sulphureus DSM 40104 genomic scaffold F603DRAFT_scaffold00015.15, whole genome shotgun sequence
MTVLVLTRASDATSDLVISELSDRGVPVHRLDHSDFPDRLTVGAHIDPEARGWSGIVRGQHRDLSLDEVRAVYYRRPSPP
RTHPDLTEADARWAASEARAGFGGLLAALDCLWVNHPSRNAHAEIKPVALAAARRCGLDVPRTLITNDPADAREFVDSLP
GRVAAYKGLGPGGPLGDDADAHALWTTQVRADEINDTVSLTAHQFQQWIPKAYEVRLTAVGRQLFAAEIHAGSDAARVDF
RTDYDSLTYRPCDVPGSIAAGMNALLDDLQLRYAACDFLVSQDDGRWYLVDVNPNGQWAFIPELRAPITHALAALLGGHR
P
>gi|1806849999 gene_7|GeneMark.hmm|321_aa|+|6241|7206 LIQL01000430.1 Streptomyces diastatochromogenes strain NRRL B-1698 B-1698_contig_430, whole genome shotgun sequence
MTVLVLTRAFDATSDLVISELSDRGVPVHRLDPGDFSDCLTMDAHIGPTVSAWAGVLRGQRRGLSLDDVHAVYYRRPSPF
RPHADMTDHDARWAKSEARAGFGGLLAALDCLWVNHPSRNAHAELRPVALATAARCRLTVPRTLITNNLAVAREFVDSLP
GKVAAYKGLGPGGPTSQDADAHALWTTQVRAEEIEDTVSLTAHQFQQWVPKAYEVRLTAVGGRLFAAEIHAGSEAGRIDF
RTDYDSNSYRTCEVPGPVADGMAALLDALQLRYAACDFLVNRDDGRWYLVDVNPNGQWGFIPELRGPITHALADLLGGKR
P
>gi|1505248328 gene_17|GeneMark.hmm|321_aa|+|27347|28312 JOHT01000012.1 Streptomyces sp. NRRL F-5053 contig12.1, whole genome shotgun sequence
VTVLVLTRPLDATSDLVISELHERGVPVCRLDPGDFPSCLSFGARIGPGAGHWAGTLRGQHRDLTLGEVSAVYYRRPSAF
RMHPGMAGGDTRWARAEARAGFKGLLASLDCRWVNHPSRNAHAEIKPVSLATAARCGLDVPETLVTNDPAEAREFVEALP
GGTAAYKALGPGGPTTDDGNAHALWTTRVRAEEITDAVGLTAHLFQQWVPKAYEVRVTAVGRRLFAAEIHAGSDAARTDF
RTDYDSLTYRPCTLPGEVTAGMHWLLDALQLRYAACDFLVGQDDGRWFLCDVNPNGQWGFVPELREPITEALADLLEGKC
S
>gi|1503975703 gene_133|GeneMark.hmm|107_aa|+|150823|151146 JODY01000017.1 Streptomyces catenulae strain NRRL B-2342 contig17.1, whole genome shotgun sequence
VRVTAVEYRLFAAEIHAGSDAARIDFRTDYDHLTYRPCHVPGTVAAGMRELLDTLRLSYVACDFLVSEEDGRWYLVDVNP
NGQWGFIPELRTPLTHALADLLEGKTP
>gi|1504611175 gene_23|GeneMark.hmm|319_aa|-|21899|22858 JOHQ01000017.1 Streptomyces sp. NRRL F-5917 contig17.1, whole genome shotgun sequence
MTVLVLTRRLDPVADLVVAELNTRGAPVVRLDPGDLPDHSVFTARLDGAAGWSGTWRGRHRDLDLGAVTAVHWRRPSPPR
ATVPASEPDARRWADAEARAGFRGVLDALPCIWINHPAANAAAGSLPGALAEAARCGLRVPRSLVTNDPHSAREFVASLP
GGVAAYKSIGAGGPVTCDGVTYASWTSRVRADDITDAVGVTAHYFAEWIDKAYEVRLTAVGGRLFAAEIHTHSEAARIDF
RRDYDACSYTVCDVPADVADGVRSLMDTYGLRYAALDFLVGHAGLWHLCDINPAGQYGWIEALRAPITRAIADELERQP
>gi|1504506845 gene_61|GeneMark.hmm|319_aa|+|65745|66704 JOGK01000016.1 Streptomyces sp. NRRL F-5639 contig16.1, whole genome shotgun sequence
MTVLVLTRRLDPVADLVVAELNTRGAPVVRLDPGDLPDHSVFTARLDGAAGWSGTWRGRHRDLDLGAVTAVHWRRPSPPR
ATVPASEPDARRWADAEARAGFRGVLDALPCIWINHPAANAAAGSLPGALAEAARCGLRVPRSLVTNDPHSAREFVASLP
GGVAAYKSIGAGGPVTCDGVTYASWTSRVRADDITDAVGVTAHYFAEWIDKAYEVRLTAVGGRLFAAEIHTHSEAARIDF
RRDYDACSYTVCDVPADVADGVRSLMDTYGLRYAALDFLVGHAGLWHLCDINPAGQYGWIEALRAPITRAIADELERQP
>gi|1205068717 gene_3283|GeneMark.hmm|319_aa|+|3765002|3765961 FR873700.1 Streptomyces sp. S4 genomic scaffold, ss4_v1_TGAC_scaffold_08, whole genome shotgun sequence
MTVLVLTRQLDPVADLVVAELNSRRTAVVRLDPGDLPDRGEFTARLEGEAGWSGLWRGQHRDLDLGAVTAVYWRRPSRPR
TSADLPADVRRWTDAEAQAGFRGALDALPALWVNHPHDNAAAASAPRALSEAARCGLRILRTLVTNDPEAARTFIASLPG
GTAAYKAIGSGGPTMRGGVTYASWTSRVRAEEITPAVAATAHFFSEWITKAYEVRVTVVGRRLFAAEIHTHSEAAKVDFR
RDYDACTYTPCDVPEPVAQGIHALMGRFHLRYAALDFLVSGDGGWHLCDVNPNGQYGWIDQLRAPITQSIADLLEEGRP
>gi|1302235330 gene_5|GeneMark.hmm|321_aa|+|4689|5654 KB904697.1 Streptomyces vitaminophilus DSM 41686 genomic scaffold A3IGDRAFT_scaffold_55.56, whole genome shotgun sequence
VTVLVLTRAMMDATADLVITELSKRGVPVVRLDPADFPQHLAISSRIGPGAQSWEGLWRGRYRDLRLGDVTAVYYRRPGP
FRLHDGLSPEDARWAREEALAGFGGVLSALPCIWVNHPYRNAVADIAPYALATAARCGLHVPRTLITNDPQAAREFVAAL
PGGAAAYKPLAAAGPIGPDGQQSAVWTSRVTVDGLTDAVALTAHLFQEWIDKQHEVRVTAVGNRLFAAEIHAGSPASRID
FRRDYDSLTYRPCEVPDTIAVGVRSLMRALSLRYVALDLLVGHDDTWYLVDVNPGGQFGFIPDLRDPITHALADLLGGTR
R
>gi|1109130013   KRV46557.1| KRV46557.1 alpha-L-glutamate ligase [Streptomyces vitaminophilus]
MTVLVLTRAMMDATADLVITELSKRGVPVVRLDPADFPQHLAISSRIGPGAQSWEGLWRGRYRDLRLGDVTAVYYRRPGP
FRLHDGLSPEDARWAREEALAGFGGVLSALPCIWVNHPYRNAVADIAPYALATAARCGLHVPRTLITNDPQAAREFVAAL
PGGAAAYKPLAAAGPIGPDGQQSAVWTSRVTVDGLTDAVALTAHLFQEWIDKQHEVRVTAVGNRLFAAEIHAGSPASRID
FRRDYDSLTYRPCEVPDTIAVGVRSLMRALSLRYVALDLLVGHDDTWYLVDVNPGGQFGFIPDLRDPITHALADLLGGTR
R
>gi|1505469890 gene_4|GeneMark.hmm|128_aa|+|2024|2410 KL588733.1 Streptomyces sp. NRRL S-984 genomic scaffold P294_Doro1_scaffold57, whole genome shotgun sequence
LITTAVSLTAHQFQEWIDKAYEVRLTVVGDELFAAEIHAGSEASRVDFRTDYDSLTYRVCDVPEGVTDGVRSLMAVFGLR
YAALDFLVDNDGVWFFVDLNPNGQFGFVPDLRDPIATALANLLEGVPR
>gi|1205061473 gene_34|GeneMark.hmm|322_aa|-|43049|44017 ALNP01000020.1 Streptomyces sp. AA0539 contig00020, whole genome shotgun sequence
MTVLVLTRQLVESPADLVVHELNRRGVPVHRIDPGDFPRQVMLSARIGPGQNDWMGGWRGQHRELALGDVTAVYYRRPSP
HEIDPVLSDDDATWARSEARAAFRGIVQSLRCRWVNHPRHNVIADSKPRALATAARSGLRIPATLITNDPREARAFVASL
PNRTAVYKPIAPPGQRVFNGEKAAVWTSPPLGPDDLTDEITFTAHTFQQWIPKKHEVRLTVVGERLFAGEIHAHSDESRI
DFRRDYDALTYQVCTVPDDITVGVHRLMAIFNLRYAALDFLVDHDDTWHLVDVNPNGQYGFIPELAQPIARAIADLLEGR
MS
>gi|1300710764 gene_316|GeneMark.hmm|321_aa|-|354798|355763 AQUI01000002.1 Actinopolyspora halophila DSM 43834 ActhaDRAFT_contig1.1_C, whole genome shotgun sequence
MSAPSVVVITRDQDITADLVVNELHERGIGVARFDLSDFPERMSQAAYLVPGRNRWTGALRGTHRDVDLSAVRGVWYRKP
APAAPHPKLTATERDWVAAEAHTGLGGLLAALPARWINRPDAAALASQKPAQLQTAVTCGLDVPESLLTNDPERAREFCA
GKSVIYKPLGGGPGSENGHRVALRATTVTANEITEGVARTTHLFQRRVECAYAVRCTVVGNLVFAARLEIPPGAGTVDWR
DCHDELSITPIEVPSTVSAGLRALMARLGLVSASPDFVVDHDDRWHFIGDLNPNGQWAWIEQLREPITRALADELTEPET
T
>gi|1503115352 gene_7|GeneMark.hmm|319_aa|-|2742|3701 KL570940.1 Goodfellowiella coeruleoviolacea strain NRRL B-24058 genomic scaffold P059_Doro1_scaffold164, whole genome shotgun sequence
MGSVAVVTRPGDVTADFVIAELNRRDASVVRFDLADFPERLTEAALITSGGEGWRGFLRTPYRQLDIEQISAVWYRKPQG
FAVHPQMTATEAQWATAEARAGLGGLLAALSVRWVNHPYANTAADQRAHQLAVADACGLTIPISLITNSPEQARDFCRDH
ADTGVIYKPLTTGPRSENGEYVALRTALVQPEDITDDVARTAHLFQTRVPCAYSVRVVAVDGRLFAVRIDHPSRSTVDWR
ADHDRLTYQATEVPDRVAAGLRRLMATFRLVYSSSDWIIRPDGEWVFIGDLNPNGQWAWLEPIRQDVIQALADYLTGET
>gi|1081240559   KGI81511.1| KGI81511.1 hypothetical protein IL38_11285 [Actinopolyspora erythraea]
MTANAATVAVITREHDVTADLVVAELHRREVPVFRFDLSGFPEGLTQRVRLTGRDPRWHGSIRDVHRRLELTDLRAVWLR
KPSGFAPHPAMTATERQWAAAEARAGLGGLLTSLSGARWINHPHANAAAEDKPHQLRAAVACGLPVPDTLLTNDPEAARE
FCAEHRETGVIHKPLRGGPGTEDGRHVALWARPVTPELVTDGVARTTHLFQERVPCAYPVRLTVVDDRMFAVRLDPPEHG
RAVDWRAHPSESLRYTPVEVPAGVADATRGMLNHFGLRFAAADLIVTPEGRWVFHGDLNPNGQWGWIAAHTGLPIARAIA
DALTEEAA
>gi|1207285169 gene_21|GeneMark.hmm|319_aa|-|21043|22002 ANAC01000036.1 Nocardiopsis alba DSM 43377 contig_36, whole genome shotgun sequence
VTVLVLTQRFDPTADLVIRELHRREVPVFRCNPGDFPEESALCAHLSSTGTVTGTLRQGVREICLTEITSVYHRRPSPHR
AHRHLNESERRWSEREAAAGFHGVLSALDRFWLNHPDDNRVAAHKPRQLAQAARAGLSVPESLITNTTHAAHTFALAQGK
TVYKPMTGGPEPDGSGQVRKALYTTVVEPEEIGPGVERTAHPFQVWVDKAYEVRLTVVGEELFAARIDARGEAARTDWRS
DYGSLSYAPIQTPSPVREAVLRLMCALGLTYGALDFVVTPDGEWVFLELNPNGQWGWIELATGLPIASAIATRLSKEHT
>gi|1502830566 gene_227|GeneMark.hmm|319_aa|-|257803|258762 BAZE01000012.1 Nocardiopsis sp. TP-A0876 DNA, contig: scaffold00013, whole genome shotgun sequence
VTVLVLTQRFDPTADLVIRELHQREVPVFRCDPGDFPEESALCAHLSSTGTVTGTLRQGVREISLTEITSVYHRRPSPHR
AHRHLNESERRWSEREASAGFHGVLSALDRFWLNHPDDNRVAAHKPRQLAQAARAGLSVPESLITNTTHAAHTFALAQGK
TVYKPMTGGPEPDGSGQVRKALYTTVVEPEEIGPGVERTAHLFQVWVDKAYEVRLTVVGEELFAARIDARGEAARTDWRS
DYGSLSYAPIQTPSPVREAVLRLMCALGLTYGALDFIVTPDGEWVFLELNPNGQWGWIELATGLPIASAIATRLSKEHT
>gi|1006673708   AFR06092.1| AFR06092.1 ATP-grasp ribosomal peptide maturase, SAV_5884 family protein [Nocardiopsis alba ATCC BAA-2165]
MTVVVLTQRFDPTADLVIRELHRREVPVFRCDPGDFPEQIALCAHLSSTGTVTGTLRQGVREVSLTEITSVYHRRPSPHR
AHRHLNESERRWSEREAAAGFHGALSALDRFWLNHPDDNRIAAHKPRQLAQAARAGLSVPESLITNTTHAAHTFALAQGK
TVYKPMTGGPEPDGSGQVRKALYTTVVEPEEIGPGVERTAHLFQVWVDKAYEVRLTVVGEELFAARIDARGEAARTDWRS
DYGSLSYAPIEAPCSVRGAVLRLMCALGLTYGALDFVVTPDGEWVFLELNPNGQWGWIELATGLPIASAIATRLSKEHT
>gi|1207202782 gene_15|GeneMark.hmm|319_aa|-|15117|16076 ANAW01000110.1 Nocardiopsis synnemataformans DSM 44143 contig_110, whole genome shotgun sequence
VTVLVLTQRLDPTADLVIRELQQRGTPVLRCDPGDFPESVGLAARISATGAVTGTLRVGEREAELSEITSVYHRRPSPHR
THPRLHRDEAHWAAREAAAGFGGVLTALDRPWVNHPDLDRAAAHKPHQLVVAARVGLTVPESLVTNCAETARLFAGTRGG
TVYKAMTGAPDAAGAPDRATALFTTLVTPTEITAGVARTAHLFQGWADKAYEVRLTVVGQRLFATRIDAHGLRARTDWRS
DYRNLSYRAVQAPEHVTRAVHRLVSGLRLTYAALDFVVTPDGRWVFLELNPNGQWGWLQLATGQPIAAAIAHHLKESSA
>gi|1101519191   KOX17760.1| KOX17760.1 ATP-dependent carboxylate-amine ligase [Nocardiopsis sp. NRRL B-16309]
MVLTQQLDPTADLVIRELHQRGIPVFRCDPGDFPEAVELEAHVSVTGAVTGVLRSAEREVDLEKVTSVYYRRPTPHRAHS
RLNSTEQTWSEREAAAGFGGVVTTLGCRWVNHPHRNMAVAHKPHQLAAAARAGLTVPESLITNNADAARDFAEAQGKAVY
KAMTGGPDTGGEARTASALYTTLVTADEITPGVARTAHLFQAWVDKACEVRLTVVGERLFAARIDARSAKAHVDWRADYR
NLAYSPIEPPSGVGRAVHRLMSGLHLTFGALDFVVTPHGRWVFLELNPNGQWGWIQLATGQPIAAAIADQLQESSR
>gi|1503116043 gene_4|GeneMark.hmm|187_aa|-|2038|2601 KL570991.1 Goodfellowiella coeruleoviolacea strain NRRL B-24058 genomic scaffold P059_Doro1_scaffold225, whole genome shotgun sequence
VYKRQAEAGLRIPRTLIMNDPQHARHFAQAVGTVAYKALQGSPLVGGKSLYTTIIRSPTAIGDSVRHTAHLFQEFIPKQF
EVRLTVVGRQMFAARIDAHSNAAKADFRADYDNLTYQPIELPEHVAEGIRLLMHRFGLLYAAHDFLVTEDGQWVYLETNP
NGQWGWIEVHTGLPIAAALASLLGGAT
>gi|1301958726 gene_89|GeneMark.hmm|318_aa|+|109775|110731 KB905201.1 Salinispora arenicola CNY282 genomic scaffold F585DRAFT_scaffold00004.4, whole genome shotgun sequence
MTILVLTEPRDVTADLVITALHDRGAQVHRVDTGDFPQFLALAAENGGQGGWSGVLTDAHRQTRIEDVSAVYYRRPGPFR
LADGLDDYERRWATQEARMGFGGLVAALPVQWVNHPHRMAVADYKPVQLAVAARCGLTAPRTVITNEARAARAFVAAAPD
GAIYKPLHARPYLDTDTGHLMALATTPVTAEQITDAVTGTAHLFQHQIPKDHELRVTVIGRRLFAARIDAHSDAARVDWR
TDYDNLTYAPVTLPDTLTDQLLSLTNALGLAFAAIDLIVTPAGDHVFLEVNPGGQWAWIEVETGLPIAAAIAEYLETP
>gi|1301395099 gene_4|GeneMark.hmm|318_aa|-|2360|3316 KB896157.1 Salinispora arenicola CNS744 genomic scaffold C573DRAFT_scaffold00007.7, whole genome shotgun sequence
MTILVLTEPRDVTADLVITALHDRGAQVHRVDTGDFPQFLALAAENGGQGGWSGVLTDAHRQTRIEDVSAVYYRRPGPFR
LADGLDDYERRWATQEARMGFGGLVAALPVQWVNHPHRMAVADYKPVQLAVAARCGLTAPRTVITNEARAARAFVAAAPD
GAIYKPLHARPYLDTDTGHLMALATTPVTAEQITDAVTGTAHLFQHQIPKDHELRVTVIGRRLFAARIDAHSDAARVDWR
TDYDNLTYAPVTLPDTLTDQLLSLTNALGLAFAAIDLIVTPAGDHVFLEVNPGGQWAWIEVETGLPIAAAIAEYLETP
>gi|1301416300 gene_85|GeneMark.hmm|318_aa|+|105858|106814 KB896469.1 Salinispora arenicola CNY231 genomic scaffold C577DRAFT_scaffold00010.10, whole genome shotgun sequence
MTILVLTEPRDVTADLVITALHDRGAQVHRVDTGDFPQFLALAAENGGQGGWSGVLTDAHRQTRIEDVSAVYYRRPGPFR
LADGLDDYERRWATQEARMGFGGLVAALPVQWVNHPHRMAVADYKPVQLAVAARCGLTAPRTVITNEARAARAFVAAAPD
GAIYKPLHARPYLDTDTGHLMALATTPVTAEQITDAVTGTAHLFQHQIPKDHELRVTVIGRRLFAARIDAHSDAARVDWR
TDYDNLTYAPVTLPDTLTDQLLSLTNALGLAFAAIDLIVTPAGDHVFLEVNPGGQWAWIEVETGLPIAAAIAEYLETP
>gi|1301457378 gene_49|GeneMark.hmm|318_aa|+|58746|59702 KB896955.1 Salinispora pacifica CNY237 genomic scaffold C586DRAFT_scaffold00017.17, whole genome shotgun sequence
MTILVLTEPRDVTADLVITALHDRGAQVHRVDTGDFPQFLALAAENGGQGGWSGVLTDAHRQTRIEDVSAVYYRRPGPFR
LADGLDDYERRWATQEARMGFGGLVAALPVQWVNHPHRMAVADYKPVQLAVAARCGLTAPRTVITNEARAARAFVAAAPD
GAIYKPLHARPYLDTDTGHLMALATTPVTAEQITDAVTGTAHLFQHQIPKDHELRVTVIGRRLFAARIDAHSDAARVDWR
TDYDNLTYAPVTLPDTLTDQLLSLTNALGLAFAAIDLIVTPAGDHVFLEVNPGGQWAWIEVETGLPIAAAIAEYLETP
>gi|1305108837 gene_4|GeneMark.hmm|318_aa|-|2320|3276 AUKM01000025.1 Salinispora arenicola CNS299 H279DRAFT_scaffold00019.19_C, whole genome shotgun sequence
MTILVLTEPRDVTADLVITALHDRGAQVHRVDTGDFPQFLALAAENGGQGGWSGVLTDAHRQTRIEDVSAVYYRRPGPFR
LADGLDDYERRWATQEARMGFGGLVAALPVQWVNHPHRMAVADYKPVQLAVAARCGLTAPRTVITNEARAARAFVAAAPD
GAIYKPLHARPYLDTDTGHLMALATTPVTAEQITDAVTGTAHLFQHQIPKDHELRVTVIGRRLFAARIDAHSDAARVDWR
TDYDNLTYAPVTLPDTLTDQLLSLTNALGLAFAAIDLIVTPAGDHVFLEVNPGGQWAWIEVETGLPIAAAIAEYLETP
>gi|1301121173 gene_159|GeneMark.hmm|318_aa|-|165376|166332 KB892527.1 Salinispora arenicola CNS673 genomic scaffold B127DRAFT_scaffold00004.4, whole genome shotgun sequence
MTILVLTEPRDVTADLVITALHDRGAQVHRVDTGDFPQFLALAAENGGQGGWSGVLTDAHRQTRIEDVSAVYYRRPGPFR
LADGLDDYERRWATQEARMGFGGLVAALPVQWVNHPHRMAVADYKPVQLAVAARCGLTAPRTVITNEARAARAFVAAAPD
GAIYKPLHARPYLDTDTGHLMALATTPVTAEQITDAVTGTAHLFQHQIPKDHELRVTVIGRRLFAARIDAHSDAARVDWR
TDYDNLTYAPVTLPDTLTDQLLSLTNALGLAFAAIDLIVTPAGDHVFLEVNPGGQWAWIEVETGLPIAAAIAEYLETP
>gi|1001830610   ABW00666.1| ABW00666.1 RimK domain protein ATP-grasp [Salinispora arenicola CNS-205]
MTILVLTEPRDVTADLVITALHDRGAQVHRVDTGDFPQFLALAAENGGQGGWSGVLTDAHRQTRIEDVSAVYYRRPGPFR
LADGLDDYERRWATQEARMGFGGLVAALPVQWVNHPHRMAVADYKPVQLAVAARCGLTAPRTVITNEARAARAFVAAAPD
GAIYKPLHARPYLDTDTGHLMALATTPVTAEQITDAVTGTAHLFQHQIPKDHELRVTVIGRRLFAARIDAHSDAARVDWR
TDYDNLTYAPVTLPDTLTDQLLSLTNALGLAFAAIDLIVTPAGDHVFLEVNPGGQWAWIEVETGLPIAAAIAEYLETP
>gi|1305148495 gene_50|GeneMark.hmm|318_aa|+|61194|62150 AUKT01000012.1 Salinispora arenicola CNS243 H302DRAFT_scaffold00009.9_C, whole genome shotgun sequence
MTILVLTEPRDVTADLVITALHDRGAQVHRVDTGDFPQFLALAAEHGGQGGWSGVLTDAHRQTRIEDVSAVYYRRPGPFR
LADGLDDYERRWATQEARMGFGGLVAALPVQWVNHPHRMAVADYKPVQLAVAARCGLTAPRTVITNEARAARAFVAAAPD
GAIYKPLHARPYLDTDTGHLMALATTPVTAEQITDAVTGTAHLFQHQIPKDHELRVTVIGRRLFAARIDAHSDAARVDWR
TDYDNLTYAPVTLPDTLTDQLLSLTNALGLAFAAIDLIVTPAGDHVFLEVNPGGQWAWIEVETGLPIAAAIAEYLETP
>gi|1301420006 gene_203|GeneMark.hmm|318_aa|+|241247|242203 KB896532.1 Salinispora arenicola CNY256 genomic scaffold C578DRAFT_scaffold00004.4, whole genome shotgun sequence
MTILVLTEPRDVTADLVITALHDRGAQVHRVDTGDFPQFLALAAEHGGQGGWSGVLTDAHRQTRIEDVSAVYYRRPGPFR
LADGLDDYERRWATQEARMGFGGLVAALPVQWVNHPHRMAVADYKPVQLAVAARCGLTAPRTVITNEARAARAFVAAAPD
GAIYKPLHARPYLDTDTGHLMALATTPVTAEQITDAVTGTAHLFQHQIPKDHELRVTVIGRRLFAARIDAHSDAARVDWR
TDYDNLTYAPVTLPDTLTDQLLSLTNALGLAFAAIDLIVTPAGDHVFLEVNPGGQWAWIEVETGLPIAAAIAEYLETP
>gi|1302310777 gene_156|GeneMark.hmm|318_aa|-|162177|163133 KB905510.1 Salinispora arenicola CNY234 genomic scaffold F584DRAFT_scaffold00014.14, whole genome shotgun sequence
MTILVLTEPRDVTADLVITALHDRGAQVHRVDTGDFPQFLALAAEHGGQGGWSGVLTDAHRQTRIEDVSAVYYRRPGPFR
LADGLDDYERRWATQEARMGFGGLVAALPVQWVNHPHRMAVADYKPVQLAVAARCGLTAPRTVITNEARAARAFVAAAPD
GAIYKPLHARPYLDTDTGHLMALATTPVTAEQITDAVTGTAHLFQHQIPKDHELRVTVIGRRLFAARIDAHSDAARVDWR
TDYDNLTYAPVTLPDTLTDQLLSLTNALGLAFAAIDLIVTPAGDHVFLEVNPGGQWAWIEVETGLPIAAAIAEYLETP
>gi|1405181609 gene_8|GeneMark.hmm|318_aa|-|5206|6162 AZWD01000022.1 Salinispora arenicola CNX482 B168DRAFT_scaffold_18.19_C, whole genome shotgun sequence
MTILVLTEPRDVTADLVITALHDRGAQVHRVDTGDFPQFLALDAEHGGQGGWSGVLTDAHRQTRIEDVSAVYYRRPGPFR
LADGLDDYERRWATQEARMGFGGLVAALPVQWVNHPHRKAVADYKPVQLAVAARCGLTAPRTVIINEARAARAFVAAAPD
GAIYKPLHARPYLDTDTGHLMALATTPVTAEQITDAVTGTAHLFQHQIPKDHELRVTVIGRRLFAARIDAHSDAARVDWC
TDYDNLTYAPVTLPDTLTDQLLSLTNALGLAFAAIDLIVTPAGDHVFLEVNPGGQWAWIEVETGLPIAAAIAEYLETP
>gi|1405702966 gene_44|GeneMark.hmm|318_aa|+|58409|59365 JAEY01000039.1 Salinispora arenicola CNH964 B164DRAFT_scaffold_31.32_C, whole genome shotgun sequence
MTILVLTEPRDVTADLVITALHDRGAQVHRVDTGDFPQFLALAAENGGQGGWSGVLADAHRQTRIEDVSAVYYRRPGPFR
LADGLDDYERRWATQEARMGFGGLVAALPVQWVNHPHRMAVADYKPVQLAVAARCGLTAPRTVITNEARAARAFVAAAPD
GAIYKPLHARPYLDTDTGHLMALATTPVTAEQITDAVTGTAHLFQHQIPKDHELRVTTVGRRVFAARIDAXSEAARVDWR
TDYDNLTXXPVTLPDTLTDQLLSLTNALGLAFAAIDLIVTPAGDHVFLEVNPGGQWAWIEVETGLPIAAAIAEYLETP
>gi|1301393247 gene_2|GeneMark.hmm|318_aa|-|848|1804 KB896065.1 Salinispora arenicola CNP105 genomic scaffold C572DRAFT_scaffold00063.63, whole genome shotgun sequence
MTILVLTEPRDVTADLVITALHDRGAQVHRVDTGDFPQFLALAAENGGQGGWSGVLADAHRQTRIEDVSAVYYRRPGPFR
LADGLDDYERRWATQEARMGFGGLVAALPVQWVNHPHRMAVADYKPVQLAVAARCGLTAPRTVITNEARAARAFVAAAPD
GAIYKPLHARPYLDTDTGHLMALATTPVTAEQITDAVTGTAHLFQHQIPKDHELRVTTVGRRVFAARIDAHSEAARVDWR
TDYDNLTYAPVTLPDTLTDQLLSLTNALGLAFAAIDLIVTPAGDHVFLEVNPGGQWAWIEVETGLPIAAAIAEYLETP
>gi|1301947450 gene_1|GeneMark.hmm|291_aa|+|1|876 KB900198.1 Salinispora arenicola CNH877 genomic scaffold F581DRAFT_scaffold00060.60, whole genome shotgun sequence
GDFPQSLALAAENSGQGGWSGVLTDAHRQTRIEDVSAVYYRRPGPFRLADGLDDYERRWATQEARMGFGGLVAALPVQWV
NHPHRMAAADYKPVQLAVAARCGLTTPRTLITNEARAARAFVAAAPTGAIYKPLHVRPYLDTDTGHLMALATTPVTAEQI
TDTVGGTAHLFQHQIPKDHELRVTTIGRRVFAARIDAHSDAARIDWRTDYDNLTYAPVTLPDTLTDQLLSLTNALGLAFA
AIDLIVTPTGDQAGRLGCCCGTSEASHKKCRMVTPRSLCSLSRHEGRLVVG
>gi|1301413339 gene_12|GeneMark.hmm|289_aa|-|7817|8686 KB896430.1 Salinispora arenicola CNY011 genomic scaffold C576DRAFT_scaffold00053.53, whole genome shotgun sequence
FPQSLALAAENSGQGGWSGVLTDAHRQTRIEDVSAVYYRRPGPFRLADGLDDYERRWATQEARMGFGGLVAALPVQWVNH
PHRMAAADYKPVQLAVAARYGLTTPRTLISNEARAARAFVAAAPTGAIYKPLHVRPYLDTDTGHLMALATTPVTAEQITD
TVGGTAHLFQHQIPKDHELRVTTIGRRVFAARIDAHSDAARIDWRTDYDNLTYAPVTLPDTLTDQLLSLTNALGLAFAAI
DLIVTPTGDQAGRLGCCCGTSEASHKKCRMVTPRSLCSLSRHEGRLVVG
>gi|1405344193 gene_7|GeneMark.hmm|318_aa|+|4833|5789 AZXI01000085.1 Salinispora arenicola CNB527 B033DRAFT_scaffold_78.79_C, whole genome shotgun sequence
MTILVLTEPRDVTADLVITALHNRDAKVHRVDTGDFPQSLALAAENGGRDGWSGVLTDAHRQTRIEEVTAVYYRRPSPFR
LADGLDDYERRWATQEARMGFGGLVAALPVRWVNHPHRMAAADYKPVQLAVAARCGLTTPHTLITNEASAARAFVAAAPD
GAIYKPVHVRPYLDTDTGHLMALATTPVTAEQITDAVTGTAHLFQHQIPKDHELRVTVIGRRVFAARIDAHSDAARVDWR
TDYDNLTYAPVTLPDTLTDQLLSLTNALGLAFAAIDLIVTPAGDHVFLEVNPGGQWAWIEAETGLPIAAAIAEYLETP
>gi|1203244197 gene_1|GeneMark.hmm|98_aa|+|3|299 AIIF01003161.1 Salinispora arenicola ATCC BAA-917 strain CNH-643 contig03759, whole genome shotgun sequence
RRVFAARIDAHSDAARIDWRTDYDNLTYAPVTLPDTLTDQLLSLTNALGLAFAAIDLIVTPTGDHVFLEVNPGGQWAWIE
AETGLPIATAIAEYLETP
>gi|1405206745 gene_7|GeneMark.hmm|318_aa|+|4202|5158 AZWI01000012.1 Salinispora arenicola CNB458 B162DRAFT_scaffold00010.10_C, whole genome shotgun sequence
MTILVLTEPRDVTADLVITALHNRDAKVHRVDTGDFPQSLALAAENGGRDGWSGVLTDAHRQTRIEEVTAVYYRRPSPFQ
LADGLDDYERRWATQEAQMGFGGLVAALPVRWVNHPHRMAAADYKPVQLAVAARCGLTTPHTLITNEASAARAFVAAAPD
GAIYKPLHVRPYLDTDTGHLMALATTPVTAEQITDAVTGTAHLFQHQIPKDHELRVTVIGRRVFAARIDAHSDAARVDWR
TDYDNLTYAPVTLPDTLTDQLLSLTNALGLAFAAIDLIVTPAGDHVFLEVNPGGQWAWIEAETGLPIAAAIAEYLETP
>gi|1405274498 gene_2|GeneMark.hmm|318_aa|-|1030|1986 AZWV01000043.1 Salinispora arenicola CNH941 B109DRAFT_scaffold_36.37_C, whole genome shotgun sequence
MTILVLTEPHDVTADLVITALHNRGAQVHRVDTGDFPQLLTLAAENGGQSGWSGVLADAHRQTRLEEVTAVYYRRPSPFR
LADGLDDYERRWATQEARMGFGGLVAALPVQWVNHPHRMAVADYKPVQLAVAARCGLTTPHTLITNEAPAARTFVAAAPN
GAIYKPLHVRPYLDTDTGHLMALATTPVTAEQITDAVIGTAHLFQHQIPKDHELRVTTVGRRVFAARIDAHSDAARVDWR
TDYDNLTYAPVTLPDTLTDQLLSLTNALGLAFAAIDLIITPAGDHVFLEVNPGGQWAWIEVETGLPIAAAIAEYLETP
>gi|1405272021 gene_131|GeneMark.hmm|318_aa|-|128488|129444 KI911496.1 Salinispora arenicola CNH941 genomic scaffold B109DRAFT_scaffold_11.12, whole genome shotgun sequence
MTILVLTEPHDVTADLVITALHNRGAQVHRVDTGDFPQLLTLAAENGGQSGWSGVLADAHRQTRLEEVTAVYYRRPSPFR
LADGLDDYERRWATQEARMGFGGLVAALPVQWVNHPHRMAVADYKPVQLAVAARCGLTTPHTLITNEAPAARTFVAAAPN
GAIYKPLHVRPYLDTDTGHLMALATTPVTAEQITDAVIGTAHLFQHQIPKDHELRVTTVGRRVFAARIDAHSDAARVDWR
TDYDNLTYAPVTLPDTLTDQLLSLTNALGLAFAAIDLIITPAGDHVFLEVNPGGQWAWIEVETGLPIAAAIAEYLETP
>gi|1301387417 gene_35|GeneMark.hmm|318_aa|+|36731|37687 KB896107.1 Salinispora arenicola CNP193 genomic scaffold C571DRAFT_scaffold00036.36, whole genome shotgun sequence
MTILVLTEPHDVTADLVITALHNRGAQVHRVDTGDFPQLLTLAAENGGQSGWSGVLADAHRQTRLEEVTAVYYRRPSPFR
LADGLDDYERRWATQEARMGFGGLVAALPVQWVNHPHRMAVADYKPVQLAVAARCGLTTPHTLITNEAPAARTFVAAAPN
GAIYKPLHVRPYLDTDTGHLMALATTPVTAEQITDAVIGTAHLFQHQIPKDHELRVTTVGRRVFAARIDAHSDAARVDWR
TDYDNLTYAPVTLPDTLTDQLLSLTNALGLAFAAIDLIITPAGDHVFLEVNPGGQWAWIEVETGLPIAAAIAEYLETP
>gi|1301385807 gene_131|GeneMark.hmm|318_aa|-|128718|129674 KB896085.1 Salinispora arenicola CNP193 genomic scaffold C571DRAFT_scaffold00014.14, whole genome shotgun sequence
MTILVLTEPHDVTADLVITALHNRGAQVHRVDTGDFPQLLTLAAENGGQSGWSGVLADAHRQTRLEEVTAVYYRRPSPFR
LADGLDDYERRWATQEARMGFGGLVAALPVQWVNHPHRMAVADYKPVQLAVAARCGLTTPHTLITNEAPAARTFVAAAPN
GAIYKPLHVRPYLDTDTGHLMALATTPVTAEQITDAVIGTAHLFQHQIPKDHELRVTTVGRRVFAARIDAHSDAARVDWR
TDYDNLTYAPVTLPDTLTDQLLSLTNALGLAFAAIDLIITPAGDHVFLEVNPGGQWAWIEVETGLPIAAAIAEYLETP
>gi|1405169851 gene_3|GeneMark.hmm|318_aa|-|1451|2407 AZWA01000083.1 Salinispora pacifica CNT084 B171DRAFT_scaffold_78.79_C, whole genome shotgun sequence
VTILVLTEPHDVTADLVITALHNRDAKVHRVDTGDFPQLLTLTAENGGQGGWSGVLADAHRQTGLENVTAVYYRRPGPFR
LADGLDDYERRWATQEARMGFGGLVAALPVRWVNHPHHMAAADYKPVQLAVAARCGLTTPHTLITNEAPAARAFIAAAPN
GAIYKPLHVRPYLDTDTGHLMALATTPVTAEQITDSVTGTAHLFQHQIPKDHELRVTTIGRRVFTARIDAHSDAARIDWR
TDYDNLTYTPVTLPDTLTDQLLSLTNALGLAFAAIDLIVTPTGDYVFLEVNPGGQWAWIEAETELPIAAAIAEYLETP
>gi|1203253030 gene_2|GeneMark.hmm|200_aa|-|380|982 AIIH01004065.1 Salinispora pacifica CNT-133 unmapped_contig00359, whole genome shotgun sequence
MAAADYKPVQLAVAARCGLTTPHTLITNEAPAARAFIAAAPNGAIYKPLHVRPYLDTDTGHLMALATTPVTAEQITDSVT
GTAHLFQHQIPKDHELRVTTIGRRVFTARIDAHSDAARIDWRTDYDNLTYTPVTLPDTLTDQLLSLTNALGLAFAAIDLI
VTPTGDYVFLEVNPGGQWAWIEAETELPIAAAIAEYLETP
>gi|1405246013 gene_2|GeneMark.hmm|220_aa|+|410|1072 AZWP01000069.1 Salinispora pacifica CNS103 B117DRAFT_scaffold_67.68_C, whole genome shotgun sequence
MGFGGLVAALPVRWVNHPHHMAAADYKPVQLAVAARCGLTTPHTLITNEAPAARAFIAAAPNGAIYKPLHVRPYLDTDTG
HLMALATTPVTAEQITDSVTGTAHLFQHQIPKDHELRVTTIGRRVFTARIDAHSDAARIDWRTDYDNLTYTPVTLPDTLT
DQLLSLTNALGLAFAAIDLIVTPTGDYVFLEVNPGGQWAWIEAETELPIAAAIAEYLETP
>gi|1203246459 gene_2|GeneMark.hmm|318_aa|+|258|1214 AIIG01004085.1 Salinispora pacifica CNS-143 unmapped_contig00030, whole genome shotgun sequence
MTILVLTEPHDVTADLVITALHNRDAKVHRVDTGDFPQFLTLTAENGGQDGWSGVLADAHRQTRLENVTAVYYRRPGPFR
LADGLDDYERRWATQEARMGFGGLVAALPVRWVNHPHHMAAADYKPVQLAVAARCGLTTPHTLITNEAPAARAFIAAAPN
GAIYKPLHVRPYLDTDTGHLMALATTPVTAEQITDSVTGTAHLFQHQIPKDHELRVTTIGRRVFTARIDAHSDAARIDWR
TDYDNLTYTPVTLPDTLTDQLLSLTNALGLAFAAIDLIVTPTGDYVFLEVNPGGQWAWIEAETELPIAAAIAEYLETP
>gi|1405179671 gene_155|GeneMark.hmm|318_aa|-|168724|169680 KI911423.1 Salinispora pacifica CNT001 genomic scaffold B169DRAFT_scaffold_7.8, whole genome shotgun sequence
MTILVLTEPHDVTADLVITALHNRDAKVHRVDTGDFPQFLTLTAENGGQDGWSGVLADAHRQTRLENVTAVYYRRPGPFR
LADGLDDYERRWATQEARMGFGGLVAALPVRWVNHPHHMAAADYKPVQLAVAARCGLTTPHTLITNEAPAARAFIAAAPN
GAIYKPLHVRPYLDTDTGHLMALATTPVTAEQITDSVTGTAHLFQHQIPKDHELRVTTIGRRVFTARIDAHSDAARIDWR
TDYDNLTYTPVTLPDTLTDQLLSLTNALGLAFAAIDLIVTPTGDYVFLEVNPGGQWAWIEAETELPIAAAIAEYLETP
>gi|1405240900 gene_3|GeneMark.hmm|318_aa|+|1265|2221 AZWO01000070.1 Salinispora pacifica CNR114 B118DRAFT_scaffold_67.68_C, whole genome shotgun sequence
MTILVLTEPHDVTADLVITALHNRDAKVHRVDTGDFPQFLTLTAENGGQDGWSGVLADAHRQTRLENVTAVYYRRPGPFR
LADGLDDYERRWATQEARMGFGGLVAALPVRWVNHPHHMAAADYKPVQLAVAARCGLTTPHTLITNEAPAARAFIAAAPN
GAIYKPLHVRPYLDTDTGHLMALATTPVTAEQITDSVTGTAHLFQHQIPKDHELRVTTIGRRVFTARIDAHSDAAHIDWR
TDYDNLTYTPVTLPDTLTDQLLSLTNALGLAFAAIDLIVTPTGDYVFLEVNPGGQWAWIEAETELPIAAAIAEYLETP
>gi|1302814028 gene_4242|GeneMark.hmm|317_aa|-|4676843|4677796 KB913022.1 Salinispora pacifica DSM 45543 genomic scaffold SALPACDRAFT_scaffold1.1, whole genome shotgun sequence
VTILVLTEPRDVTADLVITALHNRDAKVHRVDTGDFPQFLTLAAENGGQGGWSGVLADAHRQSRLENVTAVYYRRPGPFR
LADGLDDYERRWATQEARMGFGGLVAALPVRWVNHPHHMAAADYKPVQLAVAARCGLTTPHTLITNEAPAARAFAAAPNG
TIYKPLHVRPYLDTDTGHLMALATTPVTAEQITDAVNGTAHLFQHQIPKDHELRVTTVGRRVFAARIDAHSEAARIDWRT
DYDNLTYTPVTLPDTLTAQLLSLTNALGLAFAAIDLIVTPTGDYVFLEVNPGGQWAWIEAEMGLPIAAAIAEYLETP
>gi|1301313809 gene_64|GeneMark.hmm|317_aa|+|58458|59411 KB895052.1 Salinispora pacifica CNS863 genomic scaffold C552DRAFT_scaffold00029.29, whole genome shotgun sequence
VTILVLTEPRDVTADLVITALHNRDAKVHRVDTGDFPQFLTLAAENGGQGGWSGVLADAHRQSRLENVTAVYYRRPGPFR
LADGLDDYERRWATQEARMGFGGLVAALPVRWVNHPHHMAAADYKPVQLAVAARCGLTTPHTLITNEAPAARAFAAAPNG
TIYKPLHVRPYLDTDTGHLMALATTPVTAEQITDAVNGTAHLFQHQIPKDHELRVTTVGRRVFAARIDAHSEAARIDWRT
DYDNLTYTPVTLPDTLTAQLLSLTNALGLAFAAIDLIVTPTGDYVFLEVNPGGQWAWIEAEMGLPIAAAIAEYLETP
>gi|1301444025 gene_16|GeneMark.hmm|320_aa|+|13022|13984 KB904915.1 Salinispora pacifica CNT609 genomic scaffold C584DRAFT_scaffold00001.1, whole genome shotgun sequence
VTILVLTEPHDVTADLVITALHNRDAKVHRVDTGDFPQLLTLTAENGGQGGWSGVLADAHRQTRLENVTAVYYRRPGPFR
LADGLDDYERRWATQEARMGFGGLVAALPVRWVNHPHHMAAADYKPVQLAVAARCGLTTPHTLITNEAPAARAFIAAAPN
GAIYKPLHVRPYLDTDTDTGHLMALATTPVTAEQITDAVTGTAHLFQHQIPKDHELRVTTVGRRVFAARIDAHSEAARID
WRTDYDNLTYTPVTLPDTLTDQLLSLTNALGLAFAAIDLIVTPTGDFVFLEVNPGGQWAWIEAETGLPIAAAIAEYLETP
>gi|1405255427 gene_3|GeneMark.hmm|318_aa|+|721|1677 AZWR01000064.1 Salinispora pacifica CNT854 B115DRAFT_scaffold_57.58_C, whole genome shotgun sequence
VTILVLTEPHDVTADLVITALHNRDAKVHRVDTGDFPQLLTLAAENGGQGGWSGVLADAHRQTRLENVTAVYYRRPGPFR
LADGLDDYERRWATQEARMGFGGLVAALPVRWVNHPHHMAAADYKPVQLAVAARCGLTTPHTLITNEAQAARAFVAAAPN
GAIYKPLHVRPYLDTDTGHLMALATTPVTAEQITDAVTGTAHLFQHQIPKDHELRVTTAGRRVFAARIDAHSEAARIDWR
TDYDNLTYTPVTLPDTLTDRLLSLTNALGLAFAAIDLIVTPTGDYVFLEVNPGGQWAWIEAETGLPIAAAIAEYLETP
>gi|1301327297 gene_196|GeneMark.hmm|318_aa|-|210112|211068 KB895295.1 Salinispora pacifica CNT124 genomic scaffold C555DRAFT_scaffold00009.9, whole genome shotgun sequence
VTILVLTEPRDVTADLVITALHNRDAKVHRVDTGDFPQLLTLAAENGGQGGWSGVLADAHRQTRLENVTAVYYRRPGPFR
LADGLDDYERRWATQEARMGFGGLVAALPVRWVNHPHHMAAADYKPVQLAVAARCGLTTPHTLITNEAQAARAFVAAAPN
RAIYKPLHVRPYLDTDTGHLMALATTPVTAEQIADAVTGTAHLFQHQIPKDHELRVTTVGRRVFAARIDAHSEAARIDWR
TDYDNLTYTPVTLPDTLTDRLLSLTNALGLAFAAIDLIVTPTGDYVFLEVNPGGQWAWIEAETELPIAAAIAEYLETP
>gi|1405173105 gene_334|GeneMark.hmm|318_aa|-|377453|378409 AZWB01000006.1 Salinispora pacifica CNT029 B170DRAFT_scaffold_2.3_C, whole genome shotgun sequence
VTILVLTEPHDVTADLVITALHTRDAKVHRVDTGDFPQHLSLAAENGGQGGWSGVLADAHRQTRLENVTAVYYRRPGPFR
LADGLDDYERRWATQEARMGFGGLVAALPVRWVNHPHHMAAADYKPVQLAVAARCGLTTPHTLITNEAPAARAFVAAAPN
GAIYKPLHVRPYLDTDTGHLMALATTPVTAEQITDAVTGTAHLFQHQIPKDHELRVTTIGRRVFAARIDAHSDAARIDWR
TDYDNLTYTPVTLPDTLTDQLLSLTNALGLAFAAIDLIVTPTGDYVFLEVNPGGQWAWIEAETGLPIAAAIAEYLETP
>gi|1301319735 gene_3|GeneMark.hmm|318_aa|-|1075|2031 KB895175.1 Salinispora pacifica CNS996 genomic scaffold C553DRAFT_scaffold00082.82, whole genome shotgun sequence
VTILVLTEPRDVTADLVITALHTRDAKVHRVDTGDFPQLLTLAAENGGQDGWSGVLTDAHRQTRLEDVTAVYYRRPGPFR
LADGLDDYERRWATQEARMGFGGLVAALPVRWVNHPHDMAAADYKPAQLAVAARCGLTTPHALITNEAQAARSFVAAAPD
GAIYKPLHVRPYLDTDTGHLMALATTPVTAEQITDAVTGTAHLFQHQIPKDHELRVTTIGRRVFAARIDAHSEAARIDWR
TDYDNLTYTPVTLPDTFTDQLLSLTNALRLAFAAIDLIVTPTGDYVFLEVNPGGQWAWIEAETGLPIAAAIAEYLETP
>gi|1405250966 gene_53|GeneMark.hmm|318_aa|-|62069|63025 AZWQ01000017.1 Salinispora pacifica CNT569 B116DRAFT_scaffold_8.9_C, whole genome shotgun sequence
VTILVLTEPRDVTADLVITALHTRDAQVHRVDTGDFPQLLTLAAENGGQGGWSGVLTDAHRQTRLENVTAVYYRRPGPFR
LADGLNDYERRWATQEARMGFGGLVAALPVRWVNHPHHMAAADYKPVQLAVAARCGLTTPHTLITNEAPAARAFVAAAPN
GAIYKPLHVRPYLDTDTGHLMALATTPVTAEQITDAVTGTAHLLQHQIPKDHELRVTTIGRHVFAARIDAHSDAARIDWR
TDYDNLTYTPVTLPDTLTDQLLSLTNALGLAFAAIDLIVTPTGDYVFLEVNPGGQWAWIEAETGLPIAAAIAEYLEMP
>gi|1301296900 gene_49|GeneMark.hmm|318_aa|-|57031|57987 KB894853.1 Salinispora pacifica CNR942 genomic scaffold C549DRAFT_scaffold00006.6, whole genome shotgun sequence
VTILVLTEPRDVTADLVITALHTRDAQVHRVDTGDFPQLLTLAAENGGQGGWSGVLADAHRQTRLENVTAVYYRRPGPFR
LADGLDDYERRWATQEARMGFGGLVAALPVRWVNHPHHMAAADYKPVQLAVAARCGLTTPHTLITNEAPAARAFVAVAPN
GAIYKPLHVRPYLDTDTGHLMALATTPVTAEQITDAVTGTAHLFQHQIPKDHELRVTTIGRRVFAARIDAHSEAARIDWR
TDYDNLTYTPVTLPDTLTDQLLSLTNALGLAFAAIDLIVTPTGDYVFLEVNPGGQWAWIEAETGLPIAAAIAEYLETP
>gi|1402760052 gene_6|GeneMark.hmm|318_aa|+|3379|4335 AXVR01000075.1 Salinispora pacifica CNY202 K228DRAFT_scaffold00075.75_C, whole genome shotgun sequence
VTILVLTESHDVTADLVITALHNRDAQVHRVDTGDFPQLLTLAAENGGQSGWSGVLTDAHRQTRLEEVTAVYYRRPGPFR
LADGLNDYERRWATQEARMGFGGLVAALPVRWVNHPHHMAAADYKPVQLAVAARCGLTTPHTLITNEAPAARAFVAAAPN
GAIYKPLHVRPYLDTDTGHLMALATTPVTAEQITDAVTGTAHLFQHQIPKDHELRVTTIGRHVFAARIDAHSEAARIDWR
TDYDNLTYTPVTLPDTLTDQLLSLTATLGLAFAAIDLIVTPTGDYVFLEVNPGGQWAWIEAETGLPIAAAIAEYLETP
>gi|1301304438 gene_18|GeneMark.hmm|318_aa|-|21729|22685 KB894994.1 Salinispora pacifica CNS055 genomic scaffold C550DRAFT_scaffold00033.33, whole genome shotgun sequence
VTILVLTEPHDVTADLVITALHNRDAQVHRVDTGDFPQLLTLTAENGDQGGWSGVLADAHRQTRLESVTAVYYRRPGPFR
LADGLDDYERRWATQEARMGFGGLVAALPVRWVNHPHHMAAADYKPVQLAVAARCGLTTPHTLITNEAQAARAFVAAAHN
AAIYKPLHVRPYLDTDTGHLMALATTPVTAEQITDAVTGTAHLFQHQIPKDHELRVTTIGRRVFAARIDAHSDAARIDWR
TDYENLTYTPVTLPDTLTDQLLSLTNALGLAFAAIDLIVTPTGDYVFLEVNPGGQWAWIEAETGLPIAAAIAEYLETP
>gi|1305155728 gene_174|GeneMark.hmm|318_aa|-|193237|194193 AUGH01000015.1 Salinispora pacifica CNS237 H303DRAFT_scaffold_9.10_C, whole genome shotgun sequence
VTILVLTEPHDVIADLVITALHNREAQVHRVDTGDFPQLLTLTAENGGQGGWSGVLTDAHRQTRLENVTAVYYRRPGPFR
LADGLDDYERRWATQEARIGFGGLVAALPVRWVNHPHHMVAADYKPVQLAVAARFGLTTPHTLITNEAQAARAFVAAAPT
GAIYKPLHVRPYLDTDTGHLMALATTPVTAEQITDAVTGTAHLFQHQIPKDHELRVTTIGRRVFAARIDAHSDAARIDWR
TDYDNLTYTPVTLPDTLTDQLLSLTNALGLAFAAIDLIVTPTGDYVFLEVNPGGQWAWIEAETGLPIAAAIAEYLETP
>gi|1301986645 gene_1253|GeneMark.hmm|317_aa|-|1403497|1404450 KB905359.1 Salinispora pacifica DSM 45544 genomic scaffold Salpac3DRAFT_Scaffold1.1, whole genome shotgun sequence
VTILVLTEPRDVTADLVITALHNRDAQVHRVDTGDFPQLLTLAAVLRGQGGWSGVLADAHRQTRLENVTAVYRRPGPFRL
ADGLDDYERRWATQEARMGFGGLVAALPVRWVNHPHHMAAADYKPVQLAVAARCGLTTPHTLITNEAQAARALIATAPDG
AIYKPLHVRPYLDTDTGHLMALATSPVTAEQITDAVTGTAHLLQHQIPKDHELRVTTIGRRVFAARIDAHSDAARIDWRT
DYDNLTYTPVTLPDTLTDQLLSLTNALGLAFAAIDLIVTPTGDYVFLEVNPGGQWAWIEAETGLPIAAAIAEYLETP
>gi|1301953629 gene_530|GeneMark.hmm|318_aa|+|626611|627567 KB900320.1 Salinispora arenicola CNR107 genomic scaffold F583DRAFT_scaffold00002.2, whole genome shotgun sequence
VTILVLTEPHDVTADLVITALHERGAKVHRVDTGDFPQFLALAAENGGQGGWFGVLADAHRQTRLENVTAVYYRRPGPFR
LADGLDDYERRWATQEARMGFGGLVAALPVRWVNHPHHMAAADYKPVQLAVAARCGLTTPHTLITNEAPAARAFVAAAPD
GAIYKPLHVRPYLDTDTGHLMALATTPVTAEQITDAVTGTAHLFQHQVPKDHELRVTTVGRCVFAARIDAHSDAARIDWR
TDYDNLTYTPVTLPDTLTDQLLSLTATLGLAFAAIDLIVTPAGDYVFLEVSPGGQWAWIEVETGLPIAAAIVEYLETP
>gi|1405197228 gene_77|GeneMark.hmm|314_aa|+|93928|94872 AZWG01000024.1 Salinispora arenicola CNT850 B165DRAFT_scaffold_20.21_C, whole genome shotgun sequence
MAVLILTHPLDVTVDPVIKHLHDVGQDVVRFDTADFPQRLHLSATWDGAWIGALCGRHRTVRLSDITAVYYRRPTPFVLP
DDMSDDERAWAHDEALHGFGGVLTALPAVWVNRPDRVAAADFKPRQLSLAHHAGMTTPRTIITNMPAAAKAFAESCPNGL
IYKTLTGSPKDAGLLHTTSTVTVEQAGDPGIAHTAHLLQEQVPKAFEVRLTVAGEQLFAARIDTHSDAAALDWRSDYDAL
TYQPTTIPSRVDAAVRRFMAMLHLRFAAIDFVVRPDGEWVFLEVNPNGQWGWIEQETDLPIAAAIAAELSRERV
>gi|1301114655 gene_77|GeneMark.hmm|314_aa|+|93833|94777 KB892473.1 Salinispora pacifica CNT849 genomic scaffold B112DRAFT_scaffold00001.1, whole genome shotgun sequence
MAVLILTHPLDVTVDPVIKHLHDVGQDVVRFDTADFPQRLHLSATWDGAWIGALCGRHRTVRLSDITAVYYRRPTPFVLP
DDMSDDERAWAHDEALHGFGGVLTALPAVWVNRPDRVAAADFKPRQLSLAHHAGMTTPRTIITNMPAAAKAFAESCPNGL
IYKTLTGSPKDAGLLHTTSTVTVEQAGDPGIAHTAHLLQEQVPKAFEVRLTVAGEQLFAARIDTHSDAAALDWRSDYDAL
TYQPTTIPSRVDAAVRRFMAMLHLRFAAIDFVVRPDGEWVFLEVNPNGQWGWIEQETDLPIAAAIAAELSRERV
>gi|1405300885 gene_43|GeneMark.hmm|314_aa|+|47957|48901 AZXA01000004.1 Salinispora arenicola CNT798 B103DRAFT_scaffold_2.3_C, whole genome shotgun sequence
MAVLILTHPLDVTVDPVIKHLHDVGQDVVRFDTADFPQRLHLSATWDGAWIGALCGRHRTVRLSDITAVYYRRPTPFVLP
DDMSDDERAWAHDEALHGFGGVLTALPAVWVNRPDRVAAADFKPRQLSLAHHAGMTTPRTIITNMPAAAKAFAESCPNGL
IYKTLTGSPKDAGLLHTTSTVTVEQAGDPGIAHTAHLLQEQVPKAFEVRLTVAGEQLFAARIDTHSDAAALDWRSDYDAL
TYQPTTIPSRVDAAVRRFMAMLHLRFAAIDFVVRPDGEWVFLEVNPNGQWGWIEQETDLPIAAAIAAELSRERV
>gi|1405050762 gene_101|GeneMark.hmm|314_aa|+|128859|129803 AZVD01000019.1 Salinispora arenicola CNT799 K389DRAFT_scaffold00015.15_C, whole genome shotgun sequence
MAVLILTHPLDVTVDPVIKHLHDVGQDVVRFDTADFPQRLHLSATWDGAWIGALCGRHRTVRLSDITAVYYRRPTPFVLP
DDMSDDERAWAHDEALHGFGGVLTALPAVWVNRPDRVAAADFKPRQLSLAHHAGMTTPRTIITNMPAAAKAFAESCPNGL
IYKTLTGSPKDAGLLHTTSTVTVEQAGDPGIAHTAHLLQEQVPKAFEVRLTVAGEQLFAARIDTHSDAAALDWRSDYDAL
TYQPTTIPSRVDAAVRRFMAMLHLRFAAIDFVVRPDGEWVFLEVNPNGQWGWIEQETDLPIAAAIAAELSRERV
>gi|1405332467 gene_56|GeneMark.hmm|314_aa|+|62173|63117 AZXG01000006.1 Salinispora arenicola CNT800 B040DRAFT_scaffold_3.4_C, whole genome shotgun sequence
MAVLILTHPLDVTVDPVIKHLHDVGQDVVRFDTADFPQRLHLSATWDGAWIGALCGRHRTVRLSDITAVYYRRPTPFVLP
DDMSDDERAWAHDEALHGFGGVLTALPAVWVNRPDRVAAADFKPRQLSLAHHAGMTTPRTIITNMPAAAKAFAESCPNGL
IYKTLTGSPKDAGLLHTTSTVTVEQAGDPGIAHTAHLLQEQVPKAFEVRLTVAGEQLFAARIDTHSDAAALDWRSDYDAL
TYQPTTIPSRVDAAVRRFMAMLHLRFAAIDFVVRPDGEWVFLEVNPNGQWGWIEQETDLPIAAAIAAELSRERV
>gi|1405194930 gene_3|GeneMark.hmm|314_aa|+|858|1802 AZWG01000001.1 Salinispora arenicola CNT850 B165DRAFT_scaffold_0.1_C, whole genome shotgun sequence
MAVLILTHPLDVTVDPVIKHLHDVGQDVVRFDTADFPQRLHLSATWDGAWIGALCGRHRTVRLSDITAVYYRRPTPFVLP
DDMSDDERAWAHDEALHGFGGVLTALPAVWVNRPDRVAAADFKPRQLSLAHHAGMTTPRTIITNMPAAAKAFAESCPNGL
IYKTLTGSPKDAGLLHTTSTVTVEQAGDPGIAHTAHLLQEQVPKAFEVRLTVAGEQLFAARIDTHSDAAALDWRSDYDAL
TYQPTTIPSRVDAAVRRFMAMLHLRFAAIDFVVRPDGEWVFLEVNPNGQWGWIEQETDLPIAAAIAAELSRERV
>gi|1402636021 gene_18|GeneMark.hmm|314_aa|+|17119|18063 AXVS01000017.1 Salinispora arenicola CNR425 I008DRAFT_scaffold00014.14_C, whole genome shotgun sequence
MAVLILTHPLDVTVDPVIKHLHDVGQDVVRFDTADFPQRLHLSATWDGAWIGALCGRHRTVRLSDITAVYYRRPTQFVLP
DDMSDGERVWAHDEALHGFGGVLTALPAVWVNRPDRVAAADFKPRQLSLAHHAGITTPRTIITNMPAAARAFAESCPNGL
IYKTLTGSPKDAGLLHTTSTVTVEQAGDPGIAHTAHLLQEQVRKAFEVRLTVAGEQLFAARIDAHSPAAALDWRSDYDAL
TYQPTTIPSRVDAAVRRFMAMLHLRFAAIDFVVRPDGEWVFLEVNPNGQWGWIEQETDLPIAAAIAAELSRERV
>gi|1405291286 gene_17|GeneMark.hmm|314_aa|+|14395|15339 KI911509.1 Salinispora arenicola CNQ748 genomic scaffold B106DRAFT_scaffold_9.10, whole genome shotgun sequence
MAVLILTHPLDVTVDPVIKHLHDVGQDVVRFDTADFPQRLHLSATWDGAWIGALCGRHRTVRLSDITAVYYRRPTQFVLP
DDMSDGERVWAHDEALHGFGGVLTALPAVWVNRPDRVAAADFKPRQLSLAHHAGITTPRTIITNMPAAARAFAESCPNGL
IYKTLTGSPKDAGLLHTTSTVTVEQAGDPGIAHTAHLLQEQVRKAFEVRLTVAGEQLFAARIDAHSPAAALDWRSDYDAL
TYQPTTIPSRVDAAVRRFMAMLHLRFAAIDFVVRPDGEWVFLEVNPNGQWGWIEQETDLPIAAAIAAELSRERV
>gi|1301427674 gene_12|GeneMark.hmm|314_aa|+|8724|9668 KB896711.1 Salinispora arenicola CNY260 genomic scaffold C579DRAFT_scaffold00015.15, whole genome shotgun sequence
MAVLILTHPLDVTVDPVIKHLHDVGQDVVRFDTADFPQRLHLSATWDGAWIGALCGRHRTVRLSDITAVYYRRPTQFVLP
DDMSDGERVWAHDEALHGFGGVLTALPAVWVNRPDRVAAADFKPRQLSLAHHAGITTPRTIITNMPAAARAFAESCPNGL
IYKTLTGSPKDAGLLHTTSTVTVEQAGDPGIAHTAHLLQEQVRKAFEVRLTVAGEQLFAARIDAHSPAAALDWRSDYDAL
TYQPTTIPSRVDAAVRRFMAMLHLRFAAIDFVVRPDGEWVFLEVNPNGQWGWIEQETDLPIAAAIAAELSRERV
>gi|1301423591 gene_5|GeneMark.hmm|314_aa|+|3190|4134 KB896578.1 Salinispora arenicola CNY256 genomic scaffold C578DRAFT_scaffold00050.50, whole genome shotgun sequence
MAVLILTHPLDVTVDPVIKHLHDVGQDVVRFDTADFPQRLHLSATWDGAWIGALCGRHRTVRLSDITAVYYRRPTQFVLP
DDMSDGERVWAHDEALHGFGGVLTALPAVWVNRPDRVAAADFKPRQLSLAHHAGITTPRTIITNMPAAAKAFAESCPNGL
IYKTLTGSPKDAGLLHTTSTVTVEQAGDPGIAHTAHLLQEQVPKAFEVRLTVAGEQLFAARIDAHSPAAALDWRSDYDAL
TYQPTTIPSRVDAAVRRFMAMLHLRFGAIDFVVRPDGEWVFLEVNPNGQWGWIEQETDLPIAAAIAAELSRERV
>gi|1301416054 gene_15|GeneMark.hmm|314_aa|+|12561|13505 KB896468.1 Salinispora arenicola CNY231 genomic scaffold C577DRAFT_scaffold00009.9, whole genome shotgun sequence
MAVLILTHPLDVTVDPVIKHLHDVGQDVVRFDTADFPQRLHLSATWDGAWIGALCGRHRTVRLSDITAVYYRRPTQFVLP
DDMSDGERVWAHDEALHGFGGVLTALPAVWVNRPDRVAAADFKPRQLSLAHHAGITTPRTIITNMPAAAKAFAESCPNGL
IYKTLTGSPKDAGLLHTTSTVTVEQAGDPGIAHTAHLLQEQVPKAFEVRLTVAGEQLFAARIDAHSPAAALDWRSDYDAL
TYQPTTIPSRVDAAVRRFMAMLHLRFAAIDFVVRPDGEWVFLEVNPNGQWGWIEQETDLPIAAAIAAELSRERV
>gi|1405278539 gene_45|GeneMark.hmm|314_aa|-|49655|50599 AZWW01000024.1 Salinispora arenicola CNX891 B108DRAFT_scaffold_21.22_C, whole genome shotgun sequence
MAVLILTHPLDITVDPVIKHLHDVGQDVVRFDTADFPQRLHLSATWDGAWIGALCGRHRTVRLSDITAVYYRRPTQFVLP
DGMSDGERVWAHDEALHGFGGVLTALPAVWVNRPDRVAAADFKPRQLSLAHHAGMTTPRTIITNMPAAAKAFAESCPNGL
IYKTLTGSPKDAGLLHTTSTVTVEQAGDPGIAHTAHLLQEQVPKAFEVRLTVAGEQLFAARIDAHSPAAALDWRSDYDAL
TYQPTTIPSRVDAAVRRFMAMLHLRFAAIDFVVRPDGEWVFLEVNPNGQWGWIEQETDLPIAAAIAAELSRERV
>gi|1301961301 gene_11|GeneMark.hmm|314_aa|+|8791|9735 KB905215.1 Salinispora arenicola CNY282 genomic scaffold F585DRAFT_scaffold00018.18, whole genome shotgun sequence
MAVLILTHPLDVTVDPVIKHLHDVGQEVVRFDTADFPQRLHLSATWDGAWIGALCGRHRTVRLSDITAVYYRRPTEFVLP
DGMSDGERVWAHDEALYGFGGVLTALPAVWVNRPDRVAAADFKPRQLSLAHHAGMTTPRTIITNVPAAAKAFAESCPNGL
IYKTLTGSPKEAGLLHTTSTVTVEQAGDPGIAHTAHLLQEQVPKAFEVRLTVAGEQLFAARIDAHSPAAALDWRSDYDAL
TYQPTTIPSRVDAAVRRFMAMLHLRFAAIDFVVRPDGEWVFLEVNPNGQWGWIEQETDLPIAAAIAAELSRERV
>gi|1301380838 gene_78|GeneMark.hmm|314_aa|-|91722|92666 KB895925.1 Salinispora arenicola CNS051 genomic scaffold C570DRAFT_scaffold00016.16, whole genome shotgun sequence
MAVLILTHPLDVTVDPVIKHLHDVGQEVVRFDTADFPQRLHLSATWDGAWIGALCGRHRTVRLSDITAVYYRRPTEFVLP
DGMSDGERVWAHDEALYGFGGVLTALPAVWVNRPDRVAAADFKPRQLSLAHHAGMTTPRTIITNVPAAAKAFAESCPNGL
IYKTLTGSPKEAGLLHTTSTVTVEQAGDPGIAHTAHLLQEQVPKAFEVRLTVAGEQLFAARIDAHSPAAALDWRSDYDAL
TYQPTTIPSRVDAAVRRFMAMLHLRFAAIDFVVRPDGEWVFLEVNPNGQWGWIEQETDLPIAAAIAAELSRERV
>gi|1302311882 gene_5|GeneMark.hmm|314_aa|-|2612|3556 KB905534.1 Salinispora arenicola CNY234 genomic scaffold F584DRAFT_scaffold00038.38, whole genome shotgun sequence
MAVLILTHPLDVTVDPVIKHLHDVGQEVVRFDTADFPQRLHLSATWDGAWIGALCGRHRTVRLSDITAVYYRRPTEFVLP
DGMSDGERVWAHDEALYGFGGVLTALPAVWVNRPDRVAAADFKPRQLSLAHHAGMTTPRTIITNVPAAAKAFAESCPNGL
IYKTLTGSPKEAGLLHTTSTVTVEQAGDPGIAHTAHLLQEQVPKAFEVRLTVAGEQLFAARIDAHSPAAALDWRSDYDAL
TYQPTTIPSRVDAAVRRFMAMLHLRFAAIDFVVRPDGEWVFLEVNPNGQWGWIEQETDLPIAAAIAAELSRERV
>gi|1405704986 gene_168|GeneMark.hmm|167_aa|-|187971|188474 KI912590.1 Salinispora arenicola CNH964 genomic scaffold B164DRAFT_scaffold_9.10, whole genome shotgun sequence
MAVLILTHPLDVTVDPVIKHLHDVGQEVVRFDTADFPQRLHLSATWDGAWIGALCGRHRTVRLSDITAVYYRRPTEFVLP
DGMSDGERVWAHDEALHGFGGVLTALPAVWVNRPDRVAAADFKPRQLSLAHHAGITTPRTIITNVPAAARAFAESCPGRV
DLQDVDR
>gi|1301390835 gene_169|GeneMark.hmm|167_aa|-|187955|188458 KB896013.1 Salinispora arenicola CNP105 genomic scaffold C572DRAFT_scaffold00011.11, whole genome shotgun sequence
MAVLILTHPLDVTVDPVIKHLHDVGQEVVRFDTADFPQRLHLSATWDGAWIGALCGRHRTVRLSDITAVYYRRPTEFVLP
DGMSDGERVWAHDEALHGFGGVLTALPAVWVNRPDRVAAADFKPRQLSLAHHAGITTPRTIITNVPAAARAFAESCPGRV
DLQDVDR
>gi|1301408161 gene_39|GeneMark.hmm|314_aa|-|37264|38208 KB896347.1 Salinispora arenicola CNX814 genomic scaffold C575DRAFT_scaffold00035.35, whole genome shotgun sequence
MAVLILTHPLDVTVDPVIKHLHDVGQEVVRFDTADFPQRLHLSATWDGAWIGALCGRHRTVRLSDITAVYYRRPTEFVLP
DGMSDGERVWAHDEALYGFGGVLTALPAVWVNRPDRVAAADFKPRQLSLAHHAGMTTPRTIITNMPAAAKAFAESCPNGL
IYKTLTGSPKEAGLLHTTSTVTVEQAGDPGIAHTAHLLQEQVPKAFEVRLTVAGEQLFAARIDAHSPAAALDWRSDYNAL
TYQPTAVPPQLAVAVRRFMAMLHLRFGAIDFVVRPDGEWVFLEVNPNGQWGWIEQETGLPIAAAIAAELSRERV
>gi|1405193067 gene_10|GeneMark.hmm|314_aa|-|6766|7710 AZWF01000036.1 Salinispora arenicola CNR921 B166DRAFT_scaffold_28.29_C, whole genome shotgun sequence
MAVLILTHPLDVTVDPVIKHLHDVGQEVVRFDTADFPQRLHLSATWDGAWIGALCGRHRTVRLSDITAVYYRRPTEFVLP
DGMSDGERVWAHDEALYGFGGVLTALPAVWVNRPDRVAAADFKPRQLSLAHHAGMTTPRTIITNVPAAAKAFAESCPNGL
IYKTLTGSPKEAGLLHTTSTVTVEQAGDPGIAHTAHLLQEQVPKAFEVRLTVAGEKLFAARIDAHSPAAALDWRSDYNAL
TYQPTAVPPQLAVAVRRFMAMLHLRFGAIDFVVRPDGEWVFLEVNPNGQWGWIEQETGLPIAAAIAAELSRERV
>gi|1301398560 gene_192|GeneMark.hmm|314_aa|+|206879|207823 KB896240.1 Salinispora arenicola CNX481 genomic scaffold C574DRAFT_scaffold00001.1, whole genome shotgun sequence
MAVLILTHPLDVTVDPVIKHLHDVGQEVVRFDTADFPQRLHLSATWDGAWIGALCGRHRTVRLSDITAVYYRRPTEFVLP
DGMSDGERVWAHDEALYGFGGVLTALPAVWVNRPDRVAAADFKPRQLSLAHHAGMATPRTIITNMPAAAKAFAESCPNGL
IYKTLTGSPKDAGLLHTTSTVTVEQAGDPGIAHTAHLLQEQVPKAFEVRLTVAGEQLFAARIDAHSPAAALDWRSDYDAL
SYEPITVPPQVHTAVRRFMTALDLRFAALDFIVTPDGEWVFLEINPNGQWGWIEQETGLPIAAAIAAELSRERV
>gi|1405285918 gene_1|GeneMark.hmm|175_aa|+|1|528 AZWX01000069.1 Salinispora arenicola CNT857 B107DRAFT_scaffold_67.68_C, whole genome shotgun sequence
TIITNMPAAAKAFAESCPNGLIYKTLTGSPKDAGLLHTTSTVTVEQAGDPGIAHTAHLLQEQVPKAFEVRLTVAGPALFA
ARIDTHSDAAAVDWRSDYDALTYEPITVPPQVHTAVRRFMTALDLRFGALDFIVTPDGEWMFLEINPNGQWGWIEQETGL
PIAAAIAAELSRERV
>gi|1301763049 gene_248|GeneMark.hmm|314_aa|-|289011|289955 KB898397.1 Salinispora arenicola CNT859 genomic scaffold D462DRAFT_scaffold00001.1, whole genome shotgun sequence
MAVLILTHPLDVTVDPVIKHLHDFGQDVVRFDTADFPQRLHLSATWDGAWIGALCGRHRTVRLSDITAVYYRRPTAFVLP
DGMSDGERAWAHDEALHGFGGVLTALPAVWVNRPDRVAAADFKPRQLSLAHHAGMTTPRTIITNMPAAAKAFAESCPNGL
IYKTLTGSPKDAGLLHTTSTVTVEQAGDPGIAHTAHLLQEQVPKAFEVRLTVAGAALFAARIDTHSDAAAVDWRSDYDAL
TYEPITVPPQVHTAVRRFMTALDLRFGALDFIVTPDGEWMFLEINPNGQWGWIEQETGLPIAAAIAAELSRERV
>gi|1405283732 gene_248|GeneMark.hmm|314_aa|-|289123|290067 AZWX01000004.1 Salinispora arenicola CNT857 B107DRAFT_scaffold_2.3_C, whole genome shotgun sequence
MAVLILTHPLDVTVDPVIKHLHXXGQDVVRFDTADFPQRLHLSATWXGAWIGALCGRHRTVRLSDIXAVYYRXXTXFVLX
XXMSDXERAWAHDEALHGFGGVLTALPAVWVNRPXXVAAXXFKPRQLSLAHHAGXTTPXTIITNMPAAAKAFAESCPNGL
IYKTLTGSPKDXGLLHTTSTVTVEQAGDPGIAHTAHLLQEQVPKAFEVRXTXAGXXXXAARIDTHSDAAALDWRSDYDAL
TYXPXXXPXXVXXXVRXFMXXXXXRFXAXDFXVXXDGEWXFXEXNXNGQWGWIXXXTXLPIAAXXAAELSRERV
>gi|1301944877 gene_72|GeneMark.hmm|254_aa|+|73372|74136 KB900149.1 Salinispora arenicola CNH877 genomic scaffold F581DRAFT_scaffold00011.11, whole genome shotgun sequence
VRLSDITAVYYRRPTEFVLPDGMSDDERAWAHDEALHGFGGVLTALPAVWVNRPDRVSAADFKPRQLSVAHQAGMSTPRT
IITNMPSAARVFAESCPSGLIYKTLTGSPKDAGLLHTTSMVTVEQAGDPGIAHTAHLLQEQVPKAFEVRLTVAGEQLFAA
RIDTHSDAAALDWRSDYDALTYQPTTIPPQVDAVVRRFMAMLHLRFAAIDFIVTPDGEWVFLEINPNGQWGWIEQETGLP
IAAAIAAELSRERV
>gi|1301412683 gene_61|GeneMark.hmm|254_aa|-|68860|69624 KB896405.1 Salinispora arenicola CNY011 genomic scaffold C576DRAFT_scaffold00028.28, whole genome shotgun sequence
VRLSDITAVYYRRPTEFVLPDGMSDDERAWAHDEALHGFGGVLTALPAVWVNRPDRVSAADFKPRQLSVAHQAGMSTPRT
IITNMPSAARVFAESCPSGLIYKTLTGSPKDAGLLHTTSMVTVEQAGDPGIAHTAHLLQEQVPKAFEVRLTVAGEQLFAA
RIDTHSDAAALDWRSDYDALTYQPTTIPPQVDAVVRRFMAMLHLRFAAIDFIVTPDGEWVFLEINPNGQWGWIEQETGLP
IAAAIAAELSRERV
>gi|1405209125 gene_4|GeneMark.hmm|314_aa|-|2048|2992 AZWI01000051.1 Salinispora arenicola CNB458 B162DRAFT_scaffold00045.45_C, whole genome shotgun sequence
MAVLILTHPLDVTVDPVIKHLHDSGQDVVRFDTADFPQRLHLSATWDGAWIGALCGRHRTVRLSDITAVYYRRPTQFVLP
DDMSDGERAWAHDEALHGFGGVLTALPAVWVNRPDRVAAADFKPRQLSTAHHAGMTTPRTIITNMPSAARVFAESCPNGL
IYKTLTGSPKDAGLLHTTSTVTVEQAGDPGMAHTAHLLQEQAPKAFEVRLTVAGEQLFAARIDTHSDAAALDWRSDYDAL
TYQPTTIPPQVAAAVRRFMAMLHLRFAAIDFIVTPDGEWVFLEINPNGQWGWIEQETGLPIAAAIAAELSRERV
>gi|1405704985 gene_167|GeneMark.hmm|150_aa|-|187529|187981 KI912590.1 Salinispora arenicola CNH964 genomic scaffold B164DRAFT_scaffold_9.10, whole genome shotgun sequence
LTGSPKDAGLLHTTSTVAVEQAGDPGIAHTAHLLQEQVAKAFEVRLTVAGEQLFAARIDAHSPAAALDWRSDYDALTYQP
TTIPSRVDAAVRRFMTALDLRFGAMDFVVRPDGEWVFLEVNPNGQWGWIEQETGLPIAAAIAAELSRERV
>gi|1301390834 gene_168|GeneMark.hmm|150_aa|-|187513|187965 KB896013.1 Salinispora arenicola CNP105 genomic scaffold C572DRAFT_scaffold00011.11, whole genome shotgun sequence
LTGSPKDAGLLHTTSTVAVEQAGDPGIAHTAHLLQEQVAKAFEVRLTVAGEQLFAARIDAHSPAAALDWRSDYDALTYQP
TTIPSRVDAAVRRFMTALDLRFGAMDFVVRPDGEWVFLEVNPNGQWGWIEQETGLPIAAAIAAELSRERV
>gi|1301387751 gene_7|GeneMark.hmm|314_aa|+|4755|5699 KB896120.1 Salinispora arenicola CNP193 genomic scaffold C571DRAFT_scaffold00049.49, whole genome shotgun sequence
MAVLILTHPLDVTVDPVIKHLHDVGQEVVRFDTADFPQRLHLSATWDGAWIGALCGRHRTVRLSDITAVYYRRPTEFVLP
DGMSDGERVWAHDEALHGFGGVLTALPAVWVNRPDRVAAADFKPRQLSLAHHAGITTPRTIITNVPAAARAFAESCPGGL
IYKTLTGSPKDAGLLHTTSTVAVEQAGDPGIAHTAHLLQEQVAKAFEVRLTVAGEQLFAARIDAHSPAAALDWRSDYDAL
TYQPTTIPSRVDAAVRRFMTALDLRFGAMDFVVRPDGEWVFLEVNPNGQWGWIEQETGLPIAAAIAAELSRERV
>gi|1405275351 gene_250|GeneMark.hmm|314_aa|-|248569|249513 KI911500.1 Salinispora arenicola CNH941 genomic scaffold B109DRAFT_scaffold_5.6, whole genome shotgun sequence
MAVLILTHPLDVTVDPVIKHLHDVGQEVVRFDTADFPQRLHLSATWDGAWIGALCGRHRTVRLSDITAVYYRRPTEFVLP
DGMSDGERVWAHDEALHGFGGVLTALPAVWVNRPDRVAAADFKPRQLSLAHHAGITTPRTIITNVPAAARAFAESCPGGL
IYKTLTGSPKDAGLLHTTSTVAVEQAGDPGIAHTAHLLQEQVAKAFEVRLTVAGEQLFAARIDAHSPAAALDWRSDYDAL
TYQPTTIPSRVDAAVRRFMTALDLRFGAMDFVVRPDGEWVFLEVNPNGQWGWIEQETGLPIAAAIAAELSRERV
>gi|1301951422 gene_46|GeneMark.hmm|314_aa|-|54623|55567 KB900259.1 Salinispora arenicola CNH962 genomic scaffold F582DRAFT_scaffold00028.28, whole genome shotgun sequence
MAVLILTHPLDVTVDPVIKHLHDMGAGVVRFDTADFPQRLHLSATWNGAWIGALCGRHRTVRLSDITAVYYRRPTEFVLP
DDMSDDERAWAHDEALHGFGGVLTALPAVWVNRPDRVAAADFKPRQLSVAHHAGMTTPRTIITNVPSAARAFAESCPSGL
IYKTLTGSPKDAGLLHTTSTVAVEQAGDPGIAHTAHLLQEQVAKAFEVRLTVAGEQLFAARIDAHSPAAALDWRSDYDAL
TYQPITVRPQVDAAVRRFMTALDLRFGALDFVVRPDGEWVFLEVNPNGQWGWIEQEAGLPIAAAIAAELSRERV
>gi|1305103568 gene_2|GeneMark.hmm|314_aa|+|889|1833 AUKL01000028.1 Salinispora arenicola CNH963 H278DRAFT_scaffold00024.24_C, whole genome shotgun sequence
MAVLILTHPLDVTVDPVIKHLHDMGAGVVRFDTADFPQRLHLSATWNGAWIGALCGRHRTVRLSDITAVYYRRPTEFVLP
DDMSDDERAWAHDEALHGFGGVLTALPAVWVNRPDRVAAADFKPRQLSVAHHAGMTTPRTIITNVPSAARAFAESCPSGL
IYKTLTGSPKDAGLLHTTSTVAVEQAGDPGIAHTAHLLQEQVAKAFEVRLTVAGEQLFAARIDAHSPAAALDWRSDYDAL
TYQPITVRPQVDAAVRRFMTALDLRFGALDFVVRPDGEWVFLEVNPNGQWGWIEQEAGLPIAAAIAAELSRERV
>gi|1502346047 gene_68|GeneMark.hmm|314_aa|+|72520|73464 JNLS01000026.1 Salinispora arenicola strain CNH996 CC96DRAFT_scaffold00021.21_C, whole genome shotgun sequence
MAVLILTHPLDVTVDPVIKHLHDMGAGVVRFDTADFPQRLHLSATWNGAWIGALCGRHRTVRLSDITAVYYRRPTEFVLP
DDMSDDERAWAHDEALHGFGGVLTALPAVWVNRPDRVAAADFKPRQLSVAHHAGMTTPRTIITNVPSAARAFAESCPSGL
IYKTLTGSPKDAGLLHPTSTVAVEQAGDPGIAHTAHLLQEQVAKAFEVRLTVAGEQLFAARIDAHSPAAALDWRSDYDAL
TYQPITVRPQVDAAVRRFMTALDLRFGALDFVVRPDGEWVFLEVNPNGQWGWIEQEAGLPIAAAIAAELSRERV
>gi|1301318599 gene_47|GeneMark.hmm|314_aa|+|46804|47748 KB895126.1 Salinispora pacifica CNS996 genomic scaffold C553DRAFT_scaffold00033.33, whole genome shotgun sequence
MAVLILTHPLDITVDPVIKHLHDTGAEVARFDTADFPQRLHLSATWDGAWIGALCGKHRTVRLSDIIAVYYRRPTRFALP
DDMSDEERAWASDEALHGFGGVLTSLPAVWVNRPDRVAAADFKPRQLAVAHGAGLTTPRTIITNVPSAARAFAKSCPGGL
IYKTLTGSPKDAGLLHTTSTVTVEQAGNPGIAHTAHLLQEQVAKAFEVRLTVAGEALFAARIDTHSDAAALDWRSDYDAL
TYQPITVPPRVDTAVRRFMTALDLRFGAIDFIVRPDGEWVFLEINPNGQWGWIEQETGLPIAAAIAAELSRERT
>gi|1301323522 gene_48|GeneMark.hmm|314_aa|+|47261|48205 KB895228.1 Salinispora pacifica CNT045 genomic scaffold C554DRAFT_scaffold00022.22, whole genome shotgun sequence
MAVLILTHPLDITVDPVIKHLHDTGAEVARFDTADFPQRLHLSATWDGAWIGALCGKHRTVRLSDIIAVYYRRPTRFALP
DDMSDEERAWASDEALHGFGGVLTSLPAVWVNRPDRVAAADFKPRQLAVAHGAGLTTPRTIITNVPSAARAFAKSCPGGL
IYKTLTGSPKDAGLLHTTSTVTVEQAGNPGIAHTAHLLQEQVAKAFEVRLTVAGEALFAARIDTHSDAAALDWRSDYDAL
TYQPITVPPRVDTAVRRFMTALDLRFGAIDFIVRPDGEWVFLEINPNGQWGWIEQETGLPIAAAIAAELSRERT
>gi|1405254545 gene_3|GeneMark.hmm|314_aa|-|1842|2786 AZWR01000044.1 Salinispora pacifica CNT854 B115DRAFT_scaffold_38.39_C, whole genome shotgun sequence
MAVLILTHPLDVTVDPVIKHLHDAGQEVVRFDTADFPQRLHLSATWDGAWIGALCGRRRTVRLSDISAVYYRRPTRFVLP
DAMSDEERAWAADEALHGFGGVLTSLPAVWVNRPDRVAAADFKPRQLSMAHLAGMTTPRTIITNVPSAARAFAESCPGGL
IYKTLTGSPKDAGLLHTTSTVTVEQAGDPGIAHTAHLLQEQVAKAYEVRLTVAGEALFAARIDTHSDAAALDWRSDYDSL
TYQPITVPPRVGTAVRRFMAALDLRFGALDFIVTPDAEWVFLEINPNGQWGWIEQETGLPIAAAIAAELSRERT
>gi|1505118004 gene_32|GeneMark.hmm|317_aa|+|31525|32478 JOET01000057.1 Streptomyces rimosus subsp. rimosus strain NRRL B-2661 contig57.1, whole genome shotgun sequence
VSDTRPVLAVTSKDDPTADLVVRELYRRGVPVVRLDSADFPHALTLAATFTSDGLAGTVTTPSRAADLSGVRSLYYRRPS
GFGFPHLAEQDARFALTQARYGLGGVLASLPGCLYVNHPHRIGDAEFKPSGLAAAASCGFRLPPTLITSDPEAARTFIKE
HGPVIYKPLSTPLYRIDGVSCTVEVAEVTAEEIDDTVAGTAHLFQRRVDKAADVRVTVIGEHVFCVRIDSGLLDWRTDYE
ALTYTVVPPPPGVPQALAAYLDHFRLVFGAFDFAVDRQGRWWFLECNPSGQWAWLEPETGLPMVAAMADLLERGAAA
>gi|1503674368 gene_4|GeneMark.hmm|317_aa|+|2811|3764 JNXX01002140.1 Streptomyces rimosus subsp. rimosus strain NRRL B-2659 contig77.16, whole genome shotgun sequence
VSDTRPVLAVTSKDDPTADLVVRELYRRGVPVVRLDSADFPHALTLAATFTSDGLAGTVTTPSRAADLSGVRSLYYRRPS
GFGFPHLAEQDARFALTQARYGLGGVLASLPGCLYVNHPHRIGDAEFKPSGLAAAASCGFRLPPTLITSDPEAARTFIKE
HGPVIYKPLSTPLYRIDGVSCTVEVAEVTAEEIDDTVAGTAHLFQRRVDKAADVRVTVIGEHVFCVRIDSGLLDWRTDYE
ALTYTVVPPPPGVPQALAAYLDHFRLVFGAFDFAVDRQGRWWFLECNPSGQWAWLEPETGLPMVAAMADLLERGAAA
>gi|1504971111 gene_11|GeneMark.hmm|317_aa|+|13546|14499 JOCR01000079.1 Streptomyces rimosus subsp. rimosus strain NRRL WC-3900 contig79.1, whole genome shotgun sequence
VSDTRPVLAVTSKDDPTADLVVRELYRRGVPVVRLDSADFPHALTLAATFTSDGLAGTVTTPSRAADLSGVRSLYYRRPS
GFGFPHLAEQDARFALTQARYGLGGVLASLPGCLYVNHPHRIGDAEFKPSGLAAAASCGFRLPPTLITSDPEAARTFIKE
HGPVIYKPLSTPLYRIDGVSCTVEVAEVTAEEIDDTVAGTAHLFQRRVDKAADVRVTVIGEHVFCVRIDSGLLDWRTDYE
ALTYTVVPPPPGVPQALAAYLDHFRLVFGAFDFAVDRQGRWWFLECNPSGQWAWLEPETGLPMVAAMADLLERGAAA
>gi|1504960869 gene_101|GeneMark.hmm|317_aa|-|100102|101055 JOCL01000020.1 Streptomyces rimosus subsp. rimosus strain NRRL WC-3877 contig20.1, whole genome shotgun sequence
VSDTRPVLAVTSKDDPTADLVVRELYRRGVPVVRLDSADFPHALTLAATFTSDGLAGTVTTPSRAADLSGVRSLYYRRPS
GFGFPHLAEQDARFALTQARYGLGGVLASLPGCLYVNHPHRIGDAEFKPSGLAAAASCGFRLPPTLITSDPEAARTFIKE
HGPVIYKPLSTPLYRIDGVSCTVEVAEVTAEEIDDTVAGTAHLFQRRVDKAADVRVTVIGEHVFCVRIDSGLLDWRTDYE
ALTYTVVPPPPGVPQALAAYLDHFRLVFGAFDFAVDRQGRWWFLECNPSGQWAWLEPETGLPMVAAMADLLERGAAA
>gi|1503898204 gene_32|GeneMark.hmm|317_aa|+|31407|32360 JOCC01000068.1 Streptomyces sp. NRRL WC-3702 contig68.1, whole genome shotgun sequence
VSDTRPVLAVTSKDDPTADLVVRELYRRGVPVVRLDSADFPHALTLAATFTSDGLAGTVTTPSRAADLSGVRSLYYRRPS
GFGFPHLAEQDARFALTQARYGLGGVLASLPGCLYVNHPHRIGDAEFKPSGLAAAASCGFRLPPTLITSDPEAARTFIKE
HGPVIYKPLSTPLYRIDGVSCTVEVAEVTAEEIDDTVAGTAHLFQRRVDKAADVRVTVIGEHVFCVRIDSGLLDWRTDYE
ALTYTVVPPPPGVPQALAAYLDHFRLVFGAFDFAVDRQGRWWFLECNPSGQWAWLEPETGLPMVAAMADLLERGAAA
>gi|1504291094 gene_32|GeneMark.hmm|317_aa|+|31533|32486 JOCN01000047.1 Streptomyces lavendulae subsp. lavendulae strain NRRL WC-3532 contig47.1, whole genome shotgun sequence
VSDTRPVLAVTSKDDPTADLVVRELYRRGVPVVRLDSADFPHALTLAATFTSDGLAGTVTTPSRAADLSGVRSLYYRRPS
GFGFPHLAEQDARFALTQARYGLGGVLASLPGCLYVNHPHRIGDAEFKPSGLAAAASCGFRLPPTLITSDPEAARTFIKE
HGPVIYKPLSTPLYRIDGVSCTVEVAEVTAEEIDDTVAGTAHLFQRRVDKAADVRVTVIGEHVFCVRIDSGLLDWRTDYE
ALTYTVVPPPPGVPQALAAYLDHFRLVFGAFDFAVDRQGRWWFLECNPSGQWAWLEPETGLPMVAAMADLLERGAAA
>gi|1504933504 gene_32|GeneMark.hmm|317_aa|+|31533|32486 JOBS01000053.1 Streptomyces rimosus subsp. rimosus strain NRRL WC-3558 contig53.1, whole genome shotgun sequence
VSDTRPVLAVTSKDDPTADLVVRELYRRGVPVVRLDSADFPHALTLAATFTSDGLAGTVTTPSRAADLSGVRSLYYRRPS
GFGFPHLAEQDARFALTQARYGLGGVLASLPGCLYVNHPHRIGDAEFKPSGLAAAASCGFRLPPTLITSDPEAARTFIKE
HGPVIYKPLSTPLYRIDGVSCTVEVAEVTAEEIDDTVAGTAHLFQRRVDKAADVRVTVIGEHVFCVRIDSGLLDWRTDYE
ALTYTVVPPPPGVPQALAAYLDHFRLVFGAFDFAVDRQGRWWFLECNPSGQWAWLEPETGLPMVAAMADLLERGAAA
>gi|1505101121 gene_32|GeneMark.hmm|317_aa|+|31537|32490 JOEO01000058.1 Streptomyces rimosus subsp. rimosus strain NRRL B-2626 contig58.1, whole genome shotgun sequence
VSDTRPVLAVTSKDDPTADLVVRELYRRGVPVVRLDSADFPHALTLAATFTSDGLAGTVTTPSRAADLSGVRSLYYRRPS
GFGFPHLAEQDARFALTQARYGLGGVLASLPGCLYVNHPHRIGDAEFKPSGLAAAASCGFRLPPTLITSDPEAARTFIKE
HGPVIYKPLSTPLYRIDGVSCTVEVAEVTAEEIDDTVAGTAHLFQRRVDKAADVRVTVIGEHVFCVRIDSGLLDWRTDYE
ALTYTVVPPPPGVPQALAAYLDHFRLVFGAFDFAVDRQGRWWFLECNPSGQWAWLEPETGLPMVAAMADLLERGAAA
>gi|1115256379   KUJ28344.1| KUJ28344.1 hypothetical protein ADK46_32460 [Streptomyces rimosus subsp. rimosus]
MSDTRPVLAVTSKDDPTADLVVRELYRRGVPVVRLDSADFPHALTLAATFTSDGLAGTVTTPSRAADLSGVRSLYYRRPS
GFGFPHLAEQDARFALTQARYGLGGVLASLPGCLYVNHPHRIGDAEFKPSGLAAAASCGFRLPPTLITSDPEAARTFIKE
HGPVIYKPLSTPLYRIDGVSCTVEVAEVTAEEIDDTVAGTAHLFQRRVDKAADVRVTVIGEHVFCVRIDSGLLDWRTDYE
ALTYTVVPPPPGVPQALAAYLDHFRLVFGAFDFAVDRQGRWWFLECNPSGQWAWLEPETGLPMVAAMADLLERGAAA
>gi|1504244421 gene_17|GeneMark.hmm|317_aa|+|20480|21433 JOBT01000314.1 Streptomyces rimosus subsp. rimosus strain NRRL WC-3874 contig54.5, whole genome shotgun sequence
VSDTRPVLAVTSKDDPTADLVVRELYRRGVPVVRLDSADFPHALTLAATFTSDGLAGTVTTPSRAADLSGVRSLYYRRPS
GFGFPHLAEQDARFALTQARYGLGGVLASLPGCLYVNHPHRIGDAEFKPSGLAAAASCGFRLPPTLITSDPEAARTFIKE
HGPVIYKPLSTPLYRIDGVSCTVEVAEVTAEEIDDTVAGTAHLFQRRVDKAADVRVTVIGEHVFCVRIDSGLLDWRTDYE
ALTYTVVPPPPGVPQALAAYLDHFRLVFGAFDFAVDRQGRWWFLECNPSGQWAWLEPETGLPMVAAMADLLERGAAA
>gi|1503518984 gene_102|GeneMark.hmm|317_aa|-|99883|100836 JNYK01000042.1 Streptomyces rimosus subsp. rimosus strain NRRL B-8076 contig42.1, whole genome shotgun sequence
VSDTRPVLAVTSKDDPTADLVVRELYRRGVPVVRLDSADFPHALTLAATFTSDGLAGTVTTPSRAADLSGVRSLYYRRPS
GFGFPHLAEQDARFALTQARYGLGGVLASLPGCLYVNHPHRIGDAEFKPSGLAAAASCGFRLPPTLITSDPEAARTFIKE
HGPVIYKPLSTPLYRIDGVSCTVEVAEVTAEEIDDTVAGTAHLFQRRVDKAADVRVTVIGEHVFCVRIDSGLLDWRTDYE
ALTYTVVPPPPGVPQALAAYLDHFRLVFGAFDFAVDRQGRWWFLECNPSGQWAWLEPETGLPMVAAMADLLERGAAA
>gi|1504067211 gene_24|GeneMark.hmm|317_aa|-|19011|19964 JOFM01000057.1 Streptomyces capuensis strain NRRL B-3501 contig57.1, whole genome shotgun sequence
VSDTRPVLAVTSKDDPTADLVVRELYRRGVPVVRLDSADFPHALTLAATFTSDGLAGTVTTPSRAADLSGVRSLYYRRPS
GFGFPHLAEQDARFALTQARYGLGGVLASLPGCLYVNHPHRIGDAEFKPSGLAAAASCGFRLPPTLITSDPEAARTFIKE
HGPVIYKPLSTPLYRIDGVSCTVEVAEVTAEEIDDTVAGTAHLFQRRVDKAADVRVTVIGEHVFCVRIDSGLLDWRTDYE
ALTYTVVPPPPGVPQALAAYLDHFRLVFGAFDFAVDRQGRWWFLECNPSGQWAWLEPETGLPMVAAMADLLERGAAA
>gi|1032973073   ELQ80122.1| ELQ80122.1 hypothetical protein SRIM_27114 [Streptomyces rimosus subsp. rimosus ATCC 10970]
MSDTRPVLAVTSKDDPTADLVVRELYRRGVPVVRLDSADFPHALTLAATFTSDGLAGTVTTPSRAADLSGVRSLYYRRPS
GFGFPHLAEQDARFALTQARYGLGGVLASLPGCLYVNHPHRIGDAEFKPSGLAAAASCGFRLPPTLITSDPEAARTFIKE
HGPVIYKPLSTPLYRIDGVSCTVEVAEVTAEEIDDTVAGTAHLFQRRVDKAADVRVTVIGEHVFCVRIDSGLLDWRTDYE
ALTYTVVPPPPGVPQALAAYLDHFRLVFGAFDFAVDRQGRWWFLECNPSGQWAWLEPETGLPMVAAMADLLERGAAA
>gi|1505143695 gene_32|GeneMark.hmm|317_aa|+|31533|32486 JOEX01000059.1 Streptomyces lavendulae subsp. lavendulae strain NRRL B-2775 contig59.1, whole genome shotgun sequence
VSDTRPVLAVTSKDDPTADLVVRELYRRGVPVVRLDSADFPHALTLAATFTSDGLAGTVTTPSRAADLSGVRSLYYRRPS
GFGFPHLAEQDARFALTQARYGLGGVLASLPGCLYVNHPHRIGDAEFKPSGLAAAASCGFRLPPTLITSDPEAARTFIKE
HGPVIYKPLSTPLYRIDGVSCTVEVAEVTAEEIDDTVAGTAHLFQRRVDKAADVRVTVIGEHVFCVRIDSGLLDWRTDYE
ALTYTVVPPPPGVPQALAAYLDHFRLVFGAFDFAVDRQGRWWFLECNPSGQWAWLEPETGLPMVAAMADLLERGAAA
>gi|1100439173   KOG69748.1| KOG69748.1 30S ribosomal protein S6 modification protein RimK [Streptomyces aureofaciens]
MSDTRPVLAVTSKDDPTADLVVRELYRRGVPVVRLDSADFPHALTLAATFTSDGLAGTVTTPSRAADLSGVRSLYYRRPS
GFGFPHLAEQDARFALTQARYGLGGVLASLPGCLYVNHPHRIGDAEFKPSGLAAAASCGFRLPPTLITSDPEAARTFIKE
HGPVIYKPLSTPLYRIDGVSCTVEVAEVTAEEIDDTVAGTAHLFQRRVDKAADVRVTVIGEHVFCVRIDSGLLDWRTDYE
ALTYTVVPPPPGVPQALAAYLDHFRLVFGAFDFAVDRQGRWWFLECNPSGQWAWLEPETGLPMVAAMADLLERGAAA
>gi|1076800180   KEF02407.1| KEF02407.1 30S ribosomal protein S6 modification protein RimK [Streptomyces rimosus]
MSDTRPVLAVTSKDDPTADLVVRELYRRGVPVVRLDSADFPHALTLAATFTSDGLAGTVTTPSRAADLSGVRSLYYRRPS
GFGFPHLAEQDARFALTQARYGLGGVLASLPGCLYVNHPHRIGDAEFKPSGLAAAASCGFRLPPTLITSDPEAARTFIKE
HGPVIYKPLSTPLYRIDGVSCTVEVAEVTAEEIDDTVAGTAHLFQRRVDKAADVRVTVIGEHVFCVRIDSGLLDWRTDYE
ALTYTVVPPPPGVPQALAAYLDHFRLVFGAFDFAVDRQGRWWFLECNPSGQWAWLEPETGLPMVAAMADLLERGAAA
>gi|1504918033 gene_32|GeneMark.hmm|317_aa|+|31532|32485 JOBN01000049.1 Streptomyces rimosus subsp. rimosus strain NRRL WC-3925 contig49.1, whole genome shotgun sequence
VSDTRPVLAVTSKDDPTADLVVRELYRRGVPVVRLDSADFPHALTLAATFTSDGLAGTVTTPSRAADLSGVRSLYYRRPS
GFGFPHLAEQDARFALTQARYGLGGVLASLPGCLYVNHPHRIGDAEFKPSGLAAAASCGFRLPPTLITSDPEAARTFIKE
HGPVIYKPLSTPLYRIDGVSCTVEVAEVTAEEIDDTVAGTAHLFQRRVDKAADVRVTVIGEHVFCVRIDSGLLDWRTDYE
ALTYTVVPPPPGVPQALAAYLDHFRLVFGAFDFAVDRQGRWWFLECNPSGQWAWLEPETGLPMVAAMADLLERGAAA
>gi|1503733091 gene_101|GeneMark.hmm|317_aa|-|100095|101048 JNYR01000021.1 Streptomyces rimosus subsp. rimosus strain NRRL ISP-5260 contig21.1, whole genome shotgun sequence
VSDTRPVLAVTSKDDPTADLVVRELYRRGVPVVRLDSADFPHALTLAATFTSDGLAGTVTTPSRAADLSGVRSLYYRRPS
GFGFPHLAEQDARFALTQARYGLGGVLASLPGCLYVNHPHRIGDAEFKPSGLAAAASCGFRLPPTLITSDPEAARTFIKE
HGPVIYKPLSTPLYRIDGVSCTVEVAEVTAEEIDDTVAGTAHLFQRRVDKAADVRVTVIGEHVFCVRIDSGLLDWRTDYE
ALTYTVVPPPPGVPQALAAYLDHFRLVFGAFDFAVDRQGRWWFLECNPSGQWAWLEPETGLPMVAAMADLLERGAAA
>gi|1076790920   KEF11965.1| KEF11965.1 30S ribosomal protein S6 modification protein RimK [Streptomyces rimosus R6-500]
MSDTRPVLAVTSKDDPTADLVVRELYRRGVPVVRLDSADFPHALTLAATFTSDGLAGTVTTPSRAADLSGVRSLYYRRPS
GFGFPHLAEQDARFALTQARYGLGGVLASLPGCLYVNHPHRIGDAEFKPSGLAAAASCGFRLPPTLITSDPEAARTFIKE
HGPVIYKPLSTPLYRIDGVSCTVEVAEVTAEEIDDTVAGTAHLFQRRVDKAADVRVTVIGEHVFCVRIDSGLLDWRTDYE
ALTYTVVPPPPGVPQALAAYLDHFRLVFGAFDFAVDRQGRWWFLECNPSGQWAWLEPETGLPMVAAMADLLERGAAA
>gi|1504274967 gene_32|GeneMark.hmm|317_aa|+|31533|32486 JOCH01000059.1 Streptomyces sp. NRRL WC-3703 contig59.1, whole genome shotgun sequence
VSDTRPVLAVTSKDDPTADLVVRELYRRGVPVVRLDSADFPHALTLAATFTSDGLAGTVTTPSRAADLSGVRSLYYRRPS
GFGFPHLAEQDARFALTQARYGLGGVLASLPGCLYVNHPHRIGDAEFKPSGLAAAASCGFRLPPTLITSDPEAARTFIKE
HGPVIYKPLSTPLYRIDGVSCTVEVAEVTAEEIDDTVAGTAHLFQRRVDKAADVRVTVIGEHVFCVRIDSGLLDWRTDYE
ALTYTVVPPPPGVPQALAAYLDHFRLVFGAFDFAVDRQGRWWFLECNPSGQWAWLEPETGLPMVAAMADLLERGAAA
>gi|1504283212 gene_32|GeneMark.hmm|317_aa|+|31410|32363 JOCM01000046.1 Streptomyces rimosus subsp. rimosus strain NRRL WC-3876 contig46.1, whole genome shotgun sequence
VSDTRPVLAVTSKDDPTADLVVRELYRRGVPVVRLDSADFPHALTLAATFTSDGLAGTVTTPSRAADLSGVRSLYYRRPS
GFGFPHLAEQDARFALTQARYGLGGVLASLPGCLYVNHPHRIGDAEFKPSGLAAAASCGFRLPPTLITSDPEAARTFIKE
HGPVIYKPLSTPLYRIDGVSCTVEVAEVTAEEIDDTVAGTAHLFQRRVDKAADVRVTVIGEHVFCVRIDSGLLDWRTDYE
ALTYTVVPPPPGVPQALAAYLDHFRLVFGAFDFAVDRQGRWWFLECNPSGQWAWLEPETGLPMVAAMADLLERGAAA
>gi|1504298530 gene_32|GeneMark.hmm|317_aa|+|31535|32488 JOCO01000047.1 Streptomyces rimosus subsp. rimosus strain NRRL WC-3882 contig47.1, whole genome shotgun sequence
VSDTRPVLAVTSKDDPTADLVVRELYRRGVPVVRLDSADFPHALTLAATFTSDGLAGTVTTPSRAADLSGVRSLYYRRPS
GFGFPHLAEQDARFALTQARYGLGGVLASLPGCLYVNHPHRIGDAEFKPSGLAAAASCGFRLPPTLITSDPEAARTFIKE
HGPVIYKPLSTPLYRIDGVSCTVEVAEVTAEEIDDTVAGTAHLFQRRVDKAADVRVTVIGEHVFCVRIDSGLLDWRTDYE
ALTYTVVPPPPGVPQALAAYLDHFRLVFGAFDFAVDRQGRWWFLECNPSGQWAWLEPETGLPMVAAMADLLERGAAA
>gi|1503562286 gene_32|GeneMark.hmm|317_aa|+|31528|32481 JNWP01000052.1 Streptomyces capuensis strain NRRL B-12337 contig52.1, whole genome shotgun sequence
VSDTRPVLAVTSKDDPTADLVVRELYRRGVPVVRLDSADFPHALTLAATFTSDGLAGTVTTPSRAADLSGVRSLYYRRPS
GFGFPHLAEQDARFALTQARYGLGGVLASLPGCLYVNHPHRIGDAEFKPSGLAAAASCGFRLPPTLITSDPEAARTFIKE
HGPVIYKPLSTPLYRIDGVSCTVEVAEVTAEEIDDTVAGTAHLFQRRVDKAADVRVTVIGEHVFCVRIDSGLLDWRTDYE
ALTYTVVPPPPGVPQALAAYLDHFRLVFGAFDFAVDRQGRWWFLECNPSGQWAWLEPETGLPMVAAMADLLERGAAA
>gi|1504306035 gene_32|GeneMark.hmm|317_aa|+|31527|32480 JOCP01000047.1 Streptomyces rimosus subsp. rimosus strain NRRL WC-3880 contig47.1, whole genome shotgun sequence
VSDTRPVLAVTSKDDPTADLVVRELYRRGVPVVRLDSADFPHALTLAATFTSDGLAGTVTTPSRAADLSGVRSLYYRRPS
GFGFPHLAEQDARFALTQARYGLGGVLASLPGCLYVNHPHRIGDAEFKPSGLAAAASCGFRLPPTLITSDPEAARTFIKE
HGPVIYKPLSTPLYRIDGVSCTVEVAEVTAEEIDDTVAGTAHLFQRRVDKAADVRVTVIGEHVFCVRIDSGLLDWRTDYE
ALTYTVVPPPPGVPQALAAYLDHFRLVFGAFDFAVDRQGRWWFLECNPSGQWAWLEPETGLPMVAAMADLLERGAAA
>gi|1101373117   KOT52575.1| KOT52575.1 30S ribosomal protein S6 modification protein RimK [Streptomyces rimosus subsp. rimosus]
MAVTSKDDPTADLVVRELYRRGVPVVRLDSADFPHALTLAATFTSDGLAGTVTTPSRAADLSGVRSLYYRRPSGFGFPHL
AEQDARFALTQARYGLGGVLASLPGCLYVNHPHRIGDAEFKPSGLAAAASCGFRLPPTLITSDPEAARTFIKEHGPVIYK
PLSTPLYRIDGVSCTVEVAEVTAEEIDDTVAGTAHLFQRRVDKAADVRVTVIGEHVFCVRIDSGLLDWRTDYEALTYTVV
PPPPGVPQALAAYLDHFRLVFGAFDFAVDRQGRWWFLECNPSGQWAWLEPETGLPMVAAMADLLERGAAA
>gi|1101465153   KOT69526.1| KOT69526.1 30S ribosomal protein S6 modification protein RimK [Streptomyces rimosus subsp. rimosus]
MAVTSKDDPTADLVVRELYRRGVPVVRLDSADFPHALTLAATFTSDGLAGTVTTPSRAADLSGVRSLYYRRPSGFGFPHL
AEQDARFALTQARYGLGGVLASLPGCLYVNHPHRIGDAEFKPSGLAAAASCGFRLPPTLITSDPEAARTFIKEHGPVIYK
PLSTPLYRIDGVSCTVEVAEVTAEEIDDTVAGTAHLFQRRVDKAADVRVTVIGEHVFCVRIDSGLLDWRTDYEALTYTVV
PPPPGVPQALAAYLDHFRLVFGAFDFAVDRQGRWWFLECNPSGQWAWLEPETGLPMVAAMADLLERGAAA
>gi|1101381963   KOT67974.1| KOT67974.1 30S ribosomal protein S6 modification protein RimK [Streptomyces rimosus subsp. rimosus]
MAVTSKDDPTADLVVRELYRRGVPVVRLDSADFPHALTLAATFTSDGLAGTVTTPSRAADLSGVRSLYYRRPSGFGFPHL
AEQDARFALTQARYGLGGVLASLPGCLYVNHPHRIGDAEFKPSGLAAAASCGFRLPPTLITSDPEAARTFIKEHGPVIYK
PLSTPLYRIDGVSCTVEVAEVTAEEIDDTVAGTAHLFQRRVDKAADVRVTVIGEHVFCVRIDSGLLDWRTDYEALTYTVV
PPPPGVPQALAAYLDHFRLVFGAFDFAVDRQGRWWFLECNPSGQWAWLEPETGLPMVAAMADLLERGAAA
>gi|1101389569   KOT48623.1| KOT48623.1 30S ribosomal protein S6 modification protein RimK [Streptomyces rimosus subsp. rimosus]
MAVTSKDDPTADLVVRELYRRGVPVVRLDSADFPHALTLAATFTSDGLAGTVTTPSRAADLSGVRSLYYRRPSGFGFPHL
AEQDARFALTQARYGLGGVLASLPGCLYVNHPHRIGDAEFKPSGLAAAASCGFRLPPTLITSDPEAARTFIKEHGPVIYK
PLSTPLYRIDGVSCTVEVAEVTAEEIDDTVAGTAHLFQRRVDKAADVRVTVIGEHVFCVRIDSGLLDWRTDYEALTYTVV
PPPPGVPQALAAYLDHFRLVFGAFDFAVDRQGRWWFLECNPSGQWAWLEPETGLPMVAAMADLLERGAAA
>gi|1101358672   KOT30031.1| KOT30031.1 30S ribosomal protein S6 modification protein RimK [Streptomyces sp. NRRL WC-3701]
MAVTSKDDPTADLVVRELYRRGVPVVRLDSADFPHALTLAATFTSDGLAGTVTTPSRAADLSGVRSLYYRRPSGFGFPHL
AEQDARFALTQARYGLGGVLASLPGCLYVNHPHRIGDAEFKPSGLAAAASCGFRLPPTLITSDPEAARTFIKEHGPVIYK
PLSTPLYRIDGVSCTVEVAEVTAEEIDDTVAGTAHLFQRRVDKAADVRVTVIGEHVFCVRIDSGLLDWRTDYEALTYTVV
PPPPGVPQALAAYLDHFRLVFGAFDFAVDRQGRWWFLECNPSGQWAWLEPETGLPMVAAMADLLERGAAA
>gi|1101352377   KOT26837.1| KOT26837.1 30S ribosomal protein S6 modification protein RimK [Streptomyces rimosus subsp. rimosus]
MAVTSKDDPTADLVVRELYRRGVPVVRLDSADFPHALTLAATFTSDGLAGTVTTPSRAADLSGVRSLYYRRPSGFGFPHL
AEQDARFALTQARYGLGGVLASLPGCLYVNHPHRIGDAEFKPSGLAAAASCGFRLPPTLITSDPEAARTFIKEHGPVIYK
PLSTPLYRIDGVSCTVEVAEVTAEEIDDTVAGTAHLFQRRVDKAADVRVTVIGEHVFCVRIDSGLLDWRTDYEALTYTVV
PPPPGVPQALAAYLDHFRLVFGAFDFAVDRQGRWWFLECNPSGQWAWLEPETGLPMVAAMADLLERGAAA
>gi|1076804566   KEF18417.1| KEF18417.1 30S ribosomal protein S6 modification protein RimK [Streptomyces rimosus]
MSDTRPVLAVTSKDDPTADLVVRELYRRGVPVVRLDSADFPHALTLAATFTSDGLAGTVTTPSRAADLSGVRSLYYRRPS
GFGFPHLAEQDARFALTQARYGLGGVLASLPGCLYVNHPHRIGDAEFKPSGLAAAASCGFRLPPTLITSDPEAARTFIKE
HGPVIYKPLSTPLYRIDGVSCTVEVAEVTAEEIDDTVAGTAHLFQRRVDKAADVRVTVIGEHVFCVRIDSGLLDWRADYE
ALTSTVVPPPPGVPQALAAYLDHFRLVFGAFDFAVDRQGRWWFLECNPSGQWAWLEPETGLPMVAAMADLLERGAAA
>gi|1503777990 gene_4|GeneMark.hmm|316_aa|+|2889|3839 JNXZ01000763.1 Streptomyces rimosus subsp. pseudoverticillatus strain NRRL B-3698 contig208.1, whole genome shotgun sequence
VSDTRPVLAVTSKDDPTADLVVRGLYRRGVPVVRLDSADFPHALTLAATLTSDGLAGTVTTPSRAADLSGVRSLYYRRPS
GFGFPHLAEQDARFALTQARYGLGGVLASLPGCLYVNHPHRIGDAEFKPAGLAAAASCGYRLPPTLITSDPEAARTFIKE
HGPVIYKPLSTPLYRIDGVSCTVEVAEVAAEEIDDTVAGTAHLFQRRVDKAADVRVTVIGEHVFCVRIDSGLLDWRTDYE
ALTYTVVPPPPGVPQALAAYLDHFRLVFGAFDFAVDRQGRWWFLECNPSGQWAWLEPETGLPMVAAMADLLERGAG
>gi|1101437529   KOT99334.1| KOT99334.1 30S ribosomal protein S6 modification protein RimK [Streptomyces rimosus subsp. pseudoverticillatus]
MAVTSKDDPTADLVVRGLYRRGVPVVRLDSADFPHALTLAATLTSDGLAGTVTTPSRAADLSGVRSLYYRRPSGFGFPHL
AEQDARFALTQARYGLGGVLASLPGCLYVNHPHRIGDAEFKPAGLAAAASCGYRLPPTLITSDPEAARTFIKEHGPVIYK
PLSTPLYRIDGVSCTVEVAEVAAEEIDDTVAGTAHLFQRRVDKAADVRVTVIGEHVFCVRIDSGLLDWRTDYEALTYTVV
PPPPGVPQALAAYLDHFRLVFGAFDFAVDRQGRWWFLECNPSGQWAWLEPETGLPMVAAMADLLERGAG
>gi|1503420026 gene_21|GeneMark.hmm|316_aa|+|25159|26109 JNWX01000054.1 Streptomyces rimosus subsp. rimosus strain NRRL B-16073 contig54.1, whole genome shotgun sequence
VSDTRPVLAVTSKDDPTADLVVRELYRRGVPVVRLDSADFPHALTLAATLTSDGLAGTVTTPSRAADLSGVRSLYYRRPS
GFGFPHLAEQDARFALTQARYGLGGVLASLPGCLYVNHPHRIGDAELKPAGLAAAASCGFRLPPTLITSDPEAARTFIKE
HGPVIYKPLSTPLYRIDGVSCTVEVAEVTAEEIDDTVAGTAHLFQRRVDKTADVRVTVIGEHVFCVRIDSGLLDWRTDYE
ALTYTVVPPPPGVPQALAAYLDHFRLVFGAFDFAVDRQGRWWFLECNPSGQWAWLEPETGLPMVAAMADLLERGAG
>gi|1101451160   KOU08898.1| KOU08898.1 30S ribosomal protein S6 modification protein RimK [Streptomyces sp. NRRL F-5755]
MAVTSKDDPTADLVVRELNRRGVPVVRLDSADFPHALTIAATLTSDGLAGTVTTPSRAADLSGVRSLYYRRPCGFGFPHL
AEQDARFALTQARYGLGGVLASLPGCLYVNHPHRIGDAEFKPSGLAAAASCGFRLPPTLITSDPEAARTFIKEHGPVIYK
PLSTPLYRIGGVSCTVEVAEVTAEEIDDTVAGTAHLFQHRVDKAADVRVTVIGEHVFCVRIDSGLLDWRTDYEALTYTVV
PPPPGVPQALAAYLDHFRLVFGAFDFAVDRQGRWWFLECNPSGQWAWLEPETGLPMVAAMAGLLERGAV
>gi|1504925322 gene_39|GeneMark.hmm|316_aa|+|44175|45125 JOBO01000037.1 Streptomyces rimosus subsp. rimosus strain NRRL WC-3927 contig37.1, whole genome shotgun sequence
VSDTRPVLAVTSKDDPTADLVVRELHRRGVPVVRLDSADFPHALAIAATLTSDGLAGTVTTPSRAADLSGVRSLYYRRPS
GFGFPHLAEQDARFALTQARYGLGGVLASLPGCLYVNHPHRIGDAEFKPSGLAAAASCGFRLPSTLITSDPEAARTFIKE
HGPVIYKPLSTPLYRIDGVSCTVKVAEVTAEEIDDTVAGTAHLFQRRVDKTADVRVTVIGEHVFCVRIDSGLLDWRTDYE
ALTYTVVPPPPGVPQALAAYLDHFRLVFGAFDFAVDRQGRWWFLECNPSGQWAWLEPETGLPMVAAMADLLERGAG
>gi|1503907351 gene_25|GeneMark.hmm|317_aa|-|18062|19015 JOBW01000088.1 Streptomyces rimosus subsp. rimosus strain NRRL WC-3924 contig88.1, whole genome shotgun sequence
VSDTRPVLAVTSKDDPTADLVVRELHRRGVPVVRLDSADFPHALTIAATLTSDGLAGTVTTPSRAADLSGVRSLYYRRPS
GFGFPHLAEQDARFALTQARYGLGGVLASLPGCLYVNHPHRIGDAEFKPSGLAAAASCGFRLPPTLITSDPEAARTFIKE
HGPVIYKPLSTPLYRIDGVSCTVEVAEVTAEEIDDTVAGTAHLFQRRVDKTADVRVTVIGEHVFCVRIDSGLLDWRTDYE
ALTYTVVPPPPGVPQALAAYLDHFRLVFGAFDFAVDRQGRWWFLECNPSGQWAWLEPETGLPMVAAMADLLERGAAA
>gi|1505340100 gene_9|GeneMark.hmm|317_aa|+|9918|10871 JOJJ01000063.1 Streptomyces rimosus subsp. rimosus strain NRRL WC-3929 contig63.1, whole genome shotgun sequence
VSDTRPVLAVTSKDDPTADLVVRELHRRGVPVVRLDSADFPHALTIAATLTSDGLAGTVTTPSRAAELSGVRSLYYRRPS
GFGFPHLAEQDARFALTQARYGLGGVLASLPGCLYVNHPHRIGDAEFKPSGLAAAASCGFRLSPTLITSDPEAARSFIKE
HGPVIYKPLSTPLYRIDGVSCTVEVAEVTAEEIDDTVAGTAHLFQRRVDKVADVRVTVIGEQVFCVRIDSGLLDWRTDYE
ALTYTVVRPPPGVPRALAAYLDHFRLVFGAFDFAVDRQGRWWFLECNPSGQWAWLEPETGLPMVAAMADLLERGAAA
>gi|1804827663 gene_2|GeneMark.hmm|172_aa|+|447|965 BBHT01000717.1 Streptomyces chrestomyceticus JCM 4735 DNA, contig: JCM4735.contig00717, whole genome shotgun sequence
LITSDPEAARAFIGEHGSVIYKPLSAPLYRVDGVSCTVAVGEVAVEEIDDAVAGTAHLFQQRVEKVADIRVTVIGAHAFC
VRIDSDLLDWRTDYDTLTYTVVRPAPGIRRSLSAYLDHFRLNFGAFDFAVDRWGRWWFLECNPSGQWAWLEPETGLPMVA
AMADLLERRAVA
>gi|1605672537 gene_89|GeneMark.hmm|109_aa|-|100611|100940 BBQG01000019.1 Streptomyces albus NBRC 13014 DNA, contig: scaffold00013, whole genome shotgun sequence
VGKVADVRVTVIGDKVFSVRIDSGLLDWRTDYERLSYSVVEPPDEVRTALRRYLAYFGLAFGAFDFALDRHGVWWFLECN
PSGQWAWLEPATGLPMVAAMADLLERYPG
>gi|1806766724 gene_15|GeneMark.hmm|109_aa|-|14269|14598 LIPO01000006.1 Streptomyces almquistii strain NRRL B-1685 B1685_contig_6, whole genome shotgun sequence
VGKVADVRVTVIGDKVFSVRIDSGLLDWRTDYERLSYSVVEPPDEVRTALRRYLAYFGLAFGAFDFALDRHGVWWFLECN
PSGQWAWLEPATGLPMVAAMADLLERYPG
>gi|1505883270 gene_89|GeneMark.hmm|109_aa|-|100608|100937 JODR01000021.1 Streptomyces albus subsp. albus strain NRRL B-1811 contig21.1, whole genome shotgun sequence
VGKVADVRVTVIGDKVFSVRIDSGLLDWRTDYERLSYSVVEPPDEVRTALRRYLAYFGLAFGAFDFALDRHGVWWFLECN
PSGQWAWLEPATGLPMVAAMADLLERYPG
>gi|1503424550 gene_89|GeneMark.hmm|109_aa|-|100537|100866 JNWT01000021.1 Streptomyces graminis strain NRRL B-1570 contig21.1, whole genome shotgun sequence
VGKVADVRVTVIGDKVFSVRIDSGLLDWRTDYERLSYSVVEPPDEVRTALRRYLAYFGLAFGAFDFALDRHGVWWFLECN
PSGQWAWLEPATGLPMVAAMADLLERYPG
>gi|1806896409 gene_7|GeneMark.hmm|109_aa|-|5866|6195 LIQP01000093.1 Streptomyces gibsonii strain NRRL B-1335 B1335_contig_93, whole genome shotgun sequence
VGKVADVRVTVIGDKVFSVRIDSGLLDWRTDYERLSYSVVEPPDEVRTALRRYLAYFGLAFGAFDFALDRHGVWWFLECN
PSGQWAWLEPATGLPMVAAMADLLERYPG
>gi|1505044062 gene_90|GeneMark.hmm|109_aa|-|100582|100911 JODZ01000017.1 Streptomyces albus subsp. albus strain NRRL B-2362 contig17.1, whole genome shotgun sequence
VGKVADVRVTVIGDKVFSVRIDSGLLDWRTDYERLSYSVVEPPDEVRTALRRYLAYFGLAFGAFDFALDRHGVWWFLECN
PSGQWAWLEPATGLPMVAAMADLLERYPG
>gi|1041018158   EPD94755.1| EPD94755.1 hypothetical protein HMPREF1486_02569 [Streptomyces sp. HPH0547]
MGKVADVRVTVIGDKVFSVRIDSGLLDWRTDYERLSYSVVEPPDEVRTALRRYLAYFGLAFGAFDFALDRHGVWWFLECN
PSGQWAWLEPATGLPMVAAMADLLERYPG
>gi|1504509530 gene_71|GeneMark.hmm|171_aa|+|71312|71827 JOGK01000054.1 Streptomyces sp. NRRL F-5639 contig54.1, whole genome shotgun sequence
LITSDPVAAKSFVEEHGPAIYKPLSTPLYRVDGVSCTVKVEEVTADQLDERVAGTAHLFQQKVGKVADVRVTVIGDKVFS
VRIDSGLLDWRTDYERLSYSVVEPPDEVRTALRRYLAYFGLAFGAFDFALDRHGVWWFLECNPSGQWAWLEPATGLPMVA
AMADLLERYPG
>gi|1504613696 gene_31|GeneMark.hmm|171_aa|-|32420|32935 JOHQ01000041.1 Streptomyces sp. NRRL F-5917 contig41.1, whole genome shotgun sequence
LITSDPVAAKSFVEEHGPAIYKPLSTPLYRVDGVSCTVKVEEVTADQLDERVAGTAHLFQQKVGKVADVRVTVIGDKVFS
VRIDSGLLDWRTDYERLSYSVVEPPDEVRTALRRYLAYFGLAFGAFDFALDRHGVWWFLECNPSGQWAWLEPATGLPMVA
AMADLLERYPG
>gi|1102294227   KPC92926.1| KPC92926.1 30S ribosomal protein S6 modification protein RimK [Streptomyces sp. NRRL F-6602]
MSYTGPVLVVTMVDDPTADLVISELHGRGVPVVRLDSGNFPATLSVAAKITEEGVGGTLVTPTRTADLSHVRSLYYRRPS
GFAFPHLDEQDARFAVTQARYGLGGVLAALPGCLYVNHPHRIGDAEFKPSGLAAAVASGFRVPPTLITSDPVAAKSFVEE
HGPAIYKPLSTPLYRVDGVSCTVKVEEVTADQLDERVAGTAHLFQQKVGKVADVRVTVIGDKVFSVRIDSGLLDWRTDYE
RLSYSVVEPPDEVRTALRRYLAYFGLAFGAFDFALDRHGVWWFLECNPSGQWAWLEPATGLPMVAAMADLLERYPG
>gi|1806889749 gene_19|GeneMark.hmm|316_aa|-|18674|19624 LIQO01000073.1 Streptomyces flocculus strain NRRL B-2465 B2465_contig_73, whole genome shotgun sequence
VSYTGPVLVVTMVDDPTADLVISELRGRGVPVVRLDSGDFPATLSVAAKITEEGVGGTLVTPTRTADLSHVRSLYYRRPS
GFAFPHLDEQDARFAVTQARYGLGGVLAALPGCLYVNHPHRIGDAEFKPSGLAAAVASGFRVPPTLITSDPVAAKSFVEE
HGPAIYKPLSTPLYRVDGVSCTVKVEEVTADQLDERVAGTAHLFQQKVGKVADVRVTVIGDKVFSVRIDSGLLDWRTDYE
RLSYSVVEPPDEVRTALRRYLAYFGLVFGAFDFALDRHGVWWFLECNPSGQWAWLEPATGLPMVAAMADLLERYPG
>gi|1701787550 gene_6|GeneMark.hmm|316_aa|-|3920|4870 LATD01000257.1 Streptomyces sp. NRRL B-24891 B24891_contig_257, whole genome shotgun sequence
VTNDSPVMFVTMVDDPTADLVINELHDRCVPVVRLDSGDFPATLSVAATITEAGIGGTLATPTRTADLSRVRSLYYRRPS
GFAFPHIGEQDARFAVTQARYGLGGVLASLPGCLYVNHPHRIGDAEFKPSGLAAAVQCGFKVPDTLVTSDPTAARKFVED
HGPAIYKPLSTPLYRVDGVSCTVEVGEVTADQLDERVAGTAHLFQRLVDKVADARVTVIGDRVFPVGIDSGLLDWRTDYA
KLSYGVVRPPDGIQAALKRYLAHFGLVFGAFDFAIDRDGAWWFLECNPSGQWAWLEPPTGLPMVSAMADLLERRPQ
>gi|1106908462   KQX59685.1| KQX59685.1 hypothetical protein ASD33_04105 [Streptomyces sp. Root1304]
MLVVTMIDDPTADVVISELYDRGVPVVRLDSGDFPATLSFAASLTPHGIGGTLSTPTRTADLSAVRSLYYRRPSGFAFTH
LDEQDLRFAVTQARYGLGGVLASLPGCLYVNHPHRIGDAEFKPSGLAAAVRCGFRVPATLVTSDPAAARAFARSHGPVLY
KPLSTPPFRIGRVSCTVEVGEVTEDQIDERVAGTAHLFQRRVDKAADVRVTVIGREVFSVRIESGLLDWRTDYERLVYTV
VEAPSGIVDALHRYLDHFGLVFGAFDFAVDRAGAWWFLECNPSGQWAWLEPETGLPMVAAMADLLERRTA
>gi|1107228146   KRB00944.1| KRB00944.1 hypothetical protein ASE09_04110 [Streptomyces sp. Root66D1]
MLVVTMIDDPTADVVISELYDRGVPVVRLDSGDFPATLSFAASLTPHGIGGTLSTPTRTADLSAVRSLYYRRPSGFAFTH
LDEQDLRFAVTQARYGLGGVLASLPGCLYVNHPHRIGDAEFKPSGLAAAVRCGFRVPATLVTSDPAAARAFARSHGPVLY
KPLSTPPFRIGRVSCTVEVGEVTEDQIDERVAGTAHLFQRRVDKAADVRVTVIGREVFSVRIESGLLDWRTDYERLVYTV
VEAPSGIVDALHRYLDHFGLVFGAFDFAVDRAGAWWFLECNPSGQWAWLEPETGLPMVAAMADLLERRTA
>gi|1503874813 gene_2|GeneMark.hmm|316_aa|-|1717|2667 JOBE01000040.1 Streptomyces griseoluteus strain NRRL ISP-5360 contig40.1, whole genome shotgun sequence
VTHLGPVLVVTMIDDPTADLVIAELHDRGVSVVRFDSGDFPATLSFTATLGPHGLAGTLSTPSRTAELSRVRSLYYRRPS
GFTFTHLDEQNARFAVTQARYGLGGALASLPGCLYVNHPHRIGDAEFKPSGLAAAVWCGFRVPPTLITSEPDAARVFTKT
HRPVIYKPLSTPLYRLDGVSCTVEVGEVTTDQIDERIAGTAHLFQRRVDKVADVRVTVIGRQVFSVRIDSGLLDWRTDYD
RLTYTPVEPPPEISDALRRYLDHFGLVFGAFDFAVDRRGEWWFLECNPSGQWAWLEPETGLPMVAAMADLLERKTA
>gi|1405494279 gene_51|GeneMark.hmm|316_aa|-|54601|55551 AZSS01000316.1 Streptomyces exfoliatus DSM 41693 Contig316, whole genome shotgun sequence
VSPVGPVLVVTMIDDPTADLVIGELHDRGVPVVRLDSGDFPATLSFAATLTPHGIAGTLSTPTRTADLSRVRSLYYRRPS
GFTFTHLDEQNARFAVTQARYGLGGVLASLPDCLYVNHPHRIGDAEFKPSGLAVAIRCGFRIPPTLVTSEPDAARAFIKA
HGPVLYKPLSTPLYRVDGVSCTVEVREVTADQIDDRVAGTAHLFQQRVDKVADVRVTVIGREVFSVRIDSGLLDWRTDYD
QLAYTAVEPPPGITDALHRYLDHFRLVFGAFDFAVDRTGTWWFLECNPSGQWAWMEPETGLPMVAAMADLLERKTP
>gi|1100399192   KOG47443.1| KOG47443.1 30S ribosomal protein S6 modification protein RimK [Streptomyces virginiae]
MSHTGPVLVVTMKDDPTADLVIRELHDRAVPVARLDSGDFPATLSFAAYLTPGGLEGSLTTATRTVDLTRIRSLYYRRPS
GFAFPHLSEDDARFALTQARYGLGGVVASLAGCLYVNHPHRIGDAEFKPSGLAAAVTAGFRVPATLVTSDPRAARSFIQQ
HGPVLYKPLSTPLYQVDGVSCTVQVKEVTAEEIDKRVSGTAHLFQQRVHKSADVRVTVIGDRVFAVRIDSDLLDWRTDYN
RLAYSVVQPPPQVTAALFRYLSLFGLVFGAFDFAVDQTETWWFLECNPSGQWAWLEPETGLPMVSAMADLLERNSA
>gi|1503945639 gene_4|GeneMark.hmm|316_aa|-|2510|3460 JOCY01000065.1 Streptomyces sp. NRRL S-241 contig65.1, whole genome shotgun sequence
VSHTGPVLVVTMKDDPTADLVIRELHDRAVPVARLDSGDFPATLSFAAYLTPEGLEGSLTTATRTVDLTRIRSLYYRRPS
GFAFPHLSEDDARFALTQARYGLGGVVASLAGCLYVNHPHRIGDAEFKPSGLAAAVTAGFPVPATLVTSDPGAARSFIQQ
HGPVLYKPLSTPLYRVDGVSCTVQVKEVTAEEIDDRVSGTAHLFQQRVHKSADVRVTVIGDRVFAVRIDSNLLDWRTDYN
RLAYSVVQPPPQVTAALFRYLSLFGLIFGAFDFAVDQAGTWWFLECNPSGQWAWLEPETGLPMVSAMADLLERNSA
>gi|1087601340   KJK50081.1| KJK50081.1 30S ribosomal protein S6 modification protein RimK [Streptomyces sp. NRRL F-4428]
MSRSGSVLVVTMKDDPTADLVIHELHDRDVPVVRLDSGDFPATLSFAAYITPDRIEGSLSTPTRTADLTRIRSLYYRRPS
GFAFPHLSEADARFAVTQARYGLGGVLASLPGCLYVNHPHRIGDAEFKPSGLAAATTAGFRVPATLITSDPRAARDFVST
HGPAIYKPLSTPLYRIDGVSCTVQVQEVTADEIDERVSGTAHLFQHLVQKSADVRVTVMGDRVFAVRIDSDLLDWRTDYG
RLVYSVVQPPPQVTTSLFRYLSLFGLVFGAFDFAVDQTGTWWFLECNPSGQWAWLEPETGLPMVAAMADLLERNSA
>gi|1087589887   KJK40211.1| KJK40211.1 30S ribosomal protein S6 modification protein RimK [Streptomyces variegatus]
MSDPRPVLVVTSLHDPTADVVISELHDRDVPVVRLDSGDFPASLSVEAEITEHGLRGRLHTPSRTADLANVRALYYRRPS
GFAFPHLDEQDARFALTQARYGLGGVLASLPGCLYVNHPHRIGDAEFKPAGLATAAGAGFLLPPTLITSSPDAAREFIKA
HGSIIYKPLYNPVYRVDGVSSVVKVAEVSADDIDDGIGGTAHLFQERVPKAADVRVTVIGGDVFCVRIDSDLLDWRTDYS
QLAYTPVEAPPGIRPAIHRYMNRFKLVFGAFDFAVGEDGRWWFLECNPSGQWHWLEEETGLPMCAALADLLERKP
>gi|1505851430 gene_292|GeneMark.hmm|308_aa|+|282180|283106 JNXD01000011.1 Streptomyces flavovariabilis strain NRRL B-16367 contig11.1, whole genome shotgun sequence
LVVTSLHDPTADVVISELHDRDVPVVRLDSGDFPASLSVEAEITEHGLRGRLHTPSRTADLANVRALYYRRPSGFAFPHL
DEQDARFALTQARYGLGGVLASLPGCLYVNHPHRIGDAEFKPAGLATAAGAGFLLPPTLITSSPDAAREFIKAHGSIIYK
PLYNPVYRVDGVSSVVKVAEVSADDIDDGIGGTAHLFQERVPKAADVRVTVIGGDVFCVRIDSDLLDWRTDYSQLAYTPV
EAPPGIRPAIHRYMNRFKLVFGAFDFAVGEDGRWWFLECNPSGQWHWLEEETGLPMCAALADLLERKP
>gi|1041449939   EPJ39728.1| EPJ39728.1 hypothetical protein STAFG_3221 [Streptomyces afghaniensis 772]
MVVTSLHDPTSDVVISELHDRDIPVVRLDSGDFPASLSVEAEITEHGLRGRLLTPSRTADLAHIRALYYRRPTGFSFPHL
DEQDARFAVTQARYGLGGVLASLPGCLYVNHPHRIGDAEFKPAGLTAAAAAGFLVPPTLITSSPDAAREFIKQHGSVIYK
PLHNPVYRVDGVSSVVKVAEVSATDIDDDVAGTAHLFQERIPKVADVRVTVIGADVFCVRIDSDLLDWRTDYSRLTYTPV
EAPPGIRPALHRYMNRFRLVFGAFDFCVGEDGRWWFLECNPSGQWYWLETETGLPMRAALATLLERKT
>gi|1504646459 gene_37|GeneMark.hmm|308_aa|+|44014|44940 JOHW01000017.1 Streptomyces sp. NRRL F-5008 contig17.1, whole genome shotgun sequence
LVVTSLHDPTADVVIRELYDRDIPVVRLDSGDFPASLSVEAEITTHGIQGRVLTPSRTADLTDVRSLYYRRPTGFAFPHL
SEQDARFSVTQARYGLGGVLASLPGCLYVNHPHRIGDAEFKPAGLVAAAAAGFLVPPTLVTSSPDAARAFVERHDSVIYK
PLGNPVYLIDGVSSVVEVAEVKAEDVDRGVAGTAHLFQQRIRKVGDVRVTVIGARTFCVRIDSDVLDWRTDYSRLRYTVV
EPPPGIEPALHHYMRHFGLVFGAFDFCIDEDGQWWFLECNPSGQWYWLEPETGLPMRAALADLLERKT
>gi|1804805189 gene_3|GeneMark.hmm|308_aa|+|2111|3037 BBHQ01000058.1 Streptomyces antibioticus JCM 4620 DNA, contig: JCM4620.contig00058, whole genome shotgun sequence
LVVTSLHDPTADVVIRELYDRDIPVVRLDSGDFPASLSVEAEITTHGIQGRVLTPSRTADLTDVRSLYYRRPTGFAFPHL
SEQDARFSVTQARYGLGGVLASLPGCLYVNHPHRIGDAEFKPAGLVAAAAAGFLVPPTLVTSSPDAARAFVERHDSVIYK
PLGNPVYLIDGVSSVVEVAEVKAEDVDRGVAGTAHLFQQRIRKVGDVRVTVIGARTFCVRIDSDVLDWRTDYSRLRYTVV
EPPPGIEPALHHYMRHFGLVFGAFDFCIDEDGQWWFLECNPSGQWYWLEPETGLPMRAALADLLERKT
>gi|1806981521 gene_18|GeneMark.hmm|316_aa|+|19097|20047 LIRH01000537.1 Streptomyces prasinus strain NRRL B-2712 B2712_contig_537, whole genome shotgun sequence
MSEPRPVLVITSLHDPTADVVIRELHDRDVPVVRLDSGDFPASLSVEAEITDRGIQGRLQTPSRTTDLANVRALYYRRPS
GFAFPHLSEQDARFAVTQARYGLGGVLAALPGCLYVNHPHRIGDAEFKPSGLAGAAAAGFLIPPSLVTSSPDAARAFVKR
HGSVVYKPLHNPVYLVDGVSNVVRIAEVAVDDIDDSVAGTAHLFQQRVPKAADVRVTVIGGEVFCVRIDSGLLDWRTNYS
QLTYSVVEPPSGIESALYRYMHHFGLGFGAFDFCVGEDGRWWFLECNPSGQWYWLEHETGLPMLAAMADLLERKNR
>gi|1083568352   KHK90827.1| KHK90827.1 30S ribosomal protein S6 modification protein RimK [Streptomyces pluripotens]
MLVVTSLHDPTADVVIRELHGRDIPVVRLDSGDFPASLSVEAEITPHGIEGHLLTPSRTANLANVRAMYYRRPTGFAFPH
LREQDARFAITQARYGLGGVLAALPGCLYVNHPHRIGDAEFKPSGLAAAVEAGFLVPPTLITSSPDAARAFIKRQGSVIY
KPLHNPVYRVGGVSNVVKVAEVSAADIDDGVAGTAHLFQKRVAKTADVRVTVIGTRVFCVRIDSDLLDWRTDYDRLAYTP
VEPPPGIASALRHYMDHFGLVFGAFDFCVGEDGQWWFLECNPSGQWYWLEPETGLPMCAALADLLERKTAT
>gi|1903072768 gene_22|GeneMark.hmm|308_aa|-|22941|23867 LRTP01000367.1 Streptomyces diastatochromogenes strain ATCC 12309 diasta_367.1, whole genome shotgun sequence
LVVTSLHDPTADVVIRELHDRGIPVVRLDSGDFPASLSVEAEITSQGVRGRLTTPSRIADLASVRALYYRRPTGFAFPHL
SEQDARFAITQARYGLGGVLASLPGCLYVNHPHRIGDAEFKPSGLAVAVKAGFLVPPTLITSSPDAARAFIKGHDSVIYK
PLHNPVYRIDGVSSVVRIAEVTAEDIDESVSGTVHLFQKRVPKTADVRVTVIGSQVFCVRIDSDVLDWRTDYDRLTYTPV
EPPPGIEQALHRYLDCFGLVFGAFDFCVGEDGQWWFLECNPSGQWYWLESETGLPMCAALADLLERMS
>gi|1302795570 gene_283|GeneMark.hmm|316_aa|-|323224|324174 KB912955.1 Streptomyces sp. Amel2xE9 genomic scaffold B065DRAFT_scaffold_2.3, whole genome shotgun sequence
VNAARPVLVVTTLYDPTADVVIRELHDRNVPVVRLDSGDFPASLSVAAEITGSGLRGRVSTPSRTADLARVRSLYYRRPS
GFAFPHLSAQDARFAVTQARYGLGGVLASLPGCLYVNHPHRMGDAEFKPSGLAAAVEAGFDVPPTLITSDPDAARSFIKR
NGPVIYKPLHNPAYLVDGVPSVVRVADAAAEDIDDSVAGTAHLFQKRVPKTADVRVTVIGARVFCVRIDSDLLDWRTDYG
RLSYAPVEAPPDIERGIRRYLAHFGLVFGAFDFCVGEDGRWWFLECNPSGQWYWLETETGLPMCAALADLLESGRD
>gi|1018887486   EFF90981.1| EFF90981.1 conserved hypothetical protein [Streptomyces sp. e14]
MNAARPVLVVTTLYDPTADVVIRELHDRNVPVVRLDSGDFPASLSVAAEITGSGLRGRVSTPSRTADLARVRSLYYRRPS
GFAFPHLSAQDARFAVTQARYGLGGVLASLPGCLYVNHPHRMGDAEFKPSGLAAAVEAGFDVPPTLITSDPDAARSFIKR
NGPVIYKPLHNPAYLVDGVPSVVRVADAAAEDIDDSVAGTAHLFQKRVPKTADVRVTVIGARVFCVRIDSDLLDWRTDYG
RLSYAPVEAPPDIERGIRRYLAHFGLVFGAFDFCVGEDGRWWFLECNPSGQWYWLETETGLPMCAALADLLESGRD
>gi|1106917300   KQX77067.1| KQX77067.1 hypothetical protein ASD48_38445 [Streptomyces sp. Root1310]
MSDQRPVLVVTSLYDPTADVVISELHDRDIPVVRFDSGDFPASLSVEAEITQNGIQGRISTPTRSADLAHVRALYYRRPT
GFAFPHLDDQDARFAITQARYGLGGVIAALPDCLYVNHPHRIGDAEFKPAGLAAAVQAGLQTPPTLITSQPEAARTFIER
HGPVIYKPLHNPAYHVDDVSCTVEIAETAAGDIDDRVSGTAHLFQQRVPKTADVRVTAIGPHIFSVRIDSDLLDWRTDYS
HLTYTPVSAPAQIEIALHDYLNHFGLLFGAFDFALDAEGQWWFLECNPSGQWYWLQNETGLPMCAALADLLERKS
>gi|1005777066   AEY87295.1| AEY87295.1 hypothetical protein SHJG_2020 [Streptomyces hygroscopicus subsp. jinggangensis 5008]
MLVVTCLNDPTADVVISELHDRGVPVVRFDSADFPHALSVAATITTNGLDGTLSTPTRTAELSQTRSLYYRRPTGFSYPH
LGEQDARFAITQARYGLGGLLASLPGCLYVNHPHRIGDAEFKPSGLATAAAVGFQVPPTLITSEPDAARAFIKRYGPTIY
KPLATPAYFVDSVSNTVQVAEVELDDIDATVAGTAHLFQQMVDKTADVRVTVIDDQVFAVRIDSDLLDWRTDYSQLRYTP
VTPPPGITDALYAYLARFSLVFGAFDFAVDREGRWWFLECNPSGQWYWLEPETGLPMLAAMADLLERKPR
>gi|1007373405   AGF61451.1| AGF61451.1 hypothetical protein SHJGH_1785 [Streptomyces hygroscopicus subsp. jinggangensis TL01]
MLVVTCLNDPTADVVISELHDRGVPVVRFDSADFPHALSVAATITTNGLDGTLSTPTRTAELSQTRSLYYRRPTGFSYPH
LGEQDARFAITQARYGLGGLLASLPGCLYVNHPHRIGDAEFKPSGLATAAAVGFQVPPTLITSEPDAARAFIKRYGPTIY
KPLATPAYFVDSVSNTVQVAEVELDDIDATVAGTAHLFQQMVDKTADVRVTVIDDQVFAVRIDSDLLDWRTDYSQLRYTP
VTPPPGITDALYAYLARFSLVFGAFDFAVDREGRWWFLECNPSGQWYWLEPETGLPMLAAMADLLERKPR
>gi|1115599119   KUN27942.1| KUN27942.1 hypothetical protein AQJ11_15190 [Streptomyces corchorusii]
MLVVTCLNDPTADVVISELHDRGVPVVRFDSADFPHALSVAATITTDGVDGTLSTPTRTAELSQARSLYYRRPTGFSYPH
LGEQDARFAITQARYGLGGLLASLPGCLYVNHPHRIGDAEFKPSGLATAAAVGFQVPPTLITSEPDATRVFIKRYGPTIY
KPLATPAYFVDGVSNTVQVAEVELDDIDATVAGTAHLFQQMVDKTADVRVTVIGDQIFAVRIDSDLLDWRTDYSQLRYTP
VTPPPGITDALYAYLARFSLVFGAFDFAVDREGRWWFLECNPSGQWYWLEPETGLPMLAAMADLLERKPR
>gi|1014961868   ALO91709.1| ALO91709.1 30S ribosomal protein S6 modification protein RimK [Streptomyces hygroscopicus subsp. limoneus]
MLVVTCLNDPTADVVISELHDRGVPVVRFDSADFPHALSVAATITTNGLDGTLSTPTRTAELSQTRSLYYRRPTGFSYPH
LDEQDARFAITQARYGLGGLLASLPGCLYVNHPHRIGDAEFKPSGLATAAAVGFQVPPTLITSEPDAARVFIKRYGPTIY
KPLATPAYFVDGVSNTVQVAEVALDDIDATVAGTAHLFQQMVGKTADVRVTVIGDQIFAVRIDSGLLDWRTDYSRLRYTP
VTPLPGITDALYAYLARFSLVFGAFDFAVDREGRWWFLECNPSGQWYWLEPETGLPMLAAMADLLERKPR
>gi|1015535460   CUW25320.1| CUW25320.1 hypothetical protein TUE45_00030 [Streptomyces reticuli]
MLDAARYGLGGVLASLPGCLYVNHPHRIGDAEFKPAGLTAAAAVGFQVPPTLLTTEPDAARAFIKRYGSIIYKPLAAPAY
FVGGVSNTVKVAEVALDDIDEAIAGTAHLFQQRVDKTADVRVTVIGDRVFAVRIDSDLLDWRIDYSRLRYTPVTPPPGIT
DALYAYLARFDLVFGAFDFAVDRQGTWWFLECNPSGQWYWLEPETGLPMLAAMADLLERKPR
>gi|1806722679 gene_344|GeneMark.hmm|316_aa|-|366481|367431 BBZJ01000016.1 Streptomyces sp. TP-A0356 DNA, contig: scaffold00005, whole genome shotgun sequence
VNDTGPVLVVTNLDDPTADVVISELHDRGVPVVRFDSGDFPHALSVAATITSNGVEGTLSTPTRTADLSRVRSLYYRRPS
GFTYPHLNEQDARFALTQARYGLGGVLASLPGCVYVNHPHRIGDAEFKPSGLAAAASAGFRIPPTIVTSEPDAARAFIKQ
HGPTIYKPLSAPLYRIDGVSCTVKVAEVAADDIDEAVAGTAHLFQRLVEKTADVRVTVVGDQVFAVRIDSDLLDWRTDYS
QLRYSVAVPPPGITEALHAYMAHFGLVFGAFDFAIDRQGRWWFLECNPSGQWYWLEPETGLPMLAAMADLLERKTR
>gi|1505388980 gene_93|GeneMark.hmm|316_aa|-|99670|100620 KL585176.1 Streptomyces sp. NRRL S-481 genomic scaffold P269_Doro1_scaffold17, whole genome shotgun sequence
VSDLGPVLVVTNLDDPTADVVISELHDRGIPVVRFDSGDFPHALSVTATITSNGVEGALSTPSRTADLTQVRSLYYRRPS
GFTFPHLDEQDARFAVAQARYGLGGVLASLPGCLYVNHPHRIGDAEFKPSGLAAAAAAGFRLPPTVITSDPVAARSFVKQ
HAPVIYKPLSAPLYRIDGVSCTVEVAEVVADDIDEAVSGTAHLFQQRIEKAADVRVTVIGDRVFPVRIDSDLLDWRTDYS
RLRYSVVGPPPGIVDALHAYLARFGLVFGAFDFAIDREGQWWFLECNPSGQWYWLEPETGLPMLAAMADLLERKMR
>gi|1505412482 gene_75|GeneMark.hmm|316_aa|+|93555|94505 KL585977.1 Streptomyces sp. NRRL S-474 genomic scaffold P279_Doro1_scaffold32, whole genome shotgun sequence
VSDLGPVLVVTNLDDPTADVVISELHDRGIPVVRFDSGDFPHALSVTATITSNGVEGALSTPSRTADLTQVRSLYYRRPS
GFTFPHLDEQDARFAVAQARYGLGGVLASLPGCLYVNHPHRIGDAEFKPSGLAAAAAAGFRLPPTVITSDPVAARSFVKQ
HAPVIYKPLSAPLYRIDGVSCTVEVAEVVADDIDEAVSGTAHLFQQRIEKAADVRVTVIGDRVFPVRIDSDLLDWRTDYS
RLRYSVVGPPPGIVDALHAYLARFGLVFGAFDFAIDREGQWWFLECNPSGQWYWLEPETGLPMLAAMADLLERKMR
>gi|1018226013   EFL32784.1| EFL32784.1 RimK domain-containing protein ATP-grasp [Streptomyces viridochromogenes DSM 40736]
MSDLGPVLVVTNLDDPTADVVISELHDRGVPVVRFDSGDFPHALSVTATITSNGVGGTLSTPSRAADLTQVRSLYYRRPS
GFTFPHLDEQDARFAVAQARYGLGGVLASLPGCLYVNHPHRIGDAEFKPSGLAAAAAAGFHVPPTVITSDPDAARSFIKQ
HAPVIYKPLSAPLYRIDGVSCTVEVAEVAADDIDEAVSGTAHLFQQRIEKTADVRVTIIGDRVFPVRIDSDLLDWRTDYS
RLRYSVVSPPPGIVDALHAYLARFGLVFGAFDFAIDREGQWWFLECNPSGQWYWLEPETGSPMLEAMADLLERKPPQRRG
RGGGGMRARRRR
>gi|1301067920 gene_26|GeneMark.hmm|317_aa|+|30912|31865 KB891929.1 Streptomyces sp. MspMP-M5 genomic scaffold B073DRAFT_scaffold_6.7, whole genome shotgun sequence
VTYPGPVLVVTNLDDPTTDLVIDELHGRGVPVVRFDSGDFPATVSVAATFTGDGLTGTLTTPSRTADLGRVRSLYYRRPS
GFTFPHLDEQTARFAVTQARYGLGGVIAALPGCLYVNHPHRIGDAEFKPSGLSAAAAAGFRLPPTLITSNPDAAKSFIRR
HGPVLYKPLSAPLYRDEDGVSCTVKVADVTVDEIDEAVGGTAHLFQQRIDKAADIRVTVIGDRIFAVRIDSDLLDWRTDY
SRLTYSVVRPPQDITKALGAYLAHFRLVFGAFDFAVDHEGQWWFLECNPSGQWAWLGPETGLPMVAAMADLLERKTV
>gi|1011198105   AJC58226.1| AJC58226.1 hypothetical protein GZL_05651 [Streptomyces sp. 769]
MTHPGPVLVVTNLDDPTTDLVIDELHGRGVPVVRFDSGDFPATLSVAATLTSDGLTGTLTTSSRIADLGHVRSLYYRRPS
GFTFPHLDEQTARFAVTQARYGLGGVIAALPGCLYVNHPHRIGDAEFKPSGLAAAATAGFRLSPTLITSNPAAARSFIKR
HGPAIYKPLSAPLYRDENGVSCTVKVAEVTADEIDDAVSGTAHLFQQRIDKATDIRVTVIGDRIFAVRIDSDLLDWRTDY
GRLTYSVVEPPSGITKALRAYLAHFRLVFGAFDFAVDREEQWWFLECNPSGQWAWLEPETGLPMIAAMADLLERKTA
>gi|1505847021 gene_23|GeneMark.hmm|318_aa|+|23040|23996 JOAR01000087.1 Streptomyces aureocirculatus strain NRRL ISP-5401 contig86.1, whole genome shotgun sequence
VTHPGPVLVVTNLDDPTTDLVINELHHREIPVVRFDSGDFPATLSLAATLTSEGLTGTLTTPSRTADLGSVRSLYYRRPS
GFIFPHLDEQTARFAATQARYGLGGVIASLPGCLYVNHPHRIGDAEFKPSGLAAAASAGFLVPSTLLTSDADAVRAFIKA
GGPVIYKPLSAPLYRDDDGVSCTVKVADVAPEEIDEAVSGTVHLFQQRVDKICDMRVTAIGDRVFAVRIDSDLLDWRTDY
SRLTDTVVDPPPDITAALYRYLQHFGLVFGCFDFAVDREGRWVFLECNPSGQWAWLEAETGLPMVAAMADLLERKTAT
>gi|1504879506 gene_22|GeneMark.hmm|318_aa|+|22915|23871 JOAP01000088.1 Streptomyces aureocirculatus strain NRRL ISP-5386 contig88.1, whole genome shotgun sequence
VTHPGPVLVVTNLDDPTTDLVINELHHREIPVVRFDSGDFPATLSLAATLTSEGLTGTLTTPSRTADLGSVRSLYYRRPS
GFIFPHLDEQTARFAATQARYGLGGVIASLPGCLYVNHPHRIGDAEFKPSGLAAAASAGFLVPSTLLTSDADAVRAFIKA
GGPVIYKPLSAPLYRDDDGVSCTVKVADVAPEEIDEAVSGTVHLFQQRVDKICDMRVTAIGDRVFAVRIDSDLLDWRTDY
SRLTDTVVDPPPDITAALYRYLQHFGLVFGCFDFAVDREGRWVFLECNPSGQWAWLEAETGLPMVAAMADLLERKTAT
>gi|1086853655   CDR09843.1| CDR09843.1 RimK domain protein ATP-grasp [Streptomyces iranensis]
MIDTRPVMVVTNLDDPTTDLVIEELHGRGVPVVRFDSGDFPSTLSVAATVTRTGIAGTLTTPSRTADLTRIRSLYYRRPS
GFAFPHLDDQTARFAIAQARYGLGGVLAALPGCFYVNHPHRIGDAEFKPSGLAAAAEAGFHIPPTLITSAPDAARAFVRR
HAPVIYKPLSTPLYRVGGVSCTVKVADVAADEIEQGVAGTAHLFQQRVDKVADVRVTVIGRQAFCVRIGSDLLDWRIDYS
RLTYDVVQPPDGITEALFGYLNHFGLVFGAFDFAVDRDGRWWFLECNPSGQWAWLEPETGLPMVAAMADLLERKPR
>gi|1003489290   ADI10701.1| ADI10701.1 hypothetical protein SBI_07581 [Streptomyces bingchenggensis BCW-1]
MTDPRPVLVVTNLDDPTTDLVIEELHGRGVPVVRFDSGDFPATLSFAASITSQGIQGTLCTPSRTVDLSRVRSLYYRRPS
GFAFPHLDEQAARFAVTQARYGLGGVLAALPGCRYVNHPHRIGDAEFKPSGLAAAAKVGFRIPPTLLSSEPDAARAFIKR
HGPVIYKPLFAPLYRIDGVSCTVKVAEVATDEIDQDVAGTAHLFQRRVEKVADIRVTVIGERVFCVRIDSGLLDWRMDYA
QLTYTVAQPPEAITEALFAYLAHFRLVFGAFDFAVDRQGRWWFLECNPSGQWAWLEPETGLPMVAAMADLLERK
>gi|1017557278   EDX22910.1| EDX22910.1 conserved hypothetical protein [Streptomyces sp. Mg1]
MTDSSPVLVVTNLDDPTTDLVIEELHGRDVPVVRFDSGDFPTTLSFEAVITADGVKGFLHTPTRTADLSRVRSLYYRRPS
GFTFPHLDEQSARFAVTQARYGLGGVLASLPGCLYVNHPHRIGDAEFKPSGLAAAVASGFRVPDTLFTSDPDAARAFIKR
RQAVIYKPLSTPLYRIDGVSCTVEVLEVEAGEIDDSVAGTAHLFQERIDKVADVRITVIGDEIFCVRIDSGLLDWRTDYS
RLTYSVVQPPPGITEALRAYLARFGLVFGAFDFAVDHVGQWWFLECNSSGQWAWMEPETGLPMVAAMADLLERKAAS
>gi|1007786558   AKL70999.1| AKL70999.1 30S ribosomal protein S6 modification protein RimK (plasmid) [Streptomyces sp. Mg1]
MTDSSPVLVVTNLDDPTTDLVIEELHGRDVPVVRFDSGDFPTTLSFEAVITADGVKGFLHTPTRTADLSRVRSLYYRRPS
GFTFPHLDEQSARFAVTQARYGLGGVLASLPGCLYVNHPHRIGDAEFKPSGLAAAVASGFRVPDTLFTSDPDAARAFIKR
RQAVIYKPLSTPLYRIDGVSCTVEVLEVEAGEIDDSVAGTAHLFQERIDKVADVRITVIGDEIFCVRIDSGLLDWRTDYS
RLTYSVVQPPPGITEALRAYLARFGLVFGAFDFAVDHVGQWWFLECNSSGQWAWMEPETGLPMVAAMADLLERKAAS
>gi|1601852639 gene_25|GeneMark.hmm|317_aa|+|18767|19720 BBPP01000057.1 Streptacidiphilus melanogenes DNA, contig: scaffold00057, whole genome shotgun sequence
VTDRPVLVVTNLDDPTTDLVIDELHGRGVPVVRFDSGDFPATLSVAATINSAGICGHLATPTRTADLAHVRSLYYRRPSG
FTFPHLDEQTARFAVTQARYGLGGILASLPDCLYVNHPHRIGDAEFKPSGLATAVDAGFRVPRTLVTSSPDAAREFIKRG
PGRVIYKPLSAPLYRIDGVSCTVEVQEVTADQIDDAVAGTVHLFQHAVDKQADVRVTVMGDRVFAVRIDSGLLDWRTDYE
RLTYTVVQSPAGIREALAGYLARFGLVFGAFDFAVDHCGEWWFLECNPSGQWAWLEPATGLPMVAAMADLLERRSNG
>gi|1806860186 gene_4|GeneMark.hmm|316_aa|+|2990|3940 LIQT01000638.1 Streptomyces hirsutus strain NRRL B-2713 B2713_contig_638, whole genome shotgun sequence
VTDTIPVLVVTNLDDPTTDLVIDELHDRGVPVVRFDSGDFPTTLSVAATLTSEGIEGTLTTPTRTADLSRVRSLYYRRPS
GFAFPHLDSQTARFALTQARYGLGGVMASLPGCRYVNHPHRIGDAEFKPSGLAAAAACGFRLPPTAIISCPVAARAFVKT
HGPVLYKPLSTPLYRVDGVSCTVEVREVTADEIDDAVTGTAHLFQRRIDKTGDVRVTVIGDRVFCVRIDSDLLDWRTDYA
RLRYSVVQPPPGISEALRAYLDHFRLVFGAFDFAVDRQGQWWFLECNPSGQWAWMEPETGLPMVAAMADLLERKTA
>gi|1505169198 gene_25|GeneMark.hmm|313_aa|+|26206|27147 JOFH01000015.1 Streptomyces olivaceus strain NRRL B-3009 contig15.1, whole genome shotgun sequence
MGPVLVVTNLDDPTTDLVIDELHGRGVPVVRFDSGDFPATLSIAATLTSNGIEGTLTTPTRTADLSRVRSLYYRRPSGFA
FPHLDDQTARFAVTQARYGIGGVLASLPGCRYVNHPHRIGDAEFKPSGLAVAAACGFRLPPTVITSDPDTARAFVKAHSP
VLYKPLSTPLYRIDGVSCTVEVREVTADEIDDSVSGTVHLFQQRIDKTGDVRVTVMGDHVFCVRIDSDLLDWRTDYARLR
YGVVQPPPGVLESLHAYLDHFRLVFGAFDFAVDRRGQWWFLECNPSGQWAWLEPETGLPMVAAMADLLERKTT
>gi|1085265375   AJE43455.1| AJE43455.1 30S ribosomal protein S6 modification protein RimK [Streptomyces nodosus]
MGPVLVVTNLDDPTTDLVIDELHGRGVPVVRFDSGDFPATLSFAATVTSNGIGGTLSTPTRTADLSRVRSLYYRRPSGFA
FPHLDGQTARFAVTQARYGLGGVMASLPGCLYVNHPHRIGDAEFKPSGLAVAAACGFRLPPTAITSDPDTARTFVKTHRP
VIYKPLSTPLYRIDGVSCTVEVREVTADEIDGTVAGTAHLFQQRIDKTGDVRVTVIGDQVFCVRIESDLLDWRTDYSRLR
YSVVHPPRGICEALRAYLDHFRLVFGAFDFAVDRQGQWWFLECNPSGQWAWLEPETGLPMVAAMADLLERKTA
>gi|1605672015 gene_116|GeneMark.hmm|322_aa|+|120322|121290 BBQG01000023.1 Streptomyces albus NBRC 13014 DNA, contig: scaffold00017, whole genome shotgun sequence
VTTDPRPVLVVTNLDDPTADLVIAELHGRGVPVVRLDSGDFPATLSCSARIGGGTARWGGSVVTPTRVAELGGVRALYYR
RPSGFAFPHLDPQDARFAVAQARYGLGGVLASLPDCLYVNHPNHIGDAEYKPAGLAVAAASGFDVPPTLITNRPEDARAF
IEEHGRVIFKPLSVPLYLVDDKAQTLPVAEVAADELDESVSGTMHLFQARMDKAADIRVTVIGERLFAVRIDCDLLDWRT
DYSTHTYTPITTPPAVARGIRSYLMHFGLVFGAFDFTLSSSGEWTFIECNPSGQWAWLEPPTGLPMTAALADLLERGTHD
RA
>gi|1806764538 gene_2|GeneMark.hmm|322_aa|+|439|1407 LIPO01000322.1 Streptomyces almquistii strain NRRL B-1685 B1685_contig_322, whole genome shotgun sequence
VTTDPRPVLVVTNLDDPTADLVIAELHGRGVPVVRLDSGDFPATLSCSARIGGGTARWGGSVVTPTRVAELGGVRALYYR
RPSGFAFPHLDPQDARFAVAQARYGLGGVLASLPDCLYVNHPNHIGDAEYKPAGLAVAAASGFDVPPTLITNRPEDARAF
IEEHGRVIFKPLSVPLYLVDDKAQTLPVAEVAADELDESVSGTMHLFQARMDKAADIRVTVIGERLFAVRIDCDLLDWRT
DYSTHTYTPITTPPAVARGIRSYLMHFGLVFGAFDFTLSSSGEWTFIECNPSGQWAWLEPPTGLPMTAALADLLERGTHD
RA
>gi|1806894480 gene_4|GeneMark.hmm|322_aa|-|3698|4666 LIQP01000056.1 Streptomyces gibsonii strain NRRL B-1335 B1335_contig_56, whole genome shotgun sequence
VTTDPRPVLVVTNLDDPTADLVIAELHGRGVPVVRLDSGDFPATLSCSARIGGGTARWGGSVVTPTRVAELGGVRALYYR
RPSGFAFPHLDPQDARFAVAQARYGLGGVLASLPDCLYVNHPNHIGDAEYKPAGLAVAAASGFDVPPTLITNRPEDARAF
IEEHGRVIFKPLSVPLYLVDDKAQTLPVAEVAADELDESVSGTMHLFQARMDKAADIRVTVIGERLFAVRIDCDLLDWRT
DYSTHTYTPITTPPAVARGIRSYLMHFGLVFGAFDFTLSSSGEWTFIECNPSGQWAWLEPPTGLPMTAALADLLERGTHD
RA
>gi|1505881708 gene_93|GeneMark.hmm|322_aa|-|107606|108574 JODR01000013.1 Streptomyces albus subsp. albus strain NRRL B-1811 contig13.1, whole genome shotgun sequence
VTTDPRPVLVVTNLDDPTADLVIAELHGRGVPVVRLDSGDFPATLSCSARIGGGTARWGGSVVTPTRVAELGGVRALYYR
RPSGFAFPHLDPQDARFAVAQARYGLGGVLASLPDCLYVNHPNHIGDAEYKPAGLAVAAASGFDVPPTLITNRPEDARAF
IEEHGRVIFKPLSVPLYLVDDKAQTLPVAEVAADELDESVSGTMHLFQARMDKAADIRVTVIGERLFAVRIDCDLLDWRT
DYSTHTYTPITTPPAVARGIRSYLMHFGLVFGAFDFTLSSSGEWTFIECNPSGQWAWLEPPTGLPMTAALADLLERGTHD
RA
>gi|1503422840 gene_72|GeneMark.hmm|322_aa|+|76453|77421 JNWT01000009.1 Streptomyces graminis strain NRRL B-1570 contig9.1, whole genome shotgun sequence
VTTDPRPVLVVTNLDDPTADLVIAELHGRGVPVVRLDSGDFPATLSCSARIGGGTARWGGSVVTPTRVAELGGVRALYYR
RPSGFAFPHLDPQDARFAVAQARYGLGGVLASLPDCLYVNHPNHIGDAEYKPAGLAVAAASGFDVPPTLITNRPEDARAF
IEEHGRVIFKPLSVPLYLVDDKAQTLPVAEVAADELDESVSGTMHLFQARMDKAADIRVTVIGERLFAVRIDCDLLDWRT
DYSTHTYTPITTPPAVARGIRSYLMHFGLVFGAFDFTLSSSGEWTFIECNPSGQWAWLEPPTGLPMTAALADLLERGTHD
RA
>gi|1806890018 gene_20|GeneMark.hmm|322_aa|+|18251|19219 LIQO01000089.1 Streptomyces flocculus strain NRRL B-2465 B2465_contig_89, whole genome shotgun sequence
VTTDPRPVLVVTNLDDPTADLVIAELHGRGVPVVRLDSGDFPATLSCSARIGGGTARWGGSVVTPTRVAELGGVRALYYR
RPSGFAFPHLGPQDARFAVAQARYGLGGVLASLPDCLYVNHPNHIGDAEYKPAGLAVAAASGFDVPPTLITNRPEDARAF
IEEHGRVIFKPLSVPLYLVDDKAQTLPVAEVAADELDESVSGTMHLFQARMDKAADIRVTVIGERLFAVRIDCDLLDWRT
DYSTHTYTPITTPPAVARGIRSYLVHFGLVFGAFDFTLSSSGEWTFIECNPSGQWAWLEPPTGLPMTAALADLLERGTHD
RA
>gi|1505044802 gene_141|GeneMark.hmm|216_aa|-|167908|168558 JODZ01000021.1 Streptomyces albus subsp. albus strain NRRL B-2362 contig21.1, whole genome shotgun sequence
LAAYSPPCPTASTSTTPTTSATPSTSLPGFVAAASGFDVPPTLITNRPEDARAFIEEHGRVIFKPLSVPLYLVDDKAQTL
PVAEVAADELDESVSGTMHLFQARMDKAADIRVTVIGERLFAVRIDCDLLDWRTDYSTHTYTPITTPPAVARGIRSYLMH
FGLVFGAFDFTLSSSGEWTFIECNPSGQWAWLEPPTGLPMTAVLADLLERGTHDRA
>gi|1041021179   EPD90743.1| EPD90743.1 hypothetical protein HMPREF1486_05623 [Streptomyces sp. HPH0547]
MPPTLITNRPEDARAFIEEHGRVIFKPLSVPLYLVDDKAQTLPVAEVAADELDESVSGTMHLFQARMDKAADIRVTVIGE
RLFAVRIDCDLLDWRTDYSTHTYTPITTPPAVARGIRSYLMHFGLVFGAFDFTLSSSGEWTFIECNPSGQWAWLEPPTGL
PMTAVLADLLERGTHDRA
>gi|1102300907   KPC67863.1| KPC67863.1 30S ribosomal protein S6 modification protein RimK [Streptomyces sp. NRRL F-6602]
MTTDPRPVLVVTNLDDPTADLVIAELHRRGVPVVRLDSGDFPATLSCSARIGGGTARWGGSMVTPTRVAELGGVRALYYR
RPSGFAFPHLDPQDARFAVAQARYGLGGVLASLPDCLYVNHPNHIGDAEYKPAGLAVAAASGFDVPPTLITNRPEDARAF
IEEHGRVIFKPLSVPLYLVDDKAQTLPVAEVAADELDESVSGTMHLFQARMDKAADIRVTVIGERLFAVRIDCDLLDWRT
DYSTHTYTPITTPPAVARGIRSYLMHFGLVFGAFDFTLSSSGEWTFIECNPSGQWAWLEPPTGLPMTAALADLLERGTHD
RA
>gi|1504610049 gene_72|GeneMark.hmm|322_aa|+|75673|76641 JOHQ01000009.1 Streptomyces sp. NRRL F-5917 contig9.1, whole genome shotgun sequence
VTTDPRPVLVVTNLDDPTADLVIAELHRRGVPVVRLDSGDFPATLSCSARIGGGTARWGGSMVTPTRVAELGGVRALYYR
RPSGFAFPHLDPQDARFAVAQARYGLGGVLASLPDCLYVNHPNHIGDAEYKPAGLAVAAASGFDVPPTLITNRPEDARAF
IEEHGRVIFKPLSVPLYLVDDKAQTLPVAEVAADELDESVSGTMHLFQARMDKAADIRVTVIGERLFAVRIDCDLLDWRT
DYSTHTYTPITTPPAVARGIRSYLMHFGLVFGAFDFTLSSSGEWTFIECNPSGQWAWLEPPTGLPMTAALADLLERGTHD
RA
>gi|1504505136 gene_149|GeneMark.hmm|322_aa|-|170257|171225 JOGK01000006.1 Streptomyces sp. NRRL F-5639 contig6.1, whole genome shotgun sequence
VTTDPRPVLVVTNLDDPTADLVIAELHRRGVPVVRLDSGDFPATLSCSARIGGGTARWGGSMVTPTRVAELGGVRALYYR
RPSGFAFPHLDPQDARFAVAQARYGLGGVLASLPDCLYVNHPNHIGDAEYKPAGLAVAAASGFDVPPTLITNRPEDARAF
IEEHGRVIFKPLSVPLYLVDDKAQTLPVAEVAADELDESVSGTMHLFQARMDKAADIRVTVIGERLFAVRIDCDLLDWRT
DYSTHTYTPITTPPAVARGIRSYLMHFGLVFGAFDFTLSSSGEWTFIECNPSGQWAWLEPPTGLPMTAALADLLERGTHD
RA
>gi|1903288249 gene_15|GeneMark.hmm|322_aa|-|31072|32040 BBOU01000045.1 Streptomyces hygroscopicus subsp. hygroscopicus NBRC 16556 DNA, contig: scaffold00023, whole genome shotgun sequence
VTTDPRPVLVVTNLDDPTADLVIAELHGRGVPVVRLDSGDFPATLSCSAYIGGDTARWGGSVATPTRVAGLGDVRALYYR
RPSGFAFPHLDPQDARFAVAQARYGLGGILASLPDCVYVNHPNRVGDAEYKPAGLAAAAASGFTLPPTLITNRPDDARAF
IKKHGPVIFKPLSVPLYLVDEKAQTLPVAEVSADEIDDSVTGTMHLFQARVDKAADVRVTVIGKQIFAVRIDCGLLDWRT
DYSTHTYTPITTPPAVARAIRSYLMHFGLVFGAFDFTLSASGEWTFIECNPSGQWAWLEPPTGLPMIAALADLLERGTHD
RT
>gi|1114717132   KUF19601.1| KUF19601.1 hypothetical protein AT728_04310 [Streptomyces silvensis]
MSRDPRPVLVITNLDDPTADIVIAELHGRGVPVVRLDSGDFPAALSCSAYIGGDAARWGGSVTTPTRVAELGDVRALYYR
RPSGFAFPHLDQQDARFATAQARYGLGGILASLPDCLYVNHPNRIGDAEYKPAGLAAAAACGFALPPTLITNRPEDARAF
IKGRGPVIFKPLAVPLYLVDGKAQTVPVSEVDADEVDESIAGTMHLFQVRVDKVADVRVTVIGDRIFAVRIDSGLLDWRT
DYSTHTYTPITPPPAIEHALFAYLRHFGLIFGAFDFTLSASHEWTFIECNPSGQWQWMEQPTGLPMTAALADLLERGTYH
DRP
>gi|1505180144 gene_272|GeneMark.hmm|312_aa|-|302109|303047 JOFZ01000001.1 Streptomyces sp. NRRL F-5126 contig1.1, whole genome shotgun sequence
VVVTNDDDPTADMVIGELYGRGVPVVRLDSGHFPASLSCSAHIGGGTARWRGSFATPTRVAELDGVRALYYRRPSGFAFP
HLDEQDARFAAAQARYGLGGVLVSLPDCLYVNHPNRIGDAEYKPAGLVAAAEAGFTLPPTLITNRPDDARPFVKEHGHVI
YKPLAVPLYLVDGRAQTVLVDEVAEDEIDDGIAGTMHLLQARVDKVADVRVTVIGERVFAVRIDSGLLDWRTDYRTHTYT
PVEAPPDVERALFAYLRHFGLVFGAFDFTLSDDGAWTFIECNPSGQWAWMEPPTGLPMTAALADLLERGTNP
>gi|1305121133 gene_46|GeneMark.hmm|312_aa|-|72277|73215 AUKO01000021.1 Streptomyces sp. CNT360 H297DRAFT_scaffold00014.14_C, whole genome shotgun sequence
VVVTNDDDPTADIVVGELHGRGVPVVRLDSGHFPATLSCSAHIGGGTARWRGSFATPTRVAELDGVRALYYRRPSGFAFP
HLDEQDARFAAAQARYGLGGVLVSLPDCLYVNHPNRIGDAEYKPAGLAAAAECGFTLPPTLITNRPDDTRAFVKEHRHVI
YKPLAVPLYLVDGRAQTVLVDEVTEDEIDDGIAGTMHLLQARVDKVADVRVTVIGERVFAVRIDSGLLDWRTDYRTHTYT
PVEAPPDVERALFAYLRHFGLVFGAFDFTLSADGEWTFIECNPSGQWAWMEPPTGLPMTAALADLLERGTNP
>gi|1504448861 gene_74|GeneMark.hmm|322_aa|-|73546|74514 JOFL01000012.1 Streptomyces roseoverticillatus strain NRRL B-3500 contig12.1, whole genome shotgun sequence
VNDTRPVLVVTNLDDPTADLVIAELYDRGIPVVRFDSGDFPAALSCSAFIGGDAAQWSGSVQTPTRTAELRAARSLYYRR
PSGFAFPHLDTQDARFAAAQARFGLGGVLVSLPDCLYVNHPNRIGDAEYKPAGLAAAAASGFAVPPTLITNRPDDARAFI
RKHGPVIFKPLSVPLYLVDGKAQTVPVTVVEADEIDDSLSGTMHLFQAQVDKSADVRITVIGNRTFAVRIDSGLLDWRTD
YSTHIYTPVTPPPDVEHAIFAYLRHFRLVFGAFDFALSPSGEWTFIECNPSGQWAWMEPPTGLPMTAALADLLERGTHDR
RP
>gi|1033061918   ELS54874.1| ELS54874.1 hypothetical protein STVIR_4055 [Streptomyces viridochromogenes Tue57]
MTNDDRPVLVVTNLDDPTADFVIAELHDRGVPVVRFDSGDFPATLSCSAAIGGDSDSWRGSVQTPSRRADLGAVRSMYYR
RPSGFAFPHLDRQDERFAAAQARYGLGGILTSLPGCLYVNHPNRIGDAEYKPAGLAAAAAAGFMVPPTLVTNVPDDARAF
IKEHSPAIFKPISVPLYLVDGKAQTVPVTEVAADEIDDSVTGTMHLFQKRVDKVADIRVTVIGEQIFAVRIDSGLLDWRT
DYGTHTYTPLAAPPAVERSMHAYLKHFGLVFGAFDFALTDSGEWIFIECNPSGQWAWMEPPTGLPMTAALADLLEGGIRG
C
>gi|1023103455   EGX60897.1| EGX60897.1 hypothetical protein SZN_05567 [Streptomyces zinciresistens K42]
MTPLTNDDRPVLVVTNLDDPTADFVIAELHDRGVPVVRFDSGDFPATLSCSAAIGGDRDSWQGSVQTPSRRADLGAVRSL
YYRRPSGFAFPHLDKQDERFAAAQARYGLGGILTALPGCLYVNHPNRIGDAEYKPAGLAAAAAAGFTVPPTLITNGSDDA
RAFIKEHGPAIFKPISVPLYLVDGKAQTVPVTEVTVDEIDDSVTGTMHLFQKRVDKVADIRVTMIGEQIFAVRIDSGLLD
WRTDYGTHTYTPLAAPPAVERSMHAYLKHFGLVFGAFDFALTDSEEWIFIECNPSGQWAWMEPPTGLLMTAALADLLQGG
IRGL
>gi|1503286369 gene_20|GeneMark.hmm|173_aa|+|17888|18409 KL575016.1 Streptomyces peruviensis strain NRRL ISP-5592 genomic scaffold P181_Doro1_scaffold1, whole genome shotgun sequence
LITNVPDDARAFIKAQGAVIFKPISVPLYLVNGKAQTVPVTEVTVDEIDDSVSGTMHLFQKRVRKVADIRVTVIGEQIFA
VRIDSGLLDWRTDYGTHTYTPLAAPPAVERSMRAYLEHFGLVFGAFDFALTDRGEWIFIECNPSGQWAWMEPPTGLPMTA
ALTDLLEGGLRGQ
>gi|1115559892   KUM95111.1| KUM95111.1 hypothetical protein AQI88_19920 [Streptomyces cellostaticus]
MTNDDRPVLVVTNLDDPTADFVIAELHDRGVPVVRFDSGDFPATLSCSAAIGGTDSWRGSVQTPSRRAELGGVRSVYYRR
PSGFAFPHLDRQDERFAVAQARYGLGGILTSLPGCLYVNHPNRIGDAEYKPAGLAAAAAVSFTVPPTLITNVPHDARAFI
KEHGTVIFKPISVPLYLVDGKARTVPVTEVTVDEIDDSVTGTMHLFQQCVHKVADVRVTVIGDQIFAVRIDSGLLDWRTD
YSTHTYTPLAAPPTVERSMRAYLKHFGLVFGAFDFALTDSGEWIFIECNPSGQWAWMEPPTGLPMTAALADLLEGGIRGQ
>gi|1034060346   EMF00013.1| EMF00013.1 hypothetical protein H340_13586 [Streptomyces mobaraensis NBRC 13819 = DSM 40847]
MTDPRPVAVVTNLDDPTADLVIAELHDRGVPVVRFDSGDFPATLACSAFIGGKAQQWHGSVQTPTRTAELGTVRSLYYRR
PSGFAFPHLDVRDARFAVAQARYGLGGVLASLPGCLYVNHPHRIGDAEYKPAGLAAAAHLFQAQVDKAADVHVTVVGERV
FAVRVDSGLLDWRIDYSTHTYTPVVPPPDVRSALFAYLRHFGLVFGAFDFALTPSGEWTFIECNPSGQWAWMEPPTGLP
>gi|1504401531 gene_177|GeneMark.hmm|318_aa|+|195352|196308 JOEK01000006.1 Streptomyces avicenniae strain NRRL B-24776 contig6.1, whole genome shotgun sequence
VTDGSRPVVVVTNLDDATTDLVLAELHGREVPVVRFDSGDFPAQLTFSAQIEREGWSGTLTTPTRSLQLEHARSLLYRRP
SGFAFPHLEAQDARFAVGQARHGLGGLLTSLPDCLYVNHPNRIGDAEFKPAGLAAAVQSGFTIPPTLLTNERDAAQRFAE
RYAPVLYKPLNVPVYLRDGVSCTVSVEPVTADQLDDSVAGTAHLFQAIVPKVADIRTTVIGRKVFSVRIESDALDWRTTY
GRHTYRAVSTPPDVTASLFSYLERFGLVFGAFDFAVTEEGNWTFLECNPSGQWAWLEDETGLPMISAFADLLEKGTRP
>gi|1121192367   KWX03843.1| KWX03843.1 30S ribosomal protein S6 modification protein RimK [Streptomyces thermoautotrophicus]
MLVITSLEDPTADLVIAELYSRSVPVTRFDSGDFPAMLAVAARVGGGRGWHGWLETPSRVVDLTAVRAVYYRRPSGFCFP
HLDPQDARFAVAQARYGLGGVLASLPGCLYVNHPHRIADAEFKPAQLAVAVEVGFTVPATLITSDPDAAREFVKEHGPVV
YKPLAVPAYEIDGIPCTIHVAEVATDELDEGVAGTAHLFQARVDKTADVRVTVVGERVFCVRIDSADGLLDWRTDYDQLT
YTVVDPPDGIRRALRAFVGRFGLVYGAFDFALTGDGEWVFLECNPSGQYAWLEPYTGLPLTAAIADLLTRGMR
>gi|1121197208   KWX09946.1| KWX09946.1 30S ribosomal protein S6 modification protein RimK [Streptomyces thermoautotrophicus]
MLVITSLEDPTADLVIAELYSRSVPVTRFDSGDFPAMLAVAARVGGGRGWHGWLETPSRVVDLTAVRAVYYRRPSGFCFP
HLDPQDARFAVAQARYGLGGVLASLPGCLYVNHPHRIADAEFKPAQLAVAVEVGFTVPATLITSDPDAAREFVKEHGPVV
YKPLAVPAYEIDGIPCTIHVAEVATDELDEGVAGTAHLFQARVDKTADVRVTVVGERVFCVRIDSADGLLDWRTDYDQLT
YTVVDPPDGIRRALRAFVGRFGLVYGAFDFALTGDGEWVFLECNPSGQYAWLEPYTGLPLTAAIADLLTRGMR
>gi|1121201609   KWX02227.1| KWX02227.1 hypothetical protein LI90_3270 [Streptomyces thermoautotrophicus]
MTRFDSGDFPAMLAVAARVGGGRGWHGWLETPSRVVDLTAVRAVYYRRPSGFCFPHLDPQDARFAVAQARYGLGGVLASL
PGCLYVNHPHRIADAEFKPAQLAVAVEVGFTVPATLITSDPDAAREFVKEHGPVVYKPLAVPAYEIDGIPCTIHVAEVAT
DELDEGVAGTAHLFQARVDKTADVRVTVVGERVFCVRIDSADGLLDWRTDYDQLTYTVVDPPDGIRRALRAFVGRFGLVY
GAFDFALTGDGEWVFLECNPSGQYAWLEPYTGLPLTAAIADLLTRGMR
>gi|1121195549   KWX08094.1| KWX08094.1 30S ribosomal protein S6 modification protein RimK [Streptomyces thermoautotrophicus]
MGDERPVLVVTRLDDPTADNVIAELNRRAVPVVRLDAAQFPTELSLAALVGGGAGLRGRLRTASRTADLAGVRSLYYRRP
SAFAFPRMTEQDRAFAGAQARYGLGGVLASLPGCLYVNHPHRIADAEFKPMQLATAVEVGFTVPATLITNDPDTARDFAR
QVGPVVYKPLRAVPYTEDGAPKAVWVEEVDPAEFDDSIRLTAHLFQAKIDKIADARVTVVGDRVFAVRIDGNALDWRYDY
DALAYQVVEPPARLVTALHDYLARFGLVFGAFDFALTADGDWVFLECNPNGQWGWLEPATGLPLTAAVADLLQKGRTHA
>gi|1121190486   KWW97462.1| KWW97462.1 30S ribosomal protein S6 modification protein RimK [Streptomyces thermoautotrophicus]
MGDERPVLVVTRLDDPTADNVIAELNRRAVPVVRLDAAQFPTELSLAALVGGGAGLRGRLRTASRTADLAGVRSLYYRRP
SAFAFPRMTEQDRAFAGAQARYGLGGVLASLPGCLYVNHPHRIADAEFKPMQLATAVEVGFTVPATLITNDPDTARDFAR
QVGPVVYKPLRAVPYTEDGAPKAVWVEEVDPAEFDDSIRLTAHLFQAKIDKIADARVTVVGDRVFAVRIDGNALDWRYDY
DALAYQVVEPPARLVTALHDYLARFGLVFGAFDFALTADGDWVFLECNPNGQWGWLEPATGLPLTAAVADLLQKGRTHA
>gi|1121198739   KWW98736.1| KWW98736.1 hypothetical protein LI90_365 [Streptomyces thermoautotrophicus]
MGDERPVLVVTRLDDPTADNVIAELNRRAVPVVRLDAAQFPTELSLAALVGGGAGLRGRLRTASRTADLAGVRSLYYRRP
SAFAFPRMTEQDRAFAGAQARYGLGGVLASLPGCLYVNHPHRIADAEFKPMQLATAVEVGFTVPATLITNDPDTARDFAR
QVGPVVYKPLRAVPYTEDGAPKAVWVEEVDPAEFDDSIRLTAHLFQAKIDKIADARVTVVGDRVFAVRIDGNALDWRYDY
DALAYQVVEPPARLVTALHDYLARFGLVFGAFDFALTADGDWVFLECNPNGQWGWLEPATGLPLTAAVADLLQKGRTHA
>gi|1301145676 gene_25|GeneMark.hmm|326_aa|-|23687|24667 KB892813.1 Actinopolymorpha alba DSM 45243 genomic scaffold B141DRAFT_scaffold_80.81, whole genome shotgun sequence
LIRTIPRTTTVTDYRPVLVVTCLDDPTADLVITELNRRRVAVARFDTADLPASLTVTATVGAGQEIQGTLSTPTRTVTLS
AVRSVYWRRPGGYRFDHLDAQDARFVEAEARHGLTGTLTSLGCLYVNHPFRVRDADYKPAQLTVAVGVGFTVPATLITND
PDEARRFASTNAPVVYKPLRGSAYQVVDVPRTIWVDEVAPESLDEGIAGTMHLLQVKVDKHADIRVTVVGDRVFCVRINS
KHLDWRYDYDTHTYTAVDPPPGIEPALHAYLEHFGLTVGCFDFALATSGEWVFLECNPNGQWAWMETPTGLPMTAAFADL
LERGHR
>gi|1903140678 gene_37|GeneMark.hmm|298_aa|+|25498|26394 BCQR01000130.1 Actinomadura kijaniata NBRC 14229 DNA, contig: AKI01S_CON0112_0001, whole genome shotgun sequence
MTRPRPVLVVTQPDDVTADIVVAELNRRGVPLLRFDTADFPHALNLSARIDGDGLHGVMTTASRWVELGAVRSLYYRRPR
GFAFPGLDEQDARFATLQARYGLGGVLASLPDCLYVNHPHAIADAEFKPAQLAVAADVGFTIPPTLITNDLDQARTFAAE
QGPIIYKPLRGSSYREGGAARTIWVTEVDPAELDESVEATAHLFQSRVPAVGHLRVTAIGNRVFCVRIDSGDLLDWRQNY
DALTYTATDPPPEFGACPTSLEIFMPGHPFAAFAANCSLRQNPVRVLISKHVVMSALS
>gi|1903249450 gene_46|GeneMark.hmm|317_aa|-|50282|51235 BCRO01000063.1 Actinomadura hibisca NBRC 15177 DNA, contig: AH6_CON02910, whole genome shotgun sequence
MTGHRPVLVVTQPDDVTADTVVAELNRRGVPLLRLDPADFPHTLTLSAGIDGYGLHGTVTTPSRRAELGAVRSLYYRRPR
GFTFPGLDEQEARFATLQARYGLGGVLAALPDCLYVNHPFANADAEFKSAQLTIASDLGFTIPPTLITNDLDQARRFAAE
HGPIIYKPVRAGPYREDGEGRTIWVTEVDPAELDESVETTAHLFQARVPAAGHLRVTAIDDRVFCVRIDSADLLDWRQDY
DALTYTVTDPPPGLTERIAAYLDRFGLMFGCFDFVLRPDGEPVFLEINPNGQWAWLEDETGLPMTSALADLLERGIA
>gi|1903132264 gene_18|GeneMark.hmm|299_aa|-|16564|17463 BCQQ01000118.1 Actinomadura formosensis NBRC 14204 DNA, contig: AF1_CON0118_0001, whole genome shotgun sequence
MWSSPNSIGVVFRVMRFDSADFPDALTLSARIDGGGLHGDLATPSRRAKLDAVRSLYYRRPRGLAFPGLDAQDAHFAVLQ
ARYGLGGVLASLPDCLYVNHPHAIADCEFKPAQLAVAAGLGFVVPPTLITNDVREARTFAAEHGPVVYKPLRFSPYRQDG
QALTIWVAEVDPAELDESIAGTAHLFQSRIPAAGFLRVTAIGDRLLSTRIDCGELLDWRYDYDALTYTAVEPPPGLADLI
TAFLKRFGLVFGCFDFALRPDGEAVFLECNANGQWAWLEEPTGLPMTAALADLLERGAA
>gi|1301145627 gene_109|GeneMark.hmm|317_aa|+|123046|123999 KB892812.1 Actinopolymorpha alba DSM 45243 genomic scaffold B141DRAFT_scaffold_8.9, whole genome shotgun sequence
VDTGAVLVITGEDTTADAVIEHLNARGVRVARLDLADFPETVSVAAHLGGGEGVRGALRTPSRSVDLAAVRSLYYRRPSL
PTFPQLSDQDARFALAQVRYGFAGVLDALPGCLYVNHPRRAGVAEYKPAQLAVAASLGFEVPATLITNRAEEAVAFAKAC
GPIVYKPLASPTYQVKGEFRTVWVREVDPADLDDTVAGTAHLFQAKVDKVADLRVTVVGEQVFCVQITSSLVDWRERYDL
IERYTVIDPPAGLPTRLRRYLDRFGLAYGCFDFGLGRDGTWWWYECNPAGEWGWLEAETNLPVAAAFADLLERGLLT
>gi|1000445797   BAC73596.1| BAC73596.1 hypothetical protein SAV_5884 [Streptomyces avermitilis MA-4680 = NBRC 14893]
MTMTDERPVLVATEADDITADMVITELNRRDVPVVRFNLADIGEGLTVSARFGTCPAPVVGQVRTSSRTADLTRVRSVYW
RRPEWPSFPHLSPDDSRFAAAQVRYGLGGTLYALDHPLWVNHPLRIAAADYKPAQLALAQQLGFTIPTTLVTNDPAEARE
FIRTQGDVIFKTLRWTPYTRDGVPVTGWADPVTADEIDDNVRITPHLFQARVDKVTDLRVLIVGQHTFAVRIDSELLDWR
RDYSVLTYTVEHLPDSVDKALHAYLDRLELVSGSFDLTVDRAGVYWWLELNPNGQWGWLEKETGLPMSAAFADLLVQGDR
Q
>gi|1508052557 gene_465|GeneMark.hmm|321_aa|-|508050|509015 BAVY01000014.1 Streptomyces avermitilis MA-4680 = NBRC 14893 DNA, contig: scaffold00002, whole genome shotgun sequence
MTMTDERPVLVATEADDITADMVITELNRRDVPVVRFNLADIGEGLTVSARFGTCPAPVVGQVRTSSRTADLTRVRSVYW
RRPEWPSFPHLSPDDSRFAAAQVRYGLGGTLYALDHPLWVNHPLRIAAADYKPAQLALAQQLGFTIPTTLVTNDPAEARE
FIRTQGDVIFKTLRWTPYTRDGVPVTGWADPVTADEIDDNVRITPHLFQARVDKVTDLRVLIVGQHTFAVRIDSELLDWR
RDYSVLTYTVEHLPDSVDKALHAYLDRLELVSGSFDLTVDRAGVYWWLELNPNGQWGWLEKETGLPMSAAFADLLVQGDR
Q
>gi|1701308524 gene_607|GeneMark.hmm|321_aa|+|668323|669288 JZJK01000089.1 Streptomyces avermitilis MA-4680 = NBRC 14893 strain MA-4680 3369, whole genome shotgun sequence
MTMTDERPVLVATEADDITADMVITELNRRDVPVVRFNLADIGEGLTVSARFGTCPAPVVGQVRTSSRTADLTRVRSVYW
RRPEWPSFPHLSPDDSRFAAAQVRYGLGGTLYALDHPLWVNHPLRIAAADYKPAQLALAQQLGFTIPTTLVTNDPAEARE
FIRTQGDVIFKTLRWTPYTRDGVPVTGWADPVTADEIDDNVRITPHLFQARVDKVTDLRVLIVGQHTFAVRIDSELLDWR
RDYSVLTYTVEHLPDSVDKALHAYLDRLELVSGSFDLTVDRAGVYWWLELNPNGQWGWLEKETGLPMSAAFADLLVQGDR
Q
>gi|1115633127   KUN54722.1| KUN54722.1 hypothetical protein AQJ43_14620 [Streptomyces avermitilis]
MTDERPVLVATEADDITADMVITELNRRDVPVVRFNLADIGEGLTVSARFGTCPAPVVGQVRTSSRTADLTRVRSVYWRR
PEWPSFPHLSPDDSRFAAAQVRYGLGGTLYALDHPLWVNHPLRIAAADYKPAQLALAQQLGFTIPTTLVTNDPAEAREFI
RTQGDVIFKTLRWTPYTRDGVPVTGWADPVTADEIDDNVRITPHLFQARVDKVTDLRVLIVGQHTFAVRIDSELLDWRRD
YSVLTYTVEHLPDSVDKALHAYLDRLELVSGSFDLTVDRAGVYWWLELNPNGQWGWLEKETGLPMSAAFADLLVQGDRQ
>gi|1025605878   CCA55271.1| CCA55271.1 hypothetical protein SVEN_1984 [Streptomyces venezuelae ATCC 10712]
MAMTEERPVLVATEADDITADMVITELNRRQVPVVRFNPADIGENLTVSARFGTCPAPVVGQVRTPSRTADVTQVRSVYW
RRPEWPTFPHLSADDSRFAAAQVRYGLGGTLYALGGPLWVNHPLRVAAADYKPAQLVLAQQLGFTIPPTLVTNDPDEARE
FVHAQGRAIFKTLRWTPYTRDDMPVTGWAAPVTPDEIDDSVRVAPHLFQARVDKVADVRVLLVGRHTFAVRIDSDLLDWR
KDYSALTYTVEHLPDRLAQALHAYLDRLDLVSGSFDLAVDRAGDYWWLELNPNGQWGWLETETGLPMSAAFADLLTQGDR
RWPTRHPSDAAWRPCSWSKGF
>gi|1505021673 gene_97|GeneMark.hmm|321_aa|+|100062|101027 JODT01000023.1 Streptomyces achromogenes subsp. achromogenes strain NRRL B-2120 contig23.1, whole genome shotgun sequence
MTMTEERPVLVATEADDITADMVITELNRRDVPVVRFNPADIGENLTVSARFGACPAPVVGQVRTPSRTADVTQVRSVYW
RRPEWPTFPHLSADDSRFAAAQVRYGLGGTLYALGGPRWVNHPLRVAAADYKPAQLVLAQQLGFTIPPTLVTNDPDEARE
FVQAQRQAIYKTLRWTPYTRDGVPVTGWAAPVAPEEIDDSVRVAPHLFQARVDKVADVRVLLVGRHTFAVRIDSDLLDWR
KDYSALTYTVEHLPDRVAKGLHAYLDRLDLVSGSFDLAVDRAGDYWWLELNPNGQWGWLETETGLPMSAVFADLLAQGDR
R
>gi|1803193791 gene_239|GeneMark.hmm|321_aa|+|282658|283623 BBZE01000011.1 Streptomyces sp. TP-A0875 DNA, contig: scaffold00009, whole genome shotgun sequence
MTMTETGPVLVATETDDITADMVIAELNRRDVPVVRFNPADIAEGLTVSARFGVRPARLAGQVRTRSRTAGLPGVRAVYW
RRPEWPSYPHLPTDDARFAAAQVRHGLGGVLFAVEGPLWVNHPLRMAAADYKPAQLVLAQRLGFRVPPTLVTNDPDEARE
FIRLQGDTIFKTLRWTPYARDGVPMTGWADPVTAEEIDNSVRVAPHLFQARVDKVADLRVLIVGSHTFAVRIDSGLLDWR
RDYSALTYTVERLPARLDRALRACLRRLGLVSGSFDLAVDRAGDHWWLELNPNGQWGWLEGETGLPMSAAFAGLLARGDS
R
>gi|1504636337 gene_33|GeneMark.hmm|321_aa|+|37501|38466 JOHV01000004.1 Streptomyces sp. NRRL F-5065 contig4.1, whole genome shotgun sequence
MTMTETGPVLVATETDDITADMVIAELNRRDVPVVRFNPADIAEGLTVSARFGVRPARLAGQVRTRSRTAGLPGVRAVYW
RRPEWPSYPHLPTDDARFAAAQVRHGLGGVLFAVEGPLWVNHPLRMAAADYKPAQLVLAQRLGFRVPPTLVTNDPDEARE
FIRLQGDTIFKTLRWTPYARDGVPMTGWADPVTAEEIDDSVRVAPHLFQARVDKVADLRVLIVGSHTFAVRIDSGLLDWR
RDYSALTYTVERLPARLDRALRACLRRLGLVSGSFDLAVDRAGDHWWLELNPNGQWGWLEGETGLPMSAAFAGLLARGDS
R
>gi|1102321992   KPC85327.1| KPC85327.1 30S ribosomal protein S6 modification protein RimK [Streptomyces sp. NRRL WC-3753]
MTVTDKAPVVVVTEADDVTADMVITELNRRDVPVVRFNPADIGERLTVSARFGACPMPVAGELCTPSRTAGLSTVRAVYW
RRPEWPSFPRLSSHDACFAAAQVRYGLGGVLYALDGPLWVNHPLCVAAADYKPAQLVHAQQLGFRVPPTLVTNDPAEARE
FVRSQGHAISKTLRWTAYARDGVPMTGWTDQVTAEEIDDSVRVIPHLFQARVDKVADLRVLIVGRRTFAVRIDSGLLDWR
KDYSALAYSVVRLPGRVGEALHAYLDRLKLVSGSFDLAVDRAGDYWWLELNPNGQWGWLEKETGLPMSTAFADLLIRGDC
R
>gi|1024197667   EHN79130.1| EHN79130.1 hypothetical protein SMCF_1320 [Streptomyces coelicoflavus ZG0656]
MTVTDKAPVVVVTEADDVTADMVITELNRRDVPVVRFNPADIGERLTVSARFGACPMPVAGELCTPSRTAGLSTVRAVYW
RRPEWPSFPRLSSHDACFAAAQVRYGLGGVLYALDGPLWVNHPLCVAAADYKPAQLVHAQQLGFRVPPTLVTNDPAEARE
FVRSQGHAISKTLRWTAYARDGVPMTGWTDQVTAEEIDDSVRVVPHLFQARVDKVADLRVLIVGRRTFAVRIDSGLLDWR
KDYSALAYSVVRLPGRVGEALHAYLDRLKLVSGSFDLAVDRAGDYWWLELNPNGQWGWLEKETGLPMSTAFADLLIRGDC
R
>gi|1505079663 gene_7|GeneMark.hmm|319_aa|+|3304|4263 JOEL01000100.1 Streptomyces celluloflavus strain NRRL B-2493 contig100.1, whole genome shotgun sequence
MTEERPVLVATEADDLTADMVITELNRRNVPVVRFNPADIGAGLTVSARFGACPAPVAGQVRTPSRTADLTRVRAVYWRR
PEWPTFSHLGPDDARFAAAQVRYGLGGSLYALDGLLWVNHPLRIAAADYKPAQLALAQRLGLAVPPTLVTNDPDEAREFI
GAHDEVLYKTLRWTPYARNGVPVTGWAEPVTAAEIDDSVRMTPHLFQARVDKIADLRVLVVGRHIFAVRIESGLLDWRRD
YSALAYTVEDLPDQLNAALSAYLERLGLVSGSFDLAVDRAGDHWWLELNPNGQWGWLETETGLPMSAAFADLLTQGDGS
>gi|1503395261 gene_3|GeneMark.hmm|221_aa|-|1590|2255 JNWK01000037.1 Streptomyces wedmorensis strain NRRL 3426 contig37.1, whole genome shotgun sequence
MKVTEKRPVLVATEADDITADMVITELNRLDVPVVRFNPADIGTDLTVSARFGTCPAPMVGHVRTPSRTADLADVRAVYW
RRPTWPTFSDLSQDDAQFAIAQVRYGLGGSLYAMEGPVWVNHPLRVAAADYKPAQLALAQRLGLTVPPTLVTNDPAEACE
FTSSHDRVIYKTLRWTPYQRDGVPVTGWADLVTAEDINESLRVAPPICSKPSSTRWPTFAS
>gi|1504403383 gene_211|GeneMark.hmm|319_aa|+|230518|231477 JOEK01000012.1 Streptomyces avicenniae strain NRRL B-24776 contig12.1, whole genome shotgun sequence
MTEERPVLVATEADDPTADMVIAELNRRDVPVVRFDPADIGADLTVSARFGTCSVPVAGQVRTLSRSAELTDVRAVYWRR
PRWPTFPHLDEDDTRLATAQVRHGLGGTLYALEGPLWVNHPLRITAADHKPAQLALAQRLGLTVPPTLVTNDPDEAREFI
GSHDRVIHKTLRWTPYARDGVPLTGWAEPVTVDEIDARVGVTPHLFQARVEKVADLRVLVVGGRTFAVRITSGLLDWRKD
YSALSYTVAHLPDQVDKALHTYLARLGLVSGSFDLAVDRAGDLWWLELNPNGQWGWLETQTGLPMSAAFADLLTQGHAS
>gi|1503008735 gene_7|GeneMark.hmm|323_aa|+|2179|3150 JNXO01001016.1 Streptomyces misakiensis strain NRRL B-2923 contig85.3, whole genome shotgun sequence
MPTTEERPVLVVTEAADVTADMVITELNRRDVPVVRFNPADIGAGLTVSARFGTCPAPVAGQVRTPSRIADLAHVRAVYW
RRPVWPTFQNSGLGDDDARFAAAQVRYGLAGTLYALDGPLWVNHPVNDAAADHKPAQLALAQRLGLSVPATIVTNDPDEA
RQFVTAHDRVIFKTLRWTLYARDGVPLTGWAEPVSADELDDSVRVTPHLFQARIDKAADVRVLVVGRRTFAVRIDCDLLD
WRRDYSALAYTVVDIPDRLKKALHGILEHFGLASGSFDLAVDRAGDYWWLELNPNGQWGWLEQETGLEMSVAFAGLLTRG
ETA
>gi|1503362804 gene_65|GeneMark.hmm|319_aa|+|61738|62697 KL579000.1 Streptomyces sp. NRRL WC-3641 genomic scaffold P206_Doro1_scaffold2, whole genome shotgun sequence
VTEDKPVLVATEADDPTADMVIAQLNRQGVPVARFNPADIGAELTLSARFGTCPSLVAGQIRTSSRTVDLTTVRSVYWRR
PVWPTFDHLDADDARFAAAHVRHGLGGIFYALDGPLWVNHPLKNAAADYKPAQLAAAQRLGLAVPPTLVTNDPAEARCFI
TSHDQVIFKTLRWTPYQRDGVPVTGWADPVTASEIDESVRVVPHLFQAVVDKVADIRVLVVGRQVFAVRIDSGMLDWRKD
YSALTYSVVNLPDPVEKALLAYLDHFGLVSGSFDLAVDKTEGLWWLELNPNGQWGWLEESTGLAMSAAFAELLTQGVTP
>gi|1034581230   CCK24420.1| CCK24420.1 hypothetical protein BN159_0041 [Streptomyces davawensis JCM 4913]
MTDEKPVLVATETDDLTADMVIAQLNRRSVPVVRFNPADIGPDLTVSAWFGTGPAPVTGQARTPSRTVDLTAVRSVYWRR
PVWPAFEHLGADDARFAAAQVRYGLGGILYALDGPLWVNHPLRNAAADYKPAQLAVARRLGLTVPPTLVTNDPAEARRFA
AQHDQVIFKTLRWTPYQRDGVPVTGWADPVTASELDESVRVTPHLFQAVVDKAADLRVLVVGRQVFAVRIESGMLDWRKD
YSALSYSVVDLPDRMEKALLAYLDHFALVSGSFDLAVDETDGLWWLELNPNGQWGWLEESTGLAMSAAFAELLTQGAVR
>gi|1305136979 gene_299|GeneMark.hmm|319_aa|+|350221|351180 AUKR01000002.1 Streptomyces sp. TAA040 H300DRAFT_scaffold00002.2_C, whole genome shotgun sequence
VAEERPVLVATEADDVTADMVITELNRLNAPVVRLNPADIGADLTVSARFGTCPAAVTGQVRTPSRTVDLAQIRSVYWRR
PVWPAFDHLGADDARFAAAQVRFGLGGSLYALDGPLWVNHPLLNAAADYKPAQLAVAQRLGLSVPPTLVTNDPDEARSFI
DSHDQVLFKTLRWTPYQRDGVPVTGWADPVTAPEIDESVRVVPHLFQAVVDKAADIRVLVVGRRVFAVRIESGMLDWRKD
YSALSYGVVELPHRMEKALLAYLDHFDLASGSFDLAVDKVGGLWWLELNPNGQWGWLEESTDLAMSAAFAELLTQGAAP
>gi|1505846774 gene_5|GeneMark.hmm|318_aa|+|2354|3310 JOAR01000074.1 Streptomyces aureocirculatus strain NRRL ISP-5401 contig73.1, whole genome shotgun sequence
VAAKAVLVATETDDVTADMVITELNARNVPVARFNPASIGTDLTVCAHFGSGTDAVAGQLRTPSRIVDLTRVRSVYWRRP
IWPAFDHLAPDDARFAAAQVHYGLGGILHALDQPLWVNHPLKNAAADYKPTQLAVAHRMGFTVPPTLVTNDPDQARSFIN
AHQRVLFKTLRWTPYQRNGVPVTGWADPVTAGELDESVRAAPHLFQAVVDKAADLRVLVVGRKVFAVRIESKMLDWRKDY
AALSYSMVDLPERTEKALLAYLDHFGLVSGSFDLAVDKASGLWWLELNPNGQWGWLQEPTGLPMAAAFAELLTQGASP
>gi|1504879269 gene_7|GeneMark.hmm|318_aa|+|4164|5120 JOAP01000076.1 Streptomyces aureocirculatus strain NRRL ISP-5386 contig76.1, whole genome shotgun sequence
VAAKAVLVATETDDVTADMVITELNARNVPVARFNPASIGTDLTVCAHFGSGTDAVAGQLRTPSRIVDLTRVRSVYWRRP
IWPAFDHLAPDDARFAAAQVHYGLGGILHALDQPLWVNHPLKNAAADYKPTQLAVAHRMGFTVPPTLVTNDPDQARSFIN
AHQRVLFKTLRWTPYQRNGVPVTGWADPVTAGELDESVRAAPHLFQAVVDKAADLRVLVVGRKVFAVRIESKMLDWRKDY
AALSYSMVDLPERTEKALLAYLDHFGLVSGSFDLAVDKASGLWWLELNPNGQWGWLQEPTGLPMAAAFAELLTQGASP
>gi|1305130699 gene_544|GeneMark.hmm|319_aa|+|601944|602903 KE384251.1 Streptomyces sp. CNH287 genomic scaffold H299DRAFT_scaffold00001.1, whole genome shotgun sequence
VTDERPVLVATEADDVTVDMVITELNRRNVPVTRFNPADIGAALTVSARFGSRPAPVAGQLRTPSRTVDLAQIRSVYWRR
PVWPAFDHLGADDARFAAAQTRYGLGGTLYALDGPLWVNHPLRNAAADYKPAQLALAQRLGLTVPPTLVTNDPAEAKSFV
GSHEQVIFKTLRWTPYQREGVPVTGWADLVTAPEIDESVAVVPHLFQAVVDKTADLRVLVVGREVFAVRIESGMLDWRKD
YSALSYRVVDLPGRAEKALLAYLAHFGLVSGSFDFAVDEAGGLWWLELNPNGQWGWLEESTGLPMSAAFADLPTQGVAS
>gi|1806869863 gene_22|GeneMark.hmm|319_aa|+|22782|23741 LIQU01000088.1 Streptomyces kanamyceticus strain NRRL B-2535 B-2535_contig_88, whole genome shotgun sequence
MTDERPVLVATEADDLTADMVINELNRRGVPVTRFNPADIGAALTVSAQFGSCPAPVAGQLRTPSRTVDLAQVRSVYWRR
PVWPAFGHLGPDDARFAAAQTRYGLGGTLYALDGPLWVNHPLHNAAADYKPAQLAIAQRLGLTVPPTLVTNDPHEARAFV
GSHDQVIFKTLRWTPYQRDGVPVTGWADPVTATEINESVAVVPHLFQAVVDKAADLRVLVVGREVFAVRIESEMLDWRKD
YSALSYRVVDLPGRVEKALLAYLEHFGLVSGSFDLAVDKAGDLWWLELNPNGQWGWLEESTDLPMSAAFADLLTQGVAP
>gi|1504496195 gene_6|GeneMark.hmm|322_aa|+|3595|4563 JOGE01000180.1 Streptomyces sp. NRRL S-1448 contig180.1, whole genome shotgun sequence
MPATEERPVLVATEADDVTADMVIAQLNRRNVPVVRFNPADIGGCLTVSARFGAGPAPVVGQVRTLSRTVDLDHVRAVYW
RRPVWPDFPYLGDDDARFAAAQVRHGLSGTLYALEGPLWVNHPLRNAAADYKPAQLALAQRLGLTVPSTLVTNDPDEARE
FIAVYGQVIYKTLRWTSYKRDGVPVTGWADPVTAAEIDDSVRMAPHLFQARVDKVADVRVLVVGGRVFPVRIDSDLLDWR
KDYSALSYSVVDLPDHVDKALLACLDRFGLVSGSFDLAVDRAGDYWWLELNPNGQWGWLEEKTGLEMSAAFADLLTRGEP
AP
>gi|1504761799 gene_57|GeneMark.hmm|322_aa|+|59693|60661 JOIX01000074.1 Streptomyces sp. NRRL S-337 contig74.1, whole genome shotgun sequence
MPANEERPVLVATEADDVTADMVITQLNRRNVPVVRFNPGDFGGCLTVSARFGAGPAPVAGQVRTLSRTVDLDHVRAVYW
RRPAWPDFPYLSDDDARFAAAQVRYGLGGALFALEGPLWVNHPLRNAAADYKPAQLAVAQRLGLTVPSTLVTNDPDEARE
FIAAHGQVIYKTLRWTSYKRDGVPVTGWADPVTAAEIDDSVRVTPHLFQARVDKVADVRVLVVGERAFSVRIDSDLLDWR
KDYSALSYSVVDLPDHVDKALLAYLDRFGLVSGSFDLAVDRAGDYWWLELNPNGQWGWLEEKTGLEMSATFADLLTRGEP
AP
>gi|1305907489 gene_280|GeneMark.hmm|321_aa|+|311393|312358 AUBE01000002.1 Streptomyces flavidovirens DSM 40150 G412DRAFT_scaffold00002.2_C, whole genome shotgun sequence
MNATEKRPVLVVTEADDITADMVIAELNRRGVPVVRFNPADIGGELTVSARFGTCPAPVAGQVRTPSRTTDLSRLRAVYW
RRPVWPAFQHLGDDDARFAAAQVRYGLGGTLYALDGPLWVNHPLRNAAADYKPAQLALAQRLGLTVPPTLVTNDPVEARV
FITAHGQVIYKTLRWTPYERDGVPVTGWAEPVTAAEIDDSVRVTPHLFQARVDKVADVRVLVVGRRVFAVRIDSGLLDWR
KDYSALSYTVVDLPDLVAKALLAYLDHFRLVSGSFDLAVDRAGDYWWLELNPNGQWGWLEENTGLKMSAAFADLLTQGES
P
>gi|1503395260 gene_2|GeneMark.hmm|106_aa|-|1291|1611 JNWK01000037.1 Streptomyces wedmorensis strain NRRL 3426 contig37.1, whole genome shotgun sequence
VADLRVLIVGRQVFAVRITSGLLDWRKDYSALSYDVIDLPRTVEKALLTYLDHYGLRSGSFDLAEDQKGDLWWLELNPNG
QWGWLEPHTGLQMAATFAALLAGEIA
>gi|1505257324 gene_3|GeneMark.hmm|321_aa|+|1195|2160 JOHX01000056.1 Streptomyces sp. NRRL F-6628 contig56.1, whole genome shotgun sequence
MTEQGPVLVATETDGATADMVIGELNRRSVPVVRFNPADLQDGTLTVSAQFGTCPGVPVTGQVRTPSRTADLTKVRAVYW
RRPDWPAYARLGADDARYAAAQARHGLGGTLYSLAGPRWVNHPLRNAAADHKPAQLALAQRLGLPVPATLITNDPDEARD
FLHTHGQVIHKPLRWTPYQRDGVPVTGWAAPVTADEIDEGVRVTQHLFQARVPKVADLRVLVVGRRLFAVRIDSGLLDWR
RDYSALTYSVAALPAPVSAALLAFLDHCHLPTGSFDLALDRAGTPWFLELNPNGQWAWLEHATGLPMAATLAALLAEGAT
P
>gi|1504516116 gene_6|GeneMark.hmm|321_aa|+|4986|5951 JOGN01000080.1 Streptomyces griseus subsp. griseus strain NRRL F-5618 contig80.1, whole genome shotgun sequence
MTEQGPVLVATETDDATADMVIGELNRRSVPVVRFNPADLQDGTLTVSARFGTCPGVPVTGQVRTPSRTADLTKVRAVYW
RRPDWPAYARLGADDARYAAAQARHGLGGTLYSLAGPRWVNHPLRNAAADHKPAQLALAQRLGLPVPATLITNDPDEARD
FLHTHGQVIHKPLRWTPYQRDGVPVTGWAAPVTADEIDEGVRVTPHLFQARVPKVADLRVLVVGRRLFAVRIDSGLLDWR
RDYSALTYSVAALPAPVSAALLAFLDHCHLPTGSFDLALDRAGTPWFLELNPNGQWAWLEHATGLPMAATLAALLAEGAT
P
>gi|1300959719 gene_13|GeneMark.hmm|321_aa|-|16526|17491 KB890723.1 Streptomyces sp. LaPpAH-202 genomic scaffold B048DRAFT_scaffold_26.27, whole genome shotgun sequence
MSEQGPVLVATETDDATADMVIGELNRRGVPVVRFNPADLQDGTLTVSARFGTCPGVPVAGQVRTPSRTADLTRVRAVYW
RRPDWPAYARLGADDARYAAAQARHGLGGTLYSLAGPRWVNHPLRNAAADHEPAQLALAQRLGLPVPATLITNDPDEARD
FLHTHGQVIHKPLRWTPYQRDGVPVTGWAAPVTADEIDEGVRVTPHLFQARVPKVADLRVLVVGRRLFAVRIDSGLLDWR
RDYSALTYSVAALPAPVSAALLAFLDHCHLPTGSFDLALDRAGTPWFLELNPNGQWAWLEHATGLPMAATLAALLAEGAT
P
>gi|1029968807   EKC92099.1| EKC92099.1 hypothetical protein SM8_05191 [Streptomyces sp. SM8]
MTEQGPVLVATETDDATADMVIGELNRRGVPVVRFNPADLQDGTLTVSARFGTCPGVPVAGQVRTPSRTADLTRVRAVYW
RRPDWPAYARLGADDARYAAAQARHGLGGTLYSLAGPRWVNHPLRNAAADHKPAQLALAQRLGLPVPATLITNDPDEARD
FLHTHGQVIHKPLRWTPYQRDGVPVTGWAAPVTADEIDEGVRVTPHLFQARVPKVADLRVLVVGRRLFAVRIDSGLLDWR
RDYSALTYSVATLPAPVSAALLAFLDHCHLPTGSFDLALDRAGTPWFLELNPNGQWAWLEHATGLPMAATLAALLAEGAT
P
>gi|1504685873 gene_6|GeneMark.hmm|321_aa|-|7272|8237 JOII01000072.1 Streptomyces albidoflavus strain NRRL B-1271 contig72.1, whole genome shotgun sequence
MTEQGPVLVATETDDATADMVIGELNRRGVPVVRFNPADLQDGTLTVSARFGTCPGVPVAGQVRTPSRTADLTRVRAVYW
RRPDWPAYARLGADDARYAAAQARHGLGGTLYSLAGPRWVNHPLRNAAADHKPAQLALAQRLGLPVPATLITNDPDEARD
FLHTHGQVIHKPLRWTPYQRDGVPVTGWAAPVTADEIDEGVRVTPHLFQARVPKVADLRVLVVGRRLFAVRIDSGLLDWR
RDYSALTYSVATLPAPVSAALLAFLDHCHLPTGSFDLALDRAGTPWFLELNPNGQWAWLEHATGLPMAATLAALLAEGAT
P
>gi|1115461496   KUL66360.1| KUL66360.1 hypothetical protein ADL32_04960 [Streptomyces griseus subsp. griseus]
MTEQGPVLVATETDNATADMVIGELNRRSVPVVRFNPADLQDGTLTVSARFGTCPGVPVAGQVRTPSRTADLTRMRAVYW
RRPDWPAYARLGADDARYAAAQARHGLGGTLYSLAGPRWVNHPLRNAAADHKPAQLALAQRLGLPVPATLITNDPDEARD
FLHTYGQVIHKPLRWTPYQRDGVPVTGWAAPVTAEEIDEGVRVTPHLFQARVPKVADLRVLVVGRRLFAVRIDSGLLDWR
RDYSALTYSVATLPAPVSAALLAFLDHCHLPTGSFDLALDRAGTPWFLELNPNGQWAWLEHATGLPMAATLADLLAEGAT
P
>gi|1505801525 gene_7|GeneMark.hmm|321_aa|-|7650|8615 JOGQ01000060.1 Streptomyces sp. NRRL B-3253 contig57.1, whole genome shotgun sequence
MTEQGPVLVATETDDATADMVIGELNRRSVPVVRFNPADLQDGTLTVSARFGTCPGVPVAGQVRTPSRTADLTRMRAVYW
RRPDWPAYARLGADDARYAAAQARHGLGGTLYSLAGPRWVNHPLRNAAADHKPAQLALAQRLGLPVPATLITNDPDEARD
FLHTYGQVIHKPLRWTPYQRDGVPVTGWAAPVTAEEIDEGVRVTPHLFQARVPKVADLRVLVVGRRLFAVRIDSGLLDWR
RDYSALTYSVATLPAPVSAALLAFLDHCHLPTGSFDLALDRAGTPWFLELNPNGQWAWLEHATGLPMAATLADLLAEGAT
P
>gi|1504107441 gene_4|GeneMark.hmm|215_aa|-|3384|4031 JNZJ01003187.1 Streptomyces albus subsp. albus strain NRRL B-2238 contig119.7, whole genome shotgun sequence
LGGTLYSLAGPRWVNHPLRNAAADHKPAQLALAQRLGLPVPATLITNDPDEARDFLHTHGQVIHKPLRWTPYQRDGVPVT
GWAAPVTADEIDEGVRVTPHLFQARVPKVADLRVLVVGRRLFAVRIDSGLLDWRRDYSALTYSVATLPAPVSAALLAFLD
HCHLPTGSFDLALDRAGTPWFLELNPNGQWAWLEHATGLPMAATLADLLAEGATP
>gi|1604827820 gene_158|GeneMark.hmm|321_aa|+|172593|173558 KN549158.1 Streptomyces sp. M10 genomic scaffold Scaffold13, whole genome shotgun sequence
MTEQGPVLVATETDDATADMVIGELNRRGVPVVRFNPADLQDGTLTVSARFGACPGVPVAGQVRTPSRTADLTRVRAVYW
RRPDWPAYARLGADDARYAAAQARHGLGGTLYSLAGPRWVNHPLRNAAADHKPAQLALAQRLGLPVPATLITNDPDEARD
FLHAHGQVIHKPLRWTPYQRDGVPVTGWAAPVTADEIDEGVRVTPHLFQARVPKVADLRVLVVARRLFAVRIDSGLLDWR
RDYSALTYRVATLPAPVSAALLAFLDHCHLPTGSFDLALDRAGTPWFLELNPNGQWAWLEHATGLPMAATVADLLAEGAA
P
>gi|1504528190 gene_13|GeneMark.hmm|467_aa|-|13717|15120 JOGU01000090.1 Streptomyces griseus subsp. griseus strain NRRL F-5621 contig90.1, whole genome shotgun sequence
MTEQGPVLVATETDDATADMVIGELNRRGVPVVRFNPADLQDGTLTVSARFGTCPGVPVAGQVRTPSRTADLTRVRAVYW
RRPDWPAYARLGADDARYAAAQARHGLGGTLYSLAGPRWVNHPLRNAAADHKPAQLALAQRLGLPVPATLITNDPDEARG
FLHAHGQVIHKPLRWTPYQRDGVPVTGWAAPVTADEIDEGVRVTPHLFQARVPKVADLRVLVVARRLFAVRIDSGLLDWR
RDYSALAYSVATLPAPVSAALLAFLDHCHLPTGSFDLALDRAGTPWFLELNPNGQWAWLEHATGLPMAATVADLLAEGAT
PCPIRRPPPNAEPSPPAWHNPAPCTPPPGAKPSNPSPAKPSSTPASSSPNPAAAGLRSSPTARPGRSGPDSPTATGRWSP
SSTAPSPPTRPPPNRCPVYPPPRPPNLPSSCACSKAWRWRKGRRCWRSAPEPGTPPPCSVTGSARTP
>gi|1200655558 gene_94|GeneMark.hmm|320_aa|-|101416|102378 ADXA01000004.1 Streptomyces sp. SA3_actG contig00126, whole genome shotgun sequence
MTEESAVLVATEAEDATADLVIARLNERGVPVVRFDPADIERGALALSARFGARSAPVAGRVRTPSRALDLTRVRAVYWR
RPQWPTYVGLGRGDARYAAAHVRYGLGGVLRALDGPLWVNHPSREAAADYKPAQLALARRLSLDVPPTLVTNEPAEAREF
ITTYGLVIHKPLRATPYERDGVRLAGWAEPVTAEEIDDSLRSAPHLFQARVRKVADVRVLVVGRRLFAVRIDSGLLDWRR
DYSALTYTVIGLPPALVSALRAFLEYCGLESGSFDLALDTEGRHWFLELNPNGQWGWLEGATGLPLSAAFADFLTRGEAA
>gi|1200662514 gene_13|GeneMark.hmm|320_aa|-|15444|16406 ADXB01000007.1 Streptomyces sp. SA3_actF contig00858, whole genome shotgun sequence
MTEESAVLVATEAEDATADLVIARLNERGVPVVRFDPADIERGALALSARFGARSAPVAGRVRTPSRALDLTRVRAVYWR
RPQWPTYVGLGRGDARYAAAHVRYGLGGVLRALDGPLWVNHPSREAAADYKPAQLALARRLSLDVPPTLVTNEPAEAREF
ITTYGLVIHKPLRATPYERDGVRLAGWAEPVTAEEIDDSLRSAPHLFQARVRKVADVRVLVVGRRLFAVRIDSGLLDWRR
DYSALTYTVIGLPPALVSALRAFLEYCGLESGSFDLALDTEGRHWFLELNPNGQWGWLEGATGLPLSAAFADFLTRGEAA
>gi|1018187784   EFL02067.1| EFL02067.1 RimK domain-containing protein ATP-grasp [Streptomyces sp. SPB78]
MRSRSPRGSAPVAGRVRTPSRALDLTRVRAVYWRRPQWPTYVGLGRGDARYAAAHVRYGLGGVLRALDGPLWVNHPSREA
AADYKPAQLALARRLALDVPPTLVTNEPAEAREFITTYGLVIHKPLRATPYERDGVRLAGWAEPVTAEEIDDSLRSAPHL
FQARVRKVADVRVLVVGRRLFAVRIDSGLLDWRRDYSALTYTVIGLPPALVSALRAFLEYCGLESGSFDLALDTEGRHWF
LELNPNGQWG
>gi|1017562019   EDY44389.1| EDY44389.1 conserved hypothetical protein [Streptomyces sp. SPB74]
MPEESAVLVATAADDATADLVIARLNQRGVPVVRFDPADMERGTLALSARFGARSAPVSGRVRTPSRTLDPTRVRSVYWR
RPRWPAFQELGRDDARYAAAHVRYGLGGVLHALDGSLWVNHPSREAAADYKPAQLALARRLSLDVPPTLVTNEPDQARAF
IATHGPVIHKPLRATPYEREGVRLAGWAEPVTAEEIDAGLGRAPHLFQARVRKVADVRVLVVGHRLFAVRIDSGLLDWRR
DYSALAYTVTELPPALVSALRTFLERCGLESGSFDLALDAEGRHHFLELNPNGQWGWPEGATGLPLAAAFAGLLARGEAA
>gi|1017565038   EDY46747.1| EDY46747.1 conserved hypothetical protein [Streptomyces sp. SPB74]
MSEESAVLVATEVEDATADMVIAQLNRRNVPVVRFDPADFENGTLGLSARFGTCSAPVAGRVRTPSRVLDLARVRAVYWR
RPRWPTYKGLGQGDARYAAAHVRYGLGGVLYALDGPLWVNHPLREGTADYKPAQLALARRLGLEVPPTLVTNDPDEARAF
IAEHEQVIHKTLRSTPYERDGVQLAGWADPVTAEEIDDSLRSAPHLFQARVRKVADVRVLAVGRRLFAVRIDSGLLDWRR
DYSALTYTTIDLPPALAAALRVFLECCGLESGSFDLTLDAEDRYQFLELNPNGQWGWLEAATGLPLSAALADFLTRGEPS
>gi|1018204118   EFL17569.1| EFL17569.1 conserved hypothetical protein [Streptomyces sp. C]
MTETRPVLVATEAEDPTADRVITHLNRLGVPVLRFNPADIGDGLTVSARYGIRSAHAAGRVLTPSRTAHLDDVRAVYWRR
PTWPDFARLDPEDARFAAAQTRHGLGGVLRALDGALWVKHPALNAEADYKPHQLALAQRLGLAVPPTLVTNDPADAREFV
TAHPEVIYKTLRSTTYQRDGVPLAGWAEPVGADEIDDRVRVAPHLFQERVNKAYDVRVLIVGRQVFAVRIDSGLLDWRRD
YSALTYSVVTLPTPVESALIAFIDTFGLASGSFDLAVDRDGSHWFLELNPNGQWGWLEEQTELPMAAAFADLLTQGGTP
>gi|1059622512   EXU66241.1| EXU66241.1 30S ribosomal protein S6 modification protein RimK [Streptomyces sp. PRh5]
MADTKPVLVVTEPLDITADMVITRLNERGIPVIRCNPADLPTGELTISARFGGRPATAPVAGRLRTPSRAADLEHVRAVY
WRRPVWPAFEHLDADDARYAAAQVRHGIAGVLHALDGPLWVNHPVRNAAADHKPTQLATAVRLGLTVPATLVTNDPGEAR
RFIAAHGRVITKTLRWTPYERDGIGMTSWAEPVTADEVDDSVSVAPHLFQARVDKVADLRVLVVGRQSFAVRIDSGLLDW
RKDYSALSYRVVDLPDRLEKALLTCLDHFGLRSGSFDLALDRDGEPHWLELNPNGQWGWLEERTGLPMAAAFADLLQGDT
SR
>gi|1806709565 gene_159|GeneMark.hmm|323_aa|+|152307|153278 BBUZ01000034.1 Streptomyces sp. NBRC 110028 DNA, contig: scaffold00013, whole genome shotgun sequence
MTDTKPVLVVTEPLDITADMVITHLNERGVPVIRFNPADLPLGELTVSARFGGCPASTPVAGQFRTPSRTADLEQIRAVY
WRRPLWPAFEHLDAADARYAAAQVRHGLAGALYALDGPLWVNHPTRNAAADHKPSQLATAVRLGLTVPTTLVTNDPEEAR
RFIAIHGRVISKTLRWTPYERDGIGLTSWAEPVTADEVDDTVRAAPHLFQARVDKVADLRVLVVGRRPFAVRIDSGLLDW
RKDYSALSYSVVDLPDRLEKALLACLDHFGLPSGSFDLALDRDGEPHWLELNPNGQWGWLEEKTGLPMAAAFADLLAQGD
NPA
>gi|1115471396   KUL60630.1| KUL60630.1 hypothetical protein ADL28_16715 [Streptomyces violaceusniger]
MADTKPVLVVTEPLDITADMVITHLNRHGVPVARFNPADLPTGELTISARFGDRPASTSVAGQLRTPSRTADLEHVRAVY
WRRPVWPAFEHLDVDDARYAAAQVRHGIAGVLHALDGPLWVNHPVRNAAADHKPTQLAIAVRLGLTVPATLVTNDPDEAR
EFITAHGQVIVKTLRWTPYERDGVGLTSWAEPVTADEVDGSVAMAPHLFQARVDKVADLRVLVVGRRSFAVRIDSGLLDW
RKDYSALSYSVVDLPGRLEMALFACLDHFGLLSGSFDLALDREGEPHWLELNPNGQWGWLEEKTGLPMAASFADLLAQGD
NPDDARYRV
>gi|1505015171 gene_17|GeneMark.hmm|327_aa|+|11398|12381 JODI01000089.1 Streptomyces violaceoruber strain NRRL S-981 contig89.1, whole genome shotgun sequence
MTEERSVLVATEANDVTADMVITHLNQRGVPVARFNPADFGTDLTVSARFGIGPLPVAGQIRTSSRIVGLECVGAVYWRR
PVWPAFEHLHEADARSAAAQVRYGLGGTLYGLQGCLWLNHPLRNAAADYKPAQLALAHRMGLTVPPTLVTNNPDDARRFI
SEHRQVIHKTLRWTPYERDGVGLTSWAEPVRADELDDTVRITPHLFQARVDKIADVRVLVVGRRTFAVRIDSDLLDWRRD
YTALTYSVVDLPNGLERTLLAYLDHFGLASGSFDLAVDRDEEYHWLELNPNGQWGWLEEKTGLEMAAAFADLLVQGALAQ
GEADARV
>gi|1504505976 gene_80|GeneMark.hmm|320_aa|+|85382|86344 JOGK01000011.1 Streptomyces sp. NRRL F-5639 contig11.1, whole genome shotgun sequence
MSDAEPVAVVTEVDDVTADMVITELDKRGVPVVRFDPSDIGDRLRLSARFGAGPASPAGMLRTPSRVADLAGVRAMYWRR
PTWPRFEHLDTQDARYAEAHVRHGLGGTLYALPDCRYVNHPLSNRAAEHKPLQLAVAQSLGLTVPPTLISNDLDTIRAFI
TEHTPVIFKTLRWTPYRRSDGVGLTTWTEPVSADDVDESVTVVPHLFQARVPKVADVRVVVVGRKVFAVRIDSDLLDWRA
DYSALTYTPVTLPFTVEKALTAHLDHFGLASGSYDLCITHDGDLHWLELNPNGQWGWLEDETGLPIAAAFADLLEQGATP
>gi|1505044922 gene_49|GeneMark.hmm|320_aa|-|62677|63639 JODZ01000022.1 Streptomyces albus subsp. albus strain NRRL B-2362 contig22.1, whole genome shotgun sequence
MSDAEPVAVVTEVDDVTADMVITELDKRGVPVVRFDPSDIGDRLRLSARFGAGPASPAGMLRTPSRVADLAGVRAMYWRR
PTWPRFEHLDTQDARYAEAHVRHGLGGTLYALPDCRYVNHPLSNRAAEHKPLQLAVAQSLGLTVPPTLISNDLDTIRAFI
TEHTPVIFKTLRWTPYRRSDGVGLTTWTEPVSADDVDESVTVVPHLFQARVPKVADVRVVVVGRKVFAVRIDSDLLDWRA
DYSALTYTPVTLPFTVEKALTAHLDHFGLASGSYDLCITHDGDLHWLELNPNGQWGWLEDETGLPIAAAFADLLEQGATP
>gi|1504609266 gene_204|GeneMark.hmm|320_aa|-|238940|239902 JOHQ01000004.1 Streptomyces sp. NRRL F-5917 contig4.1, whole genome shotgun sequence
MSDAEPVAVVTEVDDVTADMVITELDKRGVPVVRFDPSDIGDRLRLSARFGAGPASPAGMLRTPSRVADLAGVRAMYWRR
PTWPRFEHLDTQDARYAEAHVRHGLGGTLYALPDCRYVNHPLSNRAAEHKPLQLAVAQSLGLTVPPTLISNDLDTIRAFI
TEHTPVIFKTLRWTPYRRSDGVGLTTWTEPVSADDVDESVTVVPHLFQARVPKVADVRVVVVGRKVFAVRIDSDLLDWRA
DYSALTYTPVTLPFTVEKALTAHLDHFGLASGSYDLCITHDGDLHWLELNPNGQWGWLEDETGLPIAAAFADLLEQGATP
>gi|1203596436 gene_2|GeneMark.hmm|320_aa|-|1389|2351 AJTQ01000213.1 Streptomyces xiaopingdaonensis strain DUT180 contig_213, whole genome shotgun sequence
MSGAEPVAVVTEVDDVTADMVIAELNRRGVPVVRFDLSETGDRLTLSARFGAGPVTPAGTLRTPSRTADLEGVRAVYWRR
PTWPRFEHLDAQDARYAEAHVRHGLGGTLYALPNCRYVNHPLSNRAAEHKPLQLAVARRLGLTIPPTLISNDLAAVRSFI
TEHAPVIFKTLRWTPYRRSDGVGLTTWTEPVSADDVDENVTVVPHLFQARVPKVADVRAVVVGGKVFAVRIDSDLLDWRA
DYSALTYTPMTLPGAVEQALTAHLDHFGLASGSYDLCLTRDNGLHWLELNPNGQWGWLEDETGLPIAAAFADLLAQGAPT
>gi|1503082343 gene_15|GeneMark.hmm|323_aa|-|16159|17130 KL570068.1 Streptomyces natalensis strain NRRL B-5314 genomic scaffold P055_Doro1_scaffold62, whole genome shotgun sequence
MSDAEPVAVVTEVDDVTADMVITELNKRGVPVVRFDPSDIGDRLSLTARFGVSTASPATPAGTLRTPSRATTLEGVRAMY
WRRPTWPHFDHLDAPDARYAEAQVRHGLGGTLFALPNCRYVNHPLSNRAAEHKPLQLAIAQRLGLTVPPTLISNDLATIR
EFITEHAPVIFKTLRWTPYRRDDGVGLTTWTEPVTADEVDERVTVTPHLFQAQVPKAADVRVVVVGPKVFAVRIDSDLLD
WRADYSALTYTPITLPIDVERALTAHLDRFGLASGSFDLCVTPDGDLHWLELNPNGQWGWLEDETGLPIAAAFADLLEQG
ATR
>gi|1086664923   KIZ17302.1| KIZ17302.1 30S ribosomal protein S6 modification protein RimK [Streptomyces natalensis ATCC 27448]
MSDAEPVAVVTEVDDVTADMVITELNKRGVPVVRFDPSDIGDRLSLTARFGVSTASPATPAGTLRTPSRATTLEGVRAMY
WRRPTWPHFDHLDAPDARYAEAQVRHGLGGTLFALPNCRYVNHPLSNRAAEHKPLQLAIAQRLGLTVPPTLISNDLATIR
EFITEHAPVIFKTLRWTPYRRDDGVGLTTWTEPVTADEVDERVTVTPHLFQAQVPKAADVRVVVVGPKVFAVRIDSDLLD
WRADYSALTYTPITLPIDVERALTAHLDRFGLASGSFDLCVTPDGDLHWLELNPNGQWGWLEDETGLPIAAAFADLLEQG
ATR
>gi|1605294015 gene_3020|GeneMark.hmm|323_aa|+|3394023|3394994 KN708638.1 Streptomyces sp. CT34 genomic scaffold Scaffold1, whole genome shotgun sequence
MSDAEPVAVVTEVDDVTADMVITALNKRGVPVVRFDPSDIGDRLSLSARFGASTAGPATPAGTLRTPSRTTTLEGVRAMY
WRRPTWPHFDHLDAPDARYAEAQVRHELGGTLYALPNCRYVNHPLSNRAAEHKPLQLAVAQRLGLTVPPTLISNDLATIR
EFITEHGPVIFKTLRWTPYRRNDGVGLTTWTEPVTADEVDERVTVTPHLFQAQVPKIADVRVVVVGQKVFAVRIDSNLLD
WRADYSALTYTPMPLPTDVERALSAHLDHFGLASGSFDLCVTPDGDLHWLELNPNGQWGWLEDKTGLPIAAAFADFLEQG
ATQ
>gi|1031757101   EKX66775.1| EKX66775.1 hypothetical protein STRIP9103_05348 [Streptomyces ipomoeae 91-03]
MTGTGAVAVVTEVDDVTADMVITELNERGVPVVRFDPSDIGDRLLLSARFGAGLEATPVGRLRTPSRNTTLEGVRSLYWR
RPTWPHFEHLGDPDARFAAAQVRHGLGGTLYALANCRYVNHPLSNHAAEHKPMQLAVAQRLGLTVPPTLISNDLATIRAF
ITDHGQAIYKTLRWTPYRRGDGMGLTTWTEPVTADEVDESVTVAPHLFQARVDKVADVRVVVVGPKVFAIRIDSDLLDWR
ADYSALTYQPMTLPTGMEKALTAHLEHFGLASGSFDLCITPDGDLRWLELNPNGQWGWLEDETGLPIAAAFADLLEQGAT
T
>gi|1075260150   KDN74689.1| KDN74689.1 30S ribosomal protein S6 modification protein RimK [Streptomyces olindensis]
MNHAGPVAVVTEVDDVTADMVITELNKRGVPVVRFDPSDIGDRLLLSARFGAGPAATPVGHLRTLSRDTTLERVRSLYWR
RPTWPHFEYLDDPDARFAAAQVRHGLGGALYALPSCRYVNHPLSNYAAEYKPMQLAVAERLRLTVPPTLISNDPARIRAF
IKEHDQVIYKALRWTPYRRSDGVGLTTWTEPVTAEELDESVAVVPHLFQARVDKVADLRVVIVGLKVFAIRIDSDLLDWR
ADYSTLTYTPVDLPTSVEKALTAHLEHFGLASGSFDLAIARDGDLHWLELNPNGQWGWLEDETGLPIAAAFADLLEQGAT
P
>gi|1503286797 gene_56|GeneMark.hmm|320_aa|-|58610|59572 KL575017.1 Streptomyces peruviensis strain NRRL ISP-5592 genomic scaffold P181_Doro1_scaffold2, whole genome shotgun sequence
MTESGPVAVVTEVDDITADMVITALNERGVPVVRFDPSDIGEHLSLSARFGARPASPAGHLTTPSRTMRLEGVRSLYWRR
PTWPHFDHLEDADARHATAQVRHGLGGTLYALPNCRYVNHPLRNHTAEHKPLQLAAAQRLGFSVPPTLISNNLDDIRAFI
AEQGAVIYKALRWTPYRNSDGVGLTTWTEPVTADEVDESVTVIPHLFQSQVDKVADLRVVVVGDRVFPVRIDSGLLDWRA
DYDALTYQVVTLPDGMDKALVAYLEHFGLASGSFDLAIDRDGHLHWLELNPNGQWGWLEDETGLPITAAFADLLEQGTAP
>gi|1504203441 gene_79|GeneMark.hmm|320_aa|-|79623|80585 JOBD01000018.1 Streptomyces lavenduligriseus strain NRRL ISP-5487 contig18.1, whole genome shotgun sequence
MTMTDMGPVVVATEADDQTADLVITELNRRGVPVVRFNPADIGGDLAVSARFGTCPAPVAGQVRTPSRTADLKNIRSLYW
RRPTWPAFEHLDEADARFAVAQVRHGLGGVLYALPSCRYVNHPLRNFEAEHKPLQLAVAQRLGLTVPPTLVSNDLGQVRE
FIATHRDVVYKVLRWTPYRRGENGMTTWTEPVTADELDESITVVPHLFQARVDKVADLRVVVIGQQVFAVRIDSDLLDWR
QDYSALTYSVTDLPDRLEKTLIAYLEHFGLASGSFDLAVDRQGNAHWLELNPNGQWGWLEDETELKLTAAFADLLEQGGS
>gi|1502191994 gene_104|GeneMark.hmm|329_aa|-|123214|124203 JNIH01000022.1 Streptomyces sp. URHA0041 N545DRAFT_scaffold00017.17_C, whole genome shotgun sequence
MAVTQNEPVAVATEADDPTADAVISELNRRGVPVVRFNPADIGGELSVAAGFGGVSAAPAGKLRTASRTAELTGVRALYW
RRPTWPEFEHLESADARFAAAQVRHGLGGVLYALPGCRYVNHPLRNAEAEHKPLQLAMAERLGLTVPPTLVTNDPDEARR
FIADHREVVHKTLRWTPYRQGAAGMTTWTEPVTADEIDGSVAVVPHLFQARVDKVADVRVVVVGERVFAVRIDSGLLDWR
TDYSALGYTVVGLPDRLERALTAYLAHFRLSSGSFDLAVDREGDFHWLELNPNGQWGWLADETGLPLAAAFADLLEGREG
GPHDTGRHR
>gi|1088209694   KJR07659.1| KJR07659.1 30S ribosomal protein S6 modification protein RimK [Nocardioides luteus]
MSAVGDSTADMVTAELNEREVPVARVEPADFGRELSFTSVISAGDPLAGTLATASRTVDLGQVRSIYWRRPEWPTFPDLS
GPDLTWAKAQMRHGLGGALVSLPGCVAVNDPLAEEAADYKPLQLAVASRFGFSVPPTLVSNRRADIEEFITAYGQVIHKT
LRWTDYRRAEEGLSVWTEPVTVDEIDDSVGLVPHLFQARVNKVADLRVTVVGEQVFGVRIDSDLLDWRRDYGSLTYTVID
LPDRLVKMLRTYLEHFRLAFGCFDLCVDAKGDYHWLELNPNGEWGWIAAETGLPIAAAFADLLQGAS
>gi|1301232128 gene_330|GeneMark.hmm|320_aa|+|340357|341319 KB894095.1 Actinomadura flavalba DSM 45200 genomic scaffold C229DRAFT_scaffold00003.3, whole genome shotgun sequence
VARDERPVLVLSELDDVTADGVTLELARRGVPVVRMDPGADFPADVSFTARIEQRGWAGALATTTRRLDLSAVRAVYRRR
PTRHTPMPGLAPPTAEFAAREAREGLSGVLANLPGCLYVNHPDANRAAAVKVRQLALAAELGFCIPPSLVTNDPEAAQAF
AEEHDQIIYKPLAFVRQISPDGPRTIWTQPVEAHEINESIAGTAHLFQRLVHKSADLRVTVVGDQVFCVRITADPPQLDW
RRAYGRLTHTWCEPTDGLAEFTVRYLRHFGLAFGCFDFGVTEDGAAVFFECNPNGQWAWLEEATGAPITAAFAGLLEGGL
>gi|1505875434 gene_84|GeneMark.hmm|311_aa|+|105242|106177 JOEP01000042.1 Streptosporangium roseum strain NRRL B-2638 contig42.1, whole genome shotgun sequence
VILVLTCLDDPTADMVIDQLNRRDACVARFDPGVEFPADAELSAWFGRFSPYGVLTTRSRRIVLEQVEAVYYRRPTPYLA
DNPSQVERFVGTQARFGVGGVLAALRCPYVSHPWAITAAEHKPLQLDIARQAGFEVPATLVTNRLEDARAFAAQHGPIVY
KPLRATPYTGSDGEPATIWTAQVGPDDMDGTVSAAAHLFQARVRKTADLRVTVVGKRVFCVRIDSDLLDWRQDYDRLSYT
VIEPPPGLAAACLAYLGEFGLSFGAFDFALTGDGVPVFLECNPNGQWGWLEDATGLPIAAAIADLLLEDST
>gi|1503193388 gene_140|GeneMark.hmm|311_aa|+|122724|123659 KL573159.1 Sphaerisporangium viridialbum strain NRRL B-2636 genomic scaffold P118_Doro1_scaffold47, whole genome shotgun sequence
LILVLTCLDDPTADMVIKHLNERDAHVARFDPGADFPTDAELSAWFGEFRARGVLTTRSRWIALEQVRAVYYRRPTPYLS
DRPSQVELFVGTQSRFGVGGILAALPCSYVSHPWAITAAEHKPLQLATARRIGFEVPTTLITNRVEDARAFAAEHGPIVY
KPLRATPYTGPNGEPTTIWTAQVQFDDLDDGIGGAAHLFQTCVDKAADLRVTVVGERVFCVRLDSDLLDWRRDYDRLSYT
VIEPPPGLAEGCLAYVGALGLRFGAFDFALTGDGVPVFLECNPNGQWAWLEDATGLPIAAAIADLLLEEPT
>gi|1904726360 gene_190|GeneMark.hmm|314_aa|+|169198|170142 BBYM01000005.1 Microtetraspora niveoalba DNA, contig: scaffold00004, whole genome shotgun sequence
VGEVLVLTCLDDPTADMVIGHLNRRGAQVARLDPGADFPAAASFSAHFGGRPGGSLTTASRHVDLEGVRAVYYRRPTPYL
PDDPSQAEHFAGVQARYGLGGVLASLPCRYVNHPWKVMAAEHKPVQFAIARRVGFAIPPTLITNRPDDAREFAAAHEPVI
YKPLRLTPYTSPSGEPSTIWATPVDPATLDETVSHTAHLFQARVDKVADLRVTVAGERVFCIRIGSPLLDWRQDYGRITY
TLVDPPPGLADAARAFLGMLDLSFGAFDFAVARNGVPLFLECNPNGQWGWLEEATGAPIAAAIADLLLEDHERP
>gi|1121198318   KWW97356.1| KWW97356.1 hypothetical protein LI90_4328 (plasmid) [Streptomyces thermoautotrophicus]
MGTDERPVVVLTRIADPTADMVIRELTARGVPVVRFDPADFPMTVRLTARVGDGTGITGRLLAGNREVDLGSVRAVYYRR
PSPFTFITLRPEDRPWAIAQARYGLGGVLMALPGARYVNHPDAVAAAEPKPVQLATAHDAGLRVPPTIITDSVDDVRAFV
AEVGPIVYKPLYHAPYQVGGQPAAVWTTEVDPSQLDATIRQTAHLFQAKVNKTADVRVTVVGDRVFAAIVRDAELDWRTR
QDQLDWQPVEPPGEVAKAMLDYLDRFGLAFGCFDFAVDRDGGWWFLECNPNGQWGFIQKATGAPIAAAFADLLATGRA
>gi|1005618370   CCB75941.1| CCB75941.1 conserved protein of unknown function [Streptomyces cattleya NRRL 8057 = DSM 46488]
MNHPWRNRDAEYKPAQLTVAARCGFSVPPTLLTNDETAARDFIREHGSVVYKPLRSTDYFSADGRALTVWVEEVAPTELN
AGIAHTMHLFQKRVRSVADLRVTAVGEGVFTVRIDGSPGLDWRRHYDILSYSLIETPPDLAKSVRRYLNAFGLVFGAFDF
GMDRDGRIWLYECNPNGQFAWFPEPITGRIVTAVADQLQHAGEHRAR
>gi|1005677847   AEW95603.1| AEW95603.1 hypothetical protein SCATT_32320 [Streptomyces cattleya NRRL 8057 = DSM 46488]
MNHPWRNRDAEYKPAQLTVAARCGFSVPPTLLTNDETAARDFIREHGSVVYKPLRSTDYFSADGRALTVWVEEVAPTELN
AGIAHTMHLFQKRVRSVADLRVTAVGEGVFTVRIDGSPGLDWRRHYDILSYSLIETPPDLAKSVRRYLNAFGLVFGAFDF
GMDRDGRIWLYECNPNGQFAWFPEPITGRIVTAVADQLQHAGEHRAR
>gi|1003757959   AEM81579.1| AEM81579.1 hypothetical protein Strvi_1843 [Streptomyces violaceusniger Tu 4113]
MTLAAPILVVSQVDDATADSVIEELNRRHVPVVRLDPGGFPTDLCVAARLDNDGLRGNARTRTRVTDLGRVRSVYWRRPR
PYVGPPGLVDQDARWCREEARYGLGGILASLPGAYYVNHPWRNRDAEHKPAQLATAARCGFDIPPTLLTNVETAVREFAR
EHGSVIYKPLRSTNYQDADGRALTVWVEEVDPDDLNAGVGQTMHLFQKRVQSVADLRVTAVGEKVFTVRIEGSPGLDWRR
HYDTLSYSLVDTPPEVAKSVRQYLDVFGLVFGAFDFGVGRDGRIWLYECNPNGQYAWFPEPISSKIITAVADQLQYAGEH
RAR
>gi|1018211223   EFL25435.1| EFL25435.1 conserved hypothetical protein [Streptomyces himastatinicus ATCC 53653]
MNHPWRNRDAEHKPAQLAAAARCGFDIPPTLLTNDETSAREFARAHGPVIYKPLRSTDYQNADGRALTVWVEEVDPADLA
AGVDQTVHLFQKRVQSVADLRVTAVGEEVFTVRIEGSPGLDWRRHYDTLSYSLIDTPPTLATRVRQYLDAFGLVFGAFDF
GVDRDGRIWWYECNPNGQFAWFPEPISEKIVTAVADQLHHAGEHRAR
>gi|1114722146   KUF14848.1| KUF14848.1 hypothetical protein AT728_35620 [Streptomyces silvensis]
MPGAHYVNHPWRNRDAEYKPAQLATARRCGFHIPPTLLTNDVSAAQDFVREHGAVVYKPLRSTHYADPAGRALTVWVEEV
DAAELHAGVAQTMHLFQKRVPSVADLRVPAVGDDIFTVRIEGSPSLDWRRHYDVLSYSLIDTPAHLAQSVRRYLDAFGLV
FGAFDFGVEADGRIWLYECNPSGQFAWFPEPITGRIVTALADRLQHAGEHRAR
>gi|1806863041 gene_2|GeneMark.hmm|304_aa|-|739|1653 LIQU01000179.1 Streptomyces kanamyceticus strain NRRL B-2535 B-2535_contig_179, whole genome shotgun sequence
MVIEELHQRQVPVVRLDPGDFPTEMTVAARLDNGGLHGSVRTTTRQAHLEQVRSVYWRRPRPYTAPAGLDGQDARWCREE
ARYGLGGILAALPHAHYVNHPFRNRDAEYKPTQLATAARCGFDIPPTLLTNDAAAAREFTREHGPVVYKPLRNTDYQDGD
GRSLTVWVEEVDPADLNVGVAQTMHLFQKRVPSVVDLRVTAVGEEIFAVQIDGSPGLDWRRHYDALSYSLIDIPPHLAKS
IREYLDAFGLVFGAFDFGVDRDGRIWLYECNPNGQFAWFPDPITGRIVTAVADQLQHAGEHRAR
>gi|1011341643   AJE83730.1| AJE83730.1 hypothetical protein SLNWT_3354 [Streptomyces albus]
MSRETVLVVTRADDATADMVIEELNRRSVPVVRLDPGDFPTGLTVNARLGQDGLQGAARTATRSADLTKVRSVYWRRPRS
YLPQHDPGDQAVLWCREEARYGLGGILATLPGAHYVNHPWRNRDAEYKPAQLAAAAACGFSVPPTLLTNDVDEARKFTRE
QGPVIYKPLRNTDHHDADGRALTVWVEEVDPAELNSAVGLTMHLFQQRVDSVADLRVTAIGDKVFAVRIDGSPGLDWRRH
YETLSYALADPPQHLVRSIRNYLDTFGLDFGAFDFGVDRQGRIWWYECNPNGQFAWFPPAITDRIVTAVADQLQHAGAPH
AR
>gi|1102298042   KPC87492.1| KPC87492.1 hypothetical protein ADL27_42955 [Streptomyces sp. NRRL F-6602]
MNHPWRNRDAEYKPAQLALAGRCGFDVPPTLLTNNLDDARAFAREHGPVIYKPLRATDYCDDAGRALTVWVEEVDPGELH
EGVGATMHQFQKRVRSVADLRVTAVGEHVFTVRIDGSRGLDWRRHYDALSYALVDTPPALEKAVHAYMDAAGLAFGAFDF
GLDAEGRAWWYECNPNGQYAWFPSSITAPIVSAVADQLQYAGEPT
>gi|1504510222 gene_7|GeneMark.hmm|319_aa|+|3287|4246 JOGK01000092.1 Streptomyces sp. NRRL F-5639 contig92.1, whole genome shotgun sequence
LSTGPVLVVSRVDDVTADEVVAELNRRRVPVVRLDPGDFPGSVSVSVRADGELSGTVVTESRSVEVAAVRSVYWRRPSPY
AAPRGVGGQDARWCVEEARYGVGGVLAALPGAHYVNHPWRNRDAEYKPAQLALAGRCGFDVPPTLLTNNLDDARAFAREH
GPVIYKPLRATDYCDDAGRALTVWVEEVDPGELHEGVGATMHQFQKRVRSVADLRVTAVGEHVFTVRIDGSRGLDWRRHY
DALSYALVDTPPALEKAVHAYMDAAGLAFGAFDFGLDAEGRAWWYECNPNGQYAWFPPSITAPIVSAVADQLQYAGEPT
>gi|1505244497 gene_74|GeneMark.hmm|319_aa|-|82618|83577 JOHT01000001.1 Streptomyces sp. NRRL F-5053 contig1.1, whole genome shotgun sequence
LTAGPVLVVSRVDDVTADVVVEELNRRRVPVVRLDPGDFPEAVGVSVRADGGLSGTVATESRSVEVAAVRSVYWRRPRPY
TAAVGLGGQDARWCVQEARHGLGGVLAALPGAHYVNHPWRNRDAEYKPAQLALAGRCGFEVPPTLLTNDLEDARRFAREY
GPVVYKPLRATDYHDDTGRALTVWVDEVDPAELHEGVGATMHLFQRRVPSVADLRVTAVGEKIFTVRIDGSRGLDWRRHY
DALSYSLIDTPSALEKAVRAYMDAAGLVFGAFDLGLDADGRAWWYECNPNGQYAWFPSAISMPIVSAVADQLQHAGEPT
>gi|1505193435 gene_122|GeneMark.hmm|319_aa|-|134183|135142 JOGD01000001.1 Streptomyces sp. NRRL S-1868 contig1.1, whole genome shotgun sequence
LTAGPVLVVSRVDDVTADVVVEELNRRRVPVVRLDPGDFPEAVGVSVRADGGLSGTVATESRSMEVAAVRSVYWRRPRPY
TAAVGLAGQDARWCVQEARHGLGGVLAALPGAHYVNHPWRNRDAEYKPAQLALAGRCGFEVPPTLLTNDLEDARRFAREY
GPVVYKPLRATDYHDDTGRALTVWVDEVDPAELHEGVGATMHLFQRRVPSVADLRVTAVGEKIFTVRIDGSRGLDWRRHY
DALSYSLIDTPSALEKAVRAYMDAAGLVFGAFDFGLDADGRAWWYECNPNGQYAWFPSAISMPIVSAVADQLQHAGEPT
>gi|1204344881 gene_89|GeneMark.hmm|321_aa|-|97655|98620 ALAP01000083.1 Streptomyces sp. AA1529 contig00083, whole genome shotgun sequence
LTRRRPVLVVSRLEDATADAVTEELNRRRVPVMRLDPGDFPETVTVGAYVDGCGLSGSVSTATRWAGIEAVRSVYWRRPR
AYAAPQGLTEQDARWCAEEARCGLGGILAALPGAHFVNHPWRNRDAEYKPAQLATAHRCGFDVPRTLLTNNPRAARGFAR
EHGPVVYKPLRATDYRGSDGRALTVWVDEVAPGDLTDGVSATMHLFQQRVPSVADLRVTAVGEQVFTVRIDGCPGVDWRR
HYDDLTYTLIDTPPPLARAIRSYLESFGLVFGAFDFGLDSEGRPWWYECNPNGQYAWFPHPITERIVSAVADQLEHAGAP
S
>gi|1305111822 gene_486|GeneMark.hmm|321_aa|+|567176|568141 AUKN01000003.1 Streptomyces sp. CNT318 H296DRAFT_scaffold00003.3_C, whole genome shotgun sequence
LTRRRPVLVVSRLEDATADAVTEELNRRRVPVMRLDPGDFPEAVTVGAYVDGCGLSGSVSTATRWAGIEAVRSVYWRRPR
AYAAPQGLTEQDARWCAEEARCGLGGILAALPGAHFVNHPWRNRDAEYKPAQLATAQRCGFDVPRTLLTNNPRAARGFAR
EHGPVVYKPLRATDYRGSDGRALTVWVDEVAPGDLTDGVSATMHLFQQRVPSVADLRVTAVGEQVFTVRIDGCPGVDWRR
HYDDLTYTLIDTPPPLARAIRSYLESFGLVFGAFDFGLDSEGRPWWYECNPNGQYAWFPHPITERIVSAVADQLEHAGAP
S
>gi|1303596996 gene_39|GeneMark.hmm|323_aa|-|59456|60427 APIV01000031.1 Streptomyces sp. FXJ7.023 Contig31, whole genome shotgun sequence
LSAASPVLVVTRLDDATADVVVEELGRRSVPVVRLDPGDFPVTTTVAARAEGPRLTGEVRTGTRSVALDAVRSVYWRRPR
PYSAPDGLKGPDAGWCAQQAHHGLGGILATLPGAHYVNHPWRNRAAEYKPAQLTAAARCGLHVPPTLLTNDVERARQFIR
DHGPVVYKPLYNGEYVGPDGQGLTVWVEEVVMADVDTGVAHTMHLFQTRVDKVADVRLTAVGNQLFAVRIDGSPGLDWRR
HYDDLHYSLIDTPPDVVKGVHEYLAAFGLTYGAFDFGLDAAGRWHWYECNPNGQFAWFPDPITGRITAALADQLQYSSDR
DGR
>gi|1031762482   EKX61426.1| EKX61426.1 hypothetical protein STRIP9103_04194 [Streptomyces ipomoeae 91-03]
MTAQSPVLVVTRLDDATADVVIVELGSREVPVIRLDPADFPDAVTVAARVDVLGLSGTVLTATRVAPLDRVRSVYWRRPR
PYAAPAGLDGQDARWCAEQARYGLGGILASLPAAHYVNHPWRNRAAEYKPAQLSAAARCGLRVPPTLLTNDVEEAQRFIR
EHGPTVYKPLYNSDYTDQDGRGLTVWVEEVSSQDLDVGVGQTMHLFQQRVDKVADIRLTAIGSKLFAVRIDGSPGLDWRR
HYDDLIYTLIDTPPDVAKAVHDYLEMFGLAYGAFDFGLDASGVWHMYECNPNGQFAWFPTPITRQITAALADQLQHPDRD
RR
>gi|1807003769 gene_11|GeneMark.hmm|324_aa|-|9861|10835 LIRL01000267.1 Streptomyces niveiscabiei strain NRRL B-24457 B-24457_contig_267, whole genome shotgun sequence
MSEAEDEPVVLVVTKADDVTADLVIEELNSRGTAVVRLDPGDFPTTVTMNACLGSEGYSGSLRTATRTVELSRVRSVYWR
RPSPYAAPCGLPEQEARWCADQARYGLGGLLGALSEAHYVNHPWRNRDAEHKPAQLVTAGRSGLAVPPTLLTNDTEQARR
FARKHGPVVYKPVRNTDFRSKDRQALTVWVEEVKPSSIDSGVEQTTHLFQRRVNKIADVRLTAVGDHLFGVRIDGAPGLD
WRREYDALSYSLVGIPSDVSQGVRAYLDAFGLVFGAFDFGIDMDGRYWFYECNPNGQWAWFPEEITAQFTAAIADQLQHP
GRTT
>gi|1505394334 gene_17|GeneMark.hmm|322_aa|+|11583|12551 KL585479.1 Streptomyces thermotolerans strain NRRL WC-3628 genomic scaffold P228_Doro1_scaffold3, whole genome shotgun sequence
LTSRQLPVLVVTRLDDVTADVVIAHLNRRSVPVVRLDPGDFPETVALSARMDGKGVGGRLRTASRKTDLEQVRSVYWRRP
RPYTAAASLDEQVGTWCVTQARYGLGGVLAALPGAHYVNHPWRNRDAEYKPAQLATALQCGLAVPPTLVTNEPAEAQKFA
REHGPVIYKPLRHTDFTGPDDRPLTVWVEDVAADELHDGVSHTAHLFQQRIDSVADLRLTVIGERMFAVRIDGAPGKDWR
RHYDELTYTLIDTPPELVTGVRAYLDAFGLVFGAFDFGLDADERPWMYECNPNGQWAFCGDAVTEQIATALADQLQHAGK
AP
>gi|1504818701 gene_18|GeneMark.hmm|322_aa|+|11504|12472 JOJI01000082.1 Streptomyces sp. NRRL WC-3773 contig82.1, whole genome shotgun sequence
LTSRQLPVLVVTRLDDVTADVVIAHLNRRSVPVVRLDPGDFPETVALSARMDGKGVGGRLRTASRKTDLEQVRSVYWRRP
RPYTAAASLDEQVGTWCVTQARYGLGGVLAALPGAHYVNHPWRNRDAEYKPAQLATALQCGLAVPPTLVTNEPAEAQKFA
REHGPVIYKPLRHTDFTGPDDRPLTVWVEDVAADELHDGVSHTAHLFQQRIDSVADLRLTVIGERMFAVRIDGAPGKDWR
RHYDELTYTLIDTPPELVTGVRAYLDAFGLVFGAFDFGLDADERPWMYECNPNGQWAFCGDAVTEQIATALADQLQHAGK
AP
>gi|1503121624 gene_9|GeneMark.hmm|322_aa|-|10721|11689 JNYL01000249.1 Streptomyces monomycini strain NRRL B-24309 contig59.1, whole genome shotgun sequence
LTGGQLPVLVVTRLDDVTADVVIAHLNRRSVPVVRIDPGDFPETVALSARMGGKGVGGRLRTASRTTDLGQVRSVYWRRP
RPYTAAGGLDEQVRTWCVTQARYGLGGVLAALPGAHYVNHPWRNRDAEYKPVQLTTALQCGLVIPPTLITNEPAEAQKFA
REYGPVIYKPLRHTDFTGPDDRPLTVWVENVAADELHDGVSHTAHLFQQRIDSVADLRLTVIGERMFAVRIGGAPGKDWR
RHYDELIYTLIDTPPELVTGVRAYMDAFGLVFGAFDFGLDSDERPWMYECNPNGQWAFCGDTITERIATALADYLQYAGE
VP
>gi|1503768659 gene_1|GeneMark.hmm|249_aa|+|3|752 JNXZ01006090.1 Streptomyces rimosus subsp. pseudoverticillatus strain NRRL B-3698 contig2269.2, whole genome shotgun sequence
SVYWRRPRRYTAPPGLDEQARTWCVAQASYGLGGVLAALPGAHYVNHPWRNRDAEYKPAQLATAIQCGLSVPPTLITNEP
AEAQAFARAHGPVIYKPLRHTDFTGPDERPLTVWVETVSPDELHDGVAHTAHLFQQRIESVADLRLTVVGERMFTVRIDG
APGKDWRRHYDELTYTLIDTPPELVKGVRAYMDAFGLVFGAFDFGLDADERPWMYECNPNGQWAFCGETITDQIAAALAD
HLQHAGEAP
>gi|1505280783 gene_23|GeneMark.hmm|321_aa|-|27587|28552 JOIC01000054.1 Streptomyces sp. NRRL F-3307 contig54.1, whole genome shotgun sequence
MAAGGPPVLVVTRLDDATADEVITELNQRRVPVVRLDPGDFPREVTLSGTFDSTGATGTLATVSRSVDLGNVRSVYWRRP
TPYTADLAMDEQTGRWVVEEARYGLGGILAALPGAHYLNHPWRNRNAEYKPAQLATAAACGFTVPPTLITNDPERARTFA
AEHGPVLYKPLRESEYTDDTGRALTVWIEDVTPGQIDSQLRHTAHLFQQRVGKSADIRLTAVGDHLTAVRIDGSPGVDWR
RHYDRLAYTAVPVPPAIVRGVRAYLDAFGLSFGAFDFGLDRAGVWHWYECNPNGQWAWFPDHITAPIKHAIADRLEHGAL
A
>gi|1503926497 gene_145|GeneMark.hmm|321_aa|+|149659|150624 JOCJ01000015.1 Streptomyces sp. NRRL WC-3744 contig15.1, whole genome shotgun sequence
MAAGGPPVLVVTRLDDATADEVITELNQRRVPVVRLDPGDFPREVTLSGTFDSTGATGTLATVSRSVDLGNVRSVYWRRP
TPYTADLAMDEQTGRWVVEEARYGLGGILAALPGAHYLNHPWRNRNAEYKPAQLATAAACGFTVPPTLITNDPERARTFA
AEHGPVLYKPLRESEYTDDTGRALTVWIEDVTPGQIDSQLRHTAHLFQQRVGKSADIRLTAVGDHLTAVRIDGSPGVDWR
RHYDRLAYTAVPVPPAIVRGVRAYLDAFGLSFGAFDFGLDRAGVWHWYECNPNGQWAWFPDHITAPIKHAIADRLEHGAL
A
>gi|1503644822 gene_145|GeneMark.hmm|321_aa|+|149602|150567 JNXK01000016.1 Streptomyces sp. NRRL WC-3744 contig16.1, whole genome shotgun sequence
MAAGGPPVLVVTRLDDATADEVITELNQRRVPVVRLDPGDFPREVTLSGTFDSTGATGTLATVSRSVDLGNVRSVYWRRP
TPYTADLAMDEQTGRWVVEEARYGLGGILAALPGAHYLNHPWRNRNAEYKPAQLATAAACGFTVPPTLITNDPERARTFA
AEHGPVLYKPLRESEYTDDTGRALTVWIEDVTPGQIDSQLRHTAHLFQQRVGKSADIRLTAVGDHLTAVRIDGSPGVDWR
RHYDRLAYTAVPVPPAIVRGVRAYLDAFGLSFGAFDFGLDRAGVWHWYECNPNGQWAWFPDHITAPIKHAIADRLEHGAL
A
>gi|1100432352   KOG59503.1| KOG59503.1 30S ribosomal protein S6 modification protein RimK [Streptomyces antibioticus]
MAAGGPPVLVVTRLDDATADEVITELNQRRVPVVRLDPGDFPREVTLSGTFDSTGATGTLATVSRSVDLGNVRSVYWRRP
TPYTADLAMDEQTGRWVVEEARYGLGGILAALPGAHYLNHPWRNRNAEYKPAQLATAAACGFTVPPTLITNDPERARTFA
AEHGPVLYKPLRESEYTDDTGRALTVWIEDVTPGQIDSQLRHTAHLFQQRVGKSADIRLTAVGDHLTAVRIDGSPGVDWR
RHYDRLAYTAVPVPPAIVRGVRAYLDAFGLSFGAFDFGLDRAGVWHWYECNPNGQWAWFPDHITAPIKHAIADRLEHGAL
A
>gi|1095989459   KMS74354.1| KMS74354.1 30S ribosomal protein S6 modification protein RimK [Streptomyces regensis]
MAAGGPPVLVVTRLDDATADEVITELNQRRVPVVRLDPGDFPREVTLSGTFDSTGATGTLATVSRSVDLGNVRSVYWRRP
TPYTADLAMDEQTGRWVVEEARYGLGGILAALPGAHYLNHPWRNRNAEYKPAQLATAAACGFTVPPTLITNDPERARTFA
AEHGPVLYKPLRESEYTDDTGRALTVWIEDVTPGQIDSQLRHTAHLFQQRVGKSADIRLTAVGDHLTAVRIDGSPGVDWR
RHYDRLAYTAVPVPPAIVRGVRAYLDAFGLSFGAFDFGLDRAGVWHWYECNPNGQWAWFPDHITAPIKHAIADRLEHGAL
A
>gi|1504808644 gene_38|GeneMark.hmm|321_aa|+|35939|36904 JOJH01000038.1 Streptomyces sp. NRRL WC-3725 contig38.1, whole genome shotgun sequence
MAAGGPPVLVVTRLDDATADEVITELNQRRVPVVRLDPGDFPREVTLSGTFDSTGATGTLATVSRSVDLGNVRSVYWRRP
TPYTADLAMDEQTGRWVVEEARYGLGGILAALPGAHYLNHPWRNRNAEYKPAQLATAAACGFTVPPTLITNDPERARTFA
AEHGPVLYKPLRESEYTDDTGRALTVWIEDVTPGQIDSQLRHTAHLFQQRVGKSADIRLTAVGDHLTAVRIDGSPGVDWR
RHYDRLAYTAVPVPPAIVRGVRAYLDAFGLSFGAFDFGLDRAGVWHWYECNPNGQWAWFPDHITAPIKHAIADRLEHGAL
A
>gi|1503435124 gene_25|GeneMark.hmm|321_aa|-|28426|29391 JNWV01000043.1 Streptomyces flaveolus strain NRRL B-1589 contig43.1, whole genome shotgun sequence
MAAGGPPVLVVTRLDDATADEVITELNQRRVPVVRLDPGDFPREVTLSGTFDSTGATGTLATVSRSVDLGNVRSVYWRRP
TPYTADLAMDEQTGRWVVEEARYGLGGILAALPGAHYLNHPWRNRNAEYKPAQLATAAACGFTVPPTLITNDPERARTFA
AEHGPVLYKPLRESEYTDDTGRALTVWIEDVTPGQIDSQLRHTAHLFQQRVGKSADIRLTAVGDHLTAVRIDGSPGVDWR
RHYDRLAYTAVPVPPAIVRGVRAYLDAFGLSFGAFDFGLDRAGVWHWYECNPNGQWAWFPDHITAPIKHAIADRLEHGAL
A
>gi|1504987836 gene_23|GeneMark.hmm|321_aa|-|27691|28656 JOCU01000052.1 Streptomyces flaveus strain NRRL WC-3505 contig52.1, whole genome shotgun sequence
MAAGGPPVLVVTRLDDATADEVITELNQRRVPVVRLDPGDFPREVTLSGTFDSTGATGTLATVSRSVDLGNVRSVYWRRP
TPYTADLAMDEQTGRWVVEEARYGLGGILAALPGAHYLNHPWRNRNAEYKPAQLATAAACGFTVPPTLITNDPERARTFA
AEHGPVLYKPLRESEYTDDTGRALTVWIEDVTPGQIDSQLRHTAHLFQQRVGKSADIRLTAVGDHLTAVRIDGSPGVDWR
RHYDRLAYTAVPVPPAIVRGVRAYLDAFGLSFGAFDFGLDRAGVWHWYECNPNGQWAWFPDHITAPIKHAIADRLEHGAL
A
>gi|1018224958   EFL31729.1| EFL31729.1 RimK domain-containing protein ATP-grasp [Streptomyces viridochromogenes DSM 40736]
MGGPPVLVVTRLDDATADELITELNQRRVPVVRLDPGDFPREVTLSGTFAGIGTGGTLATASRSVDLGNVRSVYWRRPTP
YTADLAMDEQTGRWAVEEARHGLGGILASLAGAHYLNHPWRNRDAEYKSAQLATAAACGFTVPPTLITNDPDRARTFIAE
HGPVLYKPLRETEYTDDTGRALTVWIEDVTPCQIDSHLRHTAHLFQQRVSKFADIRLTAVGDHLTAVRIDGSPGVDWRRH
YDRLAYTPVPVPPAVVKGVRAYLDAFGLTFGAFDFGLDREGVWHWYECNPNGQWAWFPDHITAPIKHAIADRLQHGASA
>gi|1505237610 gene_51|GeneMark.hmm|321_aa|-|45016|45981 JOHL01000002.1 Streptomyces sp. NRRL F-5527 contig2.1, whole genome shotgun sequence
MAVGGPPVLVVTRLDDATADEVITELNRRRVPVVRLDPGDFPREVTLSGTFAATGTGGTLATASRRVDLGDVRSVYWRRP
TPYTADLAMDEQTGRWAVQEARYGLGGILAALPGVHYLNHPWRNRDAEYKPAQLATAAACGFTVPPTLITNDPDRARTFA
AEHGPVLYKPLRETEYSDDTGRALTVWIEDVTPRQIDDRLRHTAHLLQQRVSKSADIRLTAVGDRLTAVRIDGSPGVDWR
RHYDRLTYTPVPVPPAIAEGVRAYLDAFGLSFGAFDFGLDREGVWHWYECNPNGQWAWFPDHITAPITRAIADRLQHGAL
A
>gi|1505021664 gene_88|GeneMark.hmm|321_aa|-|93335|94300 JODT01000023.1 Streptomyces achromogenes subsp. achromogenes strain NRRL B-2120 contig23.1, whole genome shotgun sequence
MAVGGPPVLVVTRLDDATADEVITELNQRRVPVVRLDPGDFPREVTLSGTFDGTGTGGNLATPSRSVDLGNVRSVYWRRP
TPYTADLTMDEQTGRWAVEEARYGLGGILVALPGAHYLNHPWRNRDAEYKPAQLATAAACGFTVPPTLITNDPDRARTFL
AEHGPVIYKPLRETEYTDDTGRALTVWIEDVTPDQIDNRLRHTAHLFQQRVSKSADIRLTAVGDYLTAVRIDGSPGLDWR
RHYDRLTYTPVPIPPAIVRGVRAYLDAFGLTFGAFDFGLDREGAWHWYECNPNGQWAWFPDHITAPITRAIADRLQHGAR
A
>gi|1101511594   KOV90497.1| KOV90497.1 30S ribosomal protein S6 modification protein RimK [Streptomyces sp. NRRL B-3648]
MAAGGPPVLVVTCLDDATADDVITELNRRRVPVVRLDPGDFPREVILSGTFDSIGTGGTLATASRSADLGNVRSVYWRRP
TPYTADPAMDEQTGRWAVQEARYGLGGILAALPGAHYMNHPWRNRDAEYKPAQLATAAACGFTVPPTLITNDPDRARMFV
AEHGPVIYKPLRGTEYTDDTGRALTVWIEDVTPGQIDNRLRHTAHLFQQRVSKCADIRLTAVGDHLTAIRIDGSPGVDWR
RHYDRLTYTPVLVPPATVKSVRAYLDAFGLVFGAFDFGLDRNGVWHWYECNPNGQWAWFPDHVTAPITHAIADRLQQGAP
A
>gi|1508046481 gene_116|GeneMark.hmm|153_aa|-|127655|128116 BAVY01000035.1 Streptomyces avermitilis MA-4680 = NBRC 14893 DNA, contig: scaffold00023, whole genome shotgun sequence
LFVESGHHWSLRPRAPGFAGERLFQQRVSKSADIRLTAVGDHLTAVRIDGSPGIDWRRHYEALTYTPVPVPPEITKGVRA
YLDAFGLVFGAFDFGLGTDGRWHWYECNPNGQWAWFPDNITAPITNALADRLQHPQGTFQSCCQAALVTGGEV
>gi|1701300625 gene_116|GeneMark.hmm|153_aa|-|128723|129184 JZJK01000052.1 Streptomyces avermitilis MA-4680 = NBRC 14893 strain MA-4680 3232, whole genome shotgun sequence
LFVESGHHWSLRPRAPGFAGERLFQQRVSKSADIRLTAVGDHLTAVRIDGSPGIDWRRHYEALTYTPVPVPPEITKGVRA
YLDAFGLVFGAFDFGLGTDGRWHWYECNPNGQWAWFPDNITAPITNALADRLQHPQGTFQSCCQAALVTGGEV
>gi|1000440027   BAC67830.1| BAC67830.1 hypothetical protein SAV_121 [Streptomyces avermitilis MA-4680 = NBRC 14893]
MFVESGHHWSLRPRAPGFAGERLFQQRVSKSADIRLTAVGDHLTAVRIDGSPGIDWRRHYEALTYTPVPVPPEITKGVRA
YLDAFGLVFGAFDFGLGTDGRWHWYECNPNGQWAWFPDNITAPITNALADRLQHPQGTFQSCCQAALVTGGEV
>gi|1504078171 gene_112|GeneMark.hmm|321_aa|-|118595|119560 JOFU01000007.1 Streptomyces griseofuscus strain NRRL B-5429 contig7.1, whole genome shotgun sequence
MAPGGPPVLVVTRLDDATADGVISELNLRRVPVVRLDPGDFPTDIRLSSTFDSIGPRGTLATASRTLDTGNVRSVYWRRP
TPYTADRAMDDMAARWGVEEARYGLGGILAALPGARYLNHPWRNRDAEYKPAQLATAAVCGFTVPPTLITNDPDRARAFT
AEHEPVIYKPLRETEYTDSTGRALTVWIDDVTPSQIDQRVRHTAHLFQRRVGKIADIRLTAVGDHLSAVRISGSSGIDWR
RHYDQLTYTPVPVPPEIAESVRAYLDAFGLVFGAFDFGLDHDGRWHWYECNPNGQWAWFPDRITAPITRAIADHLQHGAP
A
>gi|1048815559   EST27633.1| EST27633.1 30S ribosomal protein S6 modification enzyme RimK [Streptomyces roseochromogenus subsp. oscitans DS 12.976]
MAAGGPPVLVVTRLDDVTADEVITELNRRRVPVVRLDPGDFPREITLSCTFGGTGPGGTLVTASRTLDVGNVRSVYWRRP
TPYTADLALEAQAARWAVEEARYGLGGILAALPDTHYVNHPWRNRDAEYKPAQLATAARCGFTVPPTLITNDSIQARDFI
TNHGPVIYKPLRETECTDDTGRSLTVWIEDVTPDQIDSRIRHTAHLFQQRVSKTADIRLTAVGDHLTAVRIDGSPGVDWR
RHYDALTYSPVPVPPEIANGVRAYLDAFGLVFGAFDFGLAPDGGWHWYECNPNGQWAWFPDHITTPITHAIADQLQHREG
SA
>gi|1300694787 gene_41|GeneMark.hmm|322_aa|-|40675|41643 BARF01000084.1 Streptomyces prunicolor NBRC 13075 DNA, contig: contig02203, whole genome shotgun sequence
MAAGGSPVLVVTRLDDATADEVIVELHRRSVPVVRLDPGDFPATVTVAAGFDSIGPGGTLATETRTLGLDGVRSVYWRRP
TPYTADLAMSEQTARWAVEEARYGLGGILASLPGAHYVNHPWRNRDAEYKPAQLAAAARCGLTVPPTLITNDPDQARAFT
AEHGPVLYKPLRETDYADPQGRALTVWIEDVTPAQIDDRIRHTAHLFQQRVAKTADIRLTAVGEQLFAVRIDGSPGVDWR
RHYDQLTYTPVMVPPEIAKGVRAYRETFGLVFGAFDFGLDPDGAWHWYECNPNGQWAWFPDHITAPIMTAIADQLQHGGN
NA
>gi|1405224095 gene_15|GeneMark.hmm|326_aa|+|12826|13806 AZWL01000034.1 Streptomyces sp. CNH099 B121DRAFT_scaffold_32.33_C, whole genome shotgun sequence
MPPTPRGGAAVLVATRLDDASADEVITELNRRRVPVARVDPGDFPERVAMNAEFGSDGLAGTLSTPSRRLDLGRVRSVYW
RRPRPYSAPECAAGQDARWAVAQARYGLGGVLAALPAARYVNHPWRNRDAEYKPAQLATAAACGLNVPPTLITNDPLRAR
AFACEHHPVLYKPLRESEYHDAAGRALAVWVADAPAEAIGDGVAATAHLFQRRVDKIADVRLTAVGDRLFAVRIDGSPGV
DWRRHYENLTYTLIDTPDAVTTGVRAYLDTFGLAFGAFDFGLDAHGRFWFYECNPNGQWAFFPAPITRLLTYALADHLQY
QGQERS
>gi|1088948345   KJY41400.1| KJY41400.1 30S ribosomal protein S6 modification protein RimK [Streptomyces sp. NRRL B-1568]
MTERAAAGDHAVLVVTQIDDATADLVIDELNGRGVPVVRLDPGDFPGAVTLNVHADDQGLGGTIATDTRCVDVTGVRAVY
WRRPRPYASPKAIAGDDARWVVDQARYGLGGVLAALPGAGYVNHPWRIRDAEHKPAQLAAAARFGLRVPRTLITNDAAAA
QGMAEDHGPVVYKPLWNTPYSSEDGQACSIWVTETSPAEMDDSVGATAHLFQHRVDKVADVRLTVVGRRMWAVRIDGSPG
LDWRRHYDKLTYTLIDTPSAVAKAVREYLDTFGLVFGAFDFGLDLDGAWWFYECNPNGQWAWFPDPIPGQIAAALADLLQ
HPETT
>gi|1801123077 gene_18|GeneMark.hmm|318_aa|+|16246|17202 LAVL01000014.1 Nonomuraea sp. SBT364 scaffold14_size107539, whole genome shotgun sequence
MTVLVVSCVDDPTADLVLAELRDREVPVVRFDPGADFPHEMTLSASIDGIGLTGSIDTATRHLELLGVQSVYWRHPTPYR
PARHLDEYTGQWVADQSRFGLGGILAMLPGARYLNHPWRNRDAEHKPVQLATAVAAGLKIPRTLVTNSLDSVQAFVSAVG
GVVYKPLWSTPYRNAAGEALTVWAHVIDADTLDERVGGAAHLFQERVRKVADVRATMVGETAFSVRIDGAPELDWRCDYP
SLAYTLVATPPAVVRGMRAYLDAFRLDFGAFDFSLTHDGEWVFLECNPNGQWGWFDPPISQLIAHEIADHLTCVKAWR
>gi|1006192917   BAJ27426.1| BAJ27426.1 hypothetical protein KSE_15990 [Kitasatospora setae KM-6054]
MRDSRSVLVLTNPYDVTADVVLRLLAERRVPVVRLDPGIDLHAGASLTATYRTGDQRGTLRTASREIDTTRIRSVWVRRP
SPYEGPPGLTGQDRRFAAEQARWGAGGILASLPGAHYVNHPWNNRAAEFKPAQLSTAQRCGFLVPSTVITDDPHEARTFA
AQQSGGVVYKPVWNSPYRVENQPHSVWVREVRAAEITDAVSVCPHMFQAKVDKAFDVRVTAVGSRLFGVQIDSPDLDWRY
RQDLMTCTPIEVPASVARAVAAYLAELRLHYGAFDFAVTPAGDWYFLECNPNGQWAWQPAQTTAAIAQALTDQLEKGPET
>gi|1503602201 gene_91|GeneMark.hmm|320_aa|+|91669|92631 JNWY01000021.1 Kitasatospora setae strain NRRL B-16185 contig21.1, whole genome shotgun sequence
MRDSRSVLVLTNPYDVTADVVLRLLAERRVPVVRLDPGIDLHAGASLTATYRTGDQRGTLRTASREIDTTRIRSVWVRRP
SPYEGPPGLTGQDRRFAAEQARWGAGGILASLPGAHYVNHPWNNRAAEFKPAQLSTAQRCGFLVPSTVITDDPHEARTFA
AQQSGGVVYKPVWNSPYRVENQPHSVWVREVRAAEITDAVSVCPHMFQAKVDKAFDVRVTAVGSRLFGVQIDSPDLDWRY
RQDLMTCTPIEVPASVARAVAAYLAELRLHYGAFDFAVTPAGDWYFLECNPNGQWAWQPAQTTAAIAQALTDQLEKGPET
>gi|1504497495 gene_56|GeneMark.hmm|342_aa|-|55996|57024 JOGG01000005.1 Streptomyces sp. NRRL B-5680 contig5.1, whole genome shotgun sequence
MSAEIEKATERVTKLRAQIDKVSGPLAAAEAQLRAAEDTEKARRAEREIEYSRQFAGTWMGRAEEAANSGDDARQRFFDA
LSAEPWFAAHVEYRAARHKRGHVMTEAQRAQRTIGEVVTVPEQRYYAAQILASLPGAHYVNHPWSNRAAEFKPAQLSTAQ
GCGFLVPSTVITDDPDEARTFAAQQSGGVVYKPVWNTPYRVDDQPNSVWVREVRAAEITDAVSVCPHMFQAKVDKAFDVR
VTAVGARLFGVRIDSPDLDWRYRQDLMTCTPIEVPASVARAVAAYLAELRLHYGAFDFAVTPAGDWYFLECNPNGQWAWQ
PAQTTAAIAQALTDQLEKGPDT
>gi|1301676592 gene_38|GeneMark.hmm|320_aa|-|44528|45490 KB897782.1 Streptomyces sp. CNT372 genomic scaffold C593DRAFT_scaffold00007.7, whole genome shotgun sequence
MRDSRPVLVLTNPYDVTADVVLRLLAERRVPSVRLDPGTDLHTGASLTATYRAGDQRGTLRTASREIDTTRIRSVWVRRP
SLYAGPPELSDQDRRFAAEQALWGAGGILASLPGAHYVNHPWNNRAAEFKPAQLSTAQRCGFLVPSTVITDDPQQARTFA
AQQPGGVVYKPVWNTPYRVDDQPHSVWVREVYAAEITDAVSVCPHMFQAKVDKVFDVRVTAVGGRLFGVRIDSPDLDWRC
RQDLMTCTPIEVPASVARPVTAYLAELRLHYGAFDFAVTTAGDWYFLECNPNGQWAWQPAQTTAAIAQALTDQLEKGPGT
>gi|1505077070 gene_70|GeneMark.hmm|320_aa|+|63724|64686 JOEL01000027.1 Streptomyces celluloflavus strain NRRL B-2493 contig27.1, whole genome shotgun sequence
MRDSRSVLVLTNAYDVTADVVLRLLAERRVPVVRLDPGTDLHTGASLTATYRTGDQRGTLRTASREIDTRRIRSVWVRRP
SPYEGPPELSGQDRRFAAEQALWGAGGILASLPGAHYVNHPWSNRAAEFKPAQLSTALRCGFLVPSTVITDDPQEARTFA
AHQPGGVVYKPVWNTPYRVDDQPHSVWVREVRAAEITDAVSVCPHMFQAKVDKAFDARVTAVGGRLFGVRIDSPDLDWRH
RQDLMTCIPIEVPASVARAVATYLAELRLNYGAFDFAVTAAGAWYFLECNPNGQWAWQPAQTTAAIAQALTDRLEKGPDT
>gi|1205061130 gene_64|GeneMark.hmm|320_aa|+|65761|66723 ALNP01000017.1 Streptomyces sp. AA0539 contig00017, whole genome shotgun sequence
MRDSRSVLVLTNPYDVTANVVLRQLAVRRVPVVRLDPGTDLHMDASLTATYHMGEQRGALRTASREIETGGIRSVWVRRP
SPYEGPQRLSGQDRRFAAEQALWGTGGILASLPNAHYINHPWNNRAAEYKARQLSAAQGCGFLVPTTVITNDPVEAREFV
ARQPGGAVYKPLWNTHYRVDDQPHSVWVEEVHADEITDAVSVCPHLFQSRVDKAFDARVTAVGDRLFGVRIDSPDLDWRY
RQDRMTCTPVEVPESVTCAVRSYLSELRLIYGAFDFAVTAAGDWYFLECNPNGQWAWQPEEITAAIAHALADQLEKGPDT
>gi|1011342570   AJE84656.1| AJE84656.1 hypothetical protein SLNWT_4280 [Streptomyces albus]
MGDRRSVLVLTNPHDATADVVLRLLFARRVPVVRLDPGADLHAGVSLTATYRSGEQRGRLRTASRELDTTRVRSVWVRRP
SPYGGPPGLGGQDRRFASEQALWGAGGILASLPGALYVNHPWSNRAAEFKPWQLSAAQRCGFLVPSTVITNHPEEARAFV
TSHQGEAVYKPLWNTLYRIDDQPHSVWVREVHAVEITEAVSVCPHLFQAKVDKAFDARVTAVGDRLFGIRIDSPDLDWRR
RQDLMTCTPVEVPEPVACAVAAYLAELRLIYGAFDFAVTASGEWYFLECNPNGQWAWQPAETTAAVALALADRLEEGTDT
>gi|1301514777 gene_487|GeneMark.hmm|320_aa|-|519893|520855 AQWQ01000002.1 Streptomyces sp. LaPpAH-95 B087DRAFT_scaffold_1.2_C, whole genome shotgun sequence
MSDGRPVLVLSSAHDVTADVVLRLLAERRVPVARFDPGADLHRGAVLSASYQRGGQRGTLRTATREIDTTRIRSVWVRRP
SPYEGPSGLSGQDRGFAAAQALWGAGGILASLPCAHYVNHPWRNRTAEFKPAQLVVAERCGFHVPATMITNDPGEARRFV
AGQAGGVVYKPLWNTPYRIDGRPHSVWVRRVGADEVTDAVSVCPHLFQAEVAKAFDVRVTAVGSRLFGARIDSPEIDWRH
RQDLMTCASIAVPAAVARSIAAYLAAFGLVYGAFDFAVTSSDVWHFLECNPNGQWAWQPPDITAAVAHAIADELEKGPDS
>gi|1301049005 gene_17|GeneMark.hmm|320_aa|-|16196|17158 KB891794.1 Streptomyces sp. LaPpAH-165 genomic scaffold B070DRAFT_scaffold_7.8, whole genome shotgun sequence
MSDGRPVLVLSSAHDVTADVVLRLLAERRVPVARFDPGADLHRGAVLSASYQRGGQRGTLRTATREIDTTRIRSVWVRRP
SPYEGPSGLSGQDRGFAAAQALWGAGGILASLPCAHYVNHPWRNRTAEFKPAQLVVAERCGFHVPATMITNDPGEARRFV
AGQAGGVVYKPLWNTPYRIDGRPHSVWVRRVGADEVTDAVSVCPHLFQAEVAKAFDVRVTAVGSRLFGARIDSPEIDWRH
RQDLMTCASIAVPAAVARSIAAYLAAFGLVYGAFDFAVTSSDVWHFLECNPNGQWAWQPPDITAAVAHAIADELEKGPDS
>gi|1504402618 gene_508|GeneMark.hmm|325_aa|+|571506|572483 JOEK01000009.1 Streptomyces avicenniae strain NRRL B-24776 contig9.1, whole genome shotgun sequence
MDDPGGSVLVLTNPYDVTADVVLRVLAERRVSVVRLDPGTDLHAGASLTATYGTGGRRGTLRTATRSVRTGRIRSVWVRR
PSPHDGPSELAAQDRRFAAAQSLWGAGGILASLPEAHYVNHPWANRAAEFKPAQLSAAERCGFPLPDTIITNDPREAREF
VASLRGAAVYKPLWNTPYRVGGEPHGVWVRDVGAEEITDAVSLCPHLFQAKVDKAFDARVTAVGERVFAVRIDSPDLDWR
RRQDLMTCTPIEVPPETARSIVTYLRHFALVHGAFDFAVTAEGSWYFLECNPNGQWAWQPPATTEAIARALADQLEKGTT
REHCG
>gi|1007554250   AGI90001.1| AGI90001.1 RimK domain-containing protein ATP-grasp [Streptomyces albus J1074]
MTERSGAVLVLTNRYDVTSDVVLRKLAARRVPVVRLDPGADLYAGASLSAGYGRAGRRGTLRTESRELDLAHVRSVWVRR
PSPYEGPAELPYQERRFAAEQSFWGTGGILGSLPGAHYVNHPWDNRAAEHKPAQLAAALRCGFRVPDTLITSDLDEARDF
VSGRPGGAVYKPLWNTPYRVDGRPHSVWVREVRAEEVTAGVARCPHLFQAKVDKAFDVRLTAVGDRMFGTRLDSPDLDWR
RRQHLMRCTPIDVPEPVARSVTRYLAELRLIYGAFDFAVTGGGAWYFLECNPNGQWAWQPAETTDAIAEALTDQLQKGPT
P
>gi|1017808906   EFE81826.1| EFE81826.1 conserved hypothetical protein [Streptomyces albus J1074]
MTERSGAVLVLTNRYDVTSDVVLRKLAARRVPVVRLDPGADLYAGASLSAGYGRAGRRGTLRTESRELDLAHVRSVWVRR
PSPYEGPAELPYQERRFAAEQSFWGTGGILGSLPGAHYVNHPWDNRAAEHKPAQLAAALRCGFRVPDTLITSDLDEARDF
VSGRPGGAVYKPLWNTPYRVDGRPHSVWVREVRAEEVTAGVARCPHLFQAKVDKAFDVRLTAVGDRMFGTRLDSPDLDWR
RRQHLMRCTPIDVPEPVARSVTRYLAELRLIYGAFDFAVTGGGAWYFLECNPNGQWAWQPAETTDAIAEALTDQLQKGPT
P
>gi|1505255990 gene_11|GeneMark.hmm|321_aa|-|8683|9648 JOHX01000027.1 Streptomyces sp. NRRL F-6628 contig27.1, whole genome shotgun sequence
MTERSGAVLVLTNRYDVTSDVVLRKLAARRVPVVRLDPGADLYAGASLSAGYGRAGRRGTLRTESRELDLARVRSVWVRR
PSPYEGPAELPYQERRFAAEQSFWGTGGILGSLPGAHYVNHPWDNRAAEHKPAQLAAALRCGFRVPDTLITSDLDEARDF
VSGRPGGAVYKPLWNTPYRVDGRPHSVWVREVRAEEVTAGVARCPHLFQAKVDKAFDVRLTAVGDRMFGTRLDSPDLDWR
RRQHLMRCTPIDVPEPVARSVTRYLAELRLIYGAFDFAVTGGGAWYFLECNPNGQWAWQPAETTDAIAEALTDQLQKGPT
P
>gi|1092573320   KLJ04784.1| KLJ04784.1 hypothetical protein WQ59_03060 [Streptomyces sp. KE1]
MTTSSGAVLVLTNRYDVTTDVVLRKLAARRVRVVRFDPGVDPYVGASLSARYGRAGQRGTLRTASRELDLTEVRSVWVRR
PSPYGGPAELPHQERRFAAEQSFWGTGGILGSLPGAHYVNHPWDNRAAEHKPAQLAAALRCGFRVPGTLITSDPGEAREF
VAGQPGGAVYKPLWNTPYRVDGSPHSVWVREVRAEEVTAGVALCPHLFQAKVEKAFDVRLTAVGDRVFGTRLDSPDLDWR
RRQHLMRCTPIGVPELVARSITRYLAELRLIYGAFDFAVTGGGAWYFLECNPNGQWAWQPDDITDAIAEALADQLQKGPA
S
>gi|1607610151 gene_2|GeneMark.hmm|321_aa|+|495|1460 JXOM01000237.1 Streptomyces sp. MBRL 601 scaffold00237, whole genome shotgun sequence
MTDRGGSVLVLTNRYDVTTDVVLRKLAARRVPVVRFDPGVDPYAGASLSAGYGRVGQRGTLRTESRELDLTEVRSVWVRR
PSPYEGPAELPGQERRFAAEQSFWGTGGILGSLPGAHYVNHPWDNRAAEHKPAQLAAAFRCGFRVPGTLITSDPGEAREF
VAGQPGGAVYKPLWNTPYRVDGSPYSVWVREVRAEEVTDEVALCPHLFQARVDKAFDVRLTAVGDRLFGARLDSPDLDWR
RRQHLMRCTPVDVPEAVTRSATLYLDDLRLVYAAFDFAVTENGSWYFLECNPNGQWAWQPNDITDAIAEALTDQLQRGPA
L
>gi|1502349062 gene_835|GeneMark.hmm|321_aa|+|913220|914185 JNLT01000001.1 Streptomyces sp. CNS654 CD02DRAFT_scaffold00001.1_C, whole genome shotgun sequence
MDGRRGSVLVLTNLLDVTTDIVLRILAARRVPVVRLDPGTDLLAGSSLSASYGTGGQRGVLRTPSRDLDLTRVRSVWVRR
PSPYDGPSGLGEHDRRFAREQAFWGIGGVFASLPHAHYVNHPWNNRAAEHKPAQLAAAQRGGFLVPDTLITQVAREAREF
VARHCGGVVYKPVWNSPYRVAGRPHSVWVREVREEEVTDAVAVCPHLFQARVDKAFDVRVTAVGSRLSGVRIDSPDLDWR
RRQGLMRCGPVEVPGAVEQSVHAYLAHFRLVYGAFDFAVTHDGTWYFLECNPNGQWAWQPPDVTDGIAHALADQLEKGSA
P
>gi|1301824353 gene_51|GeneMark.hmm|149_aa|+|63871|64320 KB899001.1 Streptomyces sp. CNB091 genomic scaffold D581DRAFT_scaffold00012.12, whole genome shotgun sequence
VWNTPYRVAGQPHSVWVREVREQEITDAVAICPHLFQARVDKAFDVRVTCVGPWLSGVRIDSHDLDWRRRQDLMRCGPVD
VPEAVGKSVHAYLAHFRLVYGAFDFAVARDGTWYFLECNPNGQWAWQPPETTHGIAHALADQLEKGSDA
>gi|1503602817 gene_65|GeneMark.hmm|322_aa|-|67277|68245 JNWY01000027.1 Kitasatospora setae strain NRRL B-16185 contig27.1, whole genome shotgun sequence
MADRPGAVLVLTNPYDVTADLVLRRLADRRVPVVRVDPGADLHTGASLSAHYGTGGQRGTLRTASRTLDLTDVRSVWVRR
PSPYDPPPGMAEHDGKFAAAQGFWGTGGILASLPGAHYVNHPWRIRNAEYKPAQLSVALRSGFLVPDTVITADPDEAREF
CAAQPGGAVYKPLWDSRYRDAEGAAQQVWVRGVDPAEITDDVSLCPHLFQAKVPKVFDVRVTAVGDRLFGVRVDSPDLDW
RYRQDLMTCTPIEIPEAVARSVAAYLGELGLVYGAFDFAATPDGAWYFFECNANGQWAWQPTETTAAVADALADQLQKGS
DT
>gi|1006192052   BAJ26561.1| BAJ26561.1 hypothetical protein KSE_07210 [Kitasatospora setae KM-6054]
MWVRRPSPYDPPPGMAEHDGKFAAAQGFWGTGGILASLPGAHYVNHPWRIRNAEYKPAQLSVALRSGFLVPDTVITADPD
EAREFCAAQPGGAVYKPLWDSRYRDAEGAAQQVWVRGVDPAEITDDVSLCPHLFQAKVPKVFDVRVTAVGDRLFGVRVDS
PDLDWRYRQDLMTCTPIEIPEAVARSVAAYLGELGLVYGAFDFAATPDGAWYFFECNANGQWAWQPTETTAAVADALADQ
LQKGSDT
>gi|1502783669 gene_31|GeneMark.hmm|323_aa|-|27455|28426 JAIZ01000748.1 Kitasatospora sp. MBT63 hm116_sequence_0870, whole genome shotgun sequence
MSGGRHRAVLVLTNPYDVTADVVVRILADRRVPVVRVDPGADLHTGASLSATYRTNGQRGTLRTPSRELDITDVRSVWLR
RPSPYEAPPGLAEHDAKFISAQAFWGTGGILACLPGAHYVNHPWRIRNAEYKPAQLAAAARCGFLVPDTVITADPNEARD
FCAYQPGGAVYKPLWDSRYRNAEGTAQQVWVRGVDPAEITDAVSACPHLFQAKVPKVFDVRVTAVGDRLFGVRIDSPDLD
WRHRQDLMTCTPIEIPGAVARSVAAYLAKLDLVYGAFDFAVTPDGAWYFFECNANGQWAWQPAETTAAIADALADQLEKG
PDT
>gi|1505468700 gene_29|GeneMark.hmm|321_aa|-|26218|27183 KL588717.1 Streptomyces sp. NRRL S-984 genomic scaffold P294_Doro1_scaffold41, whole genome shotgun sequence
MDNRSGSVLVLTNSSDVTADAVLRVLADRRVPVVRLDPGTDLHAGASLTATYSAGSQRGTLRTSSRELDLTDVRSVWVRR
PSPYEDPPGLDGQDRRFAAAQTFWGVGGILASLPGAHYVNHPWDNRAAEYKPSQLAAAQRCGFQVPHTLITDDENEAREF
TAEHAAGTVYKPVWHTSYSVGGQAQAVWVREVSTGEITGAVTVCPHMFQARLPKVFDTRVTAVGDLLFGIRIDSPDLDWR
YRQDRMRCTPIDVPTPIAEAVARYLTTFRLAFGAFDFAVTPDGRWYFLECNPNGQWAWQPTGTTHRIAHAIADELERGHD
Q
>gi|1505413742 gene_29|GeneMark.hmm|321_aa|-|25238|26203 KL585995.1 Streptomyces sp. NRRL S-426 genomic scaffold P277_Doro1_scaffold4, whole genome shotgun sequence
MDNRSGSVLVLTNSSDVTADAVLRVLADRRVPVVRLDPGTDLHAGASLTATYSAGSQRGTLRTSSRELDLTDVRSVWVRR
PSPYEGPPGLDGQDRRFAAAQTFWGVGGILASLPGAHYVNHPWDNRAAEYKPSQLAAAQRCGFQVPHTLITDDENEAREF
TAEHAAGTVYKPVWHTSYSVGGQAQAVWVREVSTGEITGAVTVCPHMFQARLPKVFDTRVTAVGDLLLGIRIDSPDLDWR
YRQDRMRCTPIDVPTPIAEAVARYLTTFRLAFGAFDFAVTPDGRWYFLECNPNGQWAWQPTGTTHRIAHAIADELERGHD
Q
>gi|1502767748 gene_604|GeneMark.hmm|321_aa|+|651825|652790 JAIY01000010.1 Kitasatospora sp. MBT66 scaffold10, whole genome shotgun sequence
MDNRSGSVLVLTNSSDVTADAVLRVLADRRVPVVRLDPGTDLHAGASLTATYNSGGQRGTLRTSSRELDLTAVRSVWVRR
PSPYEGPPGLDTQDRRFAAAQGFWGTGGILASLPGAHYVNHPWDNRAAEYKPSQLAAAQRCGFQVPHTMITDDENEAREF
TAEHAAGTVYKPVWHTSYSVGGQAQAVWVREVRGGEITGAVTMCPHMFQARLPKVFDTRVAAVGDLLFGIRIDSPDLDWR
RRQDRMRCRPIDVPAPVAVAITRYLAAFRLTFGAFDFAVTADGMWHFLECNPNGQWAWQPTGTTHRIAHAIADRLERGHE
R
>gi|1101593467   KOV31680.1| KOV31680.1 hypothetical protein ADK60_14615 [Streptomyces sp. XY431]
MDNRSGSVLVLTNSSDVTADAVLRVLAERRVPVVRLDPGTDLHTGASLTATYRTGGQRGTLRTSSRELDLTAVRSVWVRR
PSSYQGPPDLESQDRRFAASQAFWGAGGILASLPGAHYMNHPWNNRAAEYKPAQLAAAQRCGFQAPETLITDDDREARKF
TARHAGGTVYKPVWNSPYSVDGQARSVWVREVRSREITEAVRVCPHMFQAKVPKVFDTRVTAVGDRLFATRVDSPDLDWR
YRQDRMRCSPIDIPAPVAEAATRYLATFRLAFGAFDFAVTADGRWYFLECNPNGQWAWQPAETTHRIALAIADELEGGHG
Q
>gi|1801354773 gene_4|GeneMark.hmm|321_aa|+|1224|2189 LFVW01000054.1 Kitasatospora sp. MY 5-36 Contig_55_, whole genome shotgun sequence
MDHRSGSVLVLTNSSDVTADAVLRVLAERRVPVVRLDPGTDLHAGASLTAVYGTGVQRGTLRTSSRELDLTAVRSVWVRR
PSPYGGPPDLAGQDRRFAASQAFWGAGGILASLPGAHYVNHPWLNRAAEYKPAQLATAQRCGFRVPDTLITDDDHEARKF
VTAQVAGTVYKPLWNTPYSVDGQAQAVWVHEVRGQDITEAVTPCPHLFQARVPKAFDTRVTAVGNRLFGTRIDSPDLDWR
YRQDRMRCSPIDVPAPVAEAITRYLAAFQLVFGAFDFAVTTDGTWSFLECNPNGQWAWQPAGTTHRIAHAIADQLERGHH
E
>gi|1504596419 gene_52|GeneMark.hmm|321_aa|-|62044|63009 JOHN01000030.1 Streptomyces sp. NRRL F-6131 contig30.1, whole genome shotgun sequence
MNTRSRSVLVLTNSSDVTADAVLRVLAARRVPVVRLDPGTDLHAGASLTATYRTGGQRGTLRTSSRELDLTAVRSVWIRR
PSPYAGPPDLDGQDRRFAASQAFWGAGGILASLPGAHYVNHPWHNRAAECKPSQLAAAQRCGFHVPHTLITNDDHTAREF
TTHQAGGTVYKPLWNTPYSVDGQAQAAWVREVRSHEITEAVTACPHMFQARIPKLFDTRVTAVGERLFGTRIDSPDLDWR
YRQDRMRCSPIEVPRPVSESVARYLAIFRLTFGAFDFAVTADGTWHFLECNPNGQWAWQPTETTDRIAHAIADQLERGHD
E
>gi|1088347106   KJS55902.1| KJS55902.1 hypothetical protein VM98_10680 [Streptomyces rubellomurinus subsp. indigoferus]
MNNRSGSVLVLTNSSDVTADAVLRVLAERRVPVVRLDPGTDLHTGASLAATYRTGSQRGTLRTSSRELDLTDIRSVWVRR
PSPYEGPPDLDGQDRRFAAAQAFWGAGGILASLPEAHYVNHPWHNRAAEYKPAQLAAAQRCGFHVPHTLITNDAQEAREF
TAHQVAGTVYKPLWDTPYTVDGQARAVWVREVRSGEITEAVAACPHMFQAKVPKLFDTRLTAVGDRLFAARIDSPDLDWR
HRQDRMRCTRIDVPEPVAKAITRYLTTFQLTFGAFDFAVTADATWYFLECNPNGQWAWQPAEIADRIAHAIADQLERGHT
T
>gi|1503575390 gene_10|GeneMark.hmm|321_aa|+|6434|7399 JNWR01000039.1 Streptomyces aureofaciens strain NRRL B-1286 contig39.1, whole genome shotgun sequence
MGNRSGSVLVLTNPLDVTADAVLRVLAERHVPVARLDPGTDLHTGASLTAVYRTGDQRGTLRTASRELDLSGVRSVWVRR
ASPYEGPPELDGQDRRFAASQCLWGAGGILASLPGAHYVNHPWANRAAEHKPTQLTAAQRSGFLVPDTLITNNEQDAREF
VTSHIGGAVYKPLWNTPYSVNGKPQAVWVREVSGAELTTAIGTCPHMFQAKVPKVFDVRVTAVGDRLFGIRIDSPDLDWR
QRQDRMTSTPIDIPGPVARSIDAYLGEFRLVYGAFDFAVTCAGEWYFLECNPNGQWAWQPAETTTAIAHAIADQLAKGSD
T
>gi|1504935148 gene_136|GeneMark.hmm|321_aa|+|157836|158801 JOCF01000005.1 Streptomyces sp. NRRL WC-3742 contig5.1, whole genome shotgun sequence
MDDRSGSVLVLTNPLDVTADAVLRVLGERRVPVVRLDPGTDLHTGASLIATYRTGAQRGTLRTASRELDLTDVRSVWVRR
ASPYEGPSELDGQDRRFAASQSLWATGGILASLPHAHYVNHPWANRAAEHKPAQLAAAQSCGLTVPDTVITNRADEAREF
VAAQAAGAVYKPLWNTPYSVDGQPHAVWVREVDPAEITDAVSVCPHLFQAKVPKVFDARVTAVGDRLFGLRIDSPDLDWR
RRQNRMRCTPIDVPEPVARSIDAYLGQFRLVFGAFDFAVTASGAWYFLECNPNGQWAWQPTETTTTIAHSLADQLQKGRD
A
>gi|1801349916 gene_28|GeneMark.hmm|314_aa|-|27998|28942 LFVW01000013.1 Kitasatospora sp. MY 5-36 Contig_13_, whole genome shotgun sequence
VLVLTNPYDVTADVVLRVLAHRRSPVVRLDPGTDLHTGASLTASFRTGGRRGTLRTPSRELDLTEVGAVWVRRASPYEGP
ADLDGPERRFVASQSVWGAGGILASLPGAHYVNHPWANRAAEHKPAQLAAAQRSGFAVPDTLITNDPQEARDFVALQRAG
AVYKPVWNTPYSVDGEPRAVWVRDVRAQEITDAVRACPHLFQARVPKAYDARVTAVGDRLFGVRIDSPDLDWRHRQDLMT
CTPIAVPEPVARSVADYLGHFRLVFGAFDFAVTPDGSWSFLECNPNGQWAWQPPETTDRIAHALADELQRGPDA
>gi|1503688733 gene_49|GeneMark.hmm|321_aa|-|60033|60998 JNYE01000011.1 Kitasatospora phosalacinea strain NRRL B-16228 contig11.1, whole genome shotgun sequence
MPNSRSVLVLTNPFDVTTDVVLKILAERAVPVVRLDPGTDLQAGALLTARFDAGGQGGTLRTSTRELDLRHVRSVWVRRP
SPYRGPDDLDPRERRFIADQTNWGAGGILASLRGAHYVNHPWANRNAESKPSQLATAHQVGLRTPSTIITNDPDEAREFV
TLHSSGAVYKPLWNTAYTTDDGTAQTVWVREVTASEITDAISACPHMFQAKVRKAFDARVTVVGDALFGIRIDSPDLDWR
EQQNLMHCEPVPVPDDVTHAIRRYMKARGLVFGAFDFAVTDLNHWYFLECNPNGQWAWQPEDTTNQVAHALADQLEKGPT
V
>gi|1503922044 gene_15|GeneMark.hmm|322_aa|-|16681|17649 JOCT01000030.1 Streptomyces sp. NRRL S-455 contig30.1, whole genome shotgun sequence
MTTGPIGSVLVLTGLHDVTADVVLRILAERQVPVVRLDPGTDLHTGAALTATYRTGDQRGTLRTPTRELDLTEVRSVWTR
RPSPYEGPPELGGQERRFAASQSLWGVGGILASLPGAHYVNHPWNNRAAEYKPAQLAIAQRSGLSVPSTLITNDHEQARE
FAAQHRGAVVYKPLWNTPCAIDGTAQQVWVREVRPDEITPAVAVCPHLFQAKVEKAFDVRLTAVGSRLFAVRIDSPDLDW
RQRQSLMECTPIAVPARIARSVSAYLTTFRLVFGAFDFAVTPVGDWYFLECNPNGQWAWQPGPVTDSIGHAIADELQNTV
QE
>gi|1505387749 gene_259|GeneMark.hmm|322_aa|+|261029|261997 KL585168.1 Streptomyces sp. NRRL S-481 genomic scaffold P269_Doro1_scaffold9, whole genome shotgun sequence
MTTGPIGSVLVLTGLHDVTADVVLRILAERQVPVVRLDPGTDLHTGAALTATYRTGDQRGTLRTPTRELDLTEVRSVWTR
RPSPYEGPPELGGQERRFAASQSLWGVGGILASLPGAHYVNHPWNNRAAEYKPAQLAIAQRSGLSVPSTLITNDHEQARE
FAAQHRGAVVYKPLWNTPCAIDGTAQQVWVREVRPDEITPAVAVCPHLFQAKVEKAFDVRLTAVGSRLFAVRIDSPDLDW
RQRQSLMECTPIAVPARIARSVSAYLTTFRLVFGAFDFAVTPVGDWYFLECNPNGQWAWQPGPVTDSIGHAIADELQNTV
QE
>gi|1505409512 gene_350|GeneMark.hmm|322_aa|+|400482|401450 KL585957.1 Streptomyces sp. NRRL S-474 genomic scaffold P279_Doro1_scaffold12, whole genome shotgun sequence
MTTGPIGSVLVLTGLHDVTADVVLRILAERQVPVVRLDPGTDLHTGAALTATYRTGDQRGTLRTPTRELDLTEVRSVWTR
RPSPYEGPPELGGQERRFAASQSLWGVGGILASLPGAHYVNHPWNNRAAEYKPAQLATAQRSGLSVPSTLITNDHEQARE
FAAQHRGAVVYKPLWNTPCAIDGTAQQVWVREVRPDEITPAVAVCPHLFQAKVEKAFDVRLTAVGSRLFAVRIDSPDLDW
RQRQSLMECTPIAVPARIARSVSAYLTTFRLVFGAFDFAVTPVGDWYFLECNPNGQWAWQPGPVTDSIGHAIADELQNTV
QE
>gi|1077958561   KES09087.1| KES09087.1 hypothetical protein BU52_03285 [Streptomyces toyocaensis]
MTTLPSGPVLVLTSLHDVTADVVLRVLAERQVPVVRLDPGTDLHTGAALTATYRSGDLRGTLRTPTRELDLTEVRSVWTR
RPSPYQGPPELSGQERRFAASQSLWGVGGILASLPGAHYVNHPWNNRAAEYKPAQLVTAQRSGLSVPSTLITNDHEQARE
FAAQHAGSVVYKPLWNTPYAIDGRAQQVWVRDVRPHEITPAVAVCPHLFQAKVEKAFDVRLTAVGSRVFAVRIDSPDLDW
RRRQSLMECTPLAVPARIARSVSAYLTTFRLVFGAFDFAVTPAGDWYFLECNPNGQWAWQPDPVTDSIGHAIADELQRAL
EHEPARPPGPVVNVDRVSDLPGMLRAWR
>gi|1601858941 gene_229|GeneMark.hmm|332_aa|+|227028|228026 BBPP01000003.1 Streptacidiphilus melanogenes DNA, contig: scaffold00003, whole genome shotgun sequence
MTGTTDPGGSVLVLTNTRDATSDLVLRILAERRVPVTRLDPGTDLHVGAALSATYCTGDQRGRLRTSSRELDLSEVRSVW
TRRPSAFEGPGELEGQERRFAASQALWGVGGILASLPGAHYVNHPWDNRAAEHKPAQLAAALRSGLTVPATLITNDPDEA
REFVACRSGGAVYKPLWNTPYEVDGRAQQVWVREVRADEITDAVAACPHLFQAAVAKAFDVRLTAVGERLFAVRIDSPDL
DWRQRQSLMECTPIAVPAGIARSVRAYLALSRLVFGAFDFAVTAEGEWYFLECNPNGQWAWQPEPVIDAIAHALADRLQN
GRRPAGLFPSPT
>gi|1101709904   KOX36090.1| KOX36090.1 30S ribosomal protein S6 modification protein RimK [Streptomyces sp. NRRL F-6492]
MTDSPVLVITALGDVTADLVLNELYGRGVPAVRLDPAIDFPEPARMSARVGGSTLAGNLTTATRHVDLAAVRSVYWRRPT
PYGDPRQAEGPEQRFAIEQARAGYTGMLTALPGVLHVNHPIRNRAADYKLAQLDTAARLGLAVPETLITNVPEDARKFAA
AHRSVIYKPVHGVHLAGEDGRNRTIWVRPVHPDELDDSIAACPHLFQACVPKIADIRLAAVGNDLFATRIDTDGDHVDWR
QDQRLITCSPVPIPRTVREAVRSYLHAFGLTFGAFDFALDEGGRWWFLECNPNGQWAFVNPATIQDITSALADTLQKGAP
A
>gi|1101703801   KOX16583.1| KOX16583.1 30S ribosomal protein S6 modification protein RimK [Streptomyces sp. NRRL F-6491]
MTDSPVLVITALGDVTADLVLNELYGRGVPAVRLDPAIDFPEPARMSARVGGSTLAGNLTTATRHVDLAAVRSVYWRRPT
PYGDPRQAEGPEQRFAIEQARAGYTGMLTALPGVLHVNHPIRNRAADYKLAQLDTAARLGLAVPETLITNVPEDARKFAA
AHRSVIYKPVHGVHLAGEDGRNRTIWVRPVHPDELDDSIAACPHLFQACVPKIADIRLAAVGNDLFATRIDTDGDHVDWR
QDQRLITCSPVPIPRTVREAVRSYLHAFGLTFGAFDFALDEGGRWWFLECNPNGQWAFVNPATIQDITSALADTLQKGAP
A
>gi|1202538442 gene_20|GeneMark.hmm|319_aa|+|20554|21513 AHBF01000021.1 Streptomyces acidiscabies 84-104 contig_21, whole genome shotgun sequence
MTDAPVLVVTALGDVTADLVLDELHGRGVPAVRLDPATDFPYAARMSTRLGQGTFTGEVTTKTRRLDLSNVRSVYWRRPS
PFGTPNGTPAQRFAIEQSRHGYLGTLHALPGALYVNHPARNRDAENKVLQLSTATRLGFSVPDTLITNVPADAEKFTAEY
QSVIYKPVHRVHLACEDGRNRTVWVHPVQADDLDDSIALCPHLFQACVPKTADVRLTMVGDEAFASRIDTAGDHLDWRRD
QTLITCTPIPVPGPVRDAARAFLHTFGLRFSAFDFALDAQDRWWFLECNPNGQWAFVDESTTRAIASALADTLEKGDTA
>gi|1503938485 gene_88|GeneMark.hmm|321_aa|+|77617|78582 JOCY01000001.1 Streptomyces sp. NRRL S-241 contig1.1, whole genome shotgun sequence
MTDAPVLVVTALGDITADLVMEELYGRGIPAVRLDPAADFPHTASMSAQIERGAFTGDLTTSTRHLDLSGVRSVYWRRPS
PYSDPQAAESPEQRFGVEQSRRGYLGALTALPGALYVNHPSRNRDAENKALQLATAARLGFTLPDTLITNVPADARKFAA
DHGPVIYKPIHRVHLAGEDGRNRTVWVRTVQADELDDSIALCPHLFQAYVPKIADIRLAAVGHDAFATRIDTAGDHLDWR
QDQTLITCSPIAVPCSVREAVRAFLHAFGLSFGAFDFALDADGRWWFLECNPNGQWAFVDEPTTRAIASALADTLQKGDT
A
>gi|1301067086 gene_21|GeneMark.hmm|324_aa|+|23716|24690 KB891913.1 Streptomyces sp. MspMP-M5 genomic scaffold B073DRAFT_scaffold_45.46, whole genome shotgun sequence
VASPPVLAVTSLGDVTSDLVLDELYGRGVPVVRLDPGTDFTAGTTMAAHFGNHGPSGTLHTPSRRLDLSAVRSVYWRRPT
PYGGATPATESAETRFAHSQARSGYGGTLAALPGALYLNHPWRNRDAEYKPTQLATAAQVGLDLPPTLLTNDPDAAKRFV
ARHAPAVYKPVHAVHLTPDSSGTPAHTIWVRTVEPDEIDDSVAACPHLFQACVPKVADIRLAAVGNRFFATRIDIDGDHL
DWRQDYDVLAYTPVETPPAVRTAARAYLDAFGLVFGAFDFAVRDDGRWIWLETNPNGQWAFVDGPTRRKIATALADHLQR
GSAR
>gi|1903091984 gene_12|GeneMark.hmm|323_aa|+|10230|11201 LRTQ01000258.1 Streptomyces europaeiscabiei strain 89-04 8904_259.1, whole genome shotgun sequence
MASPRPVVVLTALDDVTADHVITELHSRGVPVVRLDPGSPGEVTFAGRAGSGWSWHGPLTTPTRTLGLEDARAVYYRRPT
PNVPADGLEEQEGDFAVAQIRHGLGGLLAALPGCLYVNHPHRNSGAEFKPRQITEAVRAGLDVPPTLITNEPAAARSFAK
EHGPVVYKPLRSTTYREGGVLRTVWVRPVEADDIGDGVAACPHLFQQAVAKTADVRVAAVGERLFATRITTDGDHLDWRF
DYDLISCTPMEAADVPVSVRQRIRAYLTGFGLAYGAFDFALEASGRWRFLECNPNGQWAFVGRDTTGAIACALADLLEKG
HQA
>gi|1701893183 gene_14|GeneMark.hmm|323_aa|+|13210|14181 LCTL01000209.1 Streptomyces europaeiscabiei strain NRRL B-24443 B24443_contig_209, whole genome shotgun sequence
MASPRPVVVLTALDDVTADHVITELHSRGVPVVRLDPGSPGEVTFAGRAGSGWSWHGPLTTPTRTLGLEDARAVYYRRPT
PNVPADGLEEQEGDFAVAQIRHGLGGLLAALPGCLYVNHPHRNSGAEFKPRQITEAVRAGLDVPPTLITNEPAAARSFAK
EHGPVVYKPLRSTTYREGGVLRTVWVRPVEADDIGDGVAACPHLFQQAVAKTADVRVAAVGERLFATRITTDGDHLDWRF
DYDLISCTPMEAADVPVSVRQRIRAYLTGFGLAYGAFDFALEASGRWRFLECNPNGQWAFVGRDTTGAIACALADLLEKG
HQA
>gi|1903107731 gene_13|GeneMark.hmm|323_aa|-|12122|13093 LRTR01000863.1 Streptomyces europaeiscabiei strain 96-14 9614_864.1, whole genome shotgun sequence
MASPRPVVVLTALDDVTADHVITELHSRGVPVVRLDPGSPGEVTFAGRAGSGWSWHGPLTTPTRTLGLEDARAVYYRRPT
PNVPADGLEEQEGDFAVAQIRHGLGGLLAALPGCLYVNHPHRNSGAEFKPRQITEAVRAGLDVPPTLITNEPAAARSFAK
EHGPVVYKPLRSTTYREGGVLRTVWVRPVEADDIGDGVAACPHLFQQAVAKTADVRVAAVGERLFATRITTDGDHLDWRF
DYDLISCTPMEAADVPVSVRQGIRAYLTGFGLAYGAFDFALEASGRWRFLECNPNGQWAFVGRDTTGAIACALADLLEKG
HQA
>gi|1031757304   EKX66610.1| EKX66610.1 RimK-like ATP-grasp domain protein [Streptomyces ipomoeae 91-03]
MTPPRPVVVLTALDDLTADHVITELHLRDVPVVRLDPGSPTEVTFSAQAGCGWSWHGPLTTPTRALGVEDARAVYYRRPS
RYVPPDSLDDQEGDFATAQFRHGLGGLLAALPGSLYVNHPHRNAGAEFKPRQITEAVRAGLDVPPTLVTNDPAAARSFAK
EYGPVVYKPLRSTEYREGGESRTIWVRPVEADEIGDGVGVCPHLFQQTVTKTGDVRVAAVGDRLFATRITTDGDHLDWRL
DHDLISCTPIDVPSPVRRGIRAYLRAFGLVFGAFDFALEAGGAWRFLECNPNGQWAFVDRDTIRAITRALADVLEKGHPE
>gi|1207201962 gene_14|GeneMark.hmm|318_aa|-|10954|11910 ANAW01000078.1 Nocardiopsis synnemataformans DSM 44143 contig_78, whole genome shotgun sequence
VSERRVLVVTGADDPTADLVITELNGRGVPLLRLDPGGFPHELTVAAAFGADGVSGHMQAPTGTVDVARVRSVYWRRPSP
YPAPDHLDAQDGAWVQEQSRWGLGGVLACVPRALYVNHPWCNRDAESKPVQLAAAARCGFSVPPTLITNDPEAARAFATE
HTPVVYKPLWNSRYNAEDGTGRVIWVRPVRTEELDESVASAAHLFQAQIDKVADIRLTAVGGHLFAVRIDGAAGVDWRAD
YSVLTFTPVPVPDEIASAVRCYLTEFGLVFGAFDFALHANGGWVMLECNPNGQWAFLDPDTVRGITMALADLLEKSCA
>gi|1503189920 gene_41|GeneMark.hmm|320_aa|-|36183|37145 KL573125.1 Sphaerisporangium viridialbum strain NRRL B-2636 genomic scaffold P118_Doro1_scaffold13, whole genome shotgun sequence
MNDEAPVLAVTSVDDATADLVTQRLYDRGVPVVRLDPGDFLTCGSELRMSARLDDTGLAGVIITPSRELNLRHVRAAWWR
RPSPYRAPPHWPTQDATFAVGEARFGFSGVLTALHDCLWINHPWRNHAAEYKPGQLVTAAECGFALAPTLITNDPFEARA
FAETYSPIVYKPLRQSIQKDQDGVNGMIWVRPVDPAELDDAVAGTAHMFQAEVEKVADVRVTVVGHRLFAVRIDSGLIDW
RADYETLTYTLIPCPPAVESSIRQYMSSYGLVFAAFDFALTPSGGWIFLECNPNGQWAWIAEQEQAVADALTDLLERGRL
>gi|1102849332   KPI06147.1| KPI06147.1 ATP-grasp ribosomal peptide maturase, SAV_5884 family [Actinobacteria bacterium OK006]
MASTVLVITALEDVTADWVIAALNEREVPVVRVDPADIGPGLFFSARIGPDASAWGGRLRTASREVELGEVAAVYYRRPT
PYAARNDHLPTQQRDFAAAEARHGLGGILNNLHAALYVNHPAAVTRADFKPAQLQSFARLGLQIPPTLITNDPEQARKFA
AEHEHVIYKTFRGLPRGEDGHTGAIWAQRVDPETFDDSLAVMPHLIQAEIPKTGDVRVTVVGRRVFASRIEAPDGALDWR
RGDWNDLTHTPVAVPAPIKAVLHRYLASFGLVFGCFDFALTGPESMTESWTAIECNSNGQWGWLPDAPAITEAFADVLTR
KETVDHDHAHRP
>gi|1085020199   KIF06533.1| KIF06533.1 hypothetical protein PL81_06940 [Streptomyces sp. RSD-27]
MNSTVLVLTALEDVTADLVINVLNERNVPVIRADPADIGAGLSFAVLIGGGTQSWGGCLATGSREVELGEVAAVYYRRPT
PYAARYGHLPAQQRDFATAEARHGLNGVLHSLTGALYVNHPVSVARAEYKPAQLQRFTGLGLTIPATLVTNDAERARAFA
AEHGPVIYKPFRGLPAGEDGHAGAIWAQRVDPDTFDGSLTVMPHLFQAEIPKTGDVRMTVVGRRVFASRVQASDGALDWR
RGDWNKLIHTPIDVPAPIAAAVLAYLESFGLVFGCFDFALTGDGHAPEDWTAIECNPNGQWGWLPDAPAITEAFADILTR
KEAAGHDHARRP
>gi|1003485925   ADI07336.1| ADI07336.1 hypothetical protein SBI_04215 [Streptomyces bingchenggensis BCW-1]
MAAVYYRRPTPYAARFEHLPQQQREFAAAEARHGFGGVLNHLHGALYVNHPSAVTRADFKPAQLQRFAELGLAIPPTLVT
NDVEAARRFAAVHERVIYKTFRGLPRGEDGHTGAIWAQRVDAESFDDTLAVTAHLFQAEVPKTGDVRVTVVGRRLFAHRV
AAPDRALDWRRGDWDELIHAPIAVPAPVEAVLHSYLESFGLVFGCFDFALTGDGDNPEHWIAIECNPNGQWGWLPNAPAI
TEAFADILSTEGGSRS
>gi|1405222648 gene_49|GeneMark.hmm|325_aa|+|62670|63647 AZWL01000004.1 Streptomyces sp. CNH099 B121DRAFT_scaffold_2.3_C, whole genome shotgun sequence
VASTVLVLTSLEDVTADLVVKVLHEREVPVVRTDPADLGVGLTFGARIDAASPAWGGHLRTTSREVNLGEVSAVYYRRPT
PYRARYGHLPPQQRDFATAEARHGLGGVLNHLPHPRYVNHPAAVGRADFKPAQLLRFTELGLRIPPTLITNDAEAARGFA
AEHAHVIYKPFRGLPAGEDGNAGAIWAQRVDPETFDDSIGVTAHLFQAEIPKVGDVRVTVVGRRVFAQQVASPDGALDWR
RGDWNELLHSPIAIPPPIETALHHYLASFSLVFGCFDFALTGAADDPEHWTALECNPNGQWGWLPDAAAITEAFADILMW
KETAR
>gi|1031763471   EKX60424.1| EKX60424.1 hypothetical protein STRIP9103_05753, partial [Streptomyces ipomoeae 91-03]
ARFGHLPLQQREFAVAEARHGLGGVLNHLPGVRYVNHPSAVARADFKPAQLQRFAELGLAIPPTLVTNDVEQARKFAAEH
EPVIYKTFRGLPPGEDGHTGAIWAQRVDPGTFDDALTVTAHLFQAEIPKTGDVRVTVVGRRVFAQQIAAPDGALDWRRGD
WDELLHALITVPAPIEATLHRYLASFGLVFGCFDFGLTGDGDDPRHWTAIECNPNGQWGWLPDAPAITEAFADILSRKEA
AGDDHASRP
>gi|1301029324 gene_75|GeneMark.hmm|326_aa|-|77804|78784 KB891499.1 Streptomyces sp. FxanaD5 genomic scaffold B066DRAFT_scaffold_30.31, whole genome shotgun sequence
MASTILVVTSLEDVTADWVIAALNEREVPVVRVDPADIGPALTFGFRIGADSPAWGGRLCTASREVELGEVAAVYYRRPT
PYTTRYQHLHAQQREFAAAEAKHGLGGVLNHLHGALYVNHPAAVTRADFKPAQLKRFAELGLTIPPTLVTNDTEAARKFA
ADHEWVIYKTFRGLPRDEDGHTGAIWAQRVDPESFDDSLAVTAHLFQAEIPKTGDVRVTVVGRRVFAQQIAAPDGALDWR
RGDWNELIHAPITVPAQVEAALHSYLASFGLVFGCFDFALTGDAEDPGHWTAIECNPNGQWGWLPDAADITEAFADILTP
EGGGRP
>gi|1097662530   KNE82647.1| KNE82647.1 hypothetical protein ADZ36_09410 [Streptomyces fradiae]
MAPTVLVVTALEDVTADWVIAALNEREVPVVRVDPADIGTGLTFGARIEAGAPSWGGRLSTASREVELGEVAAVYYRRPT
PYAARYQHLPPQQREFAAAEARHGLGGILNTLHGAVYVNHPAAVARADFKPAQLQRFTELGLSIAPTLVTNDVEEARKFA
AEHGPVICKTFRGLPRDENGHTGAIWAQRVDSETFDDSLAVTAHLFQAEIPKTGDVRVTVVGRHVFAQQIAAPDGALDWR
RGNWDDLIHAPITVPASIEAALYSYLASFGLLFGCFDFALTGDGDAPEHWTAIECNSNGQWGWLPDAPTITEAFADILSR
KEAGPR
>gi|1075606249   KDS87809.1| KDS87809.1 hypothetical protein SFRA_12270 [Streptomyces fradiae]
MAPTVLVVTALEDVTADWVIAALNEREVPVVRVDPADIGTGLTFGARIEAGAPSWGGRLSTASREVELGEVAAVYYRRPT
PYAARYQHLPPQQREFAAAEARHGLGGILNTLHGAVYVNHPAAVARADFKPAQLQRFTELGLSIAPTLVTNDVEEARKFA
AEHGPVICKTFRGLPRDENGHTGAIWAQRVDSETFDDSLAVTAHLFQAEIPKTGDVRVTVVGRHVFAQQIAAPDGALDWR
RGNWDDLIHAPITVPASIEAALYSYLASFGLLFGCFDFALTGDGDAPEHWTAIECNSNGQWGWLPDAPTITEAFADILSR
KEAGPR
>gi|1806899660 gene_29|GeneMark.hmm|326_aa|-|29001|29981 LIQQ01000272.1 Streptomyces graminilatus strain NRRL B-59124 B59124_contig_272, whole genome shotgun sequence
MASTVLVVTALEDVTADWVIAALNEREVTVVRVDPADIGTGLAFGARIKAGAPSWGGRLRTASREVELGEVAAVYYRRPT
PYAVRYQHLPPQQREFAAAEARHGLGGILNTLHGALYVNHPAAVTRADFKPAQLQRFTELGLSIPPTLVTNDVEAARKFA
AEHGPVIYKTFRGLPPDEDGHTGAIWAQRIDPETFDDSLAVTAHLFQAEIPKTGDVRVTVVGRRVFAQQIAAPDGALDWR
RGNWDDLIHAPVTVPASIEAALHSYLASLGLVFGCFDFALTGDGDAPEHWTAIECNSNGQWGWLPDAPDITEAFADILSR
KEAGPR
>gi|1806937248 gene_3|GeneMark.hmm|250_aa|-|3282|4034 LIQW01000861.1 Streptomyces neyagawaensis strain NRRL B-3092 B-3092_contig_861, whole genome shotgun sequence
RIPSTKPHGLGGILNHLHGAFYVNHPGAVTAADFKPAQLQLAAQLGLAIPATLVTNDVEAACKFAADREPVIYKAFRGLP
RDGDGHAGAIWAQRVDADTFDDSLAVTAHLFQAEIPKTGDVRVTVVGQRVFAQQIAAPDGALDWRRGDWDALLHSPIAVP
TAVEAALHSYLSAFGLAFGCFDFALTGDGDTPEDWVFIECNPNGQWGWLPDADQITEAFAEILSTSTEGGGALWCPPTWK
PTPRGCARRW
>gi|1302797699 gene_71|GeneMark.hmm|204_aa|+|69902|70516 KB912974.1 Streptomyces sp. Amel2xE9 genomic scaffold B065DRAFT_scaffold_37.38, whole genome shotgun sequence
VTAADFKPAQLQLAAQLGLAIPPTLVTNDVEQARKFAADHGPVVYKTFRGLPRDEDGHAGAIWAQRVDPDSFDDTLAVTA
HLFQTEVPKTGDVRVTVVGKRVFAQQIAAPDGALDWHRSDWDALLHAPIAVPAAIEAALHSYLTAYGLVFGCFDFALTGD
GDAAEDWVFIECNPNGQCGWLPDADQITGAFADILSTSTEGGGR
>gi|1092572218   KLJ03060.1| KLJ03060.1 hypothetical protein WQ59_10775 [Streptomyces sp. KE1]
MASTVLVVTALEDVTADWVIAALNERGASVARVDPADIGPDLVFGARIGAGSQAWAGRLVTGSRKVELGEVAAVYYRRPT
PYAARYQHLPVQQRDFATAEARHGLGGVLNHLHGATYVNHPGSVTAADFKPAQLQLAPQVGLAIPPTLVTNDIEDVHAFA
ADHGPLIYKTFRGLPRDQDGHTGAIWAQRVDPDTFDDTLSVTAHLFQAEVPKTGDVRVTVVGRRVFAQRIAASDGALDWR
RGDWDKLQHAPIRVPMSVETALHSYLAAFGLIFGCFDFALTGEGDRPEDWVFIECNPNGQWGWLPDADAIAEAFAEVLST
STKGGGA
>gi|1034589609   CCK32799.1| CCK32799.1 hypothetical protein BN159_8421 [Streptomyces davawensis JCM 4913]
MASTVLAVTALEDVTADWVITMLNEREVPVARVDPADIGPGLAFGARIGAGAPAWAGRLVTGSREVELGEVAAVYYRRPT
PYTARFEHLPAQQRDFAAAEARHGLGGILNHLQGAIYVNHPGAVTAADFKPAQLQTAAQLGLTVPPTLVTNDIEQARRFA
VGHGPVIYKTFRGLPRDEDGHTGAIWAQRVAPDTFDDTLAVTAHLFQAEIPKTGDVRVTVVGRRVFAQQIAAPDAALDWR
RGDWDQLLHAPIAVPALIEAALHSYLSAFGLVFGCFDFALTGDGREAGDWVFVECNPNGQWGWLPDAGDIATAFADILST
STEGGAR
>gi|1503950372 gene_2|GeneMark.hmm|327_aa|-|1473|2456 JODF01000028.1 Streptomyces sp. NRRL S-920 contig28.1, whole genome shotgun sequence
MTAPLVLVITSLEDVTADRVIAALNERAVPVSRIDPADIGPGLVFGARIGAGASAWGGRLRTASREVELGEVAAVYYRRP
TPYVSRFAHLPGQQRDFATAEARHGLGGVLNQLHGAMYVNHPSAVTAADFKPTQLQQAAQLGLTIPPTLVTNDVEQAREF
AAEHSPVIYKPFRGLPRSEDGHTGAIWAQRVDPDSFDDSLTVTAHLFQSEISKTGDVRVTVVGRRVFAQQIAAPDGSLDW
RRGDWDQLLHAPIAVPALIEAALHSYLSAFGLVFGCFDFALTGDGDRPEDWVFIECNPNGQWGWLPDAGDITTAFADILS
TEGGGAR
>gi|1115474068   KUL47782.1| KUL47782.1 hypothetical protein ADL28_31285 [Streptomyces violaceusniger]
MAPLVLVLTSLEDVTADRVIAALNEREVPVARVDPADIGTGLSFGARIGAGSPTWSGRLRTTSREVELGEAAAVYYRRPT
PYIARYGHLPAQQRDFAVAEARHGLGGILNHLHNAFYVNHPSAVTAADFKPAQLQKAAHLGLTIPPTLVTNDAEQAREFA
ADHGHVIYKTFRGLPRDENGHTGAIWAQRVDPDTFDDSLAVTAHLFQAEIPKTGDVRVTVVGQKVFAQQITAQDSALDWR
RGDWDQLQHAPIAVPAPVETALHHYLSAFGLVFGCFDFALTGDGDSTADWVFIGCNPNGQWGWLPDADAITTAFADILST
EGGRAR
>gi|1302235595 gene_145|GeneMark.hmm|332_aa|-|160388|161386 KB904702.1 Streptomyces vitaminophilus DSM 41686 genomic scaffold A3IGDRAFT_scaffold_6.7, whole genome shotgun sequence
VAPLVLVVTSLEDITADAVITSLNERGVRVARVDPADIGPELTFDARIEAGTGAWRGRLRTTSREVELEEVAAVYYRRPT
PYAARYAHLPAQQRDFATNEARHGLGGVLNSLHGVVYVNHPAAVARADVKPTQLLAASRLGLVIPPTLVTNDAEQARKFA
AGHQRIVYKTFRGLPHGDGERAGAIWTQRVAPDTFDDSLTVTAHLFQTEVPKTADVRVTVVGRRVFAQRIAAPNGALDWR
RGDWDELVHAPVTVPVLVVRALFAYLATFELVFGCFDFALTGDGDDPQQWTFLECNPNGQWGWLPDADEITEAFADILSG
KEAVGRADAPRP
>gi|1109127369   KRV49150.1| KRV49150.1 hypothetical protein AQ490_21315 [Streptomyces vitaminophilus]
MAPLVLVVTSLEDITADAVITSLNERGVRVARVDPADIGPELTFDARIEAGTGAWRGRLRTTSREVELEEVAAVYYRRPT
PYAARYAHLPAQQRDFATNEARHGLGGVLNSLHGVVYVNHPAAVARADVKPTQLLAASRLGLVIPPTLVTNDAEQARKFA
AGHQRIVYKTFRGLPHGDGERAGAIWTQRVAPDTFDDSLTVTAHLFQTEVPKTADVRVTVVGRRVFAQRIAAPNGALDWR
RGDWDELVHAPVTVPVLVVRALFAYLATFELVFGCFDFALTGDGDDPQQWTFLECNPNGQWGWLPDADEITEAFADILSG
KEAVGRADAPRP
>gi|1701789180 gene_40|GeneMark.hmm|332_aa|-|44593|45591 LATD01000035.1 Streptomyces sp. NRRL B-24891 B24891_contig_35, whole genome shotgun sequence
VAPLVLVVTSLEDTTADLVIDALNKRGVPVARVDPADIGAGLTFSARIGVGAPAWSGRLRTASREVELREVAAVYYRRPT
PYTARFAHLPTQQRDFASAEARHGLGGILSSLDGARYINHPAAVARADFKPAQLRMAARLGFTIPPTLVTNDAEAARKFA
SDNGPVVYKSFRGLPPDEGGHTGALWTQRVAPETFDDALAVTAHLFQAEVPKTGDVRVTVVGRQVFAQQIAAPDGSLDWR
RGNWDELLHAPITVPAPIEAAMHSYLAAFDLLFGCFDFALTDDGDDPRHWTWIECNPNGQWGWLPDAEAITEAFADILSR
KEAAVHDRARRV
>gi|1085091313   KIF76363.1| KIF76363.1 hypothetical protein QR77_25725 [Streptomyces sp. 150FB]
MASLILVVTSLEDLTADLVIAALNKRGVPVVRVDPADIGRDLRFGFRIGSGVRAWGGMLSTTSREVEVREVTAVYYRRPT
PYSARFTGLPAQERDFSTAEARHGLGGVLNSLHAATYVNHPSAVTRADFKPAQLRTAVHLGFTIPPTLITNDSETARSFA
AEHGRVIYKTFRGLPKDEHRKGIAGTIWTQRVIPDAFDDSLMVTAHLFQAEVPKTGDVRVTVVGHHVFAQQITTPDGALD
WRRGDWEDLIHVPVTVPPAIEAALYSYLAAFGLIFGCFDFALTGDVNDPEHWIWIECNSNGQWGWLPDAPAITEAFADIL
SGKEPAPDENASRP
>gi|1022051419   CAB88812.1| CAB88812.1 conserved hypothetical protein SCE6.08 [Streptomyces coelicolor A3(2)]
MARTVLVVTALEDVTADWVIAALNERGVTVVRVDPADVGPRLSFGFRIGADAPAWSGLLRTESRDVELGEVGAVYHRRPT
PYRDRFARLPRQQRDFAAAEARHGLGGVLNDLRSAVYVNHPAAVARAEFKPGQLRRFAELGLRIPATLVTNGLVAARDFA
ARHPSVVCKTFRGLPPGEDGRAGAIWTQRVHSDDFDDSLSVTAHLFQAEVPKAGDVRVTVVGRRVFAQRISAPCGALDWR
CGSWDDLVHSPVTVPSVVETALHRYLADSGLVFGCFDFALTGDGSSPDDWWAIECNPNGQWGWLPDAFAITEAFADILST
EGSGSS
>gi|1503910795 gene_9|GeneMark.hmm|326_aa|-|9445|10425 JOCE01000014.1 Streptomyces violaceoruber strain NRRL S-12 contig14.1, whole genome shotgun sequence
MARTVLVVTALEDVTADWVIAALNERGVTVVRVDPADVGPRLSFGFRIGADAPAWSGLLRTESRDVELGEVGAVYHRRPT
PFRDRFARLPRQQRDFAAAEARHGLGGVLNDLRSAVYVNHPAAVARAEFKPGQLRRFAELGLRIPATLVTNDLVAARDFA
ARHPSVVCKTFRGLPPGEDGRAGAIWTQRVHSDDFDDSLSVTAHLFQAEVPKAGDVRVTVVGRRVFAQRISAPCGALDWR
CGSWDDLVHSPVTVPSVVETALHRYLADSGLVFGCFDFALTGDGSSPDDWWAIECNPNGQWGWLPDAFAITEAFADILST
EGSGSS
>gi|1503962052 gene_183|GeneMark.hmm|327_aa|+|206185|207168 JODM01000003.1 Streptomyces violaceorubidus strain NRRL B-16381 contig3.1, whole genome shotgun sequence
MARTVLVVTALEDVTADWVVAALNQREVPVVRVDPADIGSGLTFGFRLDAHDPSWSGPLRTESREVELEEIGAVYYRRPT
PYGSRFARLPRQQRQFATAEARHGLDGVLHSLCSAVYVNHPAAVARAEFKPGQLKAFVELGLRIPTTLVTNDVVAAREFS
EEHPSVVCKTFRGLPPGEDGRAGAIWTQRVHHEDFDDSLSVTAHLFQAEVPKVGDVRATVVGRRVFAQRITDPRGALDWR
CGDWNDLVHTPVAVPAVVETALHGYLAASGLVFGCFDFALTGDGSAPDDWWAIECNPNGQWGWLPDAPAITEAFADILSA
EGTCGSS
>gi|1504827434 gene_26|GeneMark.hmm|332_aa|-|20613|21611 JOJM01000089.1 Streptomyces sp. NRRL B-1347 contig89.1, whole genome shotgun sequence
VAATVLVLTALEDVTADWVIAALNERGVPVVRADPADVGPGLSFGFRLGAQDSGWQGRLRTPSRELDLEQVGAVYYRRPT
PYADRFRQLPPQQRAFAAAEARHGLGGVLNSLRGAAYVNHPAAVTRADFKPAQLQLAARLGLAVPPTLVTNDVEAARAFA
AEHPRVICKTFRGLPPSEDGYTGAIWAQRVDPASFDKTLAVTAHLFQAEIDKSSDVRVTVVGHRVFAHRIQTPDGAVDWR
RGDWHELTYTPVAVPMPIRARLHRYLAHFGLVFACFDLALTGDADDAASWVFIEANPNGQWGFVPDAPAITEAFADILQG
KETARHDDARRH
>gi|1504771959 gene_155|GeneMark.hmm|326_aa|-|184317|185297 JOJB01000003.1 Streptomyces sp. NRRL S-475 contig3.1, whole genome shotgun sequence
VASTVLVITVLEDFTADLVIRALNEREVPVVRIDPADLGPGLSFGFRLVDDDPAWIGRLSTPSREVDVREVAAVYYRRPT
PYTERFKHLPRQQAEFGATEARHGLGGILNALRSAVYVNHPHAVTRADFKPAQLQRFAELGLRVPPTLITNEEDEARKFA
ADHGRVVYKTFRGLPRGESGHAGAIWTQRVQPDIFDETLAVTAHLFQAEVPKNSDVRVTVVGPQVFAQRIVAPDGALDWR
RGDWDELSHSPAAVPATVEAALHNYLESFGLVFGCFDFALTGDGDGPEDWWAIECNPNGQWGWLPDAADIAEAFADILNT
EERKER
>gi|1503628285 gene_96|GeneMark.hmm|333_aa|+|102986|103987 JNXI01000005.1 Streptomyces iakyrus strain NRRL ISP-5482 contig5.1, whole genome shotgun sequence
VASTVLVVTALEDVTADLVIHALNERGVPVVRVDPADIGADLAFGFRLGDDGPLWAGRLITLSREMDLREVAAVYYRRPT
PYTARFGRLPRQQQVFCEAEARHGLGGVLNALRTATYVNHPHAVARADFKPAQLQQFALSGLRVPPTLITNKVDTARKFA
ADHGRVVCKTFRGLPRSEDGHTGAIWTQRVDPDSFDESLTVTAHLFQAEIPKRADVRITVVGHRVFAQQILTLDRALDWR
RGDWDELSHSSIAVPAAIEAALHAYLKFFGLVFGCFDFALTGNGDDADDWWAIECNPNGQWGWLPDAADIAEAFADILSN
DVRKETPGHGDAR
>gi|1503039956 gene_12|GeneMark.hmm|335_aa|-|10590|11597 KL569202.1 Streptomyces violaceus strain NRRL B-2867 genomic scaffold P011_Doro1_scaffold103, whole genome shotgun sequence
MASTVLVVTALEDCTADRVIGALNERELPVVRVDPADIGPDLTFGFRLGPDTPVWGGRLCTPSRDVEVREVAAVYYRRPT
PYTTRFELLPQQQRDFTIAEARHGLGGVLNGLRGVLYVNHPHAVARADFKPAQLQKFVELGLRIPPTLITNEAEAAREFA
ADHRHVVYKTFRGLPRSEDGHTGAIWTQRVQPDAFDDTLAVTAHVFQAEIPKSGDVRITMVGHRVFAQRITPPDGALDWR
RGDWGELVHAPIAVPAVIELALHEYLDSFGLVFGCFDFALTGGGGDPEDWWAIECNPNGQWGWLPDAGDIAEAFADILST
EVWKETPDHGDARRP
>gi|1091423845   KKW57056.1| KKW57056.1 hypothetical protein AAW13_21495 [Streptomyces sp. MUSC119T]
MKSTVLVLTALEDVTADRVVEALNERGANVVRADPGDVGPTLGFGFRLGGGGSVWSGRLRTASREVDVETVNAVYCRRPS
PYAARFGHLPRQAREFAVAEARHGLGGVLHGLRGALYVNHPAAVARADFKPAQLQRFVALGLRVPATLITNEVEQARRFA
AEHGRVVYKSFRGLPKGEDGCAGAIWAQRIEADALDDSVSVTAHLFQAEIPKSGDARVTVVGRRVFAQRIATPDGALDWR
RGDWDRLVHTPVVVPEPVRTALYAYLASFGLVFGCFDFALTGEGTAPEDWWAIECNPNGQWGWLPDAPAIAAAFADILSK
EEAGDRDDGE
>gi|1806780775 gene_2|GeneMark.hmm|326_aa|-|1050|2030 LIPR01000061.1 Streptomyces bambergiensis strain NRRL B-12521 B12521_contig_61, whole genome shotgun sequence
MTSTVLVVTALEDVTADRVVAALNAREVPVVRVDPADIGPALTFGFRIDAGRPAWCGRLRTASREVEAREVAAVYYRRPT
PYGARFTHLPRQQRDFAAAEARHGLGGVLNALSGARYVNHPAAVARAESKSAQLRRLARLGLRIPPTLITNDVKTAREFA
VSHGPLVCKTFRGLPVGDDGQAGAIWAQRVDPETFDDTLTVTAHLFQAEIPKTGDVRVTVVGRRVFAQRVAAPDGALDWR
RGDWDALLHAPITVPPPVQAALHAYLASFGLVFGCFDFALTGDGDDPEHWTAIECNPNGQWGWLPDAEDITEAFADLLTT
EREGRP
>gi|1806973452 gene_2|GeneMark.hmm|326_aa|-|945|1925 LIRG01000367.1 Streptomyces prasinopilosus strain NRRL B-2711 B2711_contig_367, whole genome shotgun sequence
MTSTVLVVTALEDVTADRVVAALNERGVPVVRVDPADIGPALTFGFRIDAGRPAWRGRLRTASREVEAREVAAVYYRRPT
PYGARFTHLPRQQGDFATAEARHGLGGVLNDLPGARYVNHPAAVSRAEYKPAQLRRFARLGLRIPPTLITNDVKTAREFA
VSHGPVVCKTFRGLPVGDDGRAGAIWAQRVDPETFDDTLTVTAHLFQAEIPKTGDVRVTVVGRRVFAQRVAAPDGALDWR
RGDWDALLHAPITVPPPVQAALHAYLASFGLVFGCFDFALTGDGDDPEHWTAIECNPNGQWGWLPDAEDITEAFADLLTL
ERKGRS
>gi|1077958984   KES07887.1| KES07887.1 hypothetical protein BU52_05520 [Streptomyces toyocaensis]
MASTVLVVTALEDVTADRVVAALNAREVPVVRVDPADIGTALTFGFRIGADRPAWRGRLRTASREVEPGEVAAVYYRRPT
PYCTRFAHLPRQQRDFAAAEARHGLGGVLNALSGARYVNHPTAVARAESKPAQLRRLARLGLRIPPTLITNDPRAAQEFA
AVHGPVVCKTFRGLPAGDDGRAGAIWTQRVDPGTFDDTLAVTAHLFQAEIPKTGDVRVTVVGRRVFAQQIAAPDGALDWR
RGDWDALLHAPITVPPPVEAALHAYLASFGLVFGCFDFALTGDGDDPEHWTAIECNPNGQWGWLPDADDITEAFADLLTV
ERKGRS
>gi|1504264966 gene_157|GeneMark.hmm|326_aa|-|166603|167583 JOCA01000012.1 Streptomyces sp. NRRL WC-3626 contig12.1, whole genome shotgun sequence
MASTVLVVTALEDVTADRVVAALNEREVPVVRVDPADIGSALTFGFRIEAERPVWSGRLRTASREVEPGEVAAVYCRRPT
PYGTRFAHLPRQQRDFAAAEARHGLGGVLNALPGARYVNHPAAVARAESKPGQLRRFARLGLRIPPTLITNDREVAREFA
AVHGPVVCKTFRGLPTGDDGRAGAIWTQRVDPETFDDTLTVTAHLFQAEIPKTGDVRVTVVGRRVFAQQIAAPDGALDWR
RGDWGALLHAPIIVPPPVEAALHAYLASFGLVFGCFDFALTGDGDDPQHWTAIECNPNGQWGWLPDAYDITEAFADLLTV
ERKGRS
>gi|1206005566 gene_1527|GeneMark.hmm|326_aa|-|1750190|1751170 JH993790.1 Streptomyces viridosporus T7A genomic scaffold StrvirDRAFT_SVC.4, whole genome shotgun sequence
VASTVLVVTALEDVTADRVVAALNARGVPVVRVDPADIGPGLTFGFRIDGDRPVWGGRLRTASREVEPGEVAAVYYRRPT
PYGARFAHLPRQQRDFAAAEARHGLGGVLNDLPGARYVNHPAAVARAEFKPAQLRRFARLGLRIPPTLITNDVKAAEEFA
AGHGPVVCKTFRGLPAGDDGCAGAIWTQRVDPKDFDDALAVTAHLFQAEIPKTGDVRVTVVGRRVFAQQVTAPDGALDWR
RGDWNALLHAPLTVPPPVEAALHAYLASSGLVFGCFDFALTGDGDAPDHWTAIECNPNGQWGWLPDAADITEAFADLLTV
ERKGCS
>gi|1017795158   EFE67863.1| EFE67863.1 conserved hypothetical protein [Streptomyces ghanaensis ATCC 14672]
MASTVLVVTALEDVTADLVVAALNARGVPVVRVDPADIGAGLTFGFRIDGDRPVWSGRLCTASREVEPGEVAAVYYRRPT
PYGARFAHLPRQQRDFAAAEARHGLGGVLNDLPGARYVNHPAAVARAEFKPAQLRRFARLGLRIPPTLITNDVKAAEEFA
AGHGPVVCKTFRGLPAGDDGCAGAIWTQRVDPKDFDDALAVTAHLFQAEIPKTGDVRVTVVGRRVFAQEVTAPDGALDWR
RGDWNALLHAPLTVPPPVEAALHAYLASSGLVFGCFDFALTGDGDAPDHWTAIECNPNGQWGWLPDAADITEAFADLLTV
ERKGCS
>gi|1503905172 gene_39|GeneMark.hmm|325_aa|+|39521|40498 JOBW01000043.1 Streptomyces rimosus subsp. rimosus strain NRRL WC-3924 contig43.1, whole genome shotgun sequence
VASTVLVITSLEDVTADWVIAALNERGAPVARVDPADIGAGLSFAARIGEGGRPVWSGTVRTPVRTVELDEVAAVYYRRP
TPYQDRFAHLPPQQRDFSAAEARHGFGGLLYALRGVRYVSHPAAIARAEFKPAQLRSFAELGLTIPPTLITNDAAQAAKF
AAHHGRIIYKTFRGLPPTENGYTGAIWAQSVDPGTFDDSIAVTAHLFQAEVPSVGNVRVTVVGDLIFAQTITAPKGVLDW
RRCPPESLTYAPTTVPGPIAAALRAYLRSFTLEFGCFDFALTGDAAHPEHWTVYECNPNGQFGWLPDADQVVTALADLLQ
QGAPL
>gi|1504979084 gene_19|GeneMark.hmm|326_aa|+|18663|19643 JOCQ01000101.1 Streptomyces rimosus subsp. rimosus strain NRRL WC-3904 contig101.1, whole genome shotgun sequence
VASTVLVITSLEDITADWVIAALNGRGVPVVRVDPADIGAGLSFAARVGEGARPVWSGALRTPVREVELDEVTAVYYRRP
TPYQDRFAHLPPQQRDFSAAEARYGLGGLLYALRGVRYVSHPAAIARADFKPAQLQRFAELGLTIPPTLITNDAAQAAEF
AAEHGRIIYKTFRGLPPTEDGYTGAIWAQPVDPGTFDDSIAVTAHLFQAEVPSVGNVRVTVVGDRLFAQTITAPEGVLDW
RRCPPEALTYAPTPVPGPIAATLRAYLRSFNLEFGCFDFALTGDAAHPGHWTVYECNPNGQFGWLPDADQIVTALADLLQ
QGAASS
>gi|1302474294 gene_58|GeneMark.hmm|321_aa|-|58894|59859 KB907209.1 Actinomadura atramentaria DSM 43919 strain SF2197 genomic scaffold G339DRAFT_scaffold00002.2, whole genome shotgun sequence
VAPSVLVVTSLEDATADLVVSALNERAVPVARVDPADIGERLTFAARIDGSSWSGRLRTDSRDVPIESVTAVYYRRPTPF
AARYAALPRLDREFAAAEARQGLGGVLADIHGARYVNHPFAVARAEYKPVQLRRFAELGLLIPPTLITNDVRKARAFAAR
NAPVIYKPFRGLPSIDGENAGAIWAQRVDAADFDDSIAVTAHLFQKEVPKTSDARVTVVGRRVFVQRITAPDAALDWRRG
DWAELVHTPIAVPEPIERALHRYLADMALVFGCFDFALTGDGERAEDWTILECNPNGQWGWLPDADSIAEAFADVLTEKE
T
>gi|1504401292 gene_226|GeneMark.hmm|330_aa|+|209242|210234 JOEK01000005.1 Streptomyces avicenniae strain NRRL B-24776 contig5.1, whole genome shotgun sequence
VRSTVLVVTSLEDVTSDQVIDVLNKRGSSVVRVDPADIGRGLSFEAHIDAASGEWSGRLCTPTRSVRLEEIRAVYYRRPT
PYANRFAHLSKQQQAFATAEAKHGLGGVLANLPTARYVNHPQAVTAADFKPTQLRIAAQLGFAIPRTLITNEVQAAGEFA
REHGPVIYKTFRGLPLSEDGTTGAIWTQRVAPSSFDSSLSVTAHLFQKEIPKSGDVRVTVVGRRAFATRITAPHDELDWR
RGHWDELTHVAVRLPPSIETALFHYLAAFDLVFGCFDFALTGPADDPGHWIWIECNPNGQWGWLPEATDIAEAFADVLME
KETGGEHVTR
>gi|1207215055 gene_24|GeneMark.hmm|320_aa|-|25672|26634 ANAZ01000021.1 Nocardiopsis valliformis DSM 45023 contig_21, whole genome shotgun sequence
VVLVLTCLEDITADLVIKALHDRGTTVVRLDPTDLGQGVSFDSVIGEGAPSWSGTLRTPTRTIELDDIDAVYYRRPSPWR
SEHPEVQTAAFVTTEARHGFGGLLHNLPHAIYVNHPSAVARADRKPGQLQTAAQIGLKVPPTLVTNDPNAARAFAEKYGN
VVYKPFRGLPQAEDGTAGAIWAQRVEASTFDESLSVTAHLFQAEVDKIADARVTVVGNQFFASRITTTDGVLDWRRADWD
ELSHAPVAVPASIASALRRYLEAYGLAFGCFDLALTGPDEDPRSWVWLECNPNGQWGWLPDSAGIAEAFADSLTTQRTRP
>gi|1505103428 gene_510|GeneMark.hmm|325_aa|-|569666|570643 JOEQ01000004.1 Streptosporangium amethystogenes strain NRRL B-2639 contig4.1, whole genome shotgun sequence
LPQIVLVITSAEDVTANLVIEALNERQAYVARVDPADVGPELMFSAYISSHRPEWIGRLRSPSRDIALEDVGAVYYRRPS
PWRFESLEKSARDFAVTEARHGLGGLLASLPNCRYVNHPANIGRADFKVAQLQVATRLGLRVPATVVSNDLDAIRKFVVD
HEPVIYKSFRGAPRATDGHVAAIWTQRITPQDLDDSLSITAHLFQEEVRKTADARVTVIGRTVFASRITTPDGALDWRSG
DWGELVHDQIYVPEPIKKALRAYLDHFGLVFGCFDFALEASDNGGQKSEIWTFIECNPNGQWGWLPDSNAMADAFADVLL
EGWWP
>gi|1505872784 gene_34|GeneMark.hmm|328_aa|+|30020|31006 JOEP01000019.1 Streptosporangium roseum strain NRRL B-2638 contig19.1, whole genome shotgun sequence
MRTSPQTVLIITSAEDVTANLVIEVLNDRQVQVVRVDPADIGAGLTFSASIGDDRDRGEWAGRLRTPSRDIALEVGAVYY
RRPTSYSARFTHLPVVGQQFAIAEAQHGLGGILNNLSGAVYVNHPAAINRADYKPAQLQTAAQLGLAIPRTLVTNDVERV
RKFAAEHGPIIYKSFRGVPPGPDGRVAAIWTRRIDPEELDESVSVTAHLFQQEVPKTADARVTVIGRRVFAQRITSPGGA
LDWRSGDWEKLVHEPVEVPGPIRIALRAYLDAFGLVFGCFDFALSAADEQPETWTFIEGNPNGQWAWLPDADAMAHAFAD
VILEGWWS
>gi|1903126531 gene_9|GeneMark.hmm|321_aa|+|5420|6385 BCQP01000088.1 Actinomadura chibensis NBRC 106107 DNA, contig: ACH01S_CON0065_0001, whole genome shotgun sequence
VLVITSLEDVTADMVIAALNRRGVQVVRIDPADIDPESGPDGAATSGSGLRFAARIGGGDGGWDGTLRTASRELDLGRVR
AVYHRRPGRWRYRGLPDRIRRFAVAEARHGLAGLIAALPVPHVNPPAATARAEYKPEQLRAAADLGFAVPPTLITNDLAG
ARRFAADHAPVVYKTFRGVPSSDGETGAIWTQRVGPDELDESIAAAPHLFQAEIQNKTDARVTVVGDRVHAHLVRAPGAP
LDWRAGDWNQLTYEPVGVPEPIRQTLYRYLDLFGLVFGCFDFAVDERGRWHWIECNPSGQWGFLPDAEDIADSFAALLQA
G
>gi|1300853644 gene_2|GeneMark.hmm|316_aa|+|485|1435 KB889695.1 Streptomyces scabrisporus DSM 41855 genomic scaffold A3ICDRAFT_scaffold_48.49, whole genome shotgun sequence
MTGNPVVVVTGRDDTTADWVVEELHDRHVPVVRLDPADIGESLIMDARIGGGSTTWRGRITTPSRVLDLAGARSLYYRRP
SPYSVTYMHLDPPDALFAENEARYGLGGVLSALPGCLYVNHSARISRAEMKPEQLQTAARLGFDIPATIVTNDLAAAREF
AAGHGSIVYKPLRSPRIHAGQARTIWAQEIDPNALDESLVAMPHVLQERVDKVADLRVTMIGNRAFGVRVDCDLLDWRCA
NGTRAEYTPIPVPDDLAGRMRAYLDAYRLVFGCFDFALTASSGPVFFECNANGQWAWLPGADAMAAAFADVLQKGL
>gi|1109128058   KRV48529.1| KRV48529.1 hypothetical protein AQ490_24995 [Streptomyces vitaminophilus]
MSRTRNSVLVSAALEDQTADAVISELNGRGVPVARVDPGADFPTRCSLVARVNPVTGIHGVLETPSRRVLLDRVRSVYHR
HPTPYGAAFEHLAEQDALFATAQARHGLGGVLAALPCTQVNHPHATAAASFKTVGLAVAVRAGLTVPPTLITSDPEAARS
FAKKHGPVVYKVLRAARYRDQEDRPLTVWTTAVSPQEIDDGVAGTAHLFQARIDSIADVRITVVDGQLFAARIDSGLLDW
RTDYRCHRYRISAVPDPVASGIRAYMRELRLLYAAFDFALTASGTWLFYEANPSGQYGWIEDATGLPITRAIADLLLNGA
CA
>gi|1302235523 gene_73|GeneMark.hmm|313_aa|+|77515|78456 KB904702.1 Streptomyces vitaminophilus DSM 41686 genomic scaffold A3IGDRAFT_scaffold_6.7, whole genome shotgun sequence
VSAALEDQTADAVISELNGRGVPVARVDPGADFPTRCSLVARVNPVTGIHGVLETPSRRVLLDRVRSVYHRHPTPYGAAF
EHLAEQDALFATAQARHGLGGVLAALPCTQVNHPHATAAASFKTVGLAVAVRAGLTVPPTLITSDPEAARSFAKKHGPVV
YKVLRAARYRDQEDRPLTVWTTAVSPQEIDDGVAGTAHLFQARIDSIADVRITVVDGQLFAARIDSGLLDWRTDYRCHRY
RISAVPDPVASGIRAYMRELRLLYAAFDFALTASGTWLFYEANPSGQYGWIEDATGLPITRAIADLLLNGACA
>gi|1102295130   KPC91899.1| KPC91899.1 hypothetical protein ADL27_27250 [Streptomyces sp. NRRL F-6602]
MDGRPVLVCTEFEDATADLVIAELNRRRVPVLRFDPGRDFPAPVVLAANVGAGGWGGRLTVGERTADLSAVRALYHRRPS
PYPTGSGEQAARFAAQENRRGLGGVLGALPGCLYLSHPQAIARAEYKPAQLDAATRVGLTVPATLITNDPGEAKEFCAAQ
PTIYKPLHAAAYEVEGEPAGIWAAPVEAGEIDGAVSHSAHLFQAQVPKVADVRAVVVGERVFSARITAPPGVVDWRAEYQ
SLTYEPVACPDGIRGALVRFLAAFGLNFGAFDFAVTENGGWWFLECNPNGQWAWLEDAAGLPITTAIADLLENGASQHE
>gi|1504505700 gene_123|GeneMark.hmm|319_aa|+|138666|139625 JOGK01000009.1 Streptomyces sp. NRRL F-5639 contig9.1, whole genome shotgun sequence
MDGRPVLVCTEFEDATADLVIAELNRRRVPVLRFDPGRDFPAPVVLAANVGAGGWGGRLTVGERTADLSAVRALYHRRPS
PYPTGSGEQAARFAAQENRRGLGGVLGALPGCLYLSHPQAIARAEYKPAQLDAATRVGLTVPATLITNDPGEAKEFCAAQ
PTIYKPLHAAAYEVEGEPAGIWAAPVEAGEIDGAVSHSAHLFQAQVPKVADVRAVVVGERVFSARITAPPGVVDWRAEYQ
SLTYEPVACPDGIRGALVRFLAAFGLNFGAFDFAVTENGGWWFLECNPNGQWAWLEDAAGLPITTAIADLLENGASQHE
>gi|1504614537 gene_7|GeneMark.hmm|319_aa|+|1998|2957 JOHQ01000066.1 Streptomyces sp. NRRL F-5917 contig66.1, whole genome shotgun sequence
MDGRPVLVCTEFEDATADLVIAELNRRRVPVLRFDPGRDFPAPVVLAANVGAGGWGGRLTVGERTADLSAVRALYHRRPS
PYPTGSGEQAARFAAQENRRGLGGVLGALPGCLYLSHPQAIARAEYKPAQLDAATRVGLTVPATLITNDPGEAKEFCAAQ
PTIYKPLHAAAYEVEGEPAGIWAAPVEAGEIDGAVSHSAHLFQAQVPKVADVRAVVVGERVFSARITAPPGVVDWRAEYQ
SLTYEPVACPDGIRGALVRFLAAFGLNFGAFDFAVTENGGWWFLECNPNGQWAWLEDAAGLPITTAIADLLENGASQHE
>gi|1803193943 gene_117|GeneMark.hmm|319_aa|+|113885|114844 BBZE01000012.1 Streptomyces sp. TP-A0875 DNA, contig: scaffold00010, whole genome shotgun sequence
MDGRPVLVCTEFEDATADLVIAELNRRRVPVLRFDPGRDFPAPVVLAARAGADGWGGRLTVGERTADLSAVRALYHRRPS
PYPTGSGEQAARFAAQENRRGLGGVLGALPECLYLSHPQAIARAEYKPAQLDAATRAGLTVPATLITNDSGEAKAFCAAQ
PTIYKPLHAAAYEVEGEPAGIWAAPVEAGEIDGAVSHSAHLFQAQVPKVADVRAVVVGEQVFSARITAPPGVVDWRAEYQ
SLTYEPVACPEEIRGALARFLATFGLNFGAFDFAVTADGAWWFLECNPNGQWAWLEDAAGLPITHAIADLLENGASQHE
>gi|1504637611 gene_77|GeneMark.hmm|319_aa|-|87424|88383 JOHV01000011.1 Streptomyces sp. NRRL F-5065 contig11.1, whole genome shotgun sequence
MDGRPVLVCTEFEDATADLVIAELNRRRVPVLRFDPGRDFPAPVVLAARAGADGWGGRLTVGERTADLSAVRALYHRRPS
PYPTGSGEQAARFAAQENRRGLGGVLGALPECLYLSHPQAIARAEYKPAQLDAATRAGLTVPATLITNDSGEAKAFCAAQ
PTIYKPLHAAAYEVEGEPAGIWAAPVEAGEIDGAVSHSAHLFQAQVPKVADVRAVVVGEQVFSARITAPPGVVDWRAEYQ
SLTYEPVACPEEIRGALARFLATFGLNFGAFDFAVTADGAWWFLECNPNGQWAWLEDAAGLPITHAIADLLENGASQHE
>gi|1101658838   KOV51042.1| KOV51042.1 hypothetical protein ADL00_41530 [Streptomyces sp. AS58]
MDGRPVLVCTENEDATADLVIAELNRRRVPVLRFDPGRDFPARVVLVACSEAGGWGGQLSVGQHKADLSAVRALYHRRPS
PYPTGSSEQAARFAAQENRRGLGGVLGALPRCLYLSHPQAIAQAEYKPAQLDAATRAGLMAPATLITNGPLEAQAFCAEQ
RAIYKPLHAAAYEIEGEPAGIWAAPVEAGEIDGAVSHSAHLFQAQVPKVADVRAVVVGEQVFSARITAPPGVVDWRSAYR
SLTYEPVICPDETRGALVRFLAAFGLNFGAFDFAVTADDAWWFLECNPNGQWAWLEDAAGLPITHAIADLLENGASRHE
>gi|1300701300 gene_63|GeneMark.hmm|319_aa|-|67821|68780 BARF01000004.1 Streptomyces prunicolor NBRC 13075 DNA, contig: contig00104, whole genome shotgun sequence
MDGRPVLVCTQYEDATADLVIAELNRRRVSVLRFDPGRDFPAPAVLAARAGAGGWGGRLTVGERTADLSAVRSLYHRRPN
VYPTDSGEQSARFAAQENRRGLGGVLGALPGCLYLSHPQAIARAEYKPAQLDAATRVGLTLPATLITNDPMEAKAFCAEQ
PTIYKPLHAGAYDIEGEPAGIWAAPVEAGEIDGAVSHSAHLFQAQVPKVADVRAVVVGEQVFSALITAPPGVVDWRAEYQ
SLAYEPVACPDWIRGALVRFLADFGLSFGAFDFAVTPDGAWWFLECNPNGQWAWLEDVAGLPITSAIADLLENGASHHD
>gi|1305137011 gene_331|GeneMark.hmm|319_aa|-|390807|391766 AUKR01000002.1 Streptomyces sp. TAA040 H300DRAFT_scaffold00002.2_C, whole genome shotgun sequence
VDGRPVLVCTQDEDATADLVIAELNRRRVPVLRFDPGRDFPALSVLAARLGPGGWGGQLTVGDRAADLSAVRALYHRRPN
VYPTGSGEQAARFAAQENRRGLGGVLGALPGCLYLSHPQAIARAEYKPAQLDAAARMGLTVSATLITNDPAEAKAFCAAQ
PAVYKALHTGAYDLEGEPAGIWAAPVEAGEIDGAVSHSAHLFQARVPKVADVRAVVVGEQVFSARITAPPGVVDWRAEYQ
RLTYESVACPEEMRVTLVRFLADFGLNFGAFDFAVTADGAWWFLECNPNGQWAWLEDAAGLPVTSAIADLLENGASPHD
>gi|1203189408 gene_24|GeneMark.hmm|319_aa|-|26415|27374 AJJM01000015.1 Streptomyces somaliensis DSM 40738 contig015, whole genome shotgun sequence
MGGRPVLVCTESEDATADLVIAELNRRRVPVLRFDPGRDFPVCVVLDARIEAGGWAGRLTVGDRTADLSAVRALYHRRPS
PYPTGTGEQAARFAAQENRRGLGGVLGALPGCLYLSHPQAIARAEYKPAQLDAATRVGLTIPATLITNDPMEAKAFSGAQ
PTIYKPLHAGAYEVEGEPAGIWAAPVEAGGIDGGVSHSAHLFQAQVPKVADVRAVVVGEQVLSARITAPPGVVDWRAEYQ
NLTYEPITCPDGMGGALVRFLADFGLDFGAFDFAVTADGTWWFLECNPNGQWAWLKDAAGLPITHAIADLLENGASRHE
>gi|1806881161 gene_3|GeneMark.hmm|328_aa|-|3025|4011 LIQY01000347.1 Streptomyces pathocidini strain NRRL B-24287 B24287_contig_347, whole genome shotgun sequence
MDGRPVLVCTEYEDATADLVIAELNRRRVPVLRFDPGRDFPAPTVLAARIGAGGTSRTKSEGGLHGRLTVGERTADLSTA
RALYHRRPSPYPTGSGEQAARFAAQENRRGLGGVLGALPGCLYVSHPQAIARAEYKPAQLDAATKVGLTVPATLITNDPG
EAKAFCAEQPTIYKPLHAGAYEVGGEPAGIWAAPVEAGEVDGAVSQSAHLFQAQVPKVADVRAVVVGEQVFSARITAPPG
VVDWRAEYQSLTYEPVACPEEIHGALLRFLADFGLNFGAFDFAVTTDGGWWFLECNPNGQWAWLEDAVGLPITTAIADLL
ENGASRHE
>gi|1806668729 gene_1189|GeneMark.hmm|328_aa|+|1379438|1380424 LIQD01000002.1 Streptomyces pactum strain ACT12 scaffold2, whole genome shotgun sequence
MDGRPVLVCTEYEDATADLVIAELNRRRVPVLRFDPGRDSPAPMVLAAHIGAGGTSRTKPGGGWYGRLTVGNRTADLSAV
RALYHRRPSPYRTENGEQAARFAAQENRRGFGGVLGALPGCLYLSHPQAIARAEYKPAQLDAAARAGLIVPATLISNDPG
EAEQFCAEQATVYKPLHAGSYDVGGEPAGIWTAPVEAGQIDGAVRHSAHPFQAQVPKVADVRAVAVGEQVFSARITAPPG
VVDWRAEYQSLTYEPVACPDETRGALVRFLASFGLNFGAFDFAVTADGAWWFLECNPNGQWAWLEDSAGLPITHAVADLL
ENGASRHD
>gi|1505397569 gene_33|GeneMark.hmm|307_aa|+|24093|25013 KL585539.1 Streptomyces thermotolerans strain NRRL WC-3628 genomic scaffold P228_Doro1_scaffold63, whole genome shotgun sequence
MDERSVLICTEHEDATADLVIAELNRRRVPVLRFDPGLDFPASVSLAARIGAGGASGTQPGGGWNGHLTVGERTADLAAV
RALYHRRPSSYPTGSDEQTARFAAQENRRGLGGVLGALPACLYLSHPQAIARAEYKPAQLAAAIDVGLTVPDTLITNDPR
EAAQFCTERSAIYKPLHAGSYEVGGEPAGIWAAPVEADEIDGAVGRSAHLFQARVPKEADVRAVVVGEQVFSARITAPPG
VVDWRSEYQNLTYEPVACPKETGGALVRFLAAFELKFGAFDFAVTADGTWWFLECNPNGQWAWLEDA
>gi|1504818275 gene_42|GeneMark.hmm|328_aa|+|36768|37754 JOJI01000068.1 Streptomyces sp. NRRL WC-3773 contig68.1, whole genome shotgun sequence
MDERSVLICTEHEDATADLVIAELNRRRVPVLRFDPGLDFPASVSLAARIGAGGASGTQPGGGWNGHLTVGERTADLAAV
RALYHRRPSSYPTGSDEQTARFAAQENRRGLGGVLGALPACLYLSHPQAIARAEYKPAQLAAAIDVGLTVPDTLITNDPR
EAAQFCTERSAIYKPLHAGSYEVGGEPAGIWAAPVEADEIDGAVGRSAHLFQARVPKEADVRAVVVGEQVFSARITAPPG
VVDWRSEYQNLTYEPVACPKETGGALVRFLAAFELKFGAFDFAVTADGTWWFLECNPNGQWAWLEDAAELPITEAVADLL
ENGATPHD
>gi|1503120142 gene_84|GeneMark.hmm|280_aa|-|92796|93638 KL571081.1 Streptomyces monomycini strain NRRL B-24309 genomic scaffold P063_Doro1_scaffold34, whole genome shotgun sequence
LNRRRVPVLRFDPGRDFPASVSLAARISAGDASRRQLGGGWGGYLTVGERTADLSAVRALYHRRPSPYPTGSSEQAARFA
AQENRRGLGGVLGALPECLYLSHPQVIARAEYKPAQLAVATHVGLTVPATLITNDPQAAEQFCAERPAIYKPLHAGPYEV
GGESAGIWAAPVEAGEIDRAVSRSAHLFQARVPKEADVRAVVVGEQVFSARITAPPGVVDWRSEYQNLTYEPVAFPKETG
GALLRFLAAFGLNFGAFDFAVSADGTWWFLEFTDLLSGCS
>gi|1101454765   KOT91477.1| KOT91477.1 hypothetical protein ADK86_22675 [Streptomyces sp. NRRL F-5755]
MDGRPVLVCTEYEDATADLVITELNRRRVPVLRFDPGRDFPASVSLAARIGDGRAGRTGWSGYLTTGERTADLAAVRALY
HRRPSPYLSGNGEQSARFAAQEARRGLGGVLGALPGCLYLSHPQAIARAEYKPAQLVAAIRAGLTVPATLITNDTREAEQ
FCAERPAIYKPLHAGPYQVEGEPAGIWAAPVGVEEIDGAVSRSAHLFQARVPKEADVRAVVVGEQAFSARITAPPGVVDW
RAEYQNLIYEPVACPRETGGALKRFLATFGLNFGAFDFAVTADGTWWFLECNPNGQWAWLEDATALPITHAIADLLENGT
TPHD
>gi|1505846156 gene_16|GeneMark.hmm|189_aa|+|15532|16101 JOAR01000054.1 Streptomyces aureocirculatus strain NRRL ISP-5401 contig54.1, whole genome shotgun sequence
LAAATRVGLTVPATLITSDPTAARQFCAEQPTIYKPLHAGVYEVAGEPAGIWAAPVEPGEIDGAVSHSAHLFQARVPKTA
DVRTVVVGERAFSARITAPPGLVDWRADYLNLSYEPVTCPDGLCEALVEFLADFGLSFGAFDFAVTEDSTWWFLECNPNG
QWAWLEGAVGLPVADAIADLLENGASEHG
>gi|1504878740 gene_16|GeneMark.hmm|189_aa|+|15532|16101 JOAP01000057.1 Streptomyces aureocirculatus strain NRRL ISP-5386 contig57.1, whole genome shotgun sequence
LAAATRVGLTVPATLITSDPTAARQFCAEQPTIYKPLHAGVYEVAGEPAGIWAAPVEPGEIDGAVSHSAHLFQARVPKTA
DVRTVVVGERAFSARITAPPGLVDWRADYLNLSYEPVTCPDGLCEALVEFLADFGLSFGAFDFAVTEDSTWWFLECNPNG
QWAWLEGAVGLPVADAIADLLENGASEHG
>gi|1807008876 gene_4|GeneMark.hmm|318_aa|+|1404|2360 LIRL01000847.1 Streptomyces niveiscabiei strain NRRL B-24457 B-24457_contig_847, whole genome shotgun sequence
VDGRSVLVCTRDEDATADLVVTELNRRRVPVLRFDPGEDFPAAVVLAARAGGSGWNGRLAVGDRTADLSSVRALYHRRPN
PYPTDAEGQAHRFAAQENRRGLGGVLGALPGCLYLSHPQAIARAEYKPAQLVAAAREGLFVPATLITNDPATAKEFCAER
PTIYKPLHAGVYEIEGEPAGIWAAPVEVDEIDGAVGHSAHLFQARVPKVADVRAVVVGEQVLSARITAPPGVVDWRAEYR
SLAYEPVTCPEEVRGAMMRFLDEFGLNFGAFDFAVTGDGTWWFLECNPNGQWAWLEDAAGLPITEAIADLLENGVRRV
>gi|1015540181   CUW30103.1| CUW30103.1 hypothetical protein TUE45_04822 [Streptomyces reticuli]
MNGRPVLVATELEDATADLVIAELNRRRVPVLRFDPGQDFPANVVLSARTGPDGWGGRLTVGDRTADLASVRALYHRRPS
VYAPAGEGQAARFAAQENRRGLGGVLGALADCLYLSHPQAIARAEYKPAQLSTAIREGLTVPATLITSDPAEAKAFTAEQ
PTIYKPLHAGAYDVDGQPAGIWAAPVEAGEIDDRVSECAHLFQAQVPKTSDVRAVVIGDQVFCARITAPAGVLDWRAEYR
RLTYEPIKCPDEIRRALLRFLAGFGLRFGAFDFALTAEDEWWFLECNPNGQWAWLEHEAGLPLTAAIADLLQHGEN
>gi|1301075180 gene_327|GeneMark.hmm|317_aa|-|369644|370597 KB891995.1 Streptomyces sp. LaPpAH-108 genomic scaffold B079DRAFT_scaffold_4.5, whole genome shotgun sequence
VTSGRAVLVATEYEDATADLVIAELNRRRVPVLRFDPGQDFPAGISLTAYAEERGWSGRLTAHGRTTTLEEVRALYHRRP
SLYQGYDSQDQAQRFAAQENRRGLGGVLASLSNCLYLSHPQAIARAEYKPAQLAEAKRLGLLVPRTLVTNDPAEARAFAA
ERPTIYKPLHAGSYSVAGEPAGIWAAAVESREIDDRVSGCAHLFQERVDKSADARAVVVGGEVFCARITSPAGVVDWRAE
YQHLTYETVDCPGAVRQALLRFLAAFDLNFGAFDFALSTDGGWWFLECNPHGQWAWLEHATGLPITSAIADLLEKGE
>gi|1502780935 gene_7|GeneMark.hmm|317_aa|-|5838|6791 JAIZ01000478.1 Kitasatospora sp. MBT63 hm116_sequence_0520, whole genome shotgun sequence
VDGRPVLVATEYEDATADLVVAKLNRRRVPVLRFDPGKDLPQRVTLAARLTPGGWSGTLTAEGRTADLAQVRALYHRRPS
AYLPDTDDQAARFAAQETRRGLGGVLAALPGCLYLSQPQAIARAEYKPEQLSVAARLGLPVPETLITSDPVEAKAFTAVQ
PAIYKPLHAGSYDVDGEPAGIWAALVEPGEITDAVSRCPHLFQAQVPKIADVRAVVVGDRVFCALITAPAGVVDWRSEYR
NLTYEPVDCPEPIRAALLRFLDEFGLRFGAFDFAVTPEGEWWFLECNPNGQWAWLEAAASLPITSAIADLLENGVPE
>gi|1801355112 gene_17|GeneMark.hmm|317_aa|-|16290|17243 LFVW01000058.1 Kitasatospora sp. MY 5-36 Contig_59_, whole genome shotgun sequence
MNGHPVLVSTEHEDPTADLVIAELNRRRVPVLRLDPGKDLPGIVTLAARFGADGLTGALRVGDRAAELGKVRALYHRRPS
PHLPATEDQADRFSAHETRRGLGGVLAALPDCLYLSHPQAIARAEYKPEQLSVAARFGLPVPETLITNDPAVARSFTSGR
PTIYKPLHAAPYHVGGEPAGIWAAVVDPVDIDNQVTGCTHLFQEQVPKVFDVRAVVVGDQVFCSLIRAPEGVVDWRSAYR
YLTYEAIGCPDSVRSALLLFLSEFGLKFGAFDFAVTADGEWWFLECNPNGQWAWLEHAAQLPITTAIADLLENGESA
>gi|1504935429 gene_107|GeneMark.hmm|317_aa|+|136716|137669 JOCF01000007.1 Streptomyces sp. NRRL WC-3742 contig7.1, whole genome shotgun sequence
MDGRPVLVSTEAEDPTADLVIAELNRRRVPVLRFDPGRDFPTRATLAASITAGGWSGSLTVDGRAADLSRVRALYHRRPN
PYAPEGDHRADRFAAQENRRGLGGVLGALPGCLYLSHPQVIARAEYKPAQLAVAARLGLPVPATLITNNPTEAKLFAAAQ
PTIYKPLHAGAYHVDGEPAGIWAAPVEPGELTDAVSNCAHLLQAQVPKSGDVRAVVVGDQVFCALITGPSGVLDWRSEYG
NLTYEPVDCPAPVRAALLRFLGEFGLSFGAFDFAVTAEGEWWFLECNPNGQWAWLEHLAGLPIASAIADLLENGVSE
>gi|1701575716 gene_293|GeneMark.hmm|269_aa|+|296423|297232 BBOM01000010.1 Streptomyces sp. NBRC 109706 DNA, contig: scaffold00007, whole genome shotgun sequence
MGSDGWEGTLAFGKRRASLAEVRSLYHRRPSGYAASDDSQTARFAAAENRRGLGGVLGSLPNCLYLSHPLAIARAEYKPF
QLAVAAREGFRVPATLITNCPSEARSFIRRQRSIYKPLHAGAYQVDGEAAGVWAAEVLPEEIDDSVRNSAHLFQELVQKT
HDVRAIAIGSRIFAARIQASEGVLDWRSDYRNLSYSAIACPDDVASGIHRFLAEFGLSFGAFDFAVTADGTWWFLECNPN
GQWAWLEYSAGLPLTQAIADVLENGKVGE
>gi|1207278084 gene_207|GeneMark.hmm|323_aa|-|250944|251915 ANAS01000020.1 Nocardiopsis baichengensis YIM 90130 Scaffold9_1, whole genome shotgun sequence
LTRRGKNVLVLAERDDGEANLVGRRLSARGVETLRFDTAWFPHRARLAVELGPSGWEGTIHTPEGPIDPADIGAVYYRQP
RPFEPAAGLSEAEARFASTEARFGLGGVLASLDAHWVPGTPGQVADAEYKPLQLATAARCGLSVPPTTVTNDPAAARAFT
AEQEDGAVYKALVHKLIADSGEPRLIYTSPVAPEEIDEGVAATAHQFQADLTGKKAADARLLATRRGCAAVAIRAEHPEA
RRDFRLDYAALDYAPIEVPARVAEGCTRYLSVLGLAAGVFDFCVTDLDWFFLECGPGAQWGWLQEATGVALSDLIAEELM
ASL
>gi|1115923482   KUP95992.1| KUP95992.1 hypothetical protein AC529_14360 [Thermobifida cellulosilytica TB100]
MGEGATVLVLAPADDGEANQVTTQLTRRGVAFFRLDTAAFPTSCTVTAELGPSGWHGTVTTPEGTLDLGAVEAVLYRQPS
PFGLPAGLNPSERRFAQVEARFGLGGLLASLPARWVPGTPGRVADAEYKPLQLAAAVRCGLTPPPTLATNSPDAARSFTA
RHDGGAVYKAFMHKAVADDGSLALIYTSPVDPATVDRRVASTMHQFQANLAARKRCDVRVLANRHRHAAVAILSTDPHAR
QDFRSRYDALVYRPVDVPPQVAEGCRRYLHALDLRLGVFDFCVTDDDQWYFLECGPGAQWAWLAEEVGQAMSDLVADALL
EELS
>gi|1903129796 gene_6|GeneMark.hmm|319_aa|+|2631|3590 BCQQ01000042.1 Actinomadura formosensis NBRC 14204 DNA, contig: AF1_CON0042_0001, whole genome shotgun sequence
MSEQTVLMLAEKDDAEAVYVSNALDRRGVRGAWFDTASFPRDADASFRVREGGWSGEITTADGSLRLEDISAVYYRQPQP
FTFPDTLSEPERRFATVEARFGFGGVFMSLPVRWVSHPGRLADAEYRPLQMATAARCGFSVPMSLLTNRPDDARDFARAG
RAVYKATMHKLISEDNHVKLIYTTPVAPSAIDERVTTTLHLFQSNIPKVHDVRLIATGGEHMHAVAIHSDTEAGRQDFRA
AYDTLTYKNTSVPPDVARACHGYLRALGLGLGVFDFAVTGDGTWWFLECGPGSQWAWLQEETGAPIADAIADTLMGVDA
>gi|1405301448 gene_69|GeneMark.hmm|318_aa|+|62849|63805 AZXA01000028.1 Salinispora arenicola CNT798 B103DRAFT_scaffold_22.23_C, whole genome shotgun sequence
VGDERTVLVLTQPYDVTADYVVAELAARDVPVFRCDPGDFPQTLTLVARWGGGWHGSLRLPGRRAALHNLGCAYYRRPTA
FELPAHLSDEERRWAAREARMGLGGVLVAHPRWLNHPHDIARAEYKPAQLAAADSVGLSVPPTLITNEPAAAERFVREHG
GVVVKPLGSGVLTEAGTAKLIYTNRVRAEEIDHTVSGTAHLFQQQVDKAYEVRLTVVDEVYFAVRLDGASEAARLDWRTD
YDSLSYSVVTVPDQIREAVSRLLARLRLRFGALDLVVTPQDEWTFLEVNPNGQWAWLQDATGLPIAAAIADALTKETT
>gi|1301396222 gene_154|GeneMark.hmm|318_aa|+|146952|147908 KB896162.1 Salinispora arenicola CNS744 genomic scaffold C573DRAFT_scaffold00012.12, whole genome shotgun sequence
VGDERTVLVLTQPYDVTADYVVAELAARDVPVFRCDPGDFPQTLTLVARWGGGWHGSLRLPGRRAALHNLGCAYYRRPTA
FELPAHLSDEERRWAAREARMGLGGVLVAHPRWLNHPHDIARAEYKPAQLAAADSVGLSVPPTLITNEPAAAERFVREHG
GVVVKPLGSGVLTEAGTAKLIYTNRVRAEEIDHTVSGTAHLFQQQVDKAYEVRLTVVDEVYFAVRLDGASEAARLDWRTD
YDSLSYSVVTVPDQIREAVSRLLARLRLRFGALDLVVTPQDEWTFLEVNPNGQWAWLQDATGLPIAAAIADALTKETT
>gi|1405331015 gene_102|GeneMark.hmm|318_aa|+|96462|97418 AZXG01000019.1 Salinispora arenicola CNT800 B040DRAFT_scaffold_14.15_C, whole genome shotgun sequence
VGDERTVLVLTQPYDVTADYVVAELAARDVPVFRCDPGDFPQTLTLVARWGGGWHGSLRLPGRRAALHNLGCAYYRRPTA
FELPAHLSDEERRWAAREARMGLGGVLVAHPRWLNHPHDIARAEYKPAQLAAADSVGLSVPPTLITNEPAAAERFVREHG
GVVVKPLGSGVLTEAGTAKLIYTNRVRAEEIDHTVSGTAHLFQQQVDKAYEVRLTVVDEVYFAVRLDGASEAARLDWRTD
YDSLSYSVVTVPDQIREAVSRLLARLRLRFGALDLVVTPQDEWTFLEVNPNGQWAWLQDATGLPIAAAIADALTKETT
>gi|1301118219 gene_28|GeneMark.hmm|318_aa|-|34933|35889 KB892485.1 Salinispora pacifica CNT849 genomic scaffold B112DRAFT_scaffold00013.13, whole genome shotgun sequence
VGDERTVLVLTQPYDVTADYVVAELAARDVPVFRCDPGDFPQTLTLVARWGGGWHGSLRLPGRRAALHNLGCAYYRRPTA
FELPAHLSDEERRWAAREARMGLGGVLVAHPRWLNHPHDIARAEYKPAQLAAADSVGLSVPPTLITNEPAAAERFVREHG
GVVVKPLGSGVLTEAGTAKLIYTNRVRAEEIDHTVSGTAHLFQQQVDKAYEVRLTVVDEVYFAVRLDGASEAARLDWRTD
YDSLSYSVVTVPDQIREAVSRLLARLRLRFGALDLVVTPQDEWTFLEVNPNGQWAWLQDATGLPIAAAIADALTKETT
>gi|1305103857 gene_13|GeneMark.hmm|213_aa|+|8743|9384 AUKL01000037.1 Salinispora arenicola CNH963 H278DRAFT_scaffold00030.30_C, whole genome shotgun sequence
VLVAHPRWLNHPHDIAHAEYKPAQLAAADSVGLSVPPTLITNEPAAAERFVREHGGVVVKPLGSGVLTEAGTAKLIYTNR
VRAEEIDHTVSGTAHLFQQQVNKAYEVRLTVVDEVYFAVRLDGASEAARLDWRTDYDSLSYSVVTVPDQIREAVSRLLAR
LRLRFGALDLVVTPQDEWTFLEVNPNGQWAWLQDATGLPIAAAIADALTKETT
>gi|1301951535 gene_31|GeneMark.hmm|213_aa|-|39538|40179 KB900262.1 Salinispora arenicola CNH962 genomic scaffold F582DRAFT_scaffold00031.31, whole genome shotgun sequence
VLVAHPRWLNHPHDIAHAEYKPAQLAAADSVGLSVPPTLITNEPAAAERFVREHGGVVVKPLGSGVLTEAGTAKLIYTNR
VRAEEIDHTVSGTAHLFQQQVNKAYEVRLTVVDEVYFAVRLDGASEAARLDWRTDYDSLSYSVVTVPDQIREAVSRLLAR
LRLRFGALDLVVTPQDEWTFLEVNPNGQWAWLQDATGLPIAAAIADALTKETT
>gi|1301380144 gene_127|GeneMark.hmm|318_aa|+|124825|125781 KB895919.1 Salinispora arenicola CNS051 genomic scaffold C570DRAFT_scaffold00010.10, whole genome shotgun sequence
VGDERTVLVLTQPYDVTADYVVAELAARDVPVFRCDPGDFPQTLTLVARWGGGWHGSLRLPGRRAALHNLGCAYYRRPTA
FELPAHLSDEERRWAAREARMGLGGVLVAHPRWLNHPHDIARAEYKPAQLAAADSVGLSVPPTLITNEPAAAERFVREHG
GVVVKPLGSGVLTEAGTAKLFYTNRVRAEEIDHTVSGTAHLFQQQVDKAYEVRLTVVDEVYFAVRLDGASEAARLDWRTD
YDSLSYSVVTVPDQIREAVSRLLARLRLRFGALDLVVTPQDEWTFLEVNPNGQWAWLQDATGLPIAAAIADALTKETT
>gi|1301953787 gene_157|GeneMark.hmm|318_aa|+|153570|154526 KB900321.1 Salinispora arenicola CNR107 genomic scaffold F583DRAFT_scaffold00003.3, whole genome shotgun sequence
VGDERTVLVLTQPYDVTADYVVAELAARDVPVFRCDPGDFPQTLTLVARWGGGWHGSLRLPGRRAALHNLGCAYYRRPTA
FELPAHLSDEERRWAAREARMGLGGVLVAHPRWLNHPHDIARAEYKPAQLAAADSVGLSVPPTLITNEPAAAERFVREHG
GVVVKPLGSGVLTEAGTAKLFYTNRVRAEEIDHTVSGTAHLFQQQVDKAYEVRLTVVDEVYFAVRLDGASEAARLDWRTD
YDSLSYSVVTVPDQIREAVSRLLARLRLRFGALDLVVTPQDEWTFLEVNPNGQWAWLQDATGLPIAAAIADALTKETT
>gi|1302872713 gene_1204|GeneMark.hmm|318_aa|+|1349855|1350811 KB913036.1 Salinispora arenicola DSM 45545 strain CNS-991 genomic scaffold scaffold1, whole genome shotgun sequence
VGDERTVLVLTQPYDVTADYVVAELAARDVPVFRCDPGDFPQTLTLVARWGGGWHGSLRLPGRRAALHNLGCAYYRRPTA
FELPAHLSDEERRWAAREARMGLGGVLVAHPRWLNHPHDIARAEYKPAQLAAADSVGLSVPPTLITNEPAAAERFVREHG
GVVVKPLGSGVLTEAGTAKLIYTNRVRAEEIDHTVSGTAHLFQQQVDKAYEVRLTVVDEVYFAVRLEGASEAARLDWRTD
YDSLSYSVVTVPDQIREAVSRLLARLRLRFGALDLVVTPQDEWTFLEVNPNGQWAWLQDATGLPIAAAIADALTKETT
>gi|1405272614 gene_73|GeneMark.hmm|203_aa|+|76809|77420 KI911498.1 Salinispora arenicola CNH941 genomic scaffold B109DRAFT_scaffold_16.17, whole genome shotgun sequence
VGDERTVLVLTQPYDVTADYVVAELAARDVPVFRCDPGDFPQTLTLVARWGGGWHGSLRLPGRRAALHNLGCAYYRRPTA
FELPAHLSDEERRWAAREARMGLGGVLVAHPRWLNHPHDIARAEYKPAQLAAADSVGLSVPPTLITNEPAAAERFVREHG
GVVVKPLGSGVLTEAGTAKLIYTNRVRAEEIDHTVSGTAHLFQ
>gi|1301391519 gene_90|GeneMark.hmm|203_aa|+|92322|92933 KB896018.1 Salinispora arenicola CNP105 genomic scaffold C572DRAFT_scaffold00016.16, whole genome shotgun sequence
VGDERTVLVLTQPYDVTADYVVAELAARDVPVFRCDPGDFPQTLTLVARWGGGWHGSLRLPGRRAALHNLGCAYYRRPTA
FELPAHLSDEERRWAAREARMGLGGVLVAHPRWLNHPHDIARAEYKPAQLAAADSVGLSVPPTLITNEPAAAERFVREHG
GVVVKPLGSGVLTEAGTAKLIYTNRVRAEEIDHTVSGTAHLFQ
>gi|1405702632 gene_28|GeneMark.hmm|203_aa|-|36178|36789 KI912588.1 Salinispora arenicola CNH964 genomic scaffold B164DRAFT_scaffold_3.4, whole genome shotgun sequence
VGDERTVLVLTQPYDVTADYVVAELAARDVPVFRCDPGDFPQTLTLVARWGGGWHGSLRLPGRRAALHNLGCAYYRRPTA
FELPAHLSDEERRWAAREARMGLGGVLVAHPRWLNHPHDIARAEYKPAQLAAADSVGLSVPPTLITNEPAAAERFVREHG
GVVVKPLGSGVLTEAGTAKLIYTNRVRAEEIDHTVSGTAHLFQ
>gi|1301386061 gene_29|GeneMark.hmm|203_aa|-|36179|36790 KB896088.1 Salinispora arenicola CNP193 genomic scaffold C571DRAFT_scaffold00017.17, whole genome shotgun sequence
VGDERTVLVLTQPYDVTADYVVAELAARDVPVFRCDPGDFPQTLTLVARWGGGWHGSLRLPGRRAALHNLGCAYYRRPTA
FELPAHLSDEERRWAAREARMGLGGVLVAHPRWLNHPHDIARAEYKPAQLAAADSVGLSVPPTLITNEPAAAERFVREHG
GVVVKPLGSGVLTEAGTAKLIYTNRVRAEEIDHTVSGTAHLFQ
>gi|1301432628 gene_31|GeneMark.hmm|318_aa|-|35103|36059 KB896626.1 Salinispora arenicola CNY280 genomic scaffold C580DRAFT_scaffold00019.19, whole genome shotgun sequence
VGDERTVLVLTQPYDVTADYVVAELAARDVPVFRCDPGDFPQTLTLVARWGGGWHGSLRLPGRRAALHNLGCAYYRRPTA
FELPAHLSDEERRWAAREARMGLGGVLVAHPRWLNHPHDIARAEYKPAQLAAADSVGLSVPPTLITNEPAAAERFVREHG
GVVVKPLGSGVLTEAGTAKLIYTNRVRAEEIDHTVSGTAHLFQQQVDKAYEVRLTVVDEVYFAVRLDGAAEAARLDWRTD
YDSLSYSVVTVPDQIREAVSRLLARLRLRFGALDLVVTPQDEWTFLEVNPNGQWAWLQDATGLPIAAAIADALTKETT
>gi|1405272615 gene_74|GeneMark.hmm|113_aa|+|77424|77765 KI911498.1 Salinispora arenicola CNH941 genomic scaffold B109DRAFT_scaffold_16.17, whole genome shotgun sequence
VDKAYEVRLTVVDEVYFAVRLDGASEAARLDWRTDYDSLSYSVVTVPDQIRGAVSRLLARLRLRFGALDLVVTPQDEWTF
LEVNPNGQWAWLQDATGLPIAAAIADALTKETT
>gi|1301386060 gene_28|GeneMark.hmm|113_aa|-|35834|36175 KB896088.1 Salinispora arenicola CNP193 genomic scaffold C571DRAFT_scaffold00017.17, whole genome shotgun sequence
VDKAYEVRLTVVDEVYFAVRLDGASEAARLDWRTDYDSLSYSVVTVPDQIRGAVSRLLARLRLRFGALDLVVTPQDEWTF
LEVNPNGQWAWLQDATGLPIAAAIADALTKETT
>gi|1301767169 gene_29|GeneMark.hmm|318_aa|-|35063|36019 KB898427.1 Salinispora arenicola CNT859 genomic scaffold D462DRAFT_scaffold00031.31, whole genome shotgun sequence
VGDERTVLVLTQPYDVTADYVVAELAARDVPVFRCDPGDFPQTLTLVARWGGGWHGSLRLPGRRAALHNLGCAYYRRPTA
FELPAHLSDEERRWAAREARMGLGGVFVAHPRWLNHPHDIARAEYKPAQLAAADSVGLSVPPTLITNEPAAAERFVREHG
GVVVKPLGSGVLTEAGTAKLIYTNRVRAEEIDHTVSGTAHLFQQQVDKAYEVRLTVVDEVYFAVRLDGASEAARLDWRTD
YDSLSYSVVTVPDQIRGAVSRLLARLRLRFGALDLVVTPQDEWTFLEVNPNGQWAWLQDATGLPIAAAIADALTKETT
>gi|1405702631 gene_27|GeneMark.hmm|113_aa|-|35833|36174 KI912588.1 Salinispora arenicola CNH964 genomic scaffold B164DRAFT_scaffold_3.4, whole genome shotgun sequence
VDKAYEVRLTVVDEVYFAVRLDGASEAARLDWRTDYDSLSYSVVTVPDQIRGAVSRMLARLRLRFGALDLVVTPQDEWTF
LEVNPNGQWAWLQDATGLPIAAAIADALTKETT
>gi|1301391520 gene_91|GeneMark.hmm|113_aa|+|92937|93278 KB896018.1 Salinispora arenicola CNP105 genomic scaffold C572DRAFT_scaffold00016.16, whole genome shotgun sequence
VDKAYEVRLTVVDEVYFAVRLDGASEAARLDWRTDYDSLSYSVVTVPDQIRGAVSRMLARLRLRFGALDLVVTPQDEWTF
LEVNPNGQWAWLQDATGLPIAAAIADALTKETT
>gi|1405196738 gene_29|GeneMark.hmm|318_aa|-|35064|36020 AZWG01000023.1 Salinispora arenicola CNT850 B165DRAFT_scaffold_19.20_C, whole genome shotgun sequence
VGDERTVLVLTQPYDVTADYVVAELAARDVPVFRCDPGDFPQTLTLVARWGGGWHGSLRLPGRRAALHNLGCAYYRRPTA
FELPAHLSDEERRWAAREARMGLGGVLVAHPRWLNHPHDIARAEYKPAQLAAADSVGLSVPPTLITNEPAAAERFVREHG
GVVVKPLGSGVLTEAGTAKLIYTNRVRAEEIDHTVSGTAHLFQQQVDKAYEVRLTVVDEVYFAVRLDGASEAARLDWRTE
YDSLSYSVVTVPDQIRGAVSRLLARLRLRFGALDLVVTPQDEWTFLEVNPNGQWAWLQDATGLPIAAAIADALTKETT
>gi|1405048570 gene_29|GeneMark.hmm|318_aa|-|35064|36020 AZVD01000004.1 Salinispora arenicola CNT799 K389DRAFT_scaffold00003.3_C, whole genome shotgun sequence
VGDERTVLVLTQPYDVTADYVVAELAARDVPVFRCDPGDFPQTLTLVARWGGGWHGSLRLPGRRAALHNLGCAYYRRPTA
FELPAHLSDEERRWAAREARMGLGGVLVAHPRWLNHPHDIARAEYKPAQLAAADSVGLSVPPTLITNEPAAAERFVREHG
GVVVKPLGSGVLTEAGTAKLIYTNRVRAEEIDHTVSGTAHLFQQQVDKAYEVRLTVVDEVYFAVRLDGASEAARLDWRTE
YDSLSYSVVTVPDQIRGAVSRLLARLRLRFGALDLVVTPQDEWTFLEVNPNGQWAWLQDATGLPIAAAIADALTKETT
>gi|1405283341 gene_29|GeneMark.hmm|318_aa|-|34909|35865 AZWX01000020.1 Salinispora arenicola CNT857 B107DRAFT_scaffold_18.19_C, whole genome shotgun sequence
VGDERTVLVLTQPYDVTADYVVAELAARDVPVFRCDPGDFPQTLTLVARWGGGWHGSLRLPGRRAALHNLGCAYYRRPTA
FELPAHLSDEERRWAAREARMGLGGVLVAHPRWLNHPHDIARAEYKPAQLAAADSVGLSVPPTLITNEPAAAERFVREHG
GVVVKPLGSGVLTEAGTAKLIYTNRVRAEEIDHTVSGTAHLFQQQVDKAYEVRLTVVDEVYFAVRLDGASEAARLDWRTD
YDSLSYSVVTVPDQIRGAVSRLLARLRLRFGALDLVVTPQDEWTFLEVNPNGQWAWLQDATGLPIAAAIADALTKETT
>gi|1305146486 gene_487|GeneMark.hmm|318_aa|+|567653|568609 KE384259.1 Salinispora arenicola CNS243 genomic scaffold H302DRAFT_scaffold00001.1, whole genome shotgun sequence
VGDERTVLVLTQPYDVTADYVVAELAARDVPVFRCDPGDFPQTLTLVARWGGGWHGSLRLPGRRAALHNLGCAYYRRPTA
FELPAHLSDEERRWAAREARMGLGGVLVAHPRWLNHPHDIARAEYKPAQLAAADSVGLSVPPTLITNEPAAAERFVREHG
GVVVKPLGSGVLTEAGTAKLIYTNRVRAEEIDHTVSGTAHLFQQQVDKAYEVRLTVVDEVYFAVRLDGASEAARLDWRTD
YDSLSYSVVTVPDQIRGAVSRLLARLRLRFGALDLVVTPQDEWTFLEVNPNGQWAWLQDATGLPIAAAIADALTKETT
>gi|1502347930 gene_4|GeneMark.hmm|318_aa|-|3201|4157 JNLS01000081.1 Salinispora arenicola strain CNH996 CC96DRAFT_scaffold00075.75_C, whole genome shotgun sequence
VGDERTVLVLTQPYDVTADYVVAELAARDVPVFRCDPGDFPQTLTLVARWGGGWHGSLRLPGRRAALHNLGCAYYRRPTA
FELPAHLSDEERRWAAREARMGLGGVLVAHPRWLNHPHDIARAEYKPAQLAAADSVGLSVPPTLITNEPAAAERFVREHG
GVVVKPLGSGVLTEAGTAKLIYTNQVRAEEIDHTVSGTAHLFQQQVDKAYEVRLTVVDEVHFAVRLDGASEAARLDWRTD
YDSLSYSVVTVPDQIRGAVSRLLARLRLRFGALDLVVTPQDEWTFLEVNPNGQWAWLQDATGLPIAAAIADALTKETT
>gi|1405278113 gene_68|GeneMark.hmm|318_aa|+|63517|64473 AZWW01000022.1 Salinispora arenicola CNX891 B108DRAFT_scaffold_19.20_C, whole genome shotgun sequence
VGDERTVLVLTQPYDVTADYVVAELAARDVPVFRCDPGDFPQTLTLVARWGGGWHGSLRLPGRRAALHNLGCAYYRRPTA
FELPAHLSDEERRWAAREARMGLGGVLVAHPRWLNHPHDIARAEYKPAQLAAADSVGLSVPPTLITNEPAAAERFVREHG
GVVVKPLGSGVLTEAGTAKLIYTNRVRAEEIDHTVSGTAHLFQQQVDKAYEVRLTVVDEVYFAVRLDGASEAARLDWRTG
YDSLSYSVVTVPDHIRGAVSRLLARLRLRFGALDLVVTPQDEWTFLEVNPNGQWAWLQDATGLPIAAAIADALTKETT
>gi|1301406924 gene_101|GeneMark.hmm|318_aa|+|97622|98578 KB896330.1 Salinispora arenicola CNX814 genomic scaffold C575DRAFT_scaffold00018.18, whole genome shotgun sequence
VGDERTVLVLTQPYDVTADYVVAELAARDVPVFRCDPGDFPQTLTLVARWGGGWHGSLRLPGRRAALHNLGCAYYRRPTA
FELPAHLSDEERRWAAREARMGLGGVLVAHPRWLNHPHDIARAEYKPAQLAAADSVGLSVPPTLITNEPAAAERFVREHG
GVVVKPLGSGVLTEAGTAKLIYTNRVRAEEIDHTVSGTAHLFQQQVDKAYEVRLTVVDEVYFAVRLDGASEAARLDWRTG
YDSLSYSVVTVPDHIRGAVSRLLARLRLRFGALDLVVTPQDEWTFLEVNPNGQWAWLQDATGLPIAAAIADALTKETT
>gi|1405183411 gene_11|GeneMark.hmm|318_aa|+|7622|8578 AZWD01000043.1 Salinispora arenicola CNX482 B168DRAFT_scaffold_36.37_C, whole genome shotgun sequence
VGDERTVLVLTQPYDVTADYVVAELAARDVPVFRCDPGDFPQTLTLVARWGGGWHGSLRLPGRRAALHNLGCAYYRRPTA
FELPAHLSDEERRWAAREARMGLGGVLVAHPRWLNHPHDIARAEYKPAQLAAADSVGLSVPPTLITNEPAAAERFVREHG
GVVVKPLGSGVLTEAGTAKLIYTNRVRAEEIDHTVSGTAHLFQQQVDKAYEVRLTVVDEVYFAVRLDGASEAARLDWRTG
YDSLSYSVVTVPDHIRGAVSRLLARLRLRFGALDLVVTPQDEWTFLEVNPNGQWAWPQDATGLPIAAAIADALTKETT
[truncated: 856,042 more chars]
