# Supplementary material for: Phylogenomic analysis of the diversity of graspetides and proteins involved in their biosynthesis
Source: Biol Direct. 2022 Mar 21;17:7. doi: 10.1186/s13062-022-00320-2 (PMC8939145; doi:10.1186/s13062-022-00320-2)
Supplement: Supplementary file 12 — Additional file 12. ATP-grasp tree (newick format) [file 13062_2022_320_MOESM12_ESM.tre]

(((((((((((((((((((((((((((((((((((((((((((((((((((((((((1503739462:1e-06,1076910807:1e-06,1015394147:1e-06)0.666:0.011351,1703834070:0.012461)0.841:0.007211,(1501682971:1e-06,1301031693:1e-06):0.007741)0.282:0.000161,(1504632612:1e-06,1505240885:1e-06,1034086566:1e-06):0.015421)0.880:0.015651,1406276356:0.024051)0.892:0.016951,1503018758:0.046881)0.878:0.011261,1077958799:0.019241)0.763:0.003831,(1504263735:0.031091,1505308433:0.023051)0.876:0.007731)0.788:0.003821,(1504089914:1e-06,1101477743:1e-06,1101340883:1e-06):0.023401)0.720:0.004761,1018236323:0.039121)0.088:0.008501,(1206003173:0.003831,1017792537:0.000151)0.988:0.030091)0.884:0.019141,((((1806972050:1e-06,1806842791:1e-06):0.015571,(1806854255:0.000141,1806787426:0.003861)0.936:0.007751)0.076:0.000151,(1806779365:0.005251,1806977863:0.003301)0.963:0.022561)0.716:0.014921,(1607301209:1e-06,1112386795:1e-06):0.024371)0.967:0.031261)0.966:0.035351,(((((1505391653:1e-06,1505409097:1e-06,1503920610:1e-06):0.020401,((1100291537:0.021831,1041450794:0.001461)0.429:0.010761,1201853802:0.026671)0.944:0.021081)0.746:0.002631,1018230097:0.023961)0.747:0.004811,((((1087591090:1e-06,1505854640:1e-06):0.015551,1503632254:0.015391)0.468:0.000151,(1504775490:0.023481,1504894919:0.003831)0.856:0.011721)0.766:0.013511,1101687636:0.029521)0.677:0.015711)0.882:0.017291,(1075258775:0.003851,1503370820:0.011971)0.956:0.025451)0.563:0.011571)0.979:0.034331,((((((((1115589556:0.003801,1115638259:0.003791)0.755:0.003801,1106763342:0.007571)0.856:0.010511,1506985742:0.025201)0.484:0.006321,1017586594:0.022331)0.876:0.011121,(1802886775:0.023281,1302722513:0.015411)0.863:0.010161)0.730:0.005161,(1505377556:1e-06,1115550335:1e-06):0.024161)0.918:0.020551,((1115651593:1e-06,1115571896:1e-06):0.008201,(1504534154:0.003811,1302740498:0.003801)0.778:0.003191)0.991:0.034271)0.993:0.046071,(((1100380404:1e-06,1115685891:1e-06,1503312188:1e-06):0.054711,1101583649:0.050241)0.976:0.044381,1504019161:0.073021)0.876:0.011631)0.882:0.016481)0.848:0.014601,((((((1503456992:0.009721,1503247515:0.038161)0.859:0.009851,1300699650:0.010941)0.748:0.005271,(1503380444:0.042931,1301600172:0.031391)0.909:0.017751)0.997:0.070231,((1505008668:0.000151,1505127563:0.003801)0.999:0.088891,1507149407:0.064611)0.831:0.028571)0.914:0.018521,(1089361767:0.063321,1115605922:0.068701)0.893:0.025201)0.347:0.004711,(((1040988923:0.100611,1504994168:0.040471)0.885:0.034131,1015364780:0.073081)0.835:0.013071,1115703470:0.085091)0.807:0.020281)0.724:0.004981)0.875:0.013351,(((((((((((((1505489343:1e-06,1505806990:1e-06,1101531032:1e-06,1505204084:1e-06,1504589569:1e-06,1806696703:1e-06,1101445129:1e-06,1101525163:1e-06):0.000141,1505532775:0.000161)0.875:0.007751,1505221452:0.023191)0.880:0.010011,((((1018222065:1e-06,1089370541:1e-06,1009897452:1e-06):0.000141,1040194953:0.003811)0.890:0.007671,(1022049249:0.000141,1503908588:0.003841)0.385:0.000161)0.467:0.003841,((1902724971:0.003871,1503964161:0.003821)0.770:0.003771,1505029181:0.019371)0.777:0.003891)0.872:0.009231)0.353:0.003861,((1024196753:0.003871,1102323705:0.000151)0.988:0.019431,1010754067:0.000151)0.784:0.005311)0.194:0.006791,(1505166739:0.000141,1303593948:0.011321)0.995:0.040431)0.793:0.017101,1806671311:0.004281)0.845:0.015421,(((1701511022:1e-06,1203281030:1e-06,1504950605:1e-06):0.000141,1505609446:0.000151)0.956:0.022411,1079274836:0.033991)0.860:0.016311)0.654:0.013371,1014071352:0.045881)0.846:0.018741,(1803190887:1e-06,1504638686:1e-06):0.166331)0.957:0.041751,((1502069606:1e-06,1013208401:1e-06):0.007891,1012040350:0.003681)1.000:0.080961)0.957:0.042401,(((((((((1100371103:1e-06,1095971420:1e-06):0.000141,1100369845:0.000131)0.895:0.014421,1503293226:0.016101)0.882:0.024201,1115675100:0.044851)0.971:0.034061,1115437226:0.055781)0.761:0.014331,(1201845664:0.048931,1505600173:0.105331)0.719:0.018731)0.266:0.011201,1033058072:0.008271)0.862:0.017251,(1505729454:1e-06,1504466116:1e-06):0.036551)0.877:0.019931,(((1115481634:1e-06,1115485325:1e-06):0.059781,1806698019:0.045571)0.983:0.063191,1023097908:0.132001)0.514:0.022671)0.932:0.026001)0.493:0.013901,(1034582084:0.018581,1503029271:0.014031)1.000:0.101481)0.806:0.013331)0.949:0.023191,(((1062508050:0.003631,1301094181:0.000161)1.000:0.095431,(1504764284:0.085991,1404122696:0.108381)0.344:0.016941)0.907:0.027281,(1504326229:0.068261,1302793904:0.089081)0.306:0.014341)0.977:0.030781)0.862:0.008931,(((((1114908851:0.003751,1097587632:0.000141)0.834:0.003781,1202533308:0.000151)0.886:0.013091,1807001327:0.025501)0.999:0.069281,(1504790333:0.053941,1101652539:0.076751)0.920:0.029941)0.591:0.013491,(1115625740:0.054371,1010554241:0.092951)0.555:0.010051)0.891:0.019831)0.882:0.024671,(((((1102826109:0.003831,1302734784:0.003771)0.921:0.011331,(1106918892:0.000141,1801409990:0.022931)0.298:0.003841)0.953:0.024001,1107494088:0.029791)0.660:0.021131,((1806921103:1e-06,1115657427:1e-06):0.015221,1115692617:0.000151)0.922:0.022271)0.956:0.037561,1504647920:0.048851)0.997:0.053041)0.952:0.031471,((((((((((((1101510216:1e-06,1504740703:1e-06):0.018581,1101669459:0.069201)0.413:0.003861,(1095370238:0.000161,1015536250:0.003761)0.987:0.028241)0.747:0.008451,((1504202973:0.008121,1505021303:0.007101)0.772:0.005931,1504258702:0.079721)0.970:0.023261)0.865:0.013221,1505449574:0.005811)0.780:0.004461,((1014961891:1e-06,1005777091:1e-06,1007373430:1e-06):0.000141,1115599142:0.003771)0.935:0.014221)0.669:0.002251,(1505273564:1e-06,1505321173:1e-06,1100428606:1e-06,1503928527:1e-06,1503643036:1e-06,1505811441:1e-06,1095981714:1e-06,1503428615:1e-06,1504803481:1e-06,1101680415:1e-06,1504981866:1e-06):0.000151)0.943:0.015671,(((((1115559337:0.036981,1902861984:0.017121)0.833:0.011071,1505568094:0.043411)0.494:0.007681,1115670595:0.042701)0.802:0.015621,(1084944272:1e-06,1083569921:1e-06,1084932965:1e-06):0.053111)0.697:0.008501,(((1505616666:1e-06,1505731861:1e-06):0.030311,(1093532194:0.011511,1806962744:0.007681)0.957:0.020001)0.424:0.008701,(1115585532:0.056241,1048818847:0.032101)0.803:0.015291)0.870:0.011191)0.624:0.004741)0.809:0.010501,(1089882337:0.047541,1504082410:0.020091)1.000:0.098701)0.428:0.013931,((1504666878:0.035521,1505860511:0.040391)1.000:0.096011,(1008062494:0.045791,1301073419:0.129381)0.424:0.008231)0.863:0.017511)0.957:0.036901,1091421718:0.057601)0.953:0.042401,1089599016:0.067381)0.942:0.030601)0.909:0.017341,((((1806823125:0.103931,1806939108:0.064381)0.938:0.051791,1503545382:0.061711)0.919:0.039331,(1701300791:1e-06,1508048049:1e-06):0.075671)0.868:0.023481,(((1032945970:1e-06,1114927194:1e-06):0.039111,1101662624:0.054091)0.598:0.031401,1806902384:0.083521)0.997:0.080781)0.848:0.018061)0.565:0.019811,((((((((1903051669:1e-06,1904926265:1e-06,1701936467:1e-06,1903042681:1e-06,1079241618:1e-06,1903060346:1e-06,1905214039:1e-06):0.000151,1903030209:0.003761)0.795:0.003761,(1003399818:1e-06,1903019560:1e-06):0.007631)0.889:0.008621,1114922565:0.002821)0.998:0.047501,(1903089556:1e-06,1701894932:1e-06,1903104035:1e-06):0.034841)0.400:0.011761,((1302717028:1e-06,1033940527:1e-06):0.014411,(1097599603:1e-06,1702096973:1e-06):0.002061)0.965:0.025131)0.874:0.011621,(((1806871912:0.016321,1806997136:0.000151)0.687:0.002531,1806936133:0.012721)0.985:0.049711,1031757700:0.094301)0.213:0.024451)0.693:0.006181,((1903080846:1e-06,1700915606:1e-06):0.015301,1508362361:0.019111)0.851:0.014151)0.998:0.077831)0.433:0.015361,((1085266114:0.060271,1115265752:0.090481)0.980:0.047901,1504387032:0.133501)0.911:0.029451)0.958:0.058791,(1505788474:1e-06,1504619406:1e-06,1503466656:1e-06,1503832148:1e-06):0.125431)0.996:0.166281,(((((((((((((((((((1115483754:1e-06,1115478816:1e-06):0.027911,1806700616:0.012211)0.997:0.054171,(1505595434:0.028181,1115672837:0.042191)0.610:0.014021)0.134:0.008441,(1504464505:1e-06,1505725896:1e-06):0.058011)0.802:0.008531,(((1100368476:1e-06,1095975535:1e-06,1100376809:1e-06):0.013181,1503293731:0.020201)0.986:0.035371,1201847919:0.054471)0.738:0.007141)0.763:0.004431,1115433195:0.044111)0.882:0.015451,(1034582289:0.016811,1503026306:0.032011)1.000:0.095301)0.642:0.018951,(1115569901:0.003791,1033065499:0.015771)0.995:0.053131)0.146:0.014071,(((((1503920848:1e-06,1505411342:1e-06,1505390341:1e-06):0.038801,1504893707:0.063601)1.000:0.124481,1503546607:0.026511)0.926:0.033481,1806876841:0.102631)0.884:0.020701,1305168472:0.075921)0.374:0.025011)0.822:0.018571,(1102854828:0.092451,1101582845:0.113571)0.146:0.019271)0.966:0.034101,((1701305403:1e-06,1508047967:1e-06):0.061111,(1806720382:0.070331,1115265682:0.081281)0.480:0.022991)0.904:0.031951)0.912:0.038711,((1305166918:0.041731,1505751096:0.070671)0.893:0.029461,1903071361:0.057381)0.977:0.063201)0.999:0.126451,((1300662280:1e-06,1301743506:1e-06):0.000151,1405310747:0.003811)1.000:0.165921)0.793:0.046561,(1305910544:0.129671,1503374938:0.127861)0.738:0.041741)0.313:0.039081,(1402540460:0.123161,1114891365:0.124781)1.000:0.164261)0.915:0.050471,(((1200023546:1e-06,1019046359:1e-06,1017565966:1e-06):0.117721,1029771807:0.087971)0.934:0.051601,((1017572108:1e-06,1014214094:1e-06):0.095881,1301678087:0.152781)0.997:0.109621)0.981:0.076781)0.583:0.011391,1048810276:0.218331)0.491:0.013471,(((((((1904776736:1e-06,1903287353:1e-06):0.000141,1505283748:0.003851)0.207:0.003821,(1903301819:1e-06,1903292663:1e-06):0.003881)1.000:0.102671,(1115475276:0.022941,1003761064:0.017421)0.607:0.010421)0.883:0.015251,((1059625738:0.011471,1041894433:0.007471)1.000:0.000141,1086856487:0.011521)0.901:0.012061)0.769:0.008591,1089132321:0.019091)1.000:0.135681,(1806708070:0.042011,1018211851:0.036991)0.997:0.108941)0.999:0.122651)0.994:0.101231,((((((1086666136:1e-06,1503079355:1e-06):0.094911,(1012161399:0.003731,1102309108:0.003651)0.970:0.038551)0.935:0.033221,1503754726:0.038871)0.965:0.053981,(1504488561:0.004111,1504755262:0.014701)0.999:0.112041)0.741:0.049681,(((1100402793:1e-06,1503089785:1e-06):0.000141,1504564100:0.007341)0.996:0.073621,((1301499808:0.031941,1085726401:0.025641)0.934:0.032611,1028170481:0.084571)0.847:0.024981)0.929:0.040151)1.000:0.188271,1301090097:0.170931)0.945:0.060941)0.867:0.066471)0.993:0.204471,((((((((((((1017809806:1e-06,1007553383:1e-06):0.000141,1504685840:0.003641)0.000:0.000151,1029968873:0.007671)0.843:0.003611,1016475417:0.007291)0.000:0.000141,1301744865:0.003601)0.000:0.000141,((1205068390:0.003621,1503765540:0.000141)0.847:0.003641,1300959485:0.003601)0.000:0.000141)0.023:0.000151,(1115461627:1e-06,1505801506:1e-06,1075490949:1e-06):0.000141)0.000:0.000151,((1505255231:1e-06,1504106804:1e-06):0.000161,(1102292196:0.000161,1504516400:0.009741)0.445:0.004861)0.801:0.003621)0.927:0.010941,(((1604493884:1e-06,1048648971:1e-06):0.000141,1200928094:0.007511)0.914:0.003611,1048661883:0.000141)0.989:0.022221)0.862:0.007301,(1504528507:0.003671,1604827806:0.000161)0.889:0.007311)0.114:0.003611,1092576224:0.000151)0.999:0.298131,1503941550:0.538781)0.990:0.221931)0.994:0.231061,(((1300854091:0.318611,1300853419:0.168771)0.987:0.196031,1300848039:0.301721)0.973:0.282941,1502766248:0.915521)0.991:0.354021)0.763:0.115981,1503921954:0.893351)0.806:0.133601,((1006195033:1e-06,1503602890:1e-06):0.724971,(1504059814:0.596961,1302476666:0.465491)0.999:0.421381)0.533:0.089841)0.957:0.148021,(((((((1504304731:1e-06,1115252108:1e-06,1100435774:1e-06,1076790724:1e-06,1032968308:1e-06,1504242010:1e-06,1504915446:1e-06,1504288783:1e-06,1504064105:1e-06,1505098180:1e-06,1504961443:1e-06,1505115087:1e-06,1503672530:1e-06,1503733521:1e-06,1504930761:1e-06,1503559402:1e-06,1503516322:1e-06,1503894677:1e-06,1504295838:1e-06,1504967258:1e-06,1505141108:1e-06,1504271436:1e-06,1504280768:1e-06):0.000151,(1101354670:1e-06,1101458445:1e-06,1101383299:1e-06,1101368234:1e-06,1101346764:1e-06,1101380744:1e-06):0.003911)0.797:0.014441,((1505336130:1e-06,1504218563:1e-06):0.011081,1503773828:0.003681)0.952:0.034761)0.981:0.106131,1503119060:0.108391)1.000:0.426461,((((((1505402349:0.000141,1504819427:0.000161)0.795:0.000151,1504818960:0.000141)0.905:0.040691,1504815664:0.030561)0.875:0.050411,1503902485:0.032121)1.000:0.333461,1505250957:0.364141)0.776:0.067521,1505239605:0.294191)0.981:0.138101)0.853:0.074781,1204345613:0.512671)0.502:0.070301,(((1505145430:1e-06,1503651024:1e-06):0.088781,(1097597982:0.017021,1504486206:0.018231)0.969:0.029881)0.843:0.022531,(1107188965:1e-06,1106887724:1e-06):0.003121)1.000:0.746481)1.000:0.332071)0.973:0.114001,(((((((((1086850046:0.078591,1059625578:0.048911)0.117:0.010651,1505290725:0.092661)0.280:0.015441,(1003763240:0.053891,1003489204:0.109451)0.145:0.023861)0.971:0.063661,1806706870:0.107521)0.991:0.109621,1115272916:0.233941)0.961:0.068961,((1302329084:0.104761,1806849999:0.134301)0.963:0.060951,(1505248328:0.165761,1503975703:0.177431)0.732:0.016121)0.998:0.138641)0.608:0.046531,((((1504611175:1e-06,1504506845:1e-06):0.147311,1205068717:0.228071)1.000:0.254651,(1302235330:0.003601,1109130013:0.000141)1.000:0.231181)0.225:0.033841,(1505469890:0.207281,1205061473:0.355771)0.640:0.073941)0.845:0.084141)1.000:0.252811,((1300710764:0.417211,1503115352:0.395421)0.044:0.082651,1081240559:0.318381)0.999:0.232781)0.914:0.063451,(((1207285169:0.010561,1502830566:0.010301)0.892:0.021801,1006673708:0.021351)0.999:0.227711,(1207202782:0.237031,1101519191:0.170961)0.229:0.066221)1.000:0.326471)0.856:0.052541)0.802:0.032701,1503116043:0.566221)0.764:0.019621,((((((((1301958726:1e-06,1301395099:1e-06,1301416300:1e-06,1301457378:1e-06,1305108837:1e-06,1301121173:1e-06,1001830610:1e-06):0.000141,((1305148495:1e-06,1301420006:1e-06,1302310777:1e-06):0.000141,1405181609:0.013921)0.817:0.003491)0.856:0.007091,(1405702966:0.000141,1301393247:0.000141)0.923:0.010421)0.901:0.015321,(1301947450:0.000141,1301413339:0.007721)1.000:0.165261)0.909:0.020531,((1405344193:0.003081,1203244197:0.033701)0.000:0.000371,1405206745:0.003401)0.961:0.021861)0.868:0.025361,(1405274498:1e-06,1405272021:1e-06,1301387417:1e-06,1301385807:1e-06):0.023131)0.693:0.004471,(((((((1405169851:0.001881,1203253030:0.000141)0.372:0.001271,1405246013:0.000141)0.118:0.000361,((1203246459:1e-06,1405179671:1e-06):0.000141,1405240900:0.003421)0.939:0.010451)0.950:0.013941,(((1302814028:1e-06,1301313809:1e-06):0.024821,1301444025:0.010341)0.855:0.000141,(1405255427:0.003441,1301327297:0.013941)0.889:0.006991)0.812:0.006961)0.805:0.000141,1405173105:0.010531)0.916:0.003391,((((1301319735:0.039391,1405250966:0.017461)0.417:0.002381,1301296900:0.004611)0.534:0.007091,1402760052:0.027991)0.753:0.004141,((1301304438:0.010361,1305155728:0.024551)0.758:0.003431,1301986645:0.035581)0.780:0.003471)1.000:0.000151)0.590:0.013201,1301953629:0.045071)0.879:0.021571)1.000:0.419461,(((((((((1405197228:1e-06,1301114655:1e-06,1405300885:1e-06,1405050762:1e-06,1405332467:1e-06,1405194930:1e-06):0.017521,((1402636021:1e-06,1405291286:1e-06,1301427674:1e-06):0.006921,(1301423591:0.003481,1301416054:0.000141)0.000:0.000111)0.787:0.003471)0.765:0.003471,1405278539:0.003461)0.923:0.010391,((1301961301:1e-06,1301380838:1e-06,1302311882:1e-06):0.000151,(1405704986:1e-06,1301390835:1e-06):0.058231)0.438:0.003521)0.950:0.017081,(1301408161:0.000151,1405193067:0.007021)0.946:0.019521)0.989:0.037081,1301398560:0.009061)0.529:0.015391,((1405285918:0.006211,1301763049:0.000141)0.881:0.015841,1405283732:0.000141)0.766:0.013431)0.864:0.017841,((1301944877:1e-06,1301412683:1e-06):0.030881,1405209125:0.024121)0.981:0.031931)0.608:0.002191,((((1405704985:1e-06,1301390834:1e-06):0.000161,(1301387751:1e-06,1405275351:1e-06):0.000141)0.983:0.032241,((1301951422:1e-06,1305103568:1e-06):0.000141,1502346047:0.003471)0.985:0.032851)0.924:0.022231,((1301318599:1e-06,1301323522:1e-06):0.038981,1405254545:0.038371)0.829:0.022921)0.563:0.016031)1.000:0.417101)0.920:0.115501)0.431:0.039361,((((((((((((((((((((1505118004:1e-06,1503674368:1e-06,1504971111:1e-06,1504960869:1e-06,1503898204:1e-06,1504291094:1e-06,1504933504:1e-06,1505101121:1e-06,1115256379:1e-06,1504244421:1e-06,1503518984:1e-06,1504067211:1e-06,1032973073:1e-06,1505143695:1e-06,1100439173:1e-06,1076800180:1e-06,1504918033:1e-06,1503733091:1e-06,1076790920:1e-06,1504274967:1e-06,1504283212:1e-06,1504298530:1e-06,1503562286:1e-06,1504306035:1e-06):0.000141,((1101373117:1e-06,1101465153:1e-06,1101381963:1e-06,1101389569:1e-06,1101358672:1e-06,1101352377:1e-06):0.003781,1076804566:0.007491)0.000:0.000151)0.782:0.003771,((1503777990:0.000151,1101437529:0.003801)0.956:0.011431,1503420026:0.007561)0.788:0.003741)0.856:0.007471,1101451160:0.023061)0.897:0.000781,(1504925322:0.011291,1503907351:0.000151)0.814:0.003161)0.866:0.013051,1505340100:0.013611)0.901:0.057421,1804827663:0.128251)0.974:0.103001,(((((((1605672537:1e-06,1806766724:1e-06,1505883270:1e-06,1503424550:1e-06,1806896409:1e-06,1505044062:1e-06):0.000141,1041018158:0.011351)0.702:0.000141,((1504509530:1e-06,1504613696:1e-06):0.000141,1102294227:0.000141)0.293:0.000141)0.840:0.007211,1806889749:0.003721)0.997:0.092331,1701787550:0.111761)0.969:0.061991,((1106908462:1e-06,1107228146:1e-06):0.099561,(1503874813:0.092031,1405494279:0.053971)0.346:0.018831)0.924:0.039801)0.501:0.021681,((1100399192:0.007281,1503945639:0.014541)0.976:0.055911,1087601340:0.070951)1.000:0.129931)0.835:0.030551)0.781:0.013311,(((((((((1087589887:0.000161,1505851430:0.000141)0.999:0.077191,1041449939:0.044191)0.990:0.058161,((1504646459:1e-06,1804805189:1e-06):0.104081,1806981521:0.123891)0.774:0.020851)0.884:0.020921,1083568352:0.080561)0.515:0.013631,1903072768:0.074411)0.815:0.026131,(1302795570:1e-06,1018887486:1e-06):0.127221)0.958:0.056011,1106917300:0.172031)0.998:0.109511,((((((1005777066:1e-06,1007373405:1e-06):0.014101,1115599119:0.011891)0.584:0.011071,1014961868:0.012801)0.948:0.042541,1015535460:0.086131)0.996:0.093621,1806722679:0.062511)0.143:0.020081,((1505388980:1e-06,1505412482:1e-06):0.029881,1018226013:0.031181)0.994:0.056271)0.968:0.047561)0.913:0.030031,(((((1301067920:0.068931,1011198105:0.050771)0.933:0.036271,(1505847021:1e-06,1504879506:1e-06):0.150771)0.928:0.043781,(1086853655:0.107871,1003489290:0.098211)0.865:0.032501)0.791:0.012901,((1017557278:1e-06,1007786558:1e-06):0.109101,1601852639:0.144441)0.908:0.026681)0.290:0.006641,((1806860186:0.039951,1505169198:0.061831)0.620:0.016841,1085265375:0.049131)0.994:0.062391)0.829:0.020821)0.731:0.006171)0.994:0.091691,((((((((((((1605672015:1e-06,1806764538:1e-06,1806894480:1e-06,1505881708:1e-06,1503422840:1e-06):0.000141,1806890018:0.007461)0.967:0.005641,(1505044802:0.004131,1041021179:0.006521)0.847:0.102281)0.361:0.001801,(1102300907:1e-06,1504610049:1e-06):0.000141)0.613:0.007591,1504505136:0.000161)1.000:0.086901,1903288249:0.033541)0.993:0.064181,1114717132:0.081971)0.883:0.030871,(1505180144:0.033011,1305121133:0.013311)1.000:0.097451)0.986:0.048061,1504448861:0.105541)0.828:0.009151,(((1033061918:0.022441,1023103455:0.033881)0.805:0.008511,1503286369:0.059351)0.205:0.010221,1115559892:0.046311)1.000:0.119521)0.845:0.019221,1034060346:0.080141)0.995:0.111171,1504401531:0.372241)0.825:0.047171)0.973:0.087651,((1121192367:1e-06,1121197208:1e-06):0.000141,1121201609:0.004141)1.000:0.202571)0.967:0.082771,((1121195549:1e-06,1121190486:1e-06,1121198739:1e-06):0.295941,1301145676:0.350711)0.160:0.040421)0.628:0.037431,((1903140678:0.269841,1903249450:0.113701)0.898:0.048501,1903132264:0.204781)1.000:0.168451)0.846:0.045081,1301145627:0.461981)0.435:0.041471,((((((((((((((((1000445797:1e-06,1508052557:1e-06,1701308524:1e-06,1115633127:1e-06):0.077861,(1025605878:0.024601,1505021673:0.031911)0.991:0.066761)0.497:0.023301,((1803193791:1e-06,1504636337:1e-06):0.125271,(1102321992:0.003561,1024197667:0.000161)1.000:0.147051)0.917:0.038631)0.987:0.053961,1505079663:0.091201)0.282:0.018841,(1503395261:0.232331,1504403383:0.098051)0.756:0.019411)0.929:0.040201,1503008735:0.163031)0.920:0.032771,((((1503362804:0.098491,1034581230:0.071001)0.766:0.025881,1305136979:0.081151)0.175:0.005661,(1505846774:1e-06,1504879269:1e-06):0.183781)0.439:0.011371,(1305130699:0.052681,1806869863:0.056131)0.981:0.052141)0.999:0.082791)0.782:0.013291,((1504496195:0.038491,1504761799:0.039021)0.999:0.076571,1305907489:0.061241)0.615:0.017051)0.766:0.021651,1503395260:0.305941)0.486:0.008951,(((((((1505257324:0.011021,1504516116:0.000141)0.945:0.011151,1300959719:0.003671)0.771:0.003691,(1029968807:1e-06,1504685873:1e-06):0.000161)0.863:0.003701,((1115461496:0.003661,1505801525:0.000161)0.942:0.014761,1504107441:0.000141)0.957:0.000161)0.780:0.000321,(1604827820:0.003691,1504528190:0.007451)0.852:0.010821)1.000:0.152711,((((1200655558:1e-06,1200662514:1e-06):0.000151,1018187784:0.014391)0.975:0.049071,1017562019:0.120271)0.812:0.046871,1017565038:0.105351)1.000:0.188591)0.914:0.069551,1018204118:0.255391)0.795:0.049891)0.906:0.028481,((1059622512:0.056031,1806709565:0.064321)0.431:0.025551,1115471396:0.049401)1.000:0.122511)0.787:0.021391,1505015171:0.182931)0.994:0.091081,(((((((1504505976:1e-06,1505044922:1e-06,1504609266:1e-06):0.057741,1203596436:0.086011)0.970:0.043511,((1503082343:1e-06,1086664923:1e-06):0.033301,1605294015:0.034661)0.943:0.025441)0.998:0.063721,1031757101:0.057131)0.361:0.022651,1075260150:0.099481)0.925:0.056561,1503286797:0.141611)0.999:0.113291,(1504203441:0.137631,1502191994:0.141871)0.499:0.040121)0.572:0.036181)0.955:0.101271,1088209694:0.386911)0.998:0.179881,1301232128:0.575561)0.275:0.074231,(((1505875434:0.098371,1503193388:0.123691)0.999:0.174761,1904726360:0.195431)0.996:0.188251,1121198318:0.558861)0.915:0.076131)0.674:0.031111)0.765:0.051061,((((((((((((((((1005618370:1e-06,1005677847:1e-06):0.127781,(1003757959:0.098791,1018211223:0.077161)0.915:0.058551)0.235:0.024171,1114722146:0.166661)0.830:0.030331,1806863041:0.078521)0.901:0.045151,1011341643:0.208911)0.877:0.059971,(((1102298042:0.006081,1504510222:0.005811)0.994:0.102991,(1505244497:0.003701,1505193435:0.007121)0.968:0.054951)0.999:0.127281,(1204344881:0.007271,1305111822:0.000151)1.000:0.189301)0.930:0.059751)0.990:0.098181,(1303596996:0.175581,1031762482:0.123891)0.982:0.090101)0.913:0.044251,1807003769:0.308871)0.825:0.033231,(((1505394334:1e-06,1504818701:1e-06):0.028621,1503121624:0.059511)0.951:0.061241,1503768659:0.054811)1.000:0.193491)0.658:0.028011,((((((((((1505280783:1e-06,1503926497:1e-06,1503644822:1e-06,1100432352:1e-06,1095989459:1e-06,1504808644:1e-06,1503435124:1e-06,1504987836:1e-06):0.041361,1018224958:0.038761)0.732:0.009461,1505237610:0.050391)0.212:0.004561,1505021664:0.042731)0.380:0.005801,1101511594:0.065571)0.889:0.035101,((1508046481:1e-06,1701300625:1e-06):0.008761,1000440027:0.000151)0.999:0.227151)0.797:0.021081,1504078171:0.132221)0.822:0.015021,1048815559:0.101411)0.878:0.031921,1300694787:0.109481)0.998:0.160921,1405224095:0.277411)0.876:0.052781)0.789:0.046411,1088948345:0.306481)0.642:0.065291,1801123077:0.606141)0.883:0.067801,((((((((((1006192917:1e-06,1503602201:1e-06):0.021591,1504497495:0.258991)0.868:0.014631,(1301676592:0.040431,1505077070:0.040891)0.723:0.006231)0.997:0.058311,(1205061130:0.137851,1011342570:0.109181)0.906:0.023971)0.949:0.034121,((1301514777:1e-06,1301049005:1e-06):0.216101,1504402618:0.189111)0.779:0.030101)0.935:0.037571,((((1007554250:1e-06,1017808906:1e-06):0.003671,1505255990:0.000151)0.974:0.045041,(1092573320:0.041341,1607610151:0.067441)0.933:0.035101)0.999:0.122161,(1502349062:0.071151,1301824353:0.088841)0.995:0.132051)0.947:0.050201)0.322:0.026261,((1503602817:0.000141,1006192052:0.004851)0.998:0.086511,1502783669:0.042841)1.000:0.162441)0.728:0.022861,((((((((1505468700:0.003541,1505413742:0.003571)0.987:0.048511,1502767748:0.057221)0.996:0.075031,1101593467:0.091651)0.826:0.024491,1801354773:0.098921)0.870:0.016471,1504596419:0.075561)0.936:0.035371,1088347106:0.076801)0.999:0.102361,(1503575390:0.133721,1504935148:0.106821)0.759:0.035911)0.168:0.030131,1801349916:0.158551)0.780:0.022181)0.574:0.054381,1503688733:0.370001)0.335:0.044301,((((1503922044:1e-06,1505387749:1e-06):0.003541,1505409512:0.000151)0.874:0.014781,1077958561:0.045251)0.995:0.094161,1601858941:0.123171)0.829:0.064881)1.000:0.401271)0.257:0.041971,(((((1101709904:1e-06,1101703801:1e-06):0.175951,(1202538442:0.188481,1503938485:0.083211)0.983:0.086401)0.999:0.190891,1301067086:0.278711)0.948:0.106201,(((1903091984:1e-06,1701893183:1e-06):0.003711,1903107731:0.000161)0.985:0.092251,1031757304:0.119341)1.000:0.329981)0.981:0.104681,1207201962:0.390461)0.123:0.027681)0.941:0.063931,1503189920:0.492841)0.934:0.082701,((((((((((((((1102849332:0.093301,1085020199:0.196571)0.970:0.055481,1003485925:0.121011)0.320:0.008341,(1405222648:0.180741,1031763471:0.069151)0.908:0.033991)0.756:0.007411,1301029324:0.073101)0.390:0.004151,((1097662530:1e-06,1075606249:1e-06):0.045541,1806899660:0.026671)0.996:0.055351)0.864:0.016881,(((1806937248:0.112161,1302797699:0.063581)0.847:0.025671,1092572218:0.140891)0.823:0.017071,((1034589609:0.081661,1503950372:0.092061)0.058:0.018861,1115474068:0.107461)0.744:0.006771)0.993:0.070531)0.358:0.040421,((1302235595:1e-06,1109127369:1e-06):0.215091,(1701789180:0.107521,1085091313:0.222321)0.769:0.024831)0.887:0.039341)0.247:0.023701,(((((1022051419:0.003611,1503910795:0.000141)0.993:0.087741,1503962052:0.106001)0.999:0.108161,1504827434:0.229361)0.430:0.021921,(((1504771959:0.136281,1503628285:0.136791)0.756:0.040061,1503039956:0.131571)0.914:0.046381,1091423845:0.211861)0.916:0.038961)0.895:0.048991,(((1806780775:0.029251,1806973452:0.018481)0.984:0.050931,(1077958984:0.037851,1504264966:0.051681)0.060:0.011601)0.422:0.016821,(1206005566:0.003461,1017795158:0.015361)0.997:0.056311)0.999:0.094191)0.876:0.031001)0.547:0.019681,(1503905172:0.064111,1504979084:0.041351)1.000:0.266801)0.632:0.039241,1302474294:0.291301)0.877:0.033411,(1504401292:0.252981,1207215055:0.423131)0.848:0.076861)0.680:0.059391,(1505103428:0.286081,1505872784:0.146391)0.995:0.140161)0.943:0.114351,1903126531:0.401821)1.000:0.236991,1300853644:0.481561)0.949:0.098101)0.102:0.059271)0.876:0.071551,(1109128058:0.000141,1302235523:0.000141)1.000:0.533521)0.177:0.053791,(((((((((((1102295130:1e-06,1504505700:1e-06,1504614537:1e-06):0.028291,(1803193943:1e-06,1504637611:1e-06):0.029501)0.499:0.009001,1101658838:0.113471)0.367:0.005901,(((1300701300:0.047921,1305137011:0.092511)0.894:0.023111,1203189408:0.095161)0.722:0.004031,1806881161:0.066041)0.441:0.003421)0.759:0.005971,1806668729:0.105321)0.738:0.021831,(((1505397569:0.000141,1504818275:0.000161)0.998:0.082851,1503120142:0.066991)0.349:0.015831,1101454765:0.085331)0.990:0.055611)0.729:0.030531,((1505846156:1e-06,1504878740:1e-06):0.199571,1807008876:0.132281)0.061:0.012501)0.995:0.082081,1015540181:0.158151)0.480:0.033271,1301075180:0.260191)0.839:0.027401,((1502780935:0.092021,1801355112:0.253621)0.772:0.049051,1504935429:0.139731)0.845:0.024831)0.886:0.065991,1701575716:0.355441)1.000:0.276711)0.995:0.185161,((1207278084:0.321231,1115923482:0.303811)0.987:0.177711,1903129796:0.404131)1.000:0.339701)0.959:0.090041,(((((((((((1405301448:1e-06,1301396222:1e-06,1405331015:1e-06,1301118219:1e-06):0.000141,(1305103857:1e-06,1301951535:1e-06):0.010431)0.000:0.000141,((1301380144:1e-06,1301953787:1e-06):0.003491,1302872713:0.003511)0.000:0.000161)0.685:0.000151,((1405272614:1e-06,1301391519:1e-06,1405702632:1e-06,1301386061:1e-06):0.000141,1301432628:0.003251)1.000:0.000291)0.000:0.000141,((((((1405272615:1e-06,1301386060:1e-06):0.000151,1301767169:0.001941)0.000:0.000241,(1405702631:1e-06,1301391520:1e-06):0.009971)0.996:0.001401,(1405196738:1e-06,1405048570:1e-06):0.003541)0.000:0.000141,((1405283341:1e-06,1305146486:1e-06):0.000141,1502347930:0.007081)0.000:0.000151)0.000:0.000151,(((1405278113:1e-06,1301406924:1e-06):0.000151,1405183411:0.003531)0.782:0.003561,1301402753:0.003541)0.801:0.003531)0.860:0.003521)0.859:0.003521,1405200237:0.003491)0.000:0.000151,1405208055:0.003521)0.862:0.017091,(((((((((((1301317188:1e-06,1301320295:1e-06):0.007201,1301300200:0.102561)0.736:0.003481,1405170893:0.007121)0.952:0.014181,1301447930:0.003521)0.267:0.003531,(1405251650:0.003531,1301325705:0.000141)0.970:0.014221)0.755:0.000151,1405238754:0.007071)0.727:0.000151,1203249191:0.000141)0.000:0.000161,((1301311254:1e-06,1301306123:1e-06,1302812276:1e-06):0.042111,(1405166415:0.000141,1203256220:0.000141)0.992:0.000151)0.725:0.007521)0.815:0.006931,(((1001541034:1e-06,1500691217:1e-06,1301653120:1e-06,1305339438:1e-06,1305143675:1e-06,1405323774:1e-06,1405334844:1e-06,1301657132:1e-06):0.000141,(1405216107:0.003511,1405318034:0.010651)0.000:0.000151)0.845:0.000171,1500685898:0.003491)0.954:0.014301)0.907:0.010591,(1301295440:0.003541,1405247168:0.003541)0.996:0.036521)0.000:0.010671,1305152320:0.031451)0.713:0.008281)1.000:0.357421,(1505070631:0.350381,1406872539:0.339981)0.994:0.162241)0.483:0.060351,((((((1405290988:1e-06,1301765171:1e-06,1405283899:1e-06,1301393378:1e-06,1301403653:1e-06,1301377706:1e-06,1301453949:1e-06,1405268808:1e-06,1001829078:1e-06,1203262545:1e-06):0.000151,((1301389210:1e-06,1405703419:1e-06):0.000151,(1301384095:1e-06,1405274667:1e-06):0.003951)0.864:0.003931)0.791:0.003711,((((1301114920:1e-06,1405301151:1e-06,1502345134:1e-06):0.000141,(1405048371:1e-06,1405195195:1e-06):0.003711)0.000:0.000161,((1305102608:1e-06,1301949906:1e-06):0.000161,1302873499:0.003711)0.000:0.000161)0.000:0.000141,1405332733:0.000141)0.764:0.003681)0.880:0.011061,(((1301411254:1e-06,1405200866:1e-06,1301945188:1e-06):0.000141,1203242359:0.000141)0.000:0.000151,1405304521:0.003711)0.898:0.011331)0.999:0.113391,(((((((1301438385:1e-06,1405178478:1e-06):0.000141,1405236437:0.010801)0.985:0.021961,1405207274:0.021891)0.837:0.009581,1305153774:0.000141)0.000:0.000141,((1405153959:1e-06,1302024460:1e-06):0.007191,1405262802:0.015381)0.889:0.008441)0.905:0.019031,(1405253738:0.015901,1301304147:0.041841)0.387:0.011421)1.000:0.182481,((1503658390:1e-06,1804842713:1e-06):0.111581,1804853123:0.094871)0.996:0.133551)0.114:0.040961)0.978:0.146331,1305876967:0.454561)1.000:0.217781)0.976:0.110821,((((((((((1101361364:1e-06,1505779052:1e-06,1503404752:1e-06):0.020031,(1503771134:0.061451,1505340200:0.005251)0.397:0.000161)0.998:0.069721,1505073796:0.071441)0.958:0.058181,1505624845:0.109831)0.891:0.059081,(1301824030:0.086641,1501406083:0.110041)0.986:0.096321)0.741:0.094471,1801356932:0.211911)1.000:0.344901,1500789043:0.753531)0.861:0.087681,1300814658:0.677731)0.984:0.176421,(((((1121196337:1e-06,1121191579:1e-06):0.010451,1121202640:0.007671)1.000:0.178281,((1121201977:1e-06,1121192663:1e-06):0.000141,1121198052:0.000151)0.986:0.047711)0.716:0.031591,((1121191797:1e-06,1121201271:1e-06):0.000141,1121195221:0.000151)0.991:0.082041)0.997:0.322941,1201025244:0.690541)0.935:0.153611)0.813:0.047291,(1000847639:0.000151,1040089531:0.000141)1.000:0.574201)0.824:0.103761)0.109:0.029091)0.300:0.036871)0.896:0.053641,(((((((((((((((1301437065:1e-06,1305158021:1e-06,1405244502:1e-06):0.000141,(1405187841:0.003541,1301987761:0.000141)0.628:0.000151)0.000:0.000141,1405164330:0.007191)0.820:0.007261,1405240570:0.014361)0.958:0.021791,1301448397:0.010921)0.821:0.006991,(1203253397:0.000141,1405168268:0.000151)0.973:0.017961)0.736:0.004751,(((((1301316445:0.035351,1405255182:0.000161)0.941:0.010691,1301302670:0.000141)0.886:0.000161,(1301648238:0.000161,1301642569:0.000141)0.887:0.010581)0.960:0.020981,(1402756250:0.049631,1305152256:0.040621)0.615:0.007361)0.387:0.003981,1405171473:0.052031)0.771:0.009861)1.000:0.089691,(1405203482:0.003471,1405209452:0.000141)1.000:0.121211)0.412:0.035121,(((((((1301386354:1e-06,1405272819:1e-06):0.000141,(1301392658:1e-06,1405703098:1e-06):0.011681)0.842:0.003531,(1301119112:1e-06,1301766899:1e-06,1405332073:1e-06,1405301479:1e-06):0.000141)0.000:0.000161,((1301950944:1e-06,1305103378:1e-06):0.006991,1301397531:0.005851)0.779:0.003471)0.937:0.010631,(1405204906:1e-06,1301942989:1e-06,1301408924:1e-06):0.014181)0.209:0.003421,1405286803:0.000151)0.986:0.077671,1305107975:0.261091)0.833:0.023491)1.000:0.315881,((((((((1076983939:1e-06,1403809604:1e-06):0.056541,1201022238:0.181211)0.966:0.081091,(1302821322:0.044021,1300713257:0.072951)0.999:0.167811)0.865:0.044211,1503167676:0.205521)0.903:0.051071,(1302819010:0.085701,1081239487:0.068691)1.000:0.350601)0.875:0.056331,((((((1009783935:0.218561,1405716209:0.160071)0.963:0.087241,1503168151:0.264601)0.939:0.101401,1302763423:0.345581)0.044:0.032371,1302087387:0.500001)0.842:0.042261,1085548163:0.230411)0.485:0.049221,1056697580:0.479411)0.140:0.000321)1.000:0.157681,(1500789345:0.289821,1504394586:0.241991)0.997:0.170731)0.944:0.086981,(((((1503746206:0.101981,1024701086:0.134191)0.770:0.044001,1023222438:0.207401)0.983:0.092761,1002647248:0.185711)0.983:0.125401,1201022231:0.253261)0.997:0.170771,((1302863556:0.303271,1503160436:0.449831)0.996:0.214431,1500793595:0.488591)0.820:0.055311)0.925:0.062291)0.961:0.097621)0.679:0.069071,(((1014800157:1e-06,1014376054:1e-06,1014792834:1e-06):0.593431,1101695225:0.406331)0.513:0.076281,1503115895:0.382551)0.168:0.044641)0.997:0.152391,(((((1089127539:0.036921,1041891372:0.015441)0.491:0.023601,(1115468902:0.048011,1086853518:0.052901)0.225:0.006831)0.999:0.258381,(1202539017:1e-06,1114909141:1e-06):0.304121)0.597:0.088071,(1201890797:0.006921,1014221848:0.000151)1.000:0.471911)0.999:0.310831,((1700083319:0.021531,1302864040:0.006951)0.977:0.105501,1302876749:0.156471)1.000:0.512391)0.710:0.095451)0.550:0.055121,((((((((((1903305769:1e-06,1903293735:1e-06):0.004211,1059625531:0.021231)0.735:0.012891,1115471338:0.012661)0.999:0.132761,(((1806705234:0.049321,1086850541:0.047881)0.999:0.139891,1503050674:0.096251)0.593:0.027871,1041282916:0.176691)0.921:0.047181)0.911:0.037361,(1505077489:0.219111,1503300521:0.179041)0.933:0.039841)0.950:0.042181,1085080369:0.210581)0.562:0.021941,(1804783202:0.292801,1504980087:0.018041)1.000:0.235091)0.959:0.070451,(((((((((1504638378:1e-06,1803191406:1e-06):0.055961,1503025107:0.069871)0.591:0.015021,1503025106:0.082141)0.907:0.050301,1107112988:0.268281)0.647:0.019381,1503379069:0.087391)0.232:0.021241,1003763423:0.114661)0.840:0.013881,(1504255736:0.117621,1804798684:0.122251)0.833:0.018231)0.974:0.063641,1806905066:0.163051)0.768:0.024511,(1504383008:0.156981,1503005462:0.195581)0.966:0.067301)0.985:0.064151)0.733:0.030951,1504344569:0.268581)0.564:0.035631,1505106799:0.266411)1.000:0.309201)0.871:0.042751,((((1028166178:0.086051,1102308403:0.063781)0.127:0.026571,1009475353:0.087891)0.997:0.097321,(1300856081:0.107691,1300848372:0.045191)1.000:0.137471)0.548:0.030921,((1088344826:0.081431,1801350312:0.051521)0.995:0.115341,1503007275:0.110831)0.931:0.073191)1.000:0.269721)0.852:0.050941,((((((((((1114925805:0.000151,1032947311:0.003561)0.999:0.088991,(1806901888:0.054631,1503547250:0.246021)0.708:0.012201)0.805:0.031791,((1084936074:0.029351,1115702825:0.022031)0.825:0.014141,1903082354:0.004841)0.987:0.064581)0.999:0.148461,1048816419:0.113581)0.947:0.075191,1504480140:0.115801)0.996:0.169321,1300817947:0.448851)0.168:0.045331,(((((1101658806:0.127291,1405313176:0.064691)0.992:0.097751,1115263703:0.112081)0.971:0.094971,1804446436:0.110251)0.843:0.061321,1502192027:0.208581)1.000:0.233251,((1504449462:0.204671,1503012890:0.178251)0.641:0.054991,1305124535:0.260501)1.000:0.272121)0.928:0.087511)0.995:0.215451,((((1803194308:1e-06,1504640430:1e-06):0.078301,1012157082:0.064941)0.895:0.076691,((1804828991:0.252491,1505078922:0.027541)0.849:0.028281,1301675973:0.041631)0.842:0.035571)0.997:0.297401,1300851184:0.483891)0.989:0.226061)0.912:0.086711,((((1504406365:1e-06,1701653243:1e-06,1505176203:1e-06,1097582728:1e-06,1504498330:1e-06):0.042601,1503571931:0.034431)0.991:0.117401,(((1024197780:0.000141,1102322396:0.013251)0.962:0.085041,1505219161:0.018691)0.886:0.067011,1301067971:0.195371)0.943:0.100601)0.957:0.195501,1121201101:0.113671)0.884:0.128221)0.925:0.077801,((((((((1114719683:0.111031,1041279948:0.051421)1.000:0.223911,1097585198:0.101621)0.999:0.159971,((1207265692:0.239351,1903132581:0.333301)0.997:0.225431,1503260955:0.336061)0.831:0.080541)0.958:0.086301,1701764684:0.321591)0.318:0.036571,(1701906271:0.224601,1405222982:0.155171)0.997:0.150121)0.996:0.177681,(((1003570484:0.003501,1903260101:0.003571)0.910:0.022351,1207200877:0.014451)0.994:0.149201,1701764792:0.172941)1.000:0.306121)0.865:0.101061,((((((1301118426:0.000151,1301299670:0.029031)0.831:0.003591,1301124398:0.000151)0.834:0.003581,1301434033:0.000151)0.658:0.004281,1405342581:0.021301)1.000:0.509501,((1302183046:0.054301,1302185781:0.098211)0.988:0.285641,1804619757:0.389831)0.860:0.126671)0.644:0.049361,(1504138800:5.156931,1500788410:0.000151)0.895:0.505711)0.919:0.175301)0.204:0.038061,(1006421462:1e-06,1075292304:1e-06,1005253764:1e-06,1004718744:1e-06,1008109222:1e-06,1075807815:1e-06):0.638041)0.782:0.073761)0.388:0.029601)0.900:0.052391)1.000:0.268571,(((((1903249121:0.134241,1903141524:0.194751)0.783:0.047141,(1301230039:0.137101,1903141298:0.191621)0.485:0.065881)0.994:0.114801,(1302152152:0.196881,1903134355:0.240551)0.254:0.032901)0.714:0.047561,(1004813249:1e-06,1115239569:1e-06):0.123511)1.000:0.635851,1502383300:0.650201)0.107:0.113091)0.842:0.113041,((1502382504:0.545361,1502382516:0.466501)0.995:0.288681,(1020612590:0.521401,1003988640:0.749621)0.452:0.055891)0.827:0.096101)0.964:0.134051,((((((((((((((((((((((1205528068:0.014631,1205572448:0.003601)0.839:0.012171,1504796763:0.017401)0.983:0.045401,1008799531:0.072121)0.949:0.033691,1205683353:0.060031)0.998:0.091161,((1803393551:0.149531,1205688466:0.053011)0.431:0.006071,1406097285:0.041651)0.974:0.059341)0.809:0.017471,(1205600732:0.077571,1302487194:0.143401)0.893:0.042121)0.908:0.027671,1206137938:0.091331)0.930:0.037731,((((1058725371:1e-06,1507972266:1e-06,1097820720:1e-06):0.036841,1205666779:0.029551)0.841:0.010241,1205612821:0.005151)1.000:0.108711,(1502820304:0.011001,1205609039:0.000151)0.997:0.103821)0.992:0.075381)0.977:0.056571,(((1504457064:1e-06,1030955609:1e-06):0.056091,1107096787:0.031021)0.962:0.041061,1205658850:0.110931)0.999:0.084931)0.856:0.022231,(((1000454623:0.004291,1013758289:0.003401)0.998:0.173561,1205591456:0.208661)1.000:0.309561,(1205628805:0.272731,1803678633:0.160321)0.654:0.058101)0.917:0.049371)0.934:0.030071,1205676111:0.043231)0.707:0.017531,((((((1205550733:0.014541,1205535965:0.003581)0.809:0.006971,1205543352:0.022551)0.624:0.007801,1205645343:0.035141)0.859:0.011471,1205584867:0.007571)0.785:0.011891,1402584864:0.270921)0.888:0.029681,((((1030964219:0.003561,1084705865:0.000161)0.000:0.000151,1502823425:0.003601)0.712:0.003571,1005844389:0.003631)0.994:0.034751,1205637688:0.042911)0.865:0.012581)0.934:0.025741)0.996:0.079211,(1006501937:0.015321,1205579185:0.006141)0.972:0.056701)0.920:0.047191,1205558258:0.113851)0.898:0.064081,((((1504858804:1e-06,1505081334:1e-06):0.018451,1205652357:0.026251)0.996:0.069221,1900755949:0.025831)0.968:0.060701,(1503785498:1e-06,1205566029:1e-06):0.111031)0.767:0.055361)0.989:0.253691,(1089587425:0.008451,1095606928:0.000141)1.000:0.506751)0.994:0.360511,1305873722:1.085931)0.833:0.179871,(1029789921:0.761431,1506177978:1.158831)0.816:0.141461)0.362:0.102251,((((1094976667:1e-06,1086804713:1e-06,1900722092:1e-06):0.911931,(1002089721:0.308661,1034634458:0.476491)0.971:0.373441)0.993:0.407151,1201027798:0.693651)0.835:0.100971,(1029790339:0.839951,1085383888:0.741271)0.536:0.169571)0.919:0.139951)0.471:0.080471,(((((((((1904804241:1e-06,1045804986:1e-06):0.000161,(1206159996:0.000151,1506334632:0.003581)0.396:0.007221)0.998:0.055121,(1100872162:1e-06,1093016477:1e-06):0.026081)0.588:0.014701,1406166708:0.036721)1.000:0.343721,1004941714:0.237931)0.998:0.280671,(1506415627:0.252081,1503028273:0.684551)0.930:0.300261)0.903:0.102041,((((1014894667:0.007171,1014893204:0.000151)0.823:0.008711,1506010754:0.012951)0.989:0.099621,1207154497:0.115321)0.997:0.227001,1107207631:0.228531)1.000:0.397521)0.189:0.059941,(((1118279696:1e-06,1118268662:1e-06,1118277881:1e-06):0.410751,1012728602:0.374391)0.477:0.192801,1302279515:0.648551)0.871:0.090131)0.455:0.048631,((((((1503079365:0.075221,1503752425:0.106811)0.994:0.093521,1503047507:0.097681)0.962:0.061391,(1504467245:0.068351,1503297370:0.130741)0.551:0.040391)0.940:0.062991,(1503312446:1e-06,1115687136:1e-06):0.156961)0.988:0.183901,(((1004201204:1e-06,1004836796:1e-06):0.000151,1089554916:0.022441)1.000:0.417221,(1080314660:0.006921,1502689141:0.010741)1.000:0.321901)0.985:0.182151)0.987:0.147331,(((1088667772:0.023041,1002254103:0.016921)0.829:0.014961,1001002273:0.047251)0.934:0.079521,1002470605:0.152341)1.000:0.591631)0.913:0.130581)0.999:0.224271)0.984:0.191031,(1305901449:0.907781,1902171171:0.834341)0.647:0.183231)0.883:0.086561,(((((1049679414:0.000141,1500047371:0.000141)1.000:0.412111,1701960642:0.381841)0.194:0.082651,1085852466:0.412441)0.999:0.392691,1013403033:0.944981)0.462:0.076061,((1004687446:0.240801,1505767798:0.461411)0.904:0.356611,1201870810:1.291811)0.875:0.314051)0.898:0.122261)0.721:0.055441)0.882:0.080061,((((((((((((((((((((((((((((((((((1031295546:0.000111,1000589107:0.003451)0.000:0.000151,(1032933238:0.003431,1012981955:0.006921)0.776:0.003441)0.000:0.000141,(1030939744:1e-06,1500067174:1e-06):0.006951)0.830:0.003451,(1029836737:0.006941,1123763005:0.000141)0.000:0.000161)0.779:0.003451,1041111899:0.000151)0.882:0.006931,1031275272:0.003451)0.905:0.006931,1031265475:0.000151)0.804:0.003581,(1031289683:0.024411,1031284654:0.007041)0.452:0.003511)0.945:0.013901,1033052365:0.000151)0.000:0.000151,1031273146:0.094251)0.709:0.003461,(1031281689:0.006831,1014005728:0.013861)0.851:0.000161)0.840:0.000151,1031314163:0.153561)1.000:0.191501,(((1401449831:1e-06,1401468423:1e-06,1401444076:1e-06,1401462677:1e-06):0.010061,1076964519:0.010641)0.326:0.008051,(1401435135:1e-06,1401419472:1e-06,1401456518:1e-06,1401442956:1e-06):0.009521)0.940:0.048071)0.995:0.089491,1003730001:0.124991)0.839:0.031691,(((1016057633:0.037481,1004799367:0.054761)0.861:0.017561,1002122306:0.034901)0.597:0.014001,1102820141:0.084631)0.804:0.012351)0.962:0.049391,(1086622601:0.007591,1205957742:0.006051)0.971:0.047251)0.250:0.018541,1031273144:0.093791)0.574:0.026731,((1019503034:1e-06,1033962098:1e-06):0.050421,1405886363:0.037801)1.000:0.116511)0.175:0.014251,1300383180:0.076271)0.907:0.029971,1022256669:0.081691)1.000:0.142651,(1206813674:0.140961,1206815229:0.099601)0.967:0.064391)0.930:0.043181,1406822651:0.152491)0.876:0.021301,(1300389024:0.104221,1085641414:0.098011)0.925:0.035731)0.884:0.021051,(1085637831:0.084171,1405459880:0.102781)0.942:0.032661)0.697:0.016661,((1007022648:0.192971,1007065129:0.290691)0.915:0.060681,1000430561:0.148031)0.356:0.016921)0.944:0.033611,(((1507699408:0.292181,1033007426:0.129921)0.567:0.036731,1022257796:0.142841)0.739:0.035121,((1007050650:0.033441,1085026201:0.042421)1.000:0.221921,1205952270:0.145131)0.936:0.058591)0.617:0.016941)0.881:0.028491,(1206906389:0.257961,1002446889:0.271271)0.137:0.033451)0.843:0.039961,1031735539:0.345221)0.791:0.073241,1405715830:0.356261)0.748:0.057521,((((((1078719214:0.037791,1013467765:0.026201)0.966:0.060701,1033373546:0.101981)0.985:0.075061,1033376970:0.095181)0.752:0.036551,((1019390726:0.000151,1003955383:0.003821)1.000:0.164311,1079128686:0.141621)0.916:0.043651)0.907:0.107631,1900414900:0.294261)0.997:0.148761,(1007841924:0.053121,1003316466:0.066531)1.000:0.278131)0.995:0.170731)0.931:0.084641,((1019515422:0.265731,1019511003:0.367171)1.000:0.390691,1019508942:0.329541)0.772:0.105931)0.783:0.101001,((((((((((((((((((1506937649:0.005021,1604650853:0.012101)0.946:0.013261,(1604640364:0.020091,1016676019:0.000161)0.863:0.003371)0.590:0.000151,((1604618023:0.017041,700001627:0.020611)0.851:0.006731,1604646474:0.000161)0.883:0.009931)0.956:0.021141,((1402567382:1e-06,1902934553:1e-06,1050545058:1e-06):0.064851,1702142158:0.033811)0.910:0.020951)0.780:0.012971,600003568:0.025301)0.913:0.028721,(1013306266:0.003391,1079212786:0.000141)1.000:0.063351)0.941:0.025541,1604691567:0.044131)0.278:0.012481,1011498927:0.068901)0.885:0.016921,(((((((1500210084:1e-06,1085299022:1e-06):0.007871,1095766389:0.019261)0.884:0.011241,1095773930:0.017141)0.486:0.007241,1122343967:0.016601)0.908:0.015661,1079173039:0.026081)0.739:0.003451,1079180910:0.015661)0.000:0.003141,(1604801135:0.000161,1079169075:0.003361)0.997:0.036511)0.994:0.039681)0.337:0.018981,1079163121:0.065101)0.907:0.018631,1102459196:0.050871)0.636:0.020071,(((((((1105848140:0.054391,1306177762:0.051541)0.997:0.054841,(1502631547:0.027781,1903459641:0.025491)0.868:0.013771)0.530:0.010721,1206956802:0.070451)0.920:0.026171,(1604609009:0.038251,1106663908:0.035211)0.804:0.016671)0.053:0.007411,1306175909:0.043531)0.919:0.019721,1015113907:0.018271)0.963:0.027771,(1102747025:0.088241,1095768898:0.050781)0.979:0.038531)0.227:0.008691)0.896:0.024321,((1507122985:1e-06,1028377955:1e-06,1506708707:1e-06):0.077801,1079175902:0.048571)0.906:0.040561)0.960:0.048221,((1604626376:0.006871,1115245523:0.003281)0.974:0.051171,1106373890:0.104981)0.959:0.058941)0.387:0.039981,(1604664302:0.013811,1079149989:0.002861)1.000:0.153151)1.000:0.283881,(1089032763:0.248241,1106348297:0.106471)0.998:0.214051)0.057:0.077451,((1401394992:0.321291,1004508347:0.418521)0.526:0.056061,1305282310:0.380011)0.934:0.114541)0.561:0.061871,1302801943:0.809601)0.998:0.321881)0.058:0.066601,((1807131016:0.458381,1019237462:0.307711)0.399:0.122061,1301266613:0.439571)0.997:0.323611)0.997:0.248951,(((((((((((((((((((((1401435136:1e-06,1401419473:1e-06,1401456517:1e-06,1401442957:1e-06):0.000161,1401462676:0.010031)0.867:0.011821,((1401468422:1e-06,1401444077:1e-06):0.003321,1401449832:0.000141)0.784:0.005011)0.747:0.003471,1076964520:0.023741)0.998:0.106051,1003730002:0.191391)0.984:0.078941,((((1102820142:0.108971,1016057634:0.077901)0.908:0.024091,1002122305:0.038851)0.476:0.020381,1004799366:0.072511)0.905:0.029561,((1019503033:1e-06,1033962097:1e-06):0.068731,1405886362:0.030831)0.998:0.107551)0.760:0.029071)0.369:0.019691,(1081056693:0.097361,1300383179:0.022521)0.991:0.066951)0.880:0.027251,(1205957741:0.000161,1086622600:0.000141)0.999:0.138811)0.612:0.025811,((((((((((((1031273142:0.004031,1031281691:0.006211)0.797:0.010101,1033052364:0.016371)0.859:0.007781,1031295547:0.000161)0.404:0.003371,(1031314161:0.060301,1031265476:0.005671)0.176:0.001141)0.799:0.003421,1029836738:0.006821)0.000:0.000151,1012981956:0.003411)0.837:0.003381,1032933236:0.000141)0.779:0.003411,(1031284653:0.009871,1014005729:0.004451)0.839:0.006231)0.739:0.003381,((1123763004:0.013721,1041111900:0.006821)0.868:0.006851,1031289682:0.006891)0.768:0.003421)0.863:0.006811,1000589108:0.003441)0.063:0.004341,(((1031314162:0.106651,1500067175:0.013241)0.040:0.000581,1030939743:0.000141)0.891:0.010591,1031275042:0.006751)0.795:0.005891)1.000:0.271861,1022256668:0.210271)0.940:0.061651)1.000:0.116431,((1206815230:0.154421,1206814089:0.211501)0.867:0.063631,1000430562:0.235641)0.154:0.025141)0.860:0.023011,(((1085057523:0.057131,1406822650:0.116731)0.998:0.084131,(1085641413:0.116701,1300389025:0.153611)0.944:0.045371)0.906:0.028901,1007022647:0.273531)0.783:0.016311)0.097:0.009201,1405460704:0.134731)0.986:0.058801,1085637830:0.080281)0.984:0.071211,1205952271:0.214831)0.242:0.032471,1507699409:0.295871)0.608:0.028471,(1206906390:0.197861,1022257797:0.251251)0.043:0.028951)0.735:0.024071,1033007425:0.302831)0.490:0.047151,1002446888:0.263531)0.989:0.203021,(((((((1078719213:0.086451,1013467764:0.044151)0.994:0.091021,1033373545:0.166541)0.964:0.061301,1033376971:0.182201)0.797:0.028821,1079128687:0.200451)0.834:0.043001,(1019390725:1e-06,1003955382:1e-06):0.148141)0.996:0.151911,1900414899:0.258721)0.950:0.120181,(1003316465:0.057781,1007841923:0.057171)1.000:0.371221)0.979:0.160631)0.977:0.168801,1019508941:0.741591)0.289:0.049641,(((((((((((((((((((1085299021:1e-06,1500210083:1e-06):0.084231,1095766390:0.043731)0.878:0.020341,(1604801134:0.019101,1079169074:0.019691)0.996:0.057311)0.834:0.022691,(((1095773929:0.050641,1079173038:0.083441)0.237:0.019031,1122343968:0.051441)0.663:0.013111,1079180911:0.088621)0.424:0.013581)0.154:0.020621,1102459195:0.113561)0.995:0.068771,((((1050545057:0.000141,1402567383:0.003451)0.305:0.005671,1902934554:0.011601)0.999:0.114391,1011498928:0.185451)0.026:0.030251,1702142157:0.061291)0.797:0.017101)0.790:0.031771,((((1604640363:0.043931,1604646473:0.021331)0.791:0.017821,1604618024:0.019021)0.937:0.020461,1016676018:0.027081)0.199:0.004751,(1506937648:0.014551,1604650854:0.013901)0.469:0.021181)0.991:0.055571)0.789:0.012071,((1013306267:1e-06,1079212785:1e-06):0.117381,1604691566:0.099951)0.910:0.040081)0.961:0.041431,1079163120:0.102371)0.344:0.017221,1095768897:0.128931)0.584:0.019211,((((1015113908:0.081201,1306175910:0.107941)0.870:0.026141,(1306177761:0.097841,1604609008:0.073871)0.850:0.023331)0.047:0.017811,1106663909:0.105521)0.409:0.006841,(((1502631546:0.094651,1903459640:0.073691)0.950:0.035081,1206956803:0.081071)0.947:0.044391,1105848141:0.154771)0.836:0.027161)0.991:0.050841)0.840:0.021711,((1028377956:1e-06,1506708708:1e-06,1507122986:1e-06):0.099301,1079175903:0.141491)0.882:0.029741)0.947:0.074951,(((1604626375:0.000161,1115245524:0.006791)1.000:0.182531,1106373891:0.186771)0.616:0.055811,(1604664301:0.043841,1079149988:0.051141)1.000:0.212141)0.298:0.052411)1.000:0.449131,(1089032764:0.315541,1106348296:0.292511)0.976:0.168371)0.977:0.171541,1004508348:0.454561)0.897:0.070961,1401394993:0.393581)0.801:0.051121,1305282311:0.535941)0.877:0.124421,1302801944:0.646901)0.998:0.306461,1807131015:0.792561)0.818:0.089561)0.992:0.222611)1.000:0.338541)0.516:0.00369413786318318,((((((((((((((((((((((((1603646326:1e-06,1603409368:1e-06,1604106983:1e-06,1110419135:1e-06,1603178311:1e-06,1110610181:1e-06,1602471761:1e-06,1109969870:1e-06,1602237182:1e-06,1064852310:1e-06,1046837673:1e-06,1705943017:1e-06,1602853081:1e-06,1064856603:1e-06,1602036543:1e-06,1066772462:1e-06,1110793096:1e-06,1204422427:1e-06,1110677124:1e-06,1109679790:1e-06,1603863222:1e-06,1603282157:1e-06,1022518030:1e-06,1602580035:1e-06,1006260314:1e-06,1705744102:1e-06,1111008291:1e-06,1025908323:1e-06,1603930959:1e-06,1603314215:1e-06,1041121839:1e-06,1110062765:1e-06,1047184193:1e-06,1110885676:1e-06,1096282041:1e-06,1047086422:1e-06,1601592234:1e-06,1705762147:1e-06,1604366856:1e-06,1602198755:1e-06,1602965589:1e-06,1707452428:1e-06,1046865615:1e-06,1015981985:1e-06,1110759174:1e-06,1109467670:1e-06):0.008321,1603827390:0.231531)0.999:0.085421,1085692351:0.083091)0.819:0.012951,((1604421409:1e-06,1605946635:1e-06,1602568354:1e-06,1604415879:1e-06,1604423809:1e-06,1110306023:1e-06,1043969664:1e-06,1109878244:1e-06,1076328202:1e-06,1602930529:1e-06,1602868368:1e-06,1056667255:1e-06):0.081951,1303915876:0.054001)0.899:0.019651)0.915:0.028351,1050450322:0.053921)1.000:0.179501,1007510103:0.171731)0.930:0.067601,1805481619:0.166011)0.618:0.035091,((((((((1104570837:1e-06,1120633946:1e-06):0.013451,1009554997:0.004521)0.976:0.067041,1505923449:0.099191)0.978:0.074011,(1500856079:0.024161,1505925913:0.052551)0.820:0.017251)0.715:0.028251,(((1018344813:1e-06,1091563263:1e-06,1016916606:1e-06):0.002461,(1107572819:1e-06,1121083312:1e-06):0.015211)0.991:0.049581,1038825948:0.081401)0.803:0.026071)0.741:0.068471,(1000142490:1e-06,1096402774:1e-06,1097158124:1e-06):0.088161)0.958:0.082331,(1008978078:0.000151,1083554496:0.003511)1.000:0.174831)0.349:0.027661,1081968942:0.200071)0.956:0.061301)0.986:0.106521,((((((1204221868:0.014801,1400819380:0.014731)0.755:0.003671,1300612872:0.022321)0.769:0.003621,1606236666:0.010991)0.769:0.003661,(1102131627:0.000141,1016886242:0.000141)0.925:0.010941)0.937:0.017971,(1805175241:0.003571,1121071610:0.000141)0.962:0.026961)0.977:0.073081,1000819588:0.095071)1.000:0.190331)1.000:0.188701,(((((((1056608836:1e-06,1056482691:1e-06,1056452667:1e-06,1606491319:1e-06,1056513850:1e-06,1048244878:1e-06):0.003371,(1080071629:1e-06,1204964256:1e-06):0.003401)0.987:0.000141,(1112677869:1e-06,1112904282:1e-06,1502141279:1e-06,1075144084:1e-06,1094914730:1e-06,1706058851:1e-06,1092131039:1e-06):0.000141)1.000:0.000141,1031862534:0.003301)0.997:0.132251,1406817953:0.169081)0.868:0.066271,((1084089505:0.000151,1002870063:0.003401)0.899:0.026541,1084110905:0.037131)1.000:0.154211)0.993:0.166881,(1046146057:0.000151,1014827392:0.000141)1.000:0.441901)0.564:0.064051)0.293:0.036531,(((((1404095644:1e-06,1804761382:1e-06):0.000141,1075173637:0.000161)0.941:0.055801,((1204083711:0.008001,1203129782:0.000141)0.798:0.011121,1204130167:0.059071)0.911:0.067861)1.000:0.279821,1104662627:0.289321)0.962:0.104711,((1084905259:1e-06,1083700478:1e-06):0.392461,1089121557:0.479571)0.883:0.081881)0.927:0.111391)0.931:0.089401,((((((((1202491538:1e-06,1604520122:1e-06):0.068781,1113725201:0.101421)0.953:0.074721,1007465153:0.167611)0.989:0.158501,1099452988:0.623751)0.256:0.070691,1013158829:0.358171)0.990:0.155931,((1102574863:0.170381,1105860914:0.128071)0.804:0.052011,1083074360:0.198491)0.999:0.194271)0.931:0.091891,(((1004835079:1e-06,1903440035:1e-06):0.000161,1040963378:0.007411)1.000:0.475041,1107055736:0.767321)0.769:0.100011)0.876:0.080951,1501835557:0.539741)0.879:0.064821)0.298:0.034331,((((1107524093:1e-06,1106930204:1e-06,1106898797:1e-06,1107555234:1e-06):0.014551,1111552165:0.003441)1.000:0.274251,1080808175:0.301121)0.983:0.167331,1405627866:0.427841)0.980:0.139311)0.987:0.191761,((1406323088:0.000161,1015361836:0.000141)0.917:0.322171,1301534796:0.825391)0.996:0.549831)0.948:0.122431,(1083798316:1.179351,1083798320:0.783431)0.512:0.183571)0.767:0.053541,((((((((((((((((((((1600607944:1e-06,1600982192:1e-06,1600080674:1e-06,1507534344:1e-06,1600632462:1e-06,1600796791:1e-06,1600128712:1e-06,1600963003:1e-06):0.000141,(1044887265:1e-06,1045174583:1e-06,1045184790:1e-06,1045303597:1e-06,1037170071:1e-06,1044424454:1e-06,1057724847:1e-06,1061881610:1e-06):0.000141)0.894:0.009891,1122816589:0.095461)0.840:0.000141,(((1076012566:1e-06,1802920234:1e-06,1014886082:1e-06,1802915697:1e-06,1802909447:1e-06,1605357903:1e-06,1076007736:1e-06,1802933125:1e-06):0.000141,(1802940596:0.000161,1074586816:0.000141)0.916:0.000161)0.000:0.000141,(1090719827:0.000141,1090733626:0.000141)0.931:0.000161)0.905:0.003271)1.000:0.000161,((((1802026728:1e-06,1802041199:1e-06):0.000141,1025048671:0.046561)0.000:0.000251,1501998116:0.000141)0.000:0.000151,((1020976259:1e-06,1025019818:1e-06):0.000141,1025056639:0.000141)0.440:0.000141)0.911:0.003261)0.911:0.003151,1025035683:0.000141)0.704:0.000151,(1802248196:1e-06,1802201986:1e-06,1802248214:1e-06,1802163230:1e-06,1501994861:1e-06,1802211962:1e-06,1802329369:1e-06,1400146346:1e-06,1802207251:1e-06,1802063094:1e-06,1802045748:1e-06,1400153471:1e-06):0.000141)0.000:0.000151,1003156475:0.000141)0.961:0.000141,(1802135589:1e-06,1507650029:1e-06,1802298933:1e-06,1802338162:1e-06,1802057894:1e-06):0.000141)0.000:0.000151,1802007598:0.004111)0.566:0.001011,((((1025014508:0.016171,1025043381:0.000141)0.911:0.045521,1025029967:0.000141)0.336:0.036831,(1501998928:1e-06,1802022398:1e-06):0.000141)0.000:0.000121,1802041200:0.000141)0.881:0.000121)0.849:0.009751,1090736673:0.000141)1.000:0.283201,((1010850645:1e-06,1600261945:1e-06):0.000141,(1800925289:0.031421,1097836079:0.000341)0.997:0.003071)1.000:0.326661)0.946:0.111201,1093198421:0.320011)0.968:0.188301,((((1118482168:1e-06,1119329977:1e-06,1119831079:1e-06,1119325545:1e-06,1118458465:1e-06):0.020551,1077594985:0.035761)1.000:0.616961,(((((1080394901:0.016711,1100261915:0.011091)0.155:0.020861,1079076060:0.118261)0.960:0.056721,1402873703:0.097171)0.826:0.062101,1010889670:0.198871)0.993:0.247471,1003689786:0.574481)0.149:0.099451)0.853:0.101831,(((1011857678:1e-06,1080268242:1e-06,1011944974:1e-06):0.006791,(1096229387:1e-06,1096233158:1e-06):0.013421)0.996:0.159381,1703943614:0.224581)0.998:0.193051)0.955:0.105001)0.988:0.168981,((((((1505696528:0.378741,1013476407:0.247841)0.486:0.065631,1502959053:0.372481)0.092:0.046831,(1018716336:0.023621,1013772362:0.052731)1.000:0.266201)0.930:0.107651,(1086513111:1e-06,1102345756:1e-06):0.440941)0.960:0.117291,(((1124128906:0.337571,1506119656:0.452721)0.022:0.030481,1022212098:0.453721)1.000:0.339211,1305201136:0.576511)0.676:0.106861)0.779:0.047331,1003947442:0.379161)0.772:0.063751)1.000:0.463541,(((((1201331142:1e-06,1406210344:1e-06,1024655358:1e-06,1024647540:1e-06):0.311121,(1034384146:1e-06,1904691325:1e-06,1904508546:1e-06):0.233841)0.996:0.203791,1305637890:0.501661)0.652:0.104471,1402784399:0.547721)0.051:0.087521,(((1016678750:0.315761,1807223852:0.518261)0.615:0.073271,1093560362:0.417591)0.777:0.099271,(1038166859:0.331581,1006236482:0.527661)0.997:0.290881)0.600:0.102161)0.960:0.122271)0.406:0.056371,(((1103488409:1e-06,1111403015:1e-06):0.749771,1030033495:0.693001)0.961:0.271511,(1105748210:0.176501,1506742357:0.091021)1.000:0.628181)0.999:0.363951)0.941:0.075761,(((((((1104920639:0.343321,1086845543:0.318901)0.523:0.075311,1079160550:0.273891)0.604:0.074261,(1304751115:0.349841,1900476656:0.402821)0.470:0.070731)0.756:0.060201,1079158966:0.261831)0.925:0.093851,(1122714970:0.318951,1305270917:0.295501)0.910:0.083911)0.806:0.057791,1115242486:0.392931)0.782:0.036531,(((((1904705183:1e-06,1022599843:1e-06):0.000141,1904686689:0.000141)1.000:0.000161,1904686734:0.000141)1.000:0.336571,1034354068:0.297121)1.000:0.531691,1506242655:0.408841)0.723:0.104081)0.999:0.218511)0.869:0.110841,1011015943:1.248941)0.194:0.048991)0.380:0.031531,((((((((((((1087618899:1e-06,1706144391:1e-06,1056636348:1e-06,1081312236:1e-06,1094680900:1e-06,1087613009:1e-06,1010866822:1e-06,1606624734:1e-06,1606535307:1e-06,1606636372:1e-06,1083969732:1e-06,1015086310:1e-06,1094663578:1e-06,1094479395:1e-06,1081306722:1e-06):0.000141,((1700958866:1e-06,1114805782:1e-06,1700964432:1e-06,1700968587:1e-06,1111686167:1e-06,1902240496:1e-06,1111691514:1e-06,1700953403:1e-06,1111751534:1e-06):0.000141,(1606475376:0.001491,1605940552:0.000141)1.000:0.002111)0.516:0.000161)0.915:0.003521,(1706373003:1e-06,1061880443:1e-06,1705118868:1e-06):0.000141)0.604:0.000151,(((1024881111:1e-06,1056648403:1e-06):0.000141,(1704411605:0.003561,1704989912:0.000141)0.982:0.000151)0.000:0.000161,(1705107159:1e-06,1704994247:1e-06):0.007061)0.662:0.003481)0.971:0.052281,(1700803284:0.028291,1078996420:0.146271)0.737:0.025071)0.992:0.172321,1303398334:0.257951)0.998:0.263461,(1115837862:1e-06,1806792336:1e-06):0.351361)0.988:0.174501,1077973404:0.440281)0.387:0.060721,(1403844804:1e-06,1403830232:1e-06,1403839638:1e-06,1403832324:1e-06,1403824723:1e-06,1403847545:1e-06):0.652091)0.761:0.071741,(((((((1403785738:1e-06,1016502634:1e-06):0.032911,1099991264:0.013571)1.000:0.311961,1016559215:0.243711)0.215:0.062581,(1000894755:0.124241,1090621868:0.142981)0.999:0.235791)0.568:0.078961,1095393881:0.353441)0.987:0.204741,(((1300787468:0.000141,1027262781:0.000141)0.753:0.003871,1300768357:0.003661)0.996:0.204181,1038197003:0.241591)0.981:0.193791)0.975:0.179811,(1506416214:0.582511,1501158312:0.816891)0.392:0.131181)0.901:0.209001)0.877:0.109151,(((((((((1115406665:1e-06,1115352637:1e-06):0.069761,1112347061:0.060101)1.000:0.207801,1024253051:0.363141)0.579:0.053111,(1601640697:0.073631,1016574815:0.138261)0.960:0.114261)0.995:0.213411,(1304990553:0.147901,1406188974:0.197481)1.000:0.478271)0.989:0.226981,1301580947:0.436041)0.532:0.087341,((1086964619:0.261401,1405375509:0.115011)0.999:0.329481,1900288408:0.870831)0.536:0.075691)0.720:0.039951,(1500184435:1e-06,1606214028:1e-06):0.537391)0.785:0.097311,1000470163:0.874331)0.735:0.115241)1.000:0.375261,(1033645265:0.559931,1002112533:0.544781)0.999:0.393441)0.984:0.203261)0.893:0.068981,((((((1091111072:1e-06,1091055563:1e-06,1090995449:1e-06,1091100980:1e-06,1091125221:1e-06,1091136843:1e-06,1091234972:1e-06,1091167038:1e-06,1091209205:1e-06):0.026671,1091210527:0.021041)0.999:0.392371,((1091256282:1e-06,1091018263:1e-06):0.000151,1091176043:0.000141)0.994:0.304761)0.981:0.289501,(1091193519:1e-06,1091190114:1e-06,1091169966:1e-06):0.362331)1.000:0.584061,((1008483831:1e-06,1091150045:1e-06,1091137285:1e-06,1091208726:1e-06,1091205157:1e-06,1091254627:1e-06,1091035070:1e-06,1091199421:1e-06,1091203205:1e-06,1091173616:1e-06,1091234490:1e-06,1091210741:1e-06):0.058651,(1091132925:1e-06,1091105594:1e-06):0.043521)1.000:0.660041)0.838:0.218611,(1091114025:0.620821,1090975246:0.619471)0.891:0.182381)0.979:0.263571)0.891:0.064071,(((((((((1013327405:1e-06,1052284924:1e-06,1112688752:1e-06,1009674572:1e-06,1013317912:1e-06,1052259465:1e-06,1013330858:1e-06,1013381225:1e-06):0.000151,1303826616:0.000141)0.000:0.000161,1094768305:0.000141)0.960:0.016001,((((1103718707:1e-06,1093163136:1e-06,1112858493:1e-06,1088843216:1e-06):0.016971,1012555764:0.012801)0.742:0.003211,(1112786813:0.010261,1001797430:0.009491)0.777:0.003251)0.825:0.003221,1016053440:0.010371)0.591:0.000141)0.684:0.000151,1604527371:0.000141)1.000:0.171291,1091428367:0.220841)0.991:0.217561,1107341467:0.576411)0.413:0.107661,((((1049808601:0.314571,1500816516:0.375951)0.829:0.104741,1305776464:0.489231)0.265:0.041671,1101969211:0.403231)0.980:0.170121,(1402857945:0.393361,1807092508:0.275461)0.416:0.060351)0.936:0.161301)1.000:0.582961,((1303959075:0.722691,1082367093:0.642271)0.890:0.295611,1206861732:0.685241)0.873:0.173461)0.929:0.196481)0.934:0.079271,((((((((1020408994:1e-06,1089419214:1e-06):0.239611,1007048593:0.411601)0.644:0.166261,1302247004:0.247471)1.000:0.785421,(1000892505:0.427441,1604880758:0.510601)0.975:0.252391)0.312:0.110561,((1022200062:1e-06,1020209323:1e-06):0.020961,1030931914:0.000141)1.000:0.726351)0.934:0.152931,1091070236:0.946581)0.767:0.072341,((((1206864907:0.000151,1020737436:0.007301)0.736:0.018071,1401462627:0.039171)0.761:0.031561,1206864203:0.090581)1.000:0.659841,(1101200591:0.377071,1006156328:0.733011)0.997:0.368771)0.904:0.115371)0.924:0.109581,(1091392318:1e-06,1091393959:1e-06):0.902941)0.579:0.027371)0.942:0.099281,(1091169963:1e-06,1091193516:1e-06,1091190111:1e-06):1.157771)0.615:0.038801,((((((((1091115140:1e-06,1091186547:1e-06,1091216146:1e-06):0.235531,1091089398:0.397261)0.878:0.099801,1091249713:0.197451)1.000:0.728001,1091275713:0.644371)0.640:0.081291,((1091276190:1e-06,1091269617:1e-06,1091020063:1e-06,1091152149:1e-06):0.317161,1091154375:0.349841)0.995:0.417201)0.962:0.202981,((1091004011:1e-06,1091056743:1e-06,1091000950:1e-06,1090984163:1e-06,1090982347:1e-06,1091068288:1e-06):0.352991,(1091236565:1e-06,1091273274:1e-06):0.514551)1.000:0.481221)0.370:0.025811,((1090985570:1e-06,1091157742:1e-06):0.687801,1091043429:0.788721)0.988:0.432651)0.577:0.059671,((1091308254:1e-06,1090969228:1e-06):0.513831,1091155139:0.650401)0.968:0.194421)0.805:0.037351)0.983:0.125731,(((((((((((1804250964:1e-06,1804242816:1e-06):0.037871,1804318956:0.033191)1.000:0.460031,((1034018349:0.069051,1095348318:0.067161)0.990:0.079821,1501693329:0.149961)0.976:0.093171)0.394:0.032631,((1038259151:0.003481,1050267194:0.000141)0.000:0.000151,(1046151261:0.000141,1013004352:0.003491)0.427:0.003501)1.000:0.274311)0.990:0.110901,((((1904709088:0.098611,1505102959:0.084601)0.168:0.016041,1904721741:0.034211)1.000:0.206251,((1503190566:0.167571,1504138802:0.137371)0.948:0.108901,1904724171:0.228811)0.888:0.040661)1.000:0.236111,(1504154271:0.027971,1504143273:0.016321)1.000:0.248721)0.870:0.069731)0.903:0.053021,(1504121084:0.475491,1503193661:0.642211)0.844:0.061301)0.473:0.054021,(((1902748250:0.013181,1904718484:0.008631)0.947:0.040041,1302201963:0.176291)0.282:0.022221,(1505869045:0.048971,1503189896:0.154121)0.000:0.021511)1.000:0.315831)0.983:0.139671,((1111221532:1e-06,1111229323:1e-06,1402133285:1e-06):0.396601,1001885583:0.525391)0.954:0.164891)0.228:0.047591,(((1086174271:0.054961,1121022270:0.110911)0.954:0.074281,1122758957:0.043191)1.000:0.381291,1304919650:0.514481)0.927:0.096021)0.976:0.139851,(((((((1806717415:0.066951,1302196000:0.118601)0.975:0.085001,1505105790:0.095871)1.000:0.184991,(1903212516:1e-06,1806733378:1e-06):0.167921)0.992:0.134911,((1904731664:0.140191,1904722882:0.110831)0.631:0.027011,1904711447:0.032401)1.000:0.293381)0.901:0.073661,1503189520:0.311321)0.561:0.071431,((1904731806:0.147811,1504144380:0.092851)0.999:0.224161,1049877772:0.320581)1.000:0.228311)0.584:0.071001,((((1601654882:0.000141,1504148650:0.000141)0.898:0.013391,1504148654:0.015001)0.985:0.114011,1904745256:0.204881)0.998:0.167351,1904730897:0.325661)0.964:0.148311)1.000:0.402451)0.997:0.269671,1506855386:1.301811)0.214:0.016371)0.875:0.042701,(((((((((((((1090758600:0.010421,1807450325:0.006911)0.891:0.010821,1065119458:0.029231)0.222:0.018551,(1506889084:0.011801,1082659192:0.009561)0.828:0.022121)1.000:0.271661,1114974712:0.219711)0.372:0.060071,1013944336:0.193651)0.912:0.070691,1305248175:0.285811)0.941:0.077321,1115547086:0.310991)0.677:0.048251,(1002787357:0.384991,1801946058:0.304951)0.795:0.088611)0.106:0.069601,1033415157:0.216391)0.965:0.154981,(1030008239:0.358921,1022621334:0.173101)0.964:0.162081)0.993:0.335321,(1207262959:0.442761,1806733698:0.161611)0.983:0.313581)0.759:0.181891,(((((1303346187:1e-06,1903816664:1e-06):0.145221,(1801843246:0.000141,1801475699:0.000141)0.680:0.000161)0.958:0.004681,1801512084:0.000141)0.483:0.003691,1801549024:0.000141)0.168:0.001171,1605948985:0.000141)1.000:1.002541)0.984:0.309941,(((1091342815:0.748631,1020607402:1.099921)0.943:0.320251,1033370587:0.826011)0.920:0.196161,(1303659660:0.565921,1091114112:0.493721)0.999:0.687291)0.103:0.089191)0.918:0.109311)0.516:0.0272168621368165):0.125475,(((((((((1114737732:1e-06,1203919134:1e-06,1203978384:1e-06,1203825022:1e-06,1203910182:1e-06,1203719953:1e-06,1203808659:1e-06,1203914377:1e-06,1203974737:1e-06,1203817185:1e-06,1203760653:1e-06,1203927776:1e-06,1203917927:1e-06,1203708060:1e-06,1203955171:1e-06,1203754396:1e-06,1203736704:1e-06,1203736653:1e-06,1203747335:1e-06,1203966787:1e-06,1203891104:1e-06,1203714211:1e-06,1203848577:1e-06,1203857188:1e-06,1203867269:1e-06,1203783978:1e-06,1203923456:1e-06,1203765405:1e-06,1203852385:1e-06,1203949330:1e-06,1203798349:1e-06,1203805936:1e-06,1203785349:1e-06,1203948817:1e-06,1203794394:1e-06,1203729302:1e-06,1203813175:1e-06,1203940997:1e-06,1203844644:1e-06,1203882382:1e-06,1203724033:1e-06,1203936692:1e-06,1203897481:1e-06,1203963497:1e-06,1203835243:1e-06,1203752655:1e-06,1203981869:1e-06,1203767107:1e-06,1203837417:1e-06,1203932522:1e-06,1203894761:1e-06,1203960539:1e-06,1203866958:1e-06,1203871642:1e-06,1203714687:1e-06,1203792349:1e-06,1203773864:1e-06,1203885688:1e-06,1203878121:1e-06,1203901837:1e-06,1203779156:1e-06,1203821750:1e-06,1203741732:1e-06,1203862520:1e-06,1203831231:1e-06):0.000141,1203988105:0.000151)0.929:0.010471,(1085622207:1e-06,1084153286:1e-06,1082897640:1e-06,1082143500:1e-06,1084167089:1e-06,1082907378:1e-06,1084157525:1e-06,1084162743:1e-06,1082902115:1e-06):0.003461)0.801:0.005721,(1104577953:1e-06,1904335827:1e-06,1806099226:1e-06):0.004781)0.980:0.124611,(1081417264:0.107051,1049540700:0.096191)0.255:0.060821)0.894:0.174971,(1300606537:0.000161,1300601979:0.020841)0.997:0.425021)1.000:1.398121,(((((((((1701091926:1e-06,1701107843:1e-06,1701082197:1e-06,1701098555:1e-06,1701088626:1e-06,1701085477:1e-06,1701069524:1e-06,1701063268:1e-06):0.000151,1003372623:0.003331)0.919:0.012511,1701066312:0.010921)1.000:0.137991,(((((1027823556:1e-06,1027834606:1e-06):0.000141,1027828024:0.003211)0.864:0.000151,1200090064:0.000161)0.844:0.006251,(1000112492:1e-06,1000489223:1e-06):0.003141)0.828:0.009381,1101210600:0.012821)0.444:0.001891)0.993:0.224271,1034294065:0.190831)0.999:0.565181,(((1073879644:1e-06,1050991335:1e-06,1050564207:1e-06,1050984588:1e-06):0.006351,1049537974:0.003091)0.000:0.028011,(1900104968:0.010091,1605390117:0.004691)0.954:0.095151)1.000:0.646721)0.963:0.306761,1078645187:1.316371)0.877:0.207341,((1092067067:0.108611,1900108701:0.013401)0.740:0.005641,1605392189:0.000171)1.000:1.499291)0.582:0.090891,((((((1014908923:1e-06,1701867392:1e-06):0.000171,1061502133:0.006601)0.668:0.001421,1107239829:0.028601)0.956:0.031011,(((1014893037:1e-06,1014895078:1e-06):0.000251,1506011174:0.016161)1.000:0.084751,1014914402:0.054291)0.139:0.025131)0.843:0.037451,1207154366:0.090081)1.000:0.499371,((1506824758:0.352331,1081115736:0.378541)0.993:0.269821,1107380234:0.622961)0.570:0.177831)0.996:0.341151)0.802:0.111851)0.574:0.073661,((((((((((((1100392743:1e-06,1503395448:1e-06):0.020311,(1102307065:0.007521,1504754059:0.003771)0.987:0.038621)1.000:0.174301,(1101548556:0.220001,1085726432:0.095311)0.861:0.034551)0.093:0.034821,1503873880:0.208061)0.784:0.055741,(1018199036:0.137431,1201853875:0.090431)0.999:0.167181)0.992:0.144611,(((1504411271:1e-06,1097578350:1e-06,1505179395:1e-06,1701649322:1e-06):0.041541,1107490991:0.040911)0.999:0.134041,1807406931:0.154001)0.999:0.157781)0.140:0.076631,(((1504010008:0.000161,1804523299:0.000141)0.998:0.133641,(1505730018:0.000151,1504466549:0.000141)1.000:0.196931)0.954:0.112841,1505827876:0.229581)0.773:0.064871)1.000:0.449911,1302587497:0.656211)0.865:0.125251,(((((1806932977:0.030211,1806996961:0.019671)1.000:0.725321,(1057714398:0.577591,1050749436:1.360301)0.847:0.376261)0.163:0.100851,((1107398714:0.007391,1107678104:0.000151)0.981:0.158411,1500729283:0.113291)1.000:0.580381)0.806:0.108191,1108730369:0.767771)0.818:0.046991,(((1049877039:0.244571,1903249410:0.077071)0.915:0.118531,1301230054:0.128221)1.000:0.343671,(1100396731:0.656801,1404427105:0.553151)0.000:0.000181)0.996:0.218841)0.818:0.072971)0.877:0.083191,(1801759431:0.377531,1301793500:0.418211)1.000:0.631011)0.806:0.106851,1206018117:1.233261)0.980:0.418151,1201870811:1.255621)0.873:0.254941)0.902:0.0778423719541328,(((((((((((((((((1012462148:1e-06,1085427473:1e-06,1012444405:1e-06,1012488740:1e-06,1012453301:1e-06,1115045045:1e-06,1115009589:1e-06,1000089833:1e-06,1085436774:1e-06,1085465638:1e-06,1012466576:1e-06,1012493213:1e-06,1085495535:1e-06,1114985123:1e-06,1012448831:1e-06,1012502141:1e-06,1085422363:1e-06,1114994918:1e-06,1115019462:1e-06,1007476397:1e-06,1012484316:1e-06,1011254734:1e-06,1085495135:1e-06,1085504351:1e-06,1115065180:1e-06,1114999794:1e-06,1085470682:1e-06,1085486210:1e-06,1085508889:1e-06,1085451065:1e-06,1012471045:1e-06,1115069928:1e-06,1085522970:1e-06,1085441831:1e-06,1012497679:1e-06,1012457724:1e-06,1115059945:1e-06):0.000141,(1012479890:1e-06,1012475466:1e-06):0.003961)0.846:0.004001,(1115035985:1e-06,1085513893:1e-06,1085461237:1e-06,1115074787:1e-06,1085481222:1e-06,1085518310:1e-06,1115024463:1e-06,1085455802:1e-06,1085739553:1e-06,1115054886:1e-06):0.000141)0.271:0.000161,((((1004038143:0.034111,1404655979:0.069561)0.620:0.009151,1401121319:0.062261)0.716:0.007831,(1403746998:1e-06,1402844351:1e-06,1203235470:1e-06):0.003061)0.794:0.003981,((1700810910:1e-06,1700820123:1e-06,1700815504:1e-06):0.000141,1806079558:0.003991)0.567:0.000151)0.439:0.003991)1.000:0.000501,(1085476710:1e-06,1114989875:1e-06):0.006501)1.000:0.003511,(1084149553:1e-06,1083038717:1e-06,1085142003:1e-06):0.000141)0.928:0.066321,(1020174956:0.000161,1806070146:0.071381)0.757:0.022591)1.000:0.491481,1101945496:0.345891)0.809:0.143381,((1800164865:1e-06,1800222730:1e-06):0.000141,1800456131:0.000141)1.000:0.508751)0.933:0.163181,1707510064:0.647331)0.953:0.232201,(1087078097:0.063281,1087071898:0.112581)1.000:0.687041)0.999:0.379541,(((((((((((((((1112213113:1e-06,1501013146:1e-06):0.136111,1112206713:0.343511)0.976:0.081371,1112062763:0.153341)0.886:0.033971,(((1112201800:1e-06,1012237093:1e-06):0.080271,1112205220:0.129481)0.976:0.076211,1112267921:0.334851)0.793:0.033241)0.907:0.040161,(1205515881:0.077581,1112190112:0.063501)0.998:0.113011)0.521:0.039551,((1008641134:1e-06,1112229891:1e-06):0.000151,1049939666:0.000141)1.000:0.183561)0.838:0.057551,((1112185129:0.075171,1112260094:0.042531)1.000:0.250481,(1124185842:0.140321,1124189978:0.079281)1.000:0.532361)0.819:0.065651)0.383:0.044701,((1501011824:1e-06,1112212027:1e-06):0.355351,(1500915810:0.174731,1112228296:0.162221)0.998:0.145181)0.180:0.026221)0.801:0.093911,1112074560:0.343301)1.000:0.229391,(1112062766:0.232141,1112267924:0.324081)0.999:0.242961)0.627:0.063721,(1112190109:0.026021,1205515875:0.115521)1.000:0.530601)0.151:0.045721,(1003427406:0.085771,1112207975:0.075121)1.000:0.527581)0.998:0.276391,1089592053:1.076201)0.504:0.051301,(((((((1003371865:1e-06,1701081442:1e-06,1701091176:1e-06,1701068775:1e-06,1701107086:1e-06,1701083337:1e-06,1701094530:1e-06,1701098385:1e-06,1701075361:1e-06,1701088468:1e-06):0.029651,1701111375:0.014491)0.847:0.012281,((1701104013:1e-06,1701100977:1e-06):0.009221,1701075043:0.000141)0.998:0.049851)0.819:0.031391,1701066168:0.011651)0.997:0.264781,1101944591:0.180691)1.000:0.788941,(1107754143:0.802741,1084135535:0.926761)0.930:0.256011)0.903:0.150651,(1107753169:0.619231,1107753498:0.481811)0.994:0.266991)0.579:0.044551)0.428:0.063121,((1900419650:0.577231,1013944079:0.642611)0.317:0.198931,1033143131:0.870581)0.297:0.137631)0.884:0.090091)0.763:0.170581,1033412858:0.796651)0.437:0.058341,((1100111301:1e-06,1100079062:1e-06):0.003391,1100086165:0.000141)1.000:0.991381)0.057:0.048061,(((((((1701864511:1e-06,1014905889:1e-06):0.005161,1061499800:0.004221)0.938:0.027041,1107243846:0.038061)1.000:0.177681,(1108909741:0.039771,1207151868:0.061861)1.000:0.195801)0.240:0.043711,1014913427:0.196031)0.989:0.189111,(1304448318:1e-06,1079766934:1e-06):0.221171)0.999:0.400071,1402155452:0.962861)0.958:0.209681)0.848:0.077001,(1802892696:1.374671,1300363486:0.838351)0.735:0.075771)0.886:0.091901,(1121089765:0.611951,1903598409:0.687021)1.000:0.726491)0.902:0.0445786280458671):0.125475):0.201930,(((((((((((((((1006778945:1e-06,1016528904:1e-06):0.003401,1084134968:0.000141)0.000:0.000151,(1801105376:1e-06,1004073856:1e-06):0.003421)0.798:0.003421,1084144214:0.003371)0.768:0.003861,1006802870:0.013341)0.915:0.020141,(1006784958:0.020641,1016340055:0.013761)0.962:0.025161)0.971:0.043191,(1084130596:0.025401,1060551043:0.075561)0.853:0.017221)0.762:0.044241,(1007995701:1e-06,1016357583:1e-06,1042823813:1e-06,1008007671:1e-06,1008003499:1e-06,1007999512:1e-06,1002218795:1e-06,1006966454:1e-06,1016353433:1e-06,1007991817:1e-06):0.078891)0.994:0.190901,(1507640455:1e-06,1507638827:1e-06):0.274391)0.898:0.105541,(((1016324833:1e-06,1016328683:1e-06):0.003571,(1014861277:1e-06,1016320717:1e-06):0.000151)0.819:0.003601,1016332518:0.000151)1.000:0.399691)1.000:0.599381,1301861596:0.763441)0.953:0.232351,(1508238011:0.274561,1100933230:0.397891)0.982:0.211171)0.928:0.109761,(((((((((1206062915:1e-06,1206075665:1e-06):0.104231,1206889812:0.198971)0.834:0.048931,(1033957541:1e-06,1019500292:1e-06):0.197901)0.985:0.080091,(((1085644299:0.152661,1007071520:0.139271)0.439:0.018721,1007024813:0.175791)0.865:0.029651,1022261678:0.289081)0.831:0.026821)0.937:0.046821,(((((1023244967:1e-06,1206054347:1e-06):0.003421,1016077569:0.000161)0.958:0.028921,1206048157:0.027391)1.000:0.089851,1405463228:0.064701)0.973:0.072841,1206810774:0.192251)0.986:0.097381)0.988:0.137141,((1016068288:0.142921,1300483809:0.145241)1.000:0.454281,1016060151:0.303721)0.234:0.038081)0.868:0.076821,1007036197:0.353581)0.894:0.110341,((((1802646237:0.000161,1505715990:0.000141)0.992:0.190521,(1802897431:0.030621,1089011681:0.058381)0.996:0.240921)0.997:0.298751,1300361818:0.384481)0.942:0.207131,1031502530:0.716341)0.979:0.239021)0.641:0.083101,(1202935558:1e-06,1005723437:1e-06):0.626221)0.449:0.126201)0.991:0.258451,(((((1006414336:0.000161,1403595309:0.000141)1.000:0.984731,1401277756:0.654681)0.865:0.143221,(1007295582:0.060651,1005952478:0.036911)1.000:0.850661)0.564:0.066051,1013468555:0.880471)0.945:0.154581,(((1003956246:1e-06,1019387201:1e-06):0.715201,(1300734410:0.502281,1300733917:0.508231)1.000:0.575931)0.926:0.195651,(1205093443:0.681251,1806136325:0.446341)1.000:0.473721)0.981:0.233621)0.731:0.107141)1.000:0.145562901923077,((((((((((((1100393182:0.000151,1503391890:0.003751)0.490:0.013041,1205413402:0.012961)0.883:0.018261,1077958649:0.052881)0.924:0.022841,1034581283:0.029261)0.523:0.009611,1506985204:0.068141)1.000:0.236431,(1504990284:0.230101,1503570609:0.222891)0.504:0.106931)0.987:0.210051,1102602715:0.855671)0.282:0.082851,((((1106375062:0.038671,1106392733:0.047161)1.000:0.149911,1083589197:0.139651)0.944:0.102161,((1085018196:0.127441,1504447632:0.094361)0.998:0.260321,1305504276:0.274961)0.692:0.105781)1.000:0.320471,((1029741966:0.126081,1301186840:0.149771)1.000:0.433761,1106854559:0.592101)0.622:0.093981)0.853:0.049971)0.637:0.067371,(1112319605:1e-06,1112326942:1e-06,1112315814:1e-06,1112307642:1e-06,1112311058:1e-06,1112299004:1e-06,1112303737:1e-06):0.532151)0.465:0.060351,((((((((1019492883:0.026771,1046551868:0.014911)0.984:0.055571,1089399982:0.008231)1.000:0.309071,((1004802683:0.035231,1000428482:0.012731)0.994:0.132011,1007002754:0.173251)0.982:0.144681)0.221:0.087861,1024302894:0.778601)0.988:0.228461,1003104177:0.451601)0.520:0.061581,(1503536098:1e-06,1038461201:1e-06):0.492581)0.074:0.106361,((((1107184370:1e-06,1107248099:1e-06):0.223131,1405677647:0.224741)1.000:0.475191,1006996542:0.812541)0.721:0.086831,(1903244831:0.304581,1302479023:0.141341)1.000:0.405641)0.907:0.122281)0.943:0.097291,((((1025611113:0.109421,1505035843:0.033301)0.681:0.083231,1302855561:0.119101)0.999:0.306301,1002826567:0.373721)0.924:0.120521,1037464066:0.557451)0.986:0.181721)0.836:0.047211)0.936:0.159331,(1406130626:0.279761,1003447675:0.183771)1.000:0.500371)0.887:0.171181,(((1300997592:0.043811,1001784391:0.045511)1.000:0.678751,1102836296:0.524981)0.745:0.256281,1206814705:1.211461)0.990:0.488381)1.000:0.334668098076923):0.327405):0.080537,((((1301200316:0.025621,1001786167:0.021361)1.000:0.915061,(1904737776:0.084801,1904756091:0.060321)1.000:0.790271)0.986:0.458201,(((1701064288:0.473831,1014892807:0.371191)0.999:0.695521,1604541587:0.890791)0.889:0.231761,1085552768:1.086361)0.376:0.205341)0.996:0.056272455357143,((((1106998563:1e-06,1107652974:1e-06):0.735311,1500769864:0.576011)0.286:0.089151,((1904923522:1e-06,1903044222:1e-06):0.255531,1097598323:0.250991)1.000:0.497871)0.776:0.185611,1304654899:0.758771)0.996:0.531638544642857):0.407942):0.172540,(((((((((((((((((1085297866:1e-06,1500208917:1e-06):0.064071,1095767321:0.044371)0.998:0.103301,1095776606:0.150591)0.998:0.135851,((1016680127:0.065041,1604617186:0.075981)1.000:0.136031,1011496329:0.159501)0.811:0.037731)0.575:0.018931,(1604643113:0.046301,1604648335:0.059621)1.000:0.192491)0.963:0.048721,(((1604692378:0.115871,1011495982:0.093811)0.998:0.104261,(1018301458:0.017181,1016670860:0.014701)1.000:0.304891)0.333:0.039391,((1604652442:0.046931,1506937981:0.035141)1.000:0.134091,1079182111:0.084671)1.000:0.161491)0.556:0.011291)0.837:0.023691,((((((1079170132:0.036301,1604802082:0.010911)0.998:0.087241,1122346722:0.140291)0.719:0.039961,1079179757:0.118941)0.999:0.118371,1604610697:0.191381)0.758:0.038101,(1506707739:1e-06,1028377462:1e-06,1507121907:1e-06):0.169561)0.899:0.034711,1079182108:0.166691)0.464:0.015261)0.931:0.057021,1095770553:0.296731)0.852:0.055941,1102458187:0.269231)0.998:0.316371,(1081398939:0.000151,1081414749:0.038481)1.000:0.945871)0.699:0.117591,(1306177979:0.524621,1095771965:0.609851)0.308:0.063981)0.517:0.090561,1019511434:0.719371)0.816:0.069021,(((((((((1301966221:1e-06,1500318151:1e-06):0.000141,1080940022:0.000141)1.000:0.312011,(1500245527:1e-06,1301770242:1e-06):0.255911)0.950:0.158501,1017536220:0.409301)0.917:0.141041,((1080939267:0.000141,1500318107:0.000141)0.980:0.000161,1301966081:0.000141)1.000:0.607441)0.999:0.330271,((1402785310:0.642741,1032986776:0.534731)0.310:0.102691,1405872910:0.498011)0.889:0.122281)0.251:0.038681,(1017537697:0.432061,1121810217:0.489811)0.989:0.244011)0.963:0.099551,((((1008125306:0.384061,1017538468:0.415941)0.232:0.089351,1305268642:0.497011)0.870:0.097521,((1106348125:0.483541,1008126604:0.427071)0.072:0.069011,1089032243:0.399031)0.878:0.061141)0.988:0.193091,(1015112257:0.390121,1903458229:0.546261)1.000:0.375251)0.942:0.132091)0.206:0.038201,(((((((1604642383:0.054181,1604646777:0.051861)0.154:0.030311,1604649487:0.137081)0.979:0.113061,(1079162330:0.099641,1604612268:0.134411)0.922:0.071101)0.921:0.097531,1102459665:0.385071)0.939:0.140031,1306176971:0.417471)1.000:0.420991,1064364605:0.862671)0.276:0.178191,1505712412:0.915471)0.752:0.107761)0.225:0.024301)0.317:0.031241,(((((((((((1300684407:1e-06,1116761952:1e-06):0.394481,1903460168:0.420971)0.980:0.293651,1702143275:0.534271)0.783:0.112491,1701928321:0.413311)0.826:0.048621,(1300935809:0.669141,1048866279:0.723511)0.291:0.100121)0.974:0.168191,1701928594:0.494971)0.996:0.236761,((1122343330:0.199171,1604690909:0.128241)0.996:0.233611,1604611438:0.410011)1.000:0.432721)0.381:0.068781,(1505713718:0.694821,1049905011:0.572631)0.129:0.131331)0.814:0.058391,((1089549584:0.760861,1004551141:0.620251)0.746:0.120891,1402605515:0.862831)0.910:0.113411)0.763:0.035761,1086846107:0.698241)0.936:0.091941,(((1004550497:0.459221,1004548171:0.387211)0.999:0.580821,1080819526:0.665951)0.954:0.214351,1014920683:0.896151)0.000:0.028971)0.810:0.035031)0.916:0.049921,(((((((1028378094:1e-06,1507123408:1e-06,1506709130:1e-06):0.045021,1604649743:0.087671)1.000:0.541651,1505711077:0.896501)0.618:0.093891,((1806090730:0.264221,1701929146:0.189751)0.630:0.055901,1405872787:0.451211)1.000:0.664021)0.148:0.100651,1502591668:0.704721)0.930:0.127051,(((1207124864:0.190891,1107263732:0.158931)0.990:0.257691,1008127171:0.318481)1.000:0.556991,1305268635:0.957861)0.978:0.237241)0.793:0.048681,((((1049334015:1e-06,1038226245:1e-06,1045985548:1e-06,1046000307:1e-06,1006222483:1e-06,1102747554:1e-06):0.003501,1081660947:0.000111)1.000:0.942411,((1500395877:0.538201,1302177627:0.738501)0.473:0.052311,1202920037:0.436491)0.916:0.102001)0.719:0.036491,(1108921198:0.471011,1202921270:0.660731)0.997:0.277841)0.871:0.059131)0.529:0.052051)0.939:0.081411,((((((((((((1500251251:1e-06,1080923127:1e-06,1123295518:1e-06,1080909514:1e-06,1306110458:1e-06,1121570612:1e-06):0.000141,1080930245:0.003981)0.609:0.001571,(1121542829:0.012371,1033505826:0.000141)0.761:0.008961)1.000:0.381271,(((1080923291:0.000151,1080909574:0.000141)1.000:0.266041,1500267440:0.237301)0.276:0.050101,1087533876:0.239681)0.999:0.260711)0.920:0.117391,1502594609:0.690561)0.066:0.073711,1122347062:0.849611)0.445:0.084951,((1008401393:1e-06,1403767892:1e-06,1403772781:1e-06,1403762139:1e-06,1403777106:1e-06):0.700921,(((1050543584:0.006801,1902934573:0.000161)0.188:0.006771,1402570937:0.003401)1.000:0.419021,1107402589:0.239721)1.000:0.334641)0.780:0.116851)0.187:0.077851,1022634857:1.211501)0.718:0.088501,1206955325:0.997791)0.849:0.156211,(((1405872725:0.038101,1064366719:0.027311)1.000:0.542581,1405877380:0.446541)0.988:0.306031,(1078794760:0.014011,1508388964:0.133771)1.000:0.751241)0.923:0.156741)0.631:0.051541,((((((1085296301:1e-06,1500207335:1e-06):0.028831,1604691191:0.016131)1.000:0.567481,(1015114671:0.390981,1105847657:0.411551)1.000:0.356191)0.410:0.085221,1050776255:0.664931)0.327:0.062741,((1505713339:0.826731,1306133394:0.490131)0.695:0.113911,1302177621:0.811161)0.878:0.114271)0.668:0.042021,((((1604693136:0.481881,1019258133:0.654831)0.976:0.184481,1032991483:0.852791)0.265:0.055701,(1701924763:0.655531,1501657987:0.824761)0.315:0.081781)0.888:0.087341,(1505713306:0.504761,1064363959:0.627971)0.937:0.148381)0.861:0.043981)0.166:0.040051)0.926:0.065001,(((((1020455223:1e-06,1121806971:1e-06,1080939975:1e-06):0.000151,(1500318203:1e-06,1301965804:1e-06):0.003391)1.000:0.528201,(1038225732:0.000141,1121830799:0.000151)1.000:0.645531)0.983:0.237291,(((1085296068:1e-06,1500207104:1e-06):0.314771,1102742538:0.150741)0.812:0.082751,1604645043:0.238471)1.000:0.502221)0.732:0.040281,1501157865:0.810751)0.949:0.154231)0.751:0.051471)0.000:0.0900750025000001,((((((((((1024086610:1e-06,1096385718:1e-06,1032998555:1e-06):0.006801,((1403782572:1e-06,1403778844:1e-06):0.003121,1508389858:0.023711)0.037:0.000301)0.915:0.000161,(1701804021:1e-06,1116769771:1e-06,1704005182:1e-06):0.003371)0.819:0.003411,(1403774201:1e-06,1008400075:1e-06,1403764037:1e-06,1403766144:1e-06,1114742665:1e-06,1403773408:1e-06):0.003411)0.328:0.003371,(1074108688:1e-06,1074098713:1e-06):0.000171)0.853:0.012251,1012269383:0.071991)0.778:0.026821,1013201692:0.040031)1.000:0.404411,1085906967:0.509991)0.885:0.156291,1079164458:0.486271)1.000:0.609901,((1121137562:1e-06,1121120020:1e-06):1.209861,(1105793530:0.442211,1500393662:0.537351)0.994:0.525331)0.795:0.155611)0.000:0.0629759975000002):0.580483):0.099509,((((((((((((((((1504431247:1e-06,1701568656:1e-06):0.009951,1101504831:0.012811)0.725:0.006541,1505535899:0.002991)0.928:0.000161,1087581299:0.000161)0.915:0.021431,1504398750:0.021801)0.999:0.081051,1503523406:0.079081)0.852:0.037631,(1002647738:0.000151,1503499698:0.003351)1.000:0.126521)0.459:0.018801,1503148988:0.109061)0.971:0.060171,1503111505:0.127401)0.828:0.036971,(1503098090:1e-06,1008811895:1e-06):0.148011)0.869:0.090191,1505059072:0.117661)1.000:0.734511,((((1058722117:1e-06,1097824024:1e-06):0.000171,1507976341:0.003201)1.000:0.425751,1038258019:0.432181)0.123:0.053611,1004999841:0.610491)0.986:0.175651)0.858:0.091041,1304921198:0.822411)0.929:0.147981,((((((((1904735882:0.017141,1904763222:0.030201)0.938:0.031701,1904752625:0.051051)0.789:0.020641,1504373782:0.054341)0.987:0.061491,1904744517:0.068051)0.800:0.024341,1904771736:0.033191)1.000:0.355821,((1806733790:0.010941,1903213482:0.000171)1.000:0.397711,1504159936:0.253911)0.997:0.236691)0.999:0.287581,((((1405069563:1e-06,1301023891:1e-06,1301042091:1e-06,1405062739:1e-06):0.085601,(1301044340:1e-06,1301514078:1e-06):0.082951)0.982:0.179571,1048798826:0.420681)0.902:0.152171,1601841074:0.506511)0.998:0.307411)0.321:0.021001,(1505424989:0.037011,1505476745:0.000151)1.000:0.494891)1.000:0.438071)0.935:0.322381,(1017799028:0.006231,1206009272:0.002651)1.000:0.702981)1.000:0.368420630081301,(((1108186013:0.000151,1803894980:0.000151)1.000:1.125231,(1108204431:0.721331,1108344326:1.225471)0.378:0.170241)0.854:0.180471,(1203335712:1e-06,1108369169:1e-06):0.846281)1.000:0.684180369918699):0.679992):0.227862,1503856800:0.907854):0.347076,(1090864814:0.0,1090890324:0.0):1.254930):0.640175,1305894796:1.895105):2.403059,(((1017570707:1e-06,1019042942:1e-06):1e-05,1200020287:1.1e-05):1.514332,((1305928211:0.003881,1503255892:0.000141)0.068:1.54999999999999e-05,(1503971474:0.001661,1202397136:0.000141)0.068:0.0011255):1.514332):2.783831):1.387053,((1049350801:0.000171,1801206040:0.051401)1.000:0.877983,(1004927380:0.674251,1012853116:1.049231)1.000:0.042028):5.685217):0.174245,((1032994711:0.002851,1900106255:0.000151):0.092335,1300597132:0.093836):5.859462):0.074108,1505712419:5.933570):0.039604,(1900330639:0.89879,1022257682:0.89879):5.973174):0.016497,1001882404:5.989671):0.010329,1804640970:6.000000):0.000005,1202158884:6.000005):0.000007,1207271388:6.000012);
