# Supplementary material for: Phylogenomic analysis of the diversity of graspetides and proteins involved in their biosynthesis
Source: Biol Direct. 2022 Mar 21;17:7. doi: 10.1186/s13062-022-00320-2 (PMC8939145; doi:10.1186/s13062-022-00320-2)
Supplement: Supplementary file 13 — Additional file 13. Final set of precursor sequences; Alignments of 174 distinct clusters of precursors (zip file). [file 13062_2022_320_MOESM13_ESM.zip]

Archive with 176 entries (176 files):
- 174_consensuses.txt
- All_precursor_sequences.fa
- cluster10071.afa
- cluster1015.afa
- cluster1025.afa
- cluster1028.afa
- cluster1029.afa
- cluster1031.afa
- cluster1033.afa
- cluster1034.afa
- cluster1115.afa
- cluster1196.afa
- cluster1198.afa
- cluster1215.afa
- cluster1226.afa
- cluster13.afa
- cluster139.afa
- cluster1442.afa
- cluster1472.afa
- cluster1677.afa
- cluster1685.afa
- cluster171.afa
- cluster1865.afa
- cluster1869.afa
- cluster1870.afa
- cluster1871.afa
- cluster1874.afa
- cluster1877.afa
- cluster1889.afa
- cluster197.afa
- cluster199.afa
- cluster2.afa
- cluster208.afa
- cluster21.afa
- cluster2178.afa
- cluster229.afa
- cluster2339.afa
- cluster2351.afa
- cluster2353.afa
- cluster2359.afa
- cluster2540.afa
- cluster2640.afa
- cluster2658.afa
- cluster2670.afa
- cluster2680.afa
- cluster2689.afa
- cluster270.afa
- cluster2704.afa
- cluster2710.afa
- cluster2716.afa
- cluster2721.afa
- cluster2725.afa
- cluster2735.afa
- cluster2737.afa
- cluster2749.afa
- cluster2758.afa
- cluster2763.afa
- cluster2764.afa
- cluster2768.afa
- cluster2773.afa
- cluster2785.afa
- cluster281.afa
- cluster2843.afa
- cluster2854.afa
- cluster2895.afa
- cluster2946.afa
- cluster2953.afa
- cluster3058.afa
- cluster320.afa
- cluster342.afa
- cluster353.afa
- cluster3985.afa
- cluster4012.afa
- cluster4014.afa
- cluster4067.afa
- cluster4099.afa
- cluster434.afa
- cluster4437.afa
- cluster4730.afa
- cluster4747.afa
- cluster4802.afa
- cluster4975.afa
- cluster4986.afa
- cluster4996.afa
- cluster5000.afa
- cluster5009.afa
- cluster5018.afa
- cluster5079.afa
- cluster5080.afa
- cluster5130.afa
- cluster5131.afa
- cluster5140.afa
- cluster5178.afa
- cluster5193.afa
- cluster5194.afa
- cluster5201.afa
- cluster5252.afa
- cluster5312.afa
- cluster5321.afa
- cluster5327.afa
- cluster5345.afa
- cluster5376.afa
- cluster5399.afa
- cluster5406.afa
- cluster5437.afa
- cluster5462.afa
- cluster5463.afa
- cluster5473.afa
- cluster5505.afa
- cluster5539.afa
- cluster5566.afa
- cluster5571.afa
- cluster5586.afa
- cluster5630.afa
- cluster5638.afa
- cluster5650.afa
- cluster5673.afa
- cluster5701.afa
- cluster5714.afa
- cluster5729.afa
- cluster5730.afa
- cluster5775.afa
- cluster5782.afa
- cluster5804.afa
- cluster5818.afa
- cluster5829.afa
- cluster5833.afa
- cluster5845.afa
- cluster5851.afa
- cluster5853.afa
- cluster5862.afa
- cluster5926.afa
- cluster6003.afa
- cluster6005.afa
- cluster6010.afa
- cluster603.afa
- cluster6058.afa
- cluster6087.afa
- cluster6107.afa
- cluster6128.afa
- cluster6139.afa
- cluster614.afa
- cluster6162.afa
- cluster6190.afa
- cluster6201.afa
- cluster6212.afa
- cluster6245.afa
- cluster6298.afa
- cluster6360.afa
- cluster637.afa
- cluster6377.afa
- cluster6438.afa
- cluster6490.afa
- cluster6494.afa
- cluster6534.afa
- cluster6556.afa
- cluster6621.afa
- cluster6652.afa
- cluster6723.afa
- cluster6751.afa
- cluster6924.afa
- cluster70.afa
- cluster7212.afa
- cluster7340.afa
- cluster75.afa
- cluster7607.afa
- cluster766.afa
- cluster7663.afa
- cluster7924.afa
- cluster8014.afa
- cluster859.afa
- cluster8740.afa
- cluster890.afa
- cluster974.afa
- cluster975.afa
- cluster977.afa
