# Supplementary material for: Phylogenomic analysis of the diversity of graspetides and proteins involved in their biosynthesis
Source: Biol Direct. 2022 Mar 21;17:7. doi: 10.1186/s13062-022-00320-2 (PMC8939145; doi:10.1186/s13062-022-00320-2)
Supplement: Supplementary file 13 — Additional file 13. Final set of precursor sequences; Alignments of 174 distinct clusters of precursors (zip file). [file 13062_2022_320_MOESM13_ESM.zip › 174_consensuses.txt]

cluster10071	MKVFRVSQVSVIKVSESPLVLSIQADGLAATSGWTNPRLDNSADPNPDDSVLEFSFDADKPSGISLPRLTPITACVDFKPTNGADAVIVSARINGITVHAAEFLKPGESSPRPTTLAVGEEEPTTLALGEENPQVTTQALGEEEPQPTTRAYGEEDPRFTTQAQPTTQALGEEEPQPTTRAYGEEDPRFTTQAIGEEGPTTLALGEEDPRFTTQAQPTTQAVGEEDPQVTTLAVGEEVQPTTQALGEEAQPTTQAVGEEAQPTTKAVGEEAQPTTQAIGEEGPTTLALGEESSPFGWY
cluster1015	MKKKKxDSLSLKFDKQQIAKLTSFKGKSIDYACAHGVMGGDxGxxS-NSCxx-xx-xxxCDTxLx
cluster1025	MTPNKTKMKLTNLNTVKxLNxKAMxITxGGxxxEDxxExGRDSQxRDIESxWNDNM---
cluster1028	MKKNLKKDFDVVKLEDRCEMVNTAMPSYLSDIELGKGEAAVQAVDAQSMAAPGAAQVY
cluster1029	MNKMNDLKEFFPGDNLEMIPLMFLFGEPAKRGNYNIDMGTRFAGEESMSHPDGPGSYDTD
cluster1031	MKKINxFxxExxxLxxxxxxxIxGGxx--------xxSSxxxxxTxGCxxTxxDSFxDxNxDGxxNxG--------ESGTxCxxIQCx------
cluster1033	MTTAELPLIDADKRFVLGPPLGWTPTSEPVSDTDVTPFGLTLRTAPNSLRGAKKGGTQSVTEITSDGNEEDADVSFDVNDD
cluster1034	MTx---------RTxPWx-xHGVxVYDPAT-xRVGxFQGx--------xxP-HTxPxxPxVxxLRP-VGGGxEWQADxxKIQxA--xxRLRAGVR----------
cluster1115	M--SIExMAQSLLTAx--DxAxLRxxTEVEDATFxAYASxYVxx-TxP--xCKGCHGG
cluster1196	MKKLSKLNSDLFSNQKLNNIQKQSIKG----GIKTIYND----YxGGPVHVKDGDAx
cluster1198	--------------MVKTLGxQxNCSHQMPFAMLFAVEPAFTSIxEExxEQDLCYNPxLQINEETQLxxIVG------GxTSTSIKKSTxTGL--IxxxGDxDDDNMGDExx
cluster1215	MQRLKLDDFKLKNLNxE----xEKxAQKLLGQVLGDCHDxPxxx-----xx-GxxLxxDDxSxxGGx--xxxxx
cluster1226	MKLQSLKSFEALNSEEIKVIKGGLVAGSTVECDSGDKDKVKTKLAEL
cluster13	M-------------------------------------------------------------------xxPxIxxYxxx-xxxx---xx---xx------------x---xYx-xx---xxxxxxxxxxxxxPxIx-x-x--x-xxxxxTKT---xx-xxExDDDx--x-x--------x---xx-ExxTxTxxx---------------------xExDDxDx-x------------------------------------------------xx--xxxTxxxxxxExxDxx----------------------x--x-xxx---xExxTx--TxxxxExxDxx----xx-------------------xx
cluster139	-----------MTDALxxxxTx-------xxxxxxPPLxGxLVAESDRxISVRVAEG-TWTFxRxDVLxIxDxxxx----------------xxxxGRPVxVDIRPGATADFTRRLRIDLVDRPMTLAxxPSPAxGDDQLRRLTExWARRLxLxxxPGxxGATFTYCQTRSxxxSDDGIxCDSLD
cluster1442	MEFETIKTE--ExPIIFGLTYLEEEAAEINDVVGCLMPID--GYSGTGCDDSDx---GxxIP
cluster1472	MLKQQEMPFALRFAEPLMSQEEISSGILDKGIFMATVQTTVYATGKYGADSKSDPD
cluster1677	MKNSQKKDELFSKFQNSKIERIKLDKISGGKRIPTSPIDVQTGLTSSGNHDNDVTPPDYYYDGTL
cluster1685	MKLESLKLxKFKDCTLKREQLFVLNGGGIxTx------AGTICGx------xxG-xxxKFDYGYDxxRxGSxG-----xxxxTYHDRSNVxECDPVxxxx-------x
cluster171	M----------------------------------------------------------xxHILLxxAxxxxxxx-xxxx-PExxxYDxxxGxWxxx-xxx-xxLxxxxxx-xxPxTKKxDVETGEDQKGE----
cluster1865	---MEKVDLKQTKEQEPTRQLPFILGFLEYREGAMAPTTCGIITDIDAYDAA
cluster1869	MRKFDIDTISADGTELDESRLARILGGRGIIRDDKGRTGCIPDLDGSIRADDPILG
cluster1870	MKKLQKLKSKEISKKxLxSIFGGLxAx-DxSFxxTNCVDSGxxGxWDCxDxx--TDK
cluster1871	MTTTLADGMKINERTPLLLRRMEDKPEISSYPLASHMTVVTTPGMETEMHDQQEDANR
cluster1874	MNLEKLNAENTDKVRATTQPASQPFFKQFASPITGYAESSLDPTWDSNAYGQLTDYGTC
cluster1877	MKKKLENLNAKKLKFGNLKDILGGRVNPD--xGxCGGTGTxDDPYQIETVTIIRGGGAQFDSCD
cluster1889	VIYKQTSNIIKKLLKMKKFEKITAPKFSAIDVEKMKRLKGGYSLNTVTCYSNGHAGDDGSASADGVYGD
cluster197	-----------------------------------------------MKKLx-GMKxNFSSLENKKLxxxDLxxIxGGxx-------x---xxSx-x----xxxx---------G--CxDx--xxYx--DGxx---------xxxxxxx----------x
cluster199	xPTALPAPAARPYVLSHLTPLLPGTGGATAPQHRYDPARQLVVDDTGAPVVSSPVSTIMATGHLGPHEKADRP----DGMDSWW
cluster2	--------------------------------------------------------------------------------------------------------------------------------M----x-------------x-----------------------------------------------------------------------------------------------------------------------------------------------------------------------------------------------------------------------------------------------------------…
cluster208	MVHALTRSITCALTGVDEMSNADVTKNRKNATETGRVLARVLSRDEVGQVAGGATNPTPTNSWKDQSKCTPKTDPGSA
cluster21	-----------------------M-------xx--x-----------------N-xxx-xPFFAxFLExQ-x-x----x---xExVx-------GGx--x-------------------------x--Tx-xxxx-x--x----------x-xxx------------------------xx-xT-----xxxx--------x-x-xxTxKYPS--DxD--Dxx--------------------------x-------------xx
cluster2178	MSTAVTDAFPLGRDENRNDQVTEWRPFGMRYGVQPTPIPVPLSDTKYDPDQQVLVVADGQPCAKIERAGTMRVTYPDGQKPGQSDVEKD
cluster229	MKxx-----------xxxHxxTxxxxxxxxxxTLAExQLFEVSGGxRxRLSxxxPVxGxx------xKEPVYITMAIGEGGGKLPDIL-S
cluster2339	MKKKLESLKLKKFKMLKVKGGGPLDPETGIGEDSYKADYTYNGRIYVTDTVKYD
cluster2351	-------------------MRNTTITEIPAAGAELNEAQLASVAGGMRDRGRSSKVIDVVDGWTGTDADF
cluster2353	MKKLSDFKENKVELNDVNGGRSFPSMxLSAINEYPGGASTPGNYIATIGxDINGxWVWTDYGPxDFxxSPR--x
cluster2359	MKLESLKSEKFRxLxNxxMNxIRGGQxVxTNxGxFMN--GGxPDxSxxDIxVWN-DxGxxLTQIxWxxDGTKHVVSxxM
cluster2540	MEAFNDFSLTNPEAIFGGTLVPTxYxGEDGxSGxDxYDTTRKRVIYI-N
cluster2640	MKNLNDYRDFQLQTKATKTVFGGTGDNGIMNGNCTPDPIGDEIRKKLGL
cluster2658	MNQKATELLSREKEDSLPLTFEFGETNEELIVECLASPFNGEESICHVGGGYDSD
cluster2670	MKNLESLNSDxFRMxxxEIKxIKGGKM-DDSLDKSYEYEYTDVGDNSVCDxRxxDxCxDW
cluster2680	MKKNEFDGLVKINNEGMKAVKGGYTLHTVTVTPKSEALEPDDPDCPEHGNGCDGDDGIHND
cluster2689	MYDPATGRTGVLQAILPAEELIADRSTAPGKHVAFLRPEGGGVEWLADATTLQHPDTALLPPP
cluster270	-------------------------MxxxKLGxxxxxxx------xxxxxPPVVFxxQPxxFVxLxTPEELRxWExxVRxTTGLE--xxAxxxxG--------xxxES-CS-GxxDxxD-DCD----xx
cluster2704	MKKLSNFKSSNIDLEEIQGGSYGNPSPKISGWVVWEMPGGASTAGNTQSLVHGDISEGxFLLIIx
cluster2710	MNKSKRPVIRAFLHPCLEVEPPSGSVVGGYVYLAQLLIGAGELIILREDNFGREGQRLTAAINLVT
cluster2716	MMKPFVLNQHNKDFxAFRxLRDEEMKEVxGGxTDQLIQQTDKPRPGKGTTSTVTPHGDGGDDGxDHS
cluster2721	MxxKNFDVGxEIPQSMQExLLGGQGxD-xISFTISxGxQCNxSSGKDxDSDADDExxTTPTLEGKKxLP
cluster2725	MPRHPKGPSFIQYELPVRLGGRPPAPVEQGGKEKPRPVTTLAVGEEGGGPPPGLITTMSLREEGGTHGG
cluster2735	MKKNIKQGGVENLPLLYQLSEVEEIGGGEPIQPVVSRRPNRVIKMEVYESVKTPTGGAPKPVTKSFNFFK
cluster2737	MLQQNFLMNFRxKVHxNQKFTIPxNYNFLxGIWEIQQGSPFVxExIxNQHHxYGSTLVTETREGIDRSEx-N
cluster2749	MKKFKNLKNxNGFENEKLTREEMYRLNGGMPTVPVDPTKTxxPxxGxxDDDGCFPHPFPYPFPFxxP-xIIVx
cluster2758	MSKRFFKIEELSALTPIRNEEARFLCGGTQNEASDLSKTQGDSTHSSSSDSDANTQDSDGPAHNETQTQLNWV
cluster2763	MKKIQQLGKLKRLNSKDLKMVIAGSNGITDGTNLPSIPKLAPSTYVCSGGCTATYTPNGTVVTANSGTVSYDYF
cluster2764	MLSALRDRSPRRTVRHILTEENALRNTVITAISAEGAELDEARLATVSGGRACEDRSSKTIDMSTGAVGTDQDF
cluster2768	MSNKKKNKRENNLDSKKLSIEATSKLFGGKYQLSSYKLDGKQVTDSWNDTDNDGLWDSNEKGICTYDGRVYTSIQ
cluster2773	MKKLQKLSNKLSxxNVLNxGExFYITGxENRx---SxCWDKTDxCHDGCSDxHHTRTKDx--xVxTDTVTxCDxxCGQGQ
cluster2785	MKSNLNDTFKRFQENVIETNKIFAGxATGGETGAxxCxSxxVDSAGDPNTWIETxTQCxxDPDxCDGLxRxxSxxxR
cluster281	MQ--K-Q---xExKLFAFKLAEKKxxx-xxxxxQWKxRDGVAVAGCTxxxxxxx------xR-xxxxDxGxYC-
cluster2843	MSLNVQGFLNYFYNLFKMKKxNNLNSSLFRKFEREQVSNLSSIMGGYVDPPTEQKDDVSNGxADCTEPNCDxSDWNxDSDDSNDSSREAD
cluster2854	MQFVIGKAATDQAFRQRLKADPLEMVVHISARYSYEFTPEEVQALAAMDWDGLDGVAQDLDERISRVRLGRSSSLTNPTCSCTPESGSNPDK
cluster2895	ML-----YAEQLLHGGKKGVKPNxNNM--KLESLESxQFKxMDNKQxxQFxGGVxNSxEVKDGMHDxxGGTTxFKLQVDGRWVDCEGERVTIDRxDGxIxCRExxYGGVWY
cluster2946	MLPYLISKATPLKQVAKFPTSARYDSQKQLWIDLKSGRALVDVVLENRTKQISASDFGETVCTKSGEGTDQSEVIQASDFGETLITETGEGTDQSEILCSSDFGETIQTNTGEGSDVLS
cluster2953	MTDTPRIHDIVKDIDTNKIGRVMDFVGRCVQLRPIGGGREWDARPERLEPTDLSDALSVDVAEANVRSRRGAAAAANTVVLAGSKDLLTSMQAPRPSAEVDQAQRSGYENLPNACSESGRS
cluster3058	MELIKQLQSEKILPVNNKEGMVSGKPGGSKTPDIRATAPLTSLYEQVMEAHGLPIPDSKSLINGKSGGSTELKDKKYPSSVLTSIGILFISDRKEPKSNPETQTASIDSTSDISSKSAMTYTLTNHTYTAQRLDDSYSDDTQADS
cluster320	MKKDKSIENLRKKLQLGGFTKTFGSKIIGGNR--SLTIKEVVITVPRPAALESEYDDDGSEDGDKPxDPSGPGKNT--GPWY
cluster342	Mxxxx----xKPRxQRTFGYDxxGVEVRVFxTxQxAGAAxxV---xSxxLxRNxExFGLVTxRLANNxxELEKFxxxFKNxGxxxNFVLMxGTxVMEYTRDxKKVxKFLKx--xx
cluster353	---M--S--K-ITIDDIxxxGxELDExQLxxVxGGxxxx-----xx--x-xxxx-x-xxxx---xx-xxx
cluster3985	MKSIKNFNDQKITNTHLANTKGGDIVTSQTWGGTDLRVGKTVYTNRxDGxSGNNDxVxF
cluster4012	MFIGSSGILFSRRPHKRSAKMSTFTALEEKPETPLLLRRIQQKPQIQSPIASGHMTIVTTQGFKPEMxDGEEDATRYDKDR
cluster4014	MFPFYINLIFKHLIMKKQKSLDALQKSLAKNKKMVGVDSSGxTIQYWCGLSVIGGDFGELSSGSSMxEYIHYWDWSDRPKPPTVD
cluster4067	MTTRWFADRMTRYQLLHTHPDWSNRQFAATTQRSRAWVKKWKARLGSPPHPDPQMVCQSQSRARKTPASPWTERVITRILALRDTLSAQYNRVVGAKTILAYLQRDPDLANEQRTASPVTIWKILRQHQRITLSHDMVDT
cluster4099	MxHExxxxEFEDDYEPSGEVMSFDHQPVVLRFPPTAYRPVEPDELEEWRxEVADRLGLDFDIGPNSGGTVSFCQRGGSGAAYRCDSDLSQSPDFxxExxxKGRLTPWNSSPVVLNFPPTAYEVVTPERMKxWHADVKERFGxNFDIGGGSGGTVSFCRRGGSGAAYRCDCDMG
cluster434	------Mx---HPFD-LEIxxLESL---xLxx-ExVxxxEAxK-I-----------------------x-------------GGL--------------------x--x-TTxAxGEEGGxx---xxxxAxxxxxx--------GxExxx-xTPx------------AxGEE----GG--xVTTxAVGEEGGx-xTTxAxGEEG-Gxx-x--------------------x
cluster4437	MKSKKSIDSLAKSLENQKGAILVNKQGKSLQYWCGLSVIGGDHGSLFPPDPNKLKNSDS
cluster4730	MSDKTDDPVHFVEDLEERSNAATLDSITTLATGECPEKCS
cluster4747	MCKKILGGSTTSNGHSTSSTGSDCDDATSDQDVDVKTPEMY
cluster4802	VARRIEGKQHDTSATTSSYRTNSETVNDGTVSTDSVVDTDVDD
cluster4975	MKTLNDDLFKSAALEKREQLAIKGGHNSTRITTDVKTGEVTCDGHMCDDQV
cluster4986	MNIKLDQEQSELILKKTGVTLQEIQLNGEDLNQISYGPVTTMALGEEDRWF
cluster4996	MKLSNKNIKAMSTTELEAISGGLRSEGDTATATATASFNSSAEAEAEAESAE
cluster5000	MKELKLEELSEVQGGYITWTGGELYEQLTGTQDIGTYVDGFNMGTDGYEDAY
cluster5009	MKRKTLNLEDFTRNQLTKKEQKTIKGSGDTTTPEDDKKDPLNPIPVKGNGNL
cluster5018	MEPKKEKKVKKIKELFVQDLARIEGGAGPVQDKKCPDITTYACGEEPPGCLAC
cluster5079	MKFEKLNLVKFDSVELNEESKTIVKGGTDTYMVSAKKDGDGTISDAGIKHDGNVN
cluster5080	MKEKKQTLESIKNNPDFFEIKKDNLKKIHGGLAYGTGTEAYTSGDGITDYGDGDA
cluster5130	MKTIKELEQLSKENLIDELMIDSIKGGCCGWTARTTGGTNTTDSKRDGPGQMLAAFE
cluster5131	MTCHASSSHDLSAPRAFARLRATEVTPTLKEENRGNVFLTVYTDPDRPEPEVGIIGG
cluster5140	MSKKQLDELLGLEKFNPLKNIEKIKGGCDCVQRITVTTVRSTGPTVVKSLVREEDKQ
cluster5178	MKALSPMSARFTRSHEGYSHPPKLDAWEQTVVGPESARIAWPGGSISGCDDGWDDCDE
cluster5193	MKKLKALNLGKSLEREEMKNINGGKLPISDFTCYCDGYFMGYATSIEQCLLICEINGC
cluster5194	MLNNILSIAGIEQISKTIQKSIAAEKTLCKQDRMCAQYGDQCEELACKEVPLFDIDLI
cluster5201	MKLEDFKFGEKLERKQLAKIAKGGGTSSNGHTTATTGNDADSVNGDLDDGKPEKPVISA
cluster5252	MKTLEKLISKKVKSIHSVTGGKFSMSLDMSEGDSGMTWIKWVSDHGDHCCTDNKPDPKGC
cluster5312	MEKNKNQNENQAGSLNEFSAHKLSLTSTVKGGNGLDESLSASSTVTSTGYTAGDDWDFHFES
cluster5321	MARPSMFSKLAVINLITIMKLNKFNLNDKMNVEEMRQVKAGSVSTTSTGSDGSSSSSSTKCG
cluster5327	MKSINSKLLEKRMDTQSLGKIFGGLSWTSETRATGKDDCDTETKTYDESGTLVETCLESDCE
cluster5345	MKDVLLKKFNAAKITPNEVFNTKGGESSYYLERCDDGTHYTTDNGSEVIATSDYSAPDTPVVA
cluster5376	MTPVRPAIMVAQPPAAFTPAPELAQWERDLADRLALDWEKSPNALHPPYQTPTWCHGILDDLI
cluster5399	MKKFELEPLNGDLGKKILAKEEFMGGKSSASQTLTRKDLTKESTFDTDSGSHMEGMVEPPVEIH
cluster5406	MKNSNDKLFKQFEGKKLDTILVSSTFGGCHTKGGTFDDDGCTQHWIDRDGETISHTEDYGSSND
cluster5437	MKKLKLKKLSEFSARQKLTQEDLRKVVGGSSNGAPTWVTLMETQTGPEYGDTFLDGDNDRLQDES
cluster5462	MRKHILSKYAINFDSNSEKIFDDPTIITMTIEDSDEDEFNMRGTSCDSSIYTATVESTDEDESFQ
cluster5463	MVKPVTIYIDDDKEIEGVRLKPLASKLAEVAPGGPVEEGGTSNATATATFNNGQTDVNADVTYDF
cluster5473	MSYLALRGAQQSFPAPPVTVLPFHSYSVTDGLNVTADGVPLVEAATVRGFSITNKPFGGTKKDDEG
cluster5505	MEFLRPPEFINNTAVPFALRACERLGSQPVPGVYDEINQIWKGGDLTACATATVTVSTNGYDGDID
cluster5539	MKKDFEKFTSSIEKLDLITGGATNQNAAVAQDCGYSTENCKGTVEMSSVFGPTDYDSEKFGDWYSDC
cluster5566	MKTNQENKLILEKTSITKLTTQGQQRIQGGNSTLICDSTWICDPNISNGGQGGVDPTNTIGGGNNGNI
cluster5571	MKKLENFDQKFVLASSSMHHIAGGAGGSQQNGPTYSTCEDNCGDSTQTILDDNGRFFKTVNTIYDVEC
cluster5586	MKNLNSKLFAKKMDAKAMSSVIGGESFRECRIFTGPDDCDVQVTREDDCGGSTTVVIGCDPCSDPAIA
cluster5630	MKKLKSISEFSKNAKMKKLNFSEMIYGGRAGGYTLTGCKSSGGNLHDCSDTDPGDTTTPAEPASDTPVS
cluster5638	MLNLRMEKKLKKLKLGNFTSSALDFSSQKNIRGGQITTGNGVSHTSSVGEVTKTGEVPTEFITMTEYEW
cluster5650	MSASRSDSTSRFTAELADDASVLPVDAVTIRTTVGRALREDVWLDGPTLDELTALLRGHAGVLIHDGSSP
cluster5673	MKKTIKSFKDFEIKKSPLSSMKGGTSTTVMIETGYTENEYPDNGSGEPDFDYEPVVVEIPSKPKKKLGTN
cluster5701	MKAKSIKKLKTLKVEIPSIYGGFDGIHATGGGTIQNMAYESDLFVDDNGDGKWNAGESMHFYHTTPVINRL
cluster5714	MKLETLKSEKFRELQDSQMSTIRGGEYFNTKDGGILTIGGVRHTGLPERWTIGADGVTLTKLQVQYNGQWY
cluster5729	MTGSSPYGGNVEDAALGRRKGNIVSKIKLDDLAFDGAELSEGDLGLVGGGRMPEMKVTWYIGGKPAEWDIIN
cluster5730	MVKKRSYLLEGARTVKMEYISSAYCATEQLNIAQQDDETRPVVTLDWFASTGSKTMQAPSDDDPDPEDEGCY
cluster5775	MKNLKKLSREGMKTLNELKNKEIKDLSKLMGARAADWPSATERSEGNCVITDIVYHNNSGQQTFEKDVASVCG
cluster5782	MGEVAQASTITHSKAGAESTDKDQEGRIQSMMATMTKTDANREASDSDPARITLGINTHTYTETNRETTDQDK
cluster5804	MKTIKDFKKDNEKMCLDLKKASATTGAGPKRIETYTTNLADYGGSDSETWVYDGGTPISGTITDSQGNNHTVL
cluster5818	MKQLKKFVIENSFEELSLNEMKSICGSKNFPSSSRTISSTLNSWNCQDELWTDYLDENGVLIAISEENHLIEYP
cluster5829	MKKLEKLREKSLNTAALGQIKAGGEECTGGGFSTQYNWTTCTAYTFSWQSDTVDNGIYVFQGGKTSIKPVTCIY
cluster5833	MQKLKSIKEFQAENPEATMSNSQLAYGGRNDASLTHQDTATAKTDANWNCGDIRRQMMWDGTATGEAFTFDLTQ
cluster5845	MKKICDFKALNNSELTGVRGGLMSQNCKAGFVHTGYEFFAGYISDVFYDEDGNGQVNSDAEAGSYISVIADPPKP
cluster5851	MKIQESKFGQFEAFKVNNLKNIMGGKQIEDVCTYEEGSNTCSDSIAVTVEDDGGRFRDQEFDCADSTPTGLEPGN
cluster5853	MMNTKLPVHPFAQITTTDIEQVNGGLISGDFKFVTMKQPEDGVGSVSKLSDETGTGPIFTTLAVGEEGGGLPELF
cluster5862	MKTIKDFQEENSLNLEKETMGNIMGGKLPDGGTTRREDLCTGANGGDSEVSYWSDGGTLITLDGTTEDGGTYHYP
cluster5926	MVLSYRLSTIAPLVPNEQLEEWTRVLREKLGKQFPAALTHAGGIFGGETVTFLNPQGPIHIPEDCCDSDYDPSSHPD
cluster6003	MKNLNLIDDFSAYELLNAQNIVGGGRGNLVLTSTTVVGTYTNGSGQTFMDIRFGDGSTVCDSPDSDWGGTQYPVGSEIG
cluster6005	MKKLKTLEEFERQGFGLDKNGLSVIKGGVEQSYYENTCENDKPDRNRVARTGRVMTDGSIVWDRWKVSPIENIYTECCT
cluster6010	MTNLNDGTMRTLTDGEQERVSGASAELVTTLAVGEEDGGGGFATTKALGEEDGGWATTMAVGEEDGGGLSPIALDAKIHR
cluster603	-------------x--MEKINLxxFQxDSMxIDDMMxVxGGSGxx---xTGTxNCxTSSNSxDxDxKxCDxD-D
cluster6058	MEKLTESKFGKFEGNEITGLMYLKGGGECTGGGAINRGTEIRNGVIFDVWSEYDADSIGADGAVTYTRYRTTAYERLEVGD
cluster6087	MSVFKVEAYTQGQPVFFMHKNATERGYDVSSLEISRYFKTPEEIEEWERLMREEVGLAISGNELIASGGSCCGTRGGMCDAD
cluster6107	MTHRPLVLELFESPILPQSAAQPTTGEHYDPDRQITVLPDGTPKVTNAFIASTTSGGLTTQKPHEHETSVALLPGCEAIGLC
cluster6128	MKFKILKRIMKKSKKDNFSAFENDIAKLDTTQNIFGGADPGYSTNTSKCTWKYNVMSGNGYGDTEADGDWYDTCTPEPLSPAT
cluster6139	MPKVIPAVFFQKQLDGVKADAQKPERLEIFESELREVAGGQSRLREASGAKLTVGGPDGSGGSTTFSGSAGWVDVMQADDCTA
cluster614	M-HPFSLEKEx----TNQVTGGxLxxxxxxx----xxxxxxxPxPIKxxx-----xVTMAIxEDGx-xPxFxxxx
cluster6162	MLIILKTKLQYLLTNKINNMKGLFEKRIDLKNSQINGGKLAGCMSECWVRTGTTNSPDGQYTYYNDDGSVRSVRTVQGLSSSTD
cluster6190	MTKNLGNTQGDDHMMNCLSQSTNLVPFAALFADFYTNPVSVKEGHYDEVVQAFVGQPAKPMGATKSATRCGTKEFNIIDDQRSSD
cluster6201	MKSLRISNSFILQKLITMKKVDLFKNAEVIKSDQMNAITGGNMKFASDSYDNGDSDHHDNGNSDHHDNGNSDYADNGSSDHSDNG
cluster6212	MFAPVRRSKQPGYLQTIKFLITMEQTTKKPFFARFLEGQDISGEQTVGADRGPGKPAPQPLPTIKYPSDQDEPSYSNFTDSDTISL
cluster6245	MRNLKSLTEFREENKNLDALSMKNVNGGIAIADDSSFVCESRPTQADWNCADSESRTKRDGGDWGNWAKTGTEQPDGSWSTEYQMPC
cluster6298	MGTIRALMKMTHRFGFVGHPQSGEVMPGPLILGRRAPVPTRGAPALPRHHYDPDLCVNVTPGGKLLIHAVDSGTYTGTQEPRGYKKDD
cluster6360	MGEKLSALPEKLDRYARLTALVDLASCSDNSESSESSESSESSESSENSESKESCEALLLEAALRINPAADEWGPVLGEAERSVRATFGG
cluster637	-----------MSLEELAAQLRRGEIEDxALAEYAAEYAxAxKxFRSKKDD
cluster6377	VTATCTPFALLVEVPTPPVDRTPEFTFDRLRQLNVTSDGDAVVDVADVQATTMTHNHKGFKKDDDFAHVPHALFGPTMTHNSKEHKKDDD
cluster6438	MKLESLKSGKFGKTTLTPETMKMVNGGGQQKTNIASNNNSPDYWNYYCSGPKGEQYDKDLHGTNGVLLKSQISDTIFEGSLDSWYNYDGTVG
cluster6490	MSTEIDNRRQIPILVDLEQEVHPSSPVGTSVSSESIPFIETITPPEPIVFQESRSDKPDPSTLTNIQSMEGATRYLTSLYTPKGGSYDIQTTDPD
cluster6494	MKITLDPMQKDSISSHFNVEINAVEISPEEMQNIDGGGLDRNIVTTLALGEEGTNDPILTTMAVGEEGGGGPIFTTLAIGEEVDATTLAIGEECF
cluster6534	VERIALSLPTAVKEKTKTPKSMSNIANQRNVNHIIIKTNQMKKLQKLKLENFKEFQLKKTNHIFGGVGTCFGTCCGEKTGCEDWEDDPEDSTSIIA
cluster6556	VGANSQLFLINSNDKLESLFHEFKAMEINEADLEKLQGGTNSVTGATAVQGPAAADTCNGDPCCTETAQEDCCTYQDTGDLPLSDCDPDGEIADFCV
cluster6621	MNQKSMLLEYKKTCQPASGTRTELYKYDLHMGLWKNENNEPLIKKFLNGGVTEVYGTTIETRTREGVDRSESSNDANVIILQSVVTYTRESIDRSETSK
cluster6652	MYVIPLRTIIKQPYRFVLNTIANHAKKQKLQYLLTNKVNNMKGLFEKRIDLKNCQINGGRLAESQATIRTETCSGGCSDVRYTVKDDSYKTIQVCTDYNC
cluster6723	MDSEENVTAARVDDQTAEKIRGLVEKTVSWLADDGGNGGGSGGSESSESSESSESSESSEGGEAFFLQEVLASNPRPDEWGPLLDVAEKLSGIVTRGQAGGQD
cluster6751	VRPNSRQRSDWGETITTRTSEGIDQSEVTRASDWGETVTTKTSEGIDQSEGIRASDWGETVITETSEGVDHSESVRASDFGETVVTATSEGHDQSERISDEGRY
cluster6924	VITVANAVTKNMHQVLKGCSLSNPARKDCTILILIFFMKKPNHEIEKFDLDQTSPLNREQMKNILGGLADDGDEGDGGDDDTDDSLESDTSATELSVTYVRKTKKNRVDH
cluster70	--------MENFELMENSRPVAQRFAREMTQEEVSAVSCGGAGDTLIIIIVEAVDTETIVIVG
cluster7212	MPAPGTSPTGAESLYAPSALVLTVTDGADHKSGTVRRAVTLSCAPTPSGSHPDAAGACAELKENGAKFDSITTSGTNRVCTKEWEPVTVTADGAWEGKRVAYVHTFSNSCAMNGGRGAVFTF
cluster7340	MKTVNKFEDIQSLPMPDGVKAKLLEHLIEPFGDEENTKTFWDEVGTTLYLIEESDTDETLSEESEEDQHFLKFVSEYPEWVLILNSPDCPWLLAVAIVTMEGGGVYCCAPMNSPTFPVAKLADQAES
cluster75	------------M--Ex-----x--x-xRV---LAYxxARxLS-xEELxxVSGGxxx--xx---------xxxTxxx-TGx-xxxxxD--xxxDxxxD-x
cluster7607	MSGIFNYEIPRTRGYAPNHRDLADRPRHRPIDDHRYGCNDFFCGPFGGAHRYLPPMYKDWLRCIRNGDCEPRVTTQALGEEDGGLPPRPPMATTFAVGEEDGGFHPTPIWSTRAHGEEESSSLPPSRHIGTLAAFGEN
cluster766	---M-KVFGxxFLExMExxx-xxxxNWSWEPxNxEAxxIYGSGxSTxSRESTYAAEKDNRSDSDRPNEGM-xAA
cluster7663	MVAAKRPDSAANELTPHAGPATIPQAASGQPEKTEEQGEIAVSIVEPEPLAPRLLPSAPAHFTSIADEATANRPFGLTNLVPTTIQQVATADTHYDPQQQLTVGTDGQPYVARDMAGTTLVTTLDTKSDMQHWTDTESDAD
cluster7924	MKASSIKFSLSTLTLLSLAAVAATPTLATSLQVAENTPSQIQTNDSAEKNLPFFARFLEGQHPEVVDNKVALTESSTIQTQPLNSLSDLGKKGTVTTRKYPSDAEDNTGGGTVSTMKYPSDAEDNTGGIITTKKYPSDAEDNTGGNLYRRHRR
cluster8014	MEGNLRKHILSEYTSPAGVGIANSMTTNMATVEISDSDEIMRQSEGPTGLTEEIEMSDPDEFRTSGPTLFTKSIENSDPDGFIMGSPTYITRAVEESDPDEFHVCEPTTYETNTIETSDPDEFHLYKNKSNSDRILMDQTKHTYTIETSDEDEFLLM
cluster859	----------------------MSKQDVxx----PQNEAARPLARIAARELSLDEIAAISGGKGDTTHATGPNGDDPGDPD--xV
cluster8740	MEQALDQALEVVRSTPRKGITPLEWLDVAAKVSELTSATRDASAQVRDSLLGGARSALLLYLRTHAGQPVPTYALEGAAAIRAWERRIRELREVGWDIVSTGSGYCLTTDQLDEEIAKDDRIIDLIKGAAPKDRLIEYLVHLSPWPASPKQLEQVAGVPTWRQEIGELIGEGWLIRSHEDDPELIPGFYRLAKLED
cluster890	MK-SILDLKDFESLSANEQIHLVGAFSPIEVAV-SSDSDDTSDHDDTSNHNDTSNHHDHSESYDSISQQELNGI
cluster974	MSxxEQTRLIGRMVAIExSxxExxxxxxAFVAASTFxRTxPFNEIDxADNGDQIP
cluster975	MNRLSCxPGAxADTIDAHxDLDVPAPLAPVGSRLPLDTPTxxV-xEITTGRPRLLAVRxAVPIPEAGE
cluster977	--------------------------MKTKxLEKLxSFQLQNEKLxNVLGGxGxPxKxxxxIx-xxxTGGGExxxPxxPx-GxCxCxxYTSDLx--FxNGxMxYNGxxxVDKx-xx
