# Supplementary material for: Phylogenomic analysis of the diversity of graspetides and proteins involved in their biosynthesis
Source: Biol Direct. 2022 Mar 21;17:7. doi: 10.1186/s13062-022-00320-2 (PMC8939145; doi:10.1186/s13062-022-00320-2)
Supplement: Supplementary file 13 — Additional file 13. Final set of precursor sequences; Alignments of 174 distinct clusters of precursors (zip file). [file 13062_2022_320_MOESM13_ESM.zip › All_precursor_sequences.fa]

>gi|1102849331   KPI06146.1| KPI06146.1 putative ATP-grasp target RiPP [Actinobacteria bacterium OK006]
MATLAPEAPWAMRLVTDRLPVGPPSYAAVTLDPVTQIARYTDSAGQPVEMGKHGTSKTTGTASMSGGGDGQNPQPQTQDD
NTTDYESD
>gi|1102854829   KPI18742.1| KPI18742.1 putative ATP-grasp target RiPP [Actinobacteria bacterium OK074]
MRPFTLNYAVGRASTTTVETPYRFDAVRQLNVLPDGRPAVTDRALLLAAGTTTSTAGSQTHFDD
>gi|1102826108   KPI31284.1| KPI31284.1 putative ATP-grasp target RiPP [Actinobacteria bacterium OV320]
MQPFTLNYARPAAELEFSTPYAYDPGMQLNVTLDGRIAARDHALLRELGTTTSTAGSKTHFDD
>gi|1302474295 gene_59|GeneMark.hmm|77_aa|-|59863|60096 KB907209.1 Actinomadura atramentaria DSM 43919 strain SF2197 genomic scaffold G339DRAFT_scaffold00002.2, whole genome shotgun sequence
MRLAADRLPFPPPSYATVELDAASQTARYLDAAGQVIEMGKHGTNRTLATTSKSGGPDGEGPRPQVADDSTPDYESD
>gi|1301232127 gene_329|GeneMark.hmm|84_aa|+|340101|340355 KB894095.1 Actinomadura flavalba DSM 45200 genomic scaffold C229DRAFT_scaffold00003.3, whole genome shotgun sequence
MSTLVPWGLSRLAPFPTVSAIPAYVMELDPATQTGRAVLADGSVITAGHRKSGTSGETKTSASKGDGRDHKQYDTDNDQS
GDED
>gi|1301230040 gene_846|GeneMark.hmm|103_aa|-|950140|950451 KB894093.1 Actinomadura flavalba DSM 45200 genomic scaffold C229DRAFT_scaffold00001.1, whole genome shotgun sequence
MSIVLTRPPLRTTRAFISPDHAVFDPQDVPSTDGDERPFGYAYSTPWGTEKRADADGDPQAGHYDPVSQTWRGADGEDVV
AGYSSYTKTGIGSTDRVLDDLCA
>gi|1903132265 gene_19|GeneMark.hmm|99_aa|-|17518|17817 BCQQ01000118.1 Actinomadura formosensis NBRC 14204 DNA, contig: AF1_CON0118_0001, whole genome shotgun sequence
MFKQADRLPFEAPADGGVARAVRPWGLQRMAPFAHTVHVGIIATRIDPVTQLGADDEGVLVEAKHKRSNTGTESRTRTAK
GDGQHQGYDEDHGQDSDQD
>gi|1903132580 gene_8|GeneMark.hmm|93_aa|+|5695|5976 BCQQ01000134.1 Actinomadura formosensis NBRC 14204 DNA, contig: AF1_CON0134_0001, whole genome shotgun sequence
MSTPTIERLDSLDLVTHSPDGESRGLAFRVGDIFPMDPGLDQASQMDATATEARPWGLRFLVVPRAGRHEKDTKKYTTGG
SGDSQGPEDEGTD
>gi|1903249451 gene_47|GeneMark.hmm|70_aa|-|51235|51447 BCRO01000063.1 Actinomadura hibisca NBRC 15177 DNA, contig: AH6_CON02910, whole genome shotgun sequence
MAPYRHTIYVGIVATQIDPATQMGAAGDGELVEAKHKKSNTGTEDKTQTSRGDGKDAGSDEDHSQDSDQD
>gi|1903249122 gene_54|GeneMark.hmm|100_aa|-|54744|55046 BCRO01000055.1 Actinomadura hibisca NBRC 15177 DNA, contig: AH6_CON02510, whole genome shotgun sequence
MPSVLTRHPLRTTRAFLSPDHSEVDLEAMASNEGDERPFGYAYTAPWTGEGPGADPQAGSYDPESQTWKGPDGYDITAGY
TSWTKTGVYGGDKYIDDHCA
>gi|1903140677 gene_36|GeneMark.hmm|98_aa|+|25202|25498 BCQR01000130.1 Actinomadura kijaniata NBRC 14229 DNA, contig: AKI01S_CON0112_0001, whole genome shotgun sequence
MYQNADRLPAAPPPANAPHVAPHVARPWGLRRMAPYPHTIDVGVIATQIDPVTQTGATSDGELIEAKHKKSNTGTETKTR
TSSDGDQDEDHSQDADQD
>gi|1903134356 gene_100|GeneMark.hmm|78_aa|-|100681|100917 BCQR01000007.1 Actinomadura kijaniata NBRC 14229 DNA, contig: AKI01S_CON0005_0001, whole genome shotgun sequence
MVDGHHVEPQPPADERLQPLAYLYSEWDGSLAAPQPGDYDEQSQTWSFPDGMPTAGIATYTNTSCYMGSDRCRDDTCA
>gi|1903141525 gene_20|GeneMark.hmm|99_aa|-|24627|24926 BCQR01000159.1 Actinomadura kijaniata NBRC 14229 DNA, contig: AKI01S_CON0139_0001, whole genome shotgun sequence
MPSVLVSTPLRTARAFISPDHAAADPATLPTADGDQRPLGYAYSTPLSKRPGPDPQAGAYDQESQTWLGPDGKPIEAGYS
SWTRTGIYNDDRYLDDICA
>gi|1301145626 gene_108|GeneMark.hmm|55_aa|+|122867|123034 KB892812.1 Actinopolymorpha alba DSM 45243 genomic scaffold B141DRAFT_scaffold_8.9, whole genome shotgun sequence
MEVDPATQLGVYYDAEGQAIQAGKHGTIRNTQKPRMTNQDGKQVADAPDPDAQKD
>gi|1081239488   KGI82445.1| KGI82445.1 hypothetical protein IL38_04800 [Actinopolyspora erythraea]
MASHSAQFPLARPQDEQLTGPFSQPWGLRNMVAVGDPTDRALNGRYDHDRQVAVDERGMPLHELHMGMTTTNMDGNEGPS
EDWSAKDFAPDMSESN
>gi|1081240558   KGI81510.1| KGI81510.1 hypothetical protein IL38_11280 [Actinopolyspora erythraea]
MTTIPEINPWIPNMFPTAAANPAKSADRPSGAELRPFGLTGLVELDERELADPDQPHYDPARQLNVSPEGTTSAEHLLRA
ATRQDTRYDSQWFVDRD
>gi|1300713256 gene_2808|GeneMark.hmm|69_aa|+|3157358|3157567 AQUI01000002.1 Actinopolyspora halophila DSM 43834 ActhaDRAFT_contig1.1_C, whole genome shotgun sequence
MRTVPTTGRKLPEWRYDHHRQMAVDSEGHSFRELRMDPTAYTVSNNDGDEGVSEDWINDFAPDFPGPPA
>gi|1300710765 gene_317|GeneMark.hmm|95_aa|-|355765|356052 AQUI01000002.1 Actinopolyspora halophila DSM 43834 ActhaDRAFT_contig1.1_C, whole genome shotgun sequence
VTGVPETNLFPSRTPAEDLSTDVPSGTALRPFGLTRGTALADGEAMTDLSGLTYDSERQINVDSEGDPVVADPLSPRMTT
HTDTRYDMQWFVDRD
>gi|1302819009 gene_204|GeneMark.hmm|113_aa|+|194668|195009 KB913024.1 Actinopolyspora mortivallis DSM 44261 strain HS-1 genomic scaffold ActmoDRAFT_scaffold1.1, whole genome shotgun sequence
MTTMFNDERTDAFAHDPVAAHSAQFPLARPEGEQPVAPVPEPWGLRNMVAVGDPTDRALNGRYDHHRQVAVDELGTPLHE
IHLGMTTTNMDGDRGPSEDWSAKDFAPDTPESN
>gi|1302821324 gene_2519|GeneMark.hmm|109_aa|-|2760316|2760645 KB913024.1 Actinopolyspora mortivallis DSM 44261 strain HS-1 genomic scaffold ActmoDRAFT_scaffold1.1, whole genome shotgun sequence
MTVADPLAPDSSQFPLARPSGLAENTDTASPEGVRPWGLRGMHTVPSTGRGLPSEWHYDHERQVAVDREGNSFHDLRMDP
SADSVSDGDEGRVEDWMYDFAPDFPGPPA
>gi|1503739461 gene_27|GeneMark.hmm|63_aa|+|29540|29731 JNYX01000010.1 Actinospica acidiphila strain NRRL B-24431 contig10.1, whole genome shotgun sequence
MQPFALNYARPAVELAVATPYAYDSGLQLNVLGDGRIAACDHALLREVGTTTSTAGSKTHFDD
>gi|1002647249   ACU34164.1| ACU34164.1 hypothetical protein Amir_0193 [Actinosynnema mirum DSM 43827]
MADLPGTLVDTNPLSSSQLRNTIRAHAVSTAPGPDETRPFGLRFAVTVPTPVRRTVSYCPTRQLAVDNERRPLIETMGKE
WATKGSTDGDEGPEENWGWEE
>gi|1701764791 gene_29|GeneMark.hmm|119_aa|+|28269|28628 LAJC01000027.1 Allosalinactinospora lopnorensis strain CA15-2 contig00027, whole genome shotgun sequence
MTPQNNPALLESPDGESHAEFARVSDAFPLDPTTAVFNASAEPPSGSGTRPWGLRFAVTPPLRREVSDAVDRWVYDPVSQ
QGIDRLTGAPSLGKRSSGTKETTGEPDGNKPTPEEVTYD
>gi|1701764683 gene_61|GeneMark.hmm|95_aa|+|55960|56247 LAJC01000025.1 Allosalinactinospora lopnorensis strain CA15-2 contig00025, whole genome shotgun sequence
MNPQMLVSRHAPTDEYSTSPDGGHRGVIARAGDVFPLSPPGNFVVPPSERPSGVRPWGMWFSRPAPIRAGKHEGGTNETT
GHTDGSGPGEERASD
>gi|1302863557 gene_5864|GeneMark.hmm|87_aa|-|6305587|6305850 KB913032.1 Amycolatopsis alba DSM 44262 genomic scaffold scaffold1, whole genome shotgun sequence
MAPEPIPVDDTSLAGPLATVEIRRSTRSPESSGATTTTLPDGAEQPLALRALRPAPRRELPVHSYDPVLQVAVDTMGRPL
TPNMDRE
>gi|1009783936   AIG74367.1| AIG74367.1 Hypothetical protein AJAP_07270 [Amycolatopsis japonica]
MSNQSTELEMIIVTATLDVTGFSDDPLASHSPRFPLSRGSVASEPGEAPSPAGVRPWNLRRMAEIAFDGTPSPVGSYDPL
RQIRVDGEGRPLIEMGPPTAPTTGSQDGSEGDQSEDYHND
>gi|1503746205 gene_55|GeneMark.hmm|105_aa|+|54706|55023 JNYZ01000012.1 Amycolatopsis jejuensis strain NRRL B-24427 contig12.1, whole genome shotgun sequence
MLTTIEGLEPEPGASPLASAALRFLVRQSDQADRPGPAATRPFGLNGATPVDPPVRREFCYCPEKQVAVDEHGLPLIETM
GKDWRTKSSTDGDEGPEENWGWEEA
>gi|1405716210 gene_123|GeneMark.hmm|109_aa|-|126959|127288 KI912598.1 Amycolatopsis taiwanensis DSM 45107 genomic scaffold A3CUDRAFT_scaffold_0.1, whole genome shotgun sequence
MRMTTVAQNDRFTDEPLAGDSAQFPLSRGSIASGVDECPSPAGTRPWGLRRMAPIPFEGVPSPAGHYDHERQVRVDGEGR
PLIEMGPPTAPTTGQQDGDEGPSEEYLND
>gi|1302152154 gene_591|GeneMark.hmm|81_aa|-|638679|638924 KB903249.1 Catelliglobosispora koreensis DSM 44566 genomic scaffold A3E1DRAFT_scaffold_0.1, whole genome shotgun sequence
MTFGHEEAAPLPADDPSRPFAYAFATWTCEDAEEAQDDTGHYNEETQVWEIPGGGYTMGVYTKTRTGCSCHPDYVTDDAC
F
>gi|1302152153 gene_590|GeneMark.hmm|82_aa|-|638371|638619 KB903249.1 Catelliglobosispora koreensis DSM 44566 genomic scaffold A3E1DRAFT_scaffold_0.1, whole genome shotgun sequence
MTSGHETITPLDGDNPSRPLAYAFAASIATADHSEIEDDPGFYNEELQVWEIPGGGYTMGVRTLTTTGGSCGCDCVTDDA
CF
>gi|1804842712 gene_2|GeneMark.hmm|74_aa|+|277|501 BBHW01000533.1 Catenuloplanes japonicus JCM 9106 DNA, contig: JCM9106.contig00533, whole genome shotgun sequence
MTVTAFGVRQAIEVDPIPVDMAVIRFDEDLQISVVVEGGVAVPALKHSTGSTSTSTASQDNRGGADRDSDRTED
>gi|1503658389 gene_731|GeneMark.hmm|84_aa|+|775045|775299 JNXY01000001.1 Catenuloplanes japonicus strain NRRL B-16061 contig1.1, whole genome shotgun sequence
MDVDRCGGVAMTVTAFGVRQAIEVDPIPVDMAVIRFDEDLQISVVVEGGVAVPALKHSTGSTSTSTASQDNRGGADRDSD
RTED
>gi|1503115894 gene_3|GeneMark.hmm|112_aa|+|802|1140 KL570975.1 Goodfellowiella coeruleoviolacea strain NRRL B-24058 genomic scaffold P059_Doro1_scaffold206, whole genome shotgun sequence
MPITTETRLLAGELSSAEQRFPLPRPALTVPLATDASTEGIRPFGMRFFQPTGAAQAPELPAHRYSTTRQVSVDSTTGEP
MVRTLNAWDRTTTGGADGNGPNVEEHKMDFCA
>gi|1503115353 gene_8|GeneMark.hmm|108_aa|-|3704|4030 KL570940.1 Goodfellowiella coeruleoviolacea strain NRRL B-24058 genomic scaffold P059_Doro1_scaffold164, whole genome shotgun sequence
VHHECAKELILTNTTMGLVAWPPADPNLRSSDVPSGPGVRPWGLTRTTPVGAAHHFDGLHYDPERQITTTADGVPLIDAD
RPKDPTGPYTPCDTKFDHQWETDSDPAD
>gi|1305876966 gene_70|GeneMark.hmm|77_aa|+|81305|81538 AUAX01000015.1 Hamadaea tsunoensis DSM 44101 G401DRAFT_scaffold00013.13_C, whole genome shotgun sequence
MPTAADVPYGVRAAQAVTPEPVNVAGMIYDPTQQINLVRDGEVMVPVLKHTSGTTATNTASQDNSGGADRDQDQRED
>gi|1701906270 gene_60|GeneMark.hmm|95_aa|+|77123|77410 KQ061228.1 Jiangella alkaliphila strain KCTC 19222 genomic scaffold Scaffold15, whole genome shotgun sequence
MTTPVIEPDGGLDLALHSPDAESRAVLARVGDVFPLDPSGHLLMASGERPSQMRPWGLRFSRQAQPRAGQHEGPTNETSG
HPDGQPGSPEEMYRD
>gi|1085548164   CEL18547.1| CEL18547.1 hypothetical protein [Kibdelosporangium sp. MJ126-NF4]
MRPARQQGDPVGEAFAYDHGLQVALDRGGVPLTITNATANKVTNNDGDEGPSEDFTYDYCPDAPVSA
>gi|1502783670 gene_32|GeneMark.hmm|78_aa|-|28426|28662 JAIZ01000748.1 Kitasatospora sp. MBT63 hm116_sequence_0870, whole genome shotgun sequence
MGPYADSPVIPAHTPVIDPETQIAVIVDQHGRTVEMGAHGTSTNTSTPTSTGGGDGQGANPTTDMDSIPANDQDQGTG
>gi|1502780936 gene_8|GeneMark.hmm|70_aa|-|6803|7015 JAIZ01000478.1 Kitasatospora sp. MBT63 hm116_sequence_0520, whole genome shotgun sequence
MTPLRNGEPSQFRYVGIEPTTQTGLWLGPDGRMSPAELGKHGTSVGTYPPTQVGKDGKNDPDTGHDAMQD
>gi|1502767747 gene_603|GeneMark.hmm|78_aa|+|651589|651825 JAIY01000010.1 Kitasatospora sp. MBT66 scaffold10, whole genome shotgun sequence
MRPYPATATLPAFTPVIDPDTQIAVIVDENGRTVELGSHGTSTSGVTPTQTSPGDGSTPGGATDSDVTESYDQDQSSG
>gi|1801356931 gene_10|GeneMark.hmm|91_aa|+|19177|19452 LFVW01000088.1 Kitasatospora sp. MY 5-36 Contig_90_, whole genome shotgun sequence
MSVLTDRLPTLSMGIDTEPSGPLATRPFGLDAVTNPVTVMPLPPVTVDPHTQLSLIDGRVALDMPTMEGSGCQTESDGQT
VISVDFDQNDD
>gi|1801349917 gene_29|GeneMark.hmm|91_aa|-|28963|29238 LFVW01000013.1 Kitasatospora sp. MY 5-36 Contig_13_, whole genome shotgun sequence
MTQTPVPWGIGRMTPYAATTATLPALTPVIDPETQIAVVVDEDGRTVELGSHGTSTSGLTPTSTRPGDGAAPGGATDADS
TESYDQDQSGS
>gi|1801355113 gene_18|GeneMark.hmm|132_aa|-|17255|17653 LFVW01000058.1 Kitasatospora sp. MY 5-36 Contig_59_, whole genome shotgun sequence
MKALNFGNSRRHTRTGGHFTVWSLLCSVLHARATDPPQQQYTGGKLSIVTNLHPIVPWGFERMMPLRNGEPSRWQYAGLD
PETQTGRWFGEDGSMTPAELGKHGTSVNTYPPTQQGKDGKVDGDSGHDASQD
>gi|1801354772 gene_3|GeneMark.hmm|90_aa|+|952|1224 LFVW01000054.1 Kitasatospora sp. MY 5-36 Contig_55_, whole genome shotgun sequence
MTQTPAPWGISRMGPYPATATLPSFTPVIDPETQIAVIVDENGRTLELGSHGTSTSGVTPTHTSPGDGAKPGGATDSDVT
ESYDQDQSND
>gi|1801350311 gene_21|GeneMark.hmm|112_aa|+|16746|17084 LFVW01000156.1 Kitasatospora sp. MY 5-36 Contig_160_, whole genome shotgun sequence
MSTTVLSRPGGVPVFDRAESRLPMGVAGATPMPGLDGEGGPGSPFAFRFLVPVTGAGGILPADIGYDDETQTCTYEGLPP
GVYMTSTPPKTYGPTQPSGQMDAPDDPGSSND
>gi|1503688734 gene_50|GeneMark.hmm|75_aa|-|61009|61236 JNYE01000011.1 Kitasatospora phosalacinea strain NRRL B-16228 contig11.1, whole genome shotgun sequence
MGSYSDTGTGTVPLLVPVLDPETQVAVLIDEHGRTVELGEHGTSTNTSTTTQTGSADGQNPGGSDQDSVPANDQD
>gi|1006192051   BAJ26560.1| BAJ26560.1 hypothetical protein KSE_07200 [Kitasatospora setae KM-6054]
MTTTPAPWGTGRMAPYAPTTTVPQYTPVIDPETQIAVIVDEHGRTVEMGAHGTSTNTSTPTNTGGGDGQNGGQNTPTDMD
SMPANDQDQGTG
>gi|1006192918   BAJ27427.1| BAJ27427.1 hypothetical protein KSE_16000 [Kitasatospora setae KM-6054]
MTQAPAPWGTQRMGPYAATTTVPQYTPVIDPETQIAVIVDEHGRTVELGSHGTSTSGLTPTTTTPGDGAGPGGATDSDST
ESYDQDQSSG
>gi|1503602818 gene_66|GeneMark.hmm|80_aa|-|68245|68487 JNWY01000027.1 Kitasatospora setae strain NRRL B-16185 contig27.1, whole genome shotgun sequence
MAPYAPTTTVPQYTPVIDPETQIAVIVDEHGRTVEMGAHGTSTNTSTPTNTGGGDGQNGGQNTPTDMDSMPANDQDQGTG
>gi|1503602200 gene_90|GeneMark.hmm|78_aa|+|91433|91669 JNWY01000021.1 Kitasatospora setae strain NRRL B-16185 contig21.1, whole genome shotgun sequence
MGPYAATTTVPQYTPVIDPETQIAVIVDEHGRTVELGSHGTSTSGLTPTTTTPGDGAGPGGATDSDSTESYDQDQSSG
>gi|1300814659 gene_72|GeneMark.hmm|92_aa|-|70109|70387 AQUZ01000021.1 Kribbella catacumbae DSM 19601 A3ESDRAFT_scaffold_20.21_C, whole genome shotgun sequence
MWQDQDRFPLSRTQVAETTADEFVRPFGLRFVDYSPGRPRFSRPKVSLCQERQVGLVDGRVATEVMPVAASMTQTESDGK
DVLAVDWCVDDK
>gi|1300817948 gene_38|GeneMark.hmm|73_aa|-|36287|36508 AQUZ01000062.1 Kribbella catacumbae DSM 19601 A3ESDRAFT_scaffold_61.62_C, whole genome shotgun sequence
MTTIVMIPFGARVQFRPYNITVESGSFRYDGERQVNVMADGSLLCQQRLPQSCTGTNWDSRPDDTADPYTLVG
>gi|1056697579   EWM11618.1| EWM11618.1 hypothetical protein KUTG_01922 [Kutzneria sp. 744]
MYPKGFADDPIASHSAQFGLGRAAGLPVARHAPSAIGVRPWNLRAATAGSPGVRVGVWRYDHRLQVAVLGDGRRLTDVLA
ADPSAESVSDLDGDEGKSEDWRYDFCPDEPGTAA
>gi|1504394587 gene_112|GeneMark.hmm|74_aa|-|114345|114569 JOEA01000012.1 Lentzea albidocapillata strain NRRL B-24057 contig12.1, whole genome shotgun sequence
MTDPLAPVSGQFALAGSTGAIDAGAMPSPDGVRPWGLRRAHPARPVPVSGEPTALTTSSVDGEDPPSAEDWIND
>gi|1904726359 gene_189|GeneMark.hmm|83_aa|+|168944|169195 BBYM01000005.1 Microtetraspora niveoalba DNA, contig: scaffold00004, whole genome shotgun sequence
MNTGTPWALGRMVPQATSFLPHTSVHLDPDTQQGVYVGPGGTPIEAGKHGTNRQTAGCLATGGSDGNAPAPADDTASTDY
DKD
>gi|1006673707   AFR06323.1| AFR06323.1 hypothetical protein B005_0318 [Nocardiopsis alba ATCC BAA-2165]
MANVQSSPTETSPTTLVRPFGLTRCTTPGTNATYDVSGIDYDTDRQISTRDGRPLIEQPILGTAVQCTVTTTEDMQAWTD
EVTDA
>gi|1207285170 gene_22|GeneMark.hmm|85_aa|-|22017|22274 ANAC01000036.1 Nocardiopsis alba DSM 43377 contig_36, whole genome shotgun sequence
MASVQSSLTETSPITFVRPFGLTRCTTPGTSATYDVSGIDYDTDRQMSTRDGRPLIEQPILGTAVQCTVTTTEDMQAWTD
EVTDA
>gi|1903260100 gene_50|GeneMark.hmm|117_aa|+|59364|59717 BCRR01000020.1 Nocardiopsis dassonvillei subsp. albirubida NBRC 13392 DNA, contig: ND1_CON0012_0001, whole genome shotgun sequence
MSSTNLTTLLESPDGESRAQIARLGDAFPLDPSTAVFEASDEPPTGVRPWGLRRAVTPKPRPEVAAAVDRYVYDPVVQRG
IDRLTGAPAVGKRSSGTKETTGEPDSARPSTEETTTD
>gi|1003570483   ADH70828.1| ADH70828.1 hypothetical protein Ndas_5449 [Nocardiopsis dassonvillei subsp. dassonvillei DSM 43111]
MSSANLSTLLESPDGESRAQIARLGDAFPLDPSTAVFEASDEPPTGVRPWGLRRAVTPKPRPEVAAAVDRYVYDPVTQRG
IDRLTGAPAVGKRSSGTKETTGEPDSARPSTEETTTD
>gi|1207265691 gene_5|GeneMark.hmm|96_aa|+|4363|4653 ANBG01000245.1 Nocardiopsis gilva YIM 90087 contig_245, whole genome shotgun sequence
VSEQTPTRPTDELDLITHSPDGESRGLDFRAGDIFPMDPRPHQRLKIDEPASEARPWGLRFLRAPQPRAGKRSSDTSDFT
TGGGQDNQNPEDWDKD
>gi|1101519192   KOX17723.1| KOX17723.1 hypothetical protein ADL05_08825 [Nocardiopsis sp. NRRL B-16309]
MPLTATTDVTPPVEGAYRPFGLTRCTTTEPESGYDVSGIDYEPGSQMSVRDGRPLIDQPILGTAVQCTVTTTEDMQAWTD
QVTDS
>gi|1207200878 gene_12|GeneMark.hmm|117_aa|-|10133|10486 ANAW01000028.1 Nocardiopsis synnemataformans DSM 44143 contig_28, whole genome shotgun sequence
MSSTNLSTLLESPDGESRAQIARLGDAFPLDPSTAVFEASDEPPTGVRPWGLRRAVTPKLRPEVTAAVDRYVYDPVTQQG
TDRLTGAPAVGKRSSGTKETTGEPDSARPSTEETTTD
>gi|1207201963 gene_15|GeneMark.hmm|74_aa|-|11910|12134 ANAW01000078.1 Nocardiopsis synnemataformans DSM 44143 contig_78, whole genome shotgun sequence
MEPFPPTDPLPYDRVEVDPTTQTGRYLDPTGAPVEAGEHGTNKSQASPYQTAVGGDGNGPQGTRTDTNHDWVAD
>gi|1207202783 gene_16|GeneMark.hmm|85_aa|-|16093|16350 ANAW01000110.1 Nocardiopsis synnemataformans DSM 44143 contig_110, whole genome shotgun sequence
MALTSSPDVVATDNGAYRPFGLTRCTTPDPESAYDVSGIGYDPVSQMSVRDGRPLIDQPLLGTAVQCTVTTTEDMQAWSD
QVTDS
>gi|1502830567 gene_228|GeneMark.hmm|85_aa|-|258777|259034 BAZE01000012.1 Nocardiopsis sp. TP-A0876 DNA, contig: scaffold00013, whole genome shotgun sequence
MASVQSSPTETSTITLVRPFGLTRCTTPGINATYDVSGIDYDTDRQMSTRDGRPLIEQPILGTAVQCTVTTTEDMQAWTD
EVTDA
>gi|1207215056 gene_25|GeneMark.hmm|74_aa|-|26648|26872 ANAZ01000021.1 Nocardiopsis valliformis DSM 45023 contig_21, whole genome shotgun sequence
VTDRLPRTCPTPANTTLDPATQLALHTGTDGTVIELAKHGTNRTRGTATMSGGGDGSVPQHQSQDDNTTDYDND
>gi|1503260953 gene_46|GeneMark.hmm|98_aa|+|36440|36736 KL574415.1 Nonomuraea kuesteri strain NRRL B-24325 genomic scaffold P170_Doro1_scaffold12, whole genome shotgun sequence
MRTSTKQNDRSALDLITHSPDGESRGTPFRAGDFFPMSPTEHILSAAGTPAGEARPWGLRHLVAPTPVAAGNHGGGRSNE
TSETSSDGTAPSEEQVKD
>gi|1500793594 gene_8|GeneMark.hmm|111_aa|+|4700|5035 JIAI01000044.1 Pseudonocardia acaciae DSM 45401 N912DRAFT_scaffold00043.43_C, whole genome shotgun sequence
MSGLRYLDDPLVTVSGQFPLNPVNFTCPLRSEPPSGRRTRPFALRWLVEIGVPTPSEEYRYCPVRQVAVHVRTGEPRPPV
AKLDWTTVSSKDGDEGPSKDYDWEVVPDDDD
>gi|1500789346 gene_145|GeneMark.hmm|108_aa|-|145737|146063 JIAI01000006.1 Pseudonocardia acaciae DSM 45401 N912DRAFT_scaffold00006.6_C, whole genome shotgun sequence
MSELIDTSVVDPLAPGTGRFALNGATFAGHRDDVPSPVGMRPWGLRRARPAGVGRTLPAWRYDEKQQKAVDLDGRPLIEL
PVGADPTAETTSTVDGEDGPSSEDWDND
>gi|1014792835   ALL74448.1| ALL74448.1 hypothetical protein AD006_02305 [Pseudonocardia sp. EC080610-09]
MAEEVADGSADALRPFGLRFFTPQPAPCAEPAFGYSEDQQVTVDVGGRPVVEGPDASWSQTSTGNMDGNEETKMDQDPDS
N
>gi|1014800158   ALL81469.1| ALL81469.1 hypothetical protein AD017_10130 [Pseudonocardia sp. EC080619-01]
MAEEVADGSADALRPFGLRFFTPQPAPCAEPAFGYSEDQQVTVDVGGRPVVEGPDASWSQTSTGNMDGNEETKMDQDPDS
N
>gi|1014376055   ALE75093.1| ALE75093.1 hypothetical protein FRP1_23120 [Pseudonocardia sp. EC080625-04]
MAEEVADGSADALRPFGLRFFTPQPAPCAEPAFGYSEDQQVTVDVGGRPVVEGPDASWSQTSTGNMDGNEETKMDQDPDS
N
>gi|1023222437   EHY87570.1| EHY87570.1 hypothetical protein SacazDRAFT_00620 [Saccharomonospora azurea NA-128]
MRPFSEHDPAASPLSSAALRYHVRQRAVADGVGPEATRPFGLLGAVGVPTPQRRKSRYCPHRQVAVDEQGRPLMETMSKE
WASKSSSDGDEGPEEDWGWEE
>gi|1302763424 gene_54|GeneMark.hmm|119_aa|-|50656|51015 KB912528.1 Saccharomonospora halophila 8 genomic scaffold SachaDRAFT_Scaffold45.59, whole genome shotgun sequence
LKSPGKEHFVTSPQGFADDPVASHSAQFPLGAPLDRTSDDTPSAAGTRPWILRAMRTPRTSKSVPHEYTYRHATQTAVDG
SGQPLAAQATANKVTNNDGDEGPSEDFTYDYAPDEPFPV
>gi|1503167674 gene_5|GeneMark.hmm|115_aa|+|3169|3516 KL572523.1 Saccharopolyspora phatthalungensis strain NRRL B-24798 genomic scaffold P081_Doro1_scaffold303, whole genome shotgun sequence
MTSMLTRFADEPLASDSAQFPLARPARAPESTAEPSQVGVRPWGLRGMTELSGTSRVVGVWQYDHERQVAVDGDGRPLAE
VMAEPTAGSVTGNDGDEGPSEDYVYDFAPDAPQPV
>gi|1503160435 gene_19|GeneMark.hmm|108_aa|+|15545|15871 KL572266.1 Saccharopolyspora phatthalungensis strain NRRL B-24798 genomic scaffold P081_Doro1_scaffold38, whole genome shotgun sequence
MTGALTRGTDEEIDPLASHGMKFAPGVRELGEPTELAQAAPTPFGLRWRTPVERPAAPEYHFDGERQIAVDRSGAPLAPQ
MDKDWTTTDYSTDGEDGPSSEEFGWEEL
>gi|1076983938   KEI43576.1| KEI43576.1 hypothetical protein GU90_14665 [Saccharopolyspora rectivirgula]
MVTRFAHDPVAPDSAQFPLGRPLGMADNTDPASGEGVRPWGLRGMSTLSSKTVDPLPAWRYDHKRQIAVDLDGVALYELR
MDPTAHSVSNNDGDEGPSEDWINDFTGDEPGLPV
>gi|1403809605 gene_61|GeneMark.hmm|118_aa|-|59328|59684 AYJW01000017.1 Saccharopolyspora rectivirgula DSM 43747 Contig17, whole genome shotgun sequence
MSAQMVTRFAHDPVAPDSAQFPLGRPLGMADNTDPASGEGVRPWGLRGMSTLSSKTVDPLPAWRYDHKRQIAVDLDGVAL
YELRMDPTAHSVSNNDGDEGPSEDWINDFTGDEPGLPV
>gi|1201022230 gene_89|GeneMark.hmm|101_aa|+|93482|93787 GL877878.1 Saccharopolyspora spinosa NRRL 18395 genomic scaffold Scaffold000001, whole genome shotgun sequence
VTTFIADPLASASGRFAGAPDADGDLLEVVDEALRPFGLRVTQDRPLPVRPEFDYCHTQQVAVDTDGSGVPLVERMDKDW
KTKASSDGDEGPEEHYDWEEL
>gi|1203242360 gene_3|GeneMark.hmm|92_aa|-|2109|2387 AIIF01002201.1 Salinispora arenicola ATCC BAA-917 strain CNH-643 contig02605, whole genome shotgun sequence
VVRVVRVHISPFPRGKITMMPIAFGIRQAVEGAPLPVDLSAIRFDPDRQISVITDSGLTVPALRHSTGTTSTNTASQDNK
GGSDRDSDQTED
>gi|1405206744 gene_6|GeneMark.hmm|103_aa|+|3886|4197 AZWI01000012.1 Salinispora arenicola CNB458 B162DRAFT_scaffold00010.10_C, whole genome shotgun sequence
MMEVVMTTFAPDRCLLPLYDGRTEQGRVTTARPFGLTLSTQVGDEVPVVDLADARLDPVTQTVIGVDGVALGKPQTTQKV
TTNSKTSYDHQNFNDSTSDTYQD
>gi|1405208056 gene_30|GeneMark.hmm|104_aa|-|36240|36554 AZWI01000026.1 Salinispora arenicola CNB458 B162DRAFT_scaffold00021.21_C, whole genome shotgun sequence
MADDPLYPAAGYLPLGRPLESVDSSDDDAQPTSTDRRPFALRFATVPARPIPVDLTTVRYDPDRQMSVDRTGTPVLGKHS
TGATSTRTSDGHKSMDADTDHTED
>gi|1405209126 gene_5|GeneMark.hmm|62_aa|-|3063|3251 AZWI01000051.1 Salinispora arenicola CNB458 B162DRAFT_scaffold00045.45_C, whole genome shotgun sequence
VSFGFGQARPMPDNPLDLTGVVYDPALQVATVGGVPYAELGGPLAATVRQTREDGQLWDDKD
>gi|1405207273 gene_127|GeneMark.hmm|95_aa|+|126319|126606 KI911446.1 Salinispora arenicola CNB458 genomic scaffold B162DRAFT_scaffold00013.13, whole genome shotgun sequence
MGRSTFRPTFHSLIPTRKGKAMAVVAFGARQAVDVVPVPVDFSIIRFDADRQISMVTEGGVSVPALRHSTGTTNTNTANR
DNQGGSDTDSDRTED
>gi|1405344192 gene_6|GeneMark.hmm|103_aa|+|4517|4828 AZXI01000085.1 Salinispora arenicola CNB527 B033DRAFT_scaffold_78.79_C, whole genome shotgun sequence
MLEVVMTTFAPDRCLLPLYDGRTEQGRVTTARPFGLTLSTQVGDEVPVVDLADAHLDPVTQTVIGVDGVALGKPQTTQKV
TTNSKTSYDHQNFNDSTPDTYQD
>gi|1405200865 gene_24|GeneMark.hmm|92_aa|+|28905|29183 AZWH01000015.1 Salinispora arenicola CNH646 B163DRAFT_scaffold_11.12_C, whole genome shotgun sequence
VVRVVRVHISPFPRGKITMMPIAFGIRQAVEGAPLPVDLSAIRFDPDRQISVITDSGLTVPALRHSTGTTSTNTASQDNK
GGSDRDSDQTED
>gi|1405200238 gene_387|GeneMark.hmm|104_aa|-|432142|432456 AZWH01000001.1 Salinispora arenicola CNH646 B163DRAFT_scaffold_0.1_C, whole genome shotgun sequence
MAEDPLYPAAGYLPLGRPLDAVDSSDDDAQPTSTGRRPFALRFATVPARPIPVDLTTVRYDPDRQMSVDRTGTPVLGKHS
TGATSTRTSDGHKSMDADTDHTED
>gi|1301945189 gene_96|GeneMark.hmm|92_aa|-|116629|116907 KB900151.1 Salinispora arenicola CNH877 genomic scaffold F581DRAFT_scaffold00013.13, whole genome shotgun sequence
VVRVVRVHISPFPRGKITMMPIAFGIRQAVEGAPLPVDLSAIRFDPDRQISVITDSGLTVPALRHSTGTTSTNTASQDNK
GGSDRDSDQTED
>gi|1301944876 gene_71|GeneMark.hmm|52_aa|+|72965|73123 KB900149.1 Salinispora arenicola CNH877 genomic scaffold F581DRAFT_scaffold00011.11, whole genome shotgun sequence
MPDSPLDLTGVVYDPALQVATVGGVPYAELGGPLAATVRQTREDGQLWDDKD
>gi|1405304522 gene_97|GeneMark.hmm|92_aa|-|117921|118199 AZXB01000013.1 Salinispora arenicola CNH905 B102DRAFT_scaffold_10.11_C, whole genome shotgun sequence
VVRVVRVHISPFPRGKITMMPIAFGIRQAVEGAPLPVDLSAIRFDPDRQISVITDSGLTVPALRHSTGTTSTNTASQDNK
GGSDRDSDQTED
>gi|1405274499 gene_3|GeneMark.hmm|98_aa|-|1991|2287 AZWV01000043.1 Salinispora arenicola CNH941 B109DRAFT_scaffold_36.37_C, whole genome shotgun sequence
MTTFAPDRCLLPLYDSRTEQGRVSPARPFGLTLSTQVGDEVPVVDLTDAQLDPVTQTVIGVDGTTLGKPQTTQKVATNSK
TSYDHQNFNDSTPDTYQD
>gi|1405272022 gene_132|GeneMark.hmm|98_aa|-|129449|129745 KI911496.1 Salinispora arenicola CNH941 genomic scaffold B109DRAFT_scaffold_11.12, whole genome shotgun sequence
MTTFAPDRCLLPLYDSRTEQGRVSPARPFGLTLSTQVGDEVPVVDLTDAQLDPVTQTVIGVDGTTLGKPQTTQKVATNSK
TSYDHQNFNDSTPDTYQD
>gi|1405274668 gene_46|GeneMark.hmm|74_aa|-|46640|46864 AZWV01000006.1 Salinispora arenicola CNH941 B109DRAFT_scaffold_4.5_C, whole genome shotgun sequence
MMPIAFGIRQAVEGAPLPVDLSAIRFDPDRQISVITDNGLTVPALRHSTGTTSTNTASQDNKGGSDRDSDQTED
>gi|1405272613 gene_72|GeneMark.hmm|103_aa|+|76493|76804 KI911498.1 Salinispora arenicola CNH941 genomic scaffold B109DRAFT_scaffold_16.17, whole genome shotgun sequence
MAEDPLYPAAGYLPLGRPLDAVDSSDDAQPTSTDRRPFALRFATVPARPIPVDLTTVRYDPDRQMSVDRTGTPVLGKHST
GATSTRTSDGHKSMDADTDHTED
>gi|1405275352 gene_251|GeneMark.hmm|52_aa|-|249582|249740 KI911500.1 Salinispora arenicola CNH941 genomic scaffold B109DRAFT_scaffold_5.6, whole genome shotgun sequence
MPDNPLDLTGVVYDPTLQVATVDGVPYAELGGSLAATVRQTREDGQLWDDKD
>gi|1301949904 gene_2|GeneMark.hmm|106_aa|+|265|585 KB900242.1 Salinispora arenicola CNH962 genomic scaffold F582DRAFT_scaffold00011.11, whole genome shotgun sequence
MIEVSRRRLFRACTVVRVVRVHISPFPRGKITMMPIAFGIRQAVEGAPLPVDLSAIRFDPDRQISVITDSGLTVPALRHS
TGTTSTNTASQDNKGGSDRDSDQTED
>gi|1301951537 gene_33|GeneMark.hmm|103_aa|-|40494|40805 KB900262.1 Salinispora arenicola CNH962 genomic scaffold F582DRAFT_scaffold00031.31, whole genome shotgun sequence
MAEDPLYPAAGYLPLGRPLDAVDSSDDAQPTSTDRRPFALRFATVPARPIPVDLTTVRYDPDRQMSVDRTGTPVLGKHST
GATSTRTSDGHKSMDADTDHTED
>gi|1301951423 gene_47|GeneMark.hmm|52_aa|-|55633|55791 KB900259.1 Salinispora arenicola CNH962 genomic scaffold F582DRAFT_scaffold00028.28, whole genome shotgun sequence
MPDNPLDLTGVVYDPALQVATVDGVPYAELGGPLAATVRQTREDGQLWDDKD
>gi|1305102606 gene_2|GeneMark.hmm|106_aa|+|321|641 KE384232.1 Salinispora arenicola CNH963 genomic scaffold H278DRAFT_scaffold00013.13, whole genome shotgun sequence
MIEVSRRRLFRACTVVRVVRVHISPFPRGKITMMPIAFGIRQAVEGAPLPVDLSAIRFDPDRQISVITDSGLTVPALRHS
TGTTSTNTASQDNKGGSDRDSDQTED
>gi|1305103855 gene_11|GeneMark.hmm|103_aa|+|8117|8428 AUKL01000037.1 Salinispora arenicola CNH963 H278DRAFT_scaffold00030.30_C, whole genome shotgun sequence
MAEDPLYPAAGYLPLGRPLDAVDSSDDAQPTSTDRRPFALRFATVPARPIPVDLTTVRYDPDRQMSVDRTGTPVLGKHST
GATSTRTSDGHKSMDADTDHTED
>gi|1305103567 gene_1|GeneMark.hmm|52_aa|+|665|823 AUKL01000028.1 Salinispora arenicola CNH963 H278DRAFT_scaffold00024.24_C, whole genome shotgun sequence
MPDNPLDLTGVVYDPALQVATVDGVPYAELGGPLAATVRQTREDGQLWDDKD
>gi|1405702965 gene_43|GeneMark.hmm|103_aa|+|58093|58404 JAEY01000039.1 Salinispora arenicola CNH964 B164DRAFT_scaffold_31.32_C, whole genome shotgun sequence
MMEVAMTTFAPDRCLLPLYDGRTEQGRVTTARPFGLTLSTQVGDEVPVVDLADARLDPVTQTVVGVDGVALGKPQTTQKV
ATNSKTSYDHQNFNDSTPDTYQD
>gi|1405703418 gene_128|GeneMark.hmm|74_aa|+|142792|143016 JAEY01000007.1 Salinispora arenicola CNH964 B164DRAFT_scaffold_4.5_C, whole genome shotgun sequence
MMPIAFGIRQAVEGAPLPVDLSAIRFDPDRQISVITDNGLTVPALRHSTGTTSTNTASQDNKGGSDRDSDQTED
>gi|1405702633 gene_29|GeneMark.hmm|103_aa|-|36794|37105 KI912588.1 Salinispora arenicola CNH964 genomic scaffold B164DRAFT_scaffold_3.4, whole genome shotgun sequence
MAEDPLYPAAGYLPLGRPLDAVDSSDDAQPTSTDRRPFALRFATVPARPIPVDLTTVRYDPDRQMSVDRTGTPVLGKHST
GATSTRTSDGHKSMDADTDHTED
>gi|1405704987 gene_169|GeneMark.hmm|52_aa|-|188543|188701 KI912590.1 Salinispora arenicola CNH964 genomic scaffold B164DRAFT_scaffold_9.10, whole genome shotgun sequence
MPDNPLDLTGVVYDPTLQVATVDGVPYAELGGSLAATVRQTREDGQLWDDKD
>gi|1502345133 gene_21|GeneMark.hmm|92_aa|+|24643|24921 KL370894.1 Salinispora arenicola strain CNH996 genomic scaffold CC96DRAFT_scaffold00012.12, whole genome shotgun sequence
VVRVVRVHISPFPRGKITMMPIAFGIRQAVEGAPLPVDLSAIRFDPDRQISVITDSGLTVPALRHSTGTTSTNTASQDNK
GGSDRDSDQTED
>gi|1502347931 gene_5|GeneMark.hmm|115_aa|-|4162|4509 JNLS01000081.1 Salinispora arenicola strain CNH996 CC96DRAFT_scaffold00075.75_C, whole genome shotgun sequence
MSPTSPVLSSPIADDPLYPAAGYLPLGRPLDTVGSSDDDAPPTSTDRRPFALRFATVPARPIPVDLTTVRYDPDRQMSVD
RTGTPVLGKHSTGATSTRTSDGHKSMDADTDHTED
>gi|1502346046 gene_67|GeneMark.hmm|52_aa|+|72296|72454 JNLS01000026.1 Salinispora arenicola strain CNH996 CC96DRAFT_scaffold00021.21_C, whole genome shotgun sequence
MPDNPLDLTGIVYDPALQVATVDGVPYAELGGPLAATVRQTREDGQLWDDKD
>gi|1301393248 gene_3|GeneMark.hmm|103_aa|-|1809|2120 KB896065.1 Salinispora arenicola CNP105 genomic scaffold C572DRAFT_scaffold00063.63, whole genome shotgun sequence
MMEVAMTTFAPDRCLLPLYDGRTEQGRVTTARPFGLTLSTQVGDEVPVVDLADARLDPVTQTVVGVDGVALGKPQTTQKV
ATNSKTSYDHQNFNDSTPDTYQD
>gi|1301389211 gene_119|GeneMark.hmm|74_aa|-|144900|145124 KB896006.1 Salinispora arenicola CNP105 genomic scaffold C572DRAFT_scaffold00004.4, whole genome shotgun sequence
MMPIAFGIRQAVEGAPLPVDLSAIRFDPDRQISVITDNGLTVPALRHSTGTTSTNTASQDNKGGSDRDSDQTED
>gi|1301391518 gene_89|GeneMark.hmm|103_aa|+|92006|92317 KB896018.1 Salinispora arenicola CNP105 genomic scaffold C572DRAFT_scaffold00016.16, whole genome shotgun sequence
MAEDPLYPAAGYLPLGRPLDAVDSSDDAQPTSTDRRPFALRFATVPARPIPVDLTTVRYDPDRQMSVDRTGTPVLGKHST
GATSTRTSDGHKSMDADTDHTED
>gi|1301390836 gene_170|GeneMark.hmm|52_aa|-|188527|188685 KB896013.1 Salinispora arenicola CNP105 genomic scaffold C572DRAFT_scaffold00011.11, whole genome shotgun sequence
MPDNPLDLTGVVYDPTLQVATVDGVPYAELGGSLAATVRQTREDGQLWDDKD
>gi|1301387416 gene_34|GeneMark.hmm|98_aa|+|36430|36726 KB896107.1 Salinispora arenicola CNP193 genomic scaffold C571DRAFT_scaffold00036.36, whole genome shotgun sequence
MTTFAPDRCLLPLYDSRTEQGRVSPARPFGLTLSTQVGDEVPVVDLTDAQLDPVTQTVIGVDGTTLGKPQTTQKVATNSK
TSYDHQNFNDSTPDTYQD
>gi|1301385808 gene_132|GeneMark.hmm|98_aa|-|129679|129975 KB896085.1 Salinispora arenicola CNP193 genomic scaffold C571DRAFT_scaffold00014.14, whole genome shotgun sequence
MTTFAPDRCLLPLYDSRTEQGRVSPARPFGLTLSTQVGDEVPVVDLTDAQLDPVTQTVIGVDGTTLGKPQTTQKVATNSK
TSYDHQNFNDSTPDTYQD
>gi|1301384096 gene_46|GeneMark.hmm|74_aa|-|46640|46864 KB896076.1 Salinispora arenicola CNP193 genomic scaffold C571DRAFT_scaffold00005.5, whole genome shotgun sequence
MMPIAFGIRQAVEGAPLPVDLSAIRFDPDRQISVITDNGLTVPALRHSTGTTSTNTASQDNKGGSDRDSDQTED
>gi|1301386062 gene_30|GeneMark.hmm|103_aa|-|36795|37106 KB896088.1 Salinispora arenicola CNP193 genomic scaffold C571DRAFT_scaffold00017.17, whole genome shotgun sequence
MAEDPLYPAAGYLPLGRPLDAVDSSDDAQPTSTDRRPFALRFATVPARPIPVDLTTVRYDPDRQMSVDRTGTPVLGKHST
GATSTRTSDGHKSMDADTDHTED
>gi|1301387750 gene_6|GeneMark.hmm|52_aa|+|4528|4686 KB896120.1 Salinispora arenicola CNP193 genomic scaffold C571DRAFT_scaffold00049.49, whole genome shotgun sequence
MPDNPLDLTGVVYDPTLQVATVDGVPYAELGGSLAATVRQTREDGQLWDDKD
>gi|1405290987 gene_170|GeneMark.hmm|74_aa|+|197913|198137 AZWY01000010.1 Salinispora arenicola CNQ748 B106DRAFT_scaffold_7.8_C, whole genome shotgun sequence
MMPIAFGIRQAVEGAPLPVDLSAIRFDPDRQISVITDNGLTVPALRHSTGTTSTNTASQDNKGGSDRDSDQTED
>gi|1405291285 gene_16|GeneMark.hmm|52_aa|+|14166|14324 KI911509.1 Salinispora arenicola CNQ748 genomic scaffold B106DRAFT_scaffold_9.10, whole genome shotgun sequence
MPDNPLDLTGVVYDPALQVATVDGVPYAELGGPLAATVRQTREDGQLWDDKD
>gi|1301953628 gene_529|GeneMark.hmm|98_aa|+|626309|626605 KB900320.1 Salinispora arenicola CNR107 genomic scaffold F583DRAFT_scaffold00002.2, whole genome shotgun sequence
MTTFAPDRCLLPLYDSRTEQGRVSPARPFGLTLSTQVGDEVPVVDLTDAQLDPVTQTVIGADGTTLGKPQTTQKVATNSK
TSYDHQNFNDSTPDTYQD
>gi|1301953786 gene_156|GeneMark.hmm|104_aa|+|153251|153565 KB900321.1 Salinispora arenicola CNR107 genomic scaffold F583DRAFT_scaffold00003.3, whole genome shotgun sequence
MAEDPLYPAAGYLPLGRPLDAVDSSDDDAQPTSTDRRPFALRFATVPARPIPVDLTTVRYDPDRQMSVDRTGTPVLGKHS
TGATSTRTSDGHKSMDADTDHTED
>gi|1305339437 gene_108|GeneMark.hmm|114_aa|+|105747|106091 AUEJ01000017.1 Salinispora arenicola CNR416 H929DRAFT_scaffold00014.14_C, whole genome shotgun sequence
MSPTSPVLSRPVTDDPLYPTAGYLPLGRPLDAVGSHDDVRPSSTDRRPFALRFATVPARPIPVNLTTVRYDPDRQMSVDP
TGTPILGKHSTGATSTRTSDGHKSMDSDTDHTED
>gi|1402636020 gene_17|GeneMark.hmm|52_aa|+|16890|17048 AXVS01000017.1 Salinispora arenicola CNR425 I008DRAFT_scaffold00014.14_C, whole genome shotgun sequence
MPDNPLDLTGVVYDPALQVATVDGVPYAELGGPLAATVRQTREDGQLWDDKD
>gi|1405193068 gene_11|GeneMark.hmm|64_aa|-|7779|7973 AZWF01000036.1 Salinispora arenicola CNR921 B166DRAFT_scaffold_28.29_C, whole genome shotgun sequence
VPVSFGFGQARPMPDNPLDLTGVVYDPALQVATVDGVPYAELGGPLAATVRQTREDGQLWDDKD
>gi|1001829079   ABV99134.1| ABV99134.1 hypothetical protein Sare_3331 [Salinispora arenicola CNS-205]
MDLSAIRFDPDRQISVITDNGLTVPALRHSTGTTSTNTASQDNKGGSDRDSDQTED
>gi|1001830609   ABW00665.1| ABW00665.1 hypothetical protein Sare_4916 [Salinispora arenicola CNS-205]
MTTFAPDRCLLPLYDGRTEQGRVTTARPFGLTLSTQVGDEVPVVDLADARLDPVTQTVVGVDGVALGKPQTTQKVTTNSK
TSYDHQNFNDSTPDTYQD
>gi|1301377707 gene_116|GeneMark.hmm|92_aa|-|141546|141824 KB895910.1 Salinispora arenicola CNS051 genomic scaffold C570DRAFT_scaffold00001.1, whole genome shotgun sequence
VVRVVRVHISPFPRGKIAMMPIAFGIRQAVEGAPLPVDLSAIRFDPDRQISVITDNGLTVPALRHSTGTTSTNTASQDNK
GGSDRDSDQTED
>gi|1301380143 gene_126|GeneMark.hmm|104_aa|+|124506|124820 KB895919.1 Salinispora arenicola CNS051 genomic scaffold C570DRAFT_scaffold00010.10, whole genome shotgun sequence
MAEDPLYPAAGYLPLGRPLDAVDSSDDDAQPTSTDRRPFALRFATVPARPIPVDLTTVRYDPDRQMSVDRTGTPVLGKHS
TGATSTRTSDGHKSMDADTDHTED
>gi|1301380839 gene_79|GeneMark.hmm|52_aa|-|92736|92894 KB895925.1 Salinispora arenicola CNS051 genomic scaffold C570DRAFT_scaffold00016.16, whole genome shotgun sequence
MPDNPLDLTGVVYDPTLQVATVDGVPYAELGGPLAATVRQTREDGQLWDDKD
>gi|1305148494 gene_49|GeneMark.hmm|103_aa|+|60878|61189 AUKT01000012.1 Salinispora arenicola CNS243 H302DRAFT_scaffold00009.9_C, whole genome shotgun sequence
MMEVVMTTFAPDRCLLPLYDGRTEQGRVTTARPFGLTLSTQVGDEVPVVDLADARLDPVTQTVVGVDGVALGKPQTTQKV
TTNSKTSYDHQNFNDSTPDTYQD
>gi|1305146485 gene_486|GeneMark.hmm|104_aa|+|567334|567648 KE384259.1 Salinispora arenicola CNS243 genomic scaffold H302DRAFT_scaffold00001.1, whole genome shotgun sequence
MAEDPLYPAAGYLPLGRPLDAVDSSDDDAQPTSTDRRPFALRFATVPARPIPVDLTTVRYDPDRQMSVDRTGTPVLGKHS
TGATSTRTSDGHKSMDADTDHTED
>gi|1305108838 gene_5|GeneMark.hmm|117_aa|-|3281|3634 AUKM01000025.1 Salinispora arenicola CNS299 H279DRAFT_scaffold00019.19_C, whole genome shotgun sequence
MTCFEHHESQVSPSMMEVVMTTFAPDRCLLPLYDGRTEQGRVTTARPFGLTLSTQVGDEVPVVDLADARLDPVTQTVVGV
DGVALGRPQTTQKVTTNSKTSYDHQNFNDSTPDTYQD
>gi|1301121174 gene_160|GeneMark.hmm|103_aa|-|166337|166648 KB892527.1 Salinispora arenicola CNS673 genomic scaffold B127DRAFT_scaffold00004.4, whole genome shotgun sequence
MMEVVMTTFAPDRCLLPLYDGRTEQGRVTTARPFGLTLSTQVGDEVPVVDLADARLDPVTQTVVGVDGVALGKPQTTQKV
TTNSKTSYDHQNFNDSTPDTYQD
>gi|1301395100 gene_5|GeneMark.hmm|103_aa|-|3321|3632 KB896157.1 Salinispora arenicola CNS744 genomic scaffold C573DRAFT_scaffold00007.7, whole genome shotgun sequence
MMEVVMTTFAPDRCLLPLYDGRTEQGRVTTARPFGLTLSTQVGDEVPVVDLADARLDPVTQTVVGVDGVALGKPQTTQKV
TTNSKTSYDHQNFNDSTPDTYQD
>gi|1301393379 gene_118|GeneMark.hmm|92_aa|-|141489|141767 KB896151.1 Salinispora arenicola CNS744 genomic scaffold C573DRAFT_scaffold00001.1, whole genome shotgun sequence
VVRVVRVHISPFPRGKIAMMPIAFGIRQAVEGAPLPVDLSAIRFDPDRQISVITDNGLTVPALRHSTGTTSTNTASQDNK
GGSDRDSDQTED
>gi|1301396221 gene_153|GeneMark.hmm|104_aa|+|146633|146947 KB896162.1 Salinispora arenicola CNS744 genomic scaffold C573DRAFT_scaffold00012.12, whole genome shotgun sequence
MAEDPLYPAAGYLPLGRPLDAVDSSDDDAQASSTDRRPFALRFATVPARPIPVDLTTVRYDPDRQMSVDRTGTPVLGKHS
TGATSTRTSDGHKSMDADTDHTED
>gi|1405268807 gene_22|GeneMark.hmm|73_aa|+|29726|29947 AZWU01000020.1 Salinispora arenicola CNT005 B110DRAFT_scaffold00012.12_C, whole genome shotgun sequence
MPIAFGIRQAVEGAPLPVDLSAIRFDPDRQISVITDNGLTVPALRHSTGTTSTNTASQDNKGGSDRDSDQTED
>gi|1405301150 gene_308|GeneMark.hmm|92_aa|+|357005|357283 AZXA01000004.1 Salinispora arenicola CNT798 B103DRAFT_scaffold_2.3_C, whole genome shotgun sequence
VVRVVRVHISPFPRGKITMMPIAFGIRQAVEGAPLPVDLSAIRFDPDRQISVITDSGLTVPALRHSTGTTSTNTASQDNK
GGSDRDSDQTED
>gi|1405301447 gene_68|GeneMark.hmm|103_aa|+|62533|62844 AZXA01000028.1 Salinispora arenicola CNT798 B103DRAFT_scaffold_22.23_C, whole genome shotgun sequence
MAEDPLYPAAGYLPLGRPLDAVDSSDDAQPTPTDRRPFALRFATVPARPIPVDLTTVRYDPDRQMSVDRTGTPVLGKHST
GATSTRTSDGHKSMDADTDHTED
>gi|1405300884 gene_42|GeneMark.hmm|64_aa|+|47691|47885 AZXA01000004.1 Salinispora arenicola CNT798 B103DRAFT_scaffold_2.3_C, whole genome shotgun sequence
VPVSFGFGQARPMPDSPLDLTGVVYDPTLQVATVDGVPYAELGGPLAATVRQTREDGQLWDDKD
>gi|1405048370 gene_264|GeneMark.hmm|92_aa|+|307269|307547 KI911341.1 Salinispora arenicola CNT799 genomic scaffold K389DRAFT_scaffold00002.2, whole genome shotgun sequence
VVRVVRVHISPFPRGKITMMPIAFGIRQAVEGAPLPVDLSAIRFDPDRQISVITDSGLTVPALRHSTGTTSTNTASQDNK
GGSDRDSDQTED
>gi|1405048571 gene_30|GeneMark.hmm|104_aa|-|36025|36339 AZVD01000004.1 Salinispora arenicola CNT799 K389DRAFT_scaffold00003.3_C, whole genome shotgun sequence
MAEDPLYPAAGYLPLGRPLDAVDSSDDDAQPTSTDRRPFALRFATVPARPIPVDLTTVRYDPDRQMSVDRTGTPVLGKHS
TGATSTRTSDGHKSMDADTDHTED
>gi|1405050761 gene_100|GeneMark.hmm|64_aa|+|128593|128787 AZVD01000019.1 Salinispora arenicola CNT799 K389DRAFT_scaffold00015.15_C, whole genome shotgun sequence
VPVSFGFGQARPMPDNPLDLTGVVYDPTLQVATVDGVPYAELGGPLAATVRQTREDGQLWDDKD
>gi|1405332732 gene_321|GeneMark.hmm|92_aa|+|371089|371367 AZXG01000006.1 Salinispora arenicola CNT800 B040DRAFT_scaffold_3.4_C, whole genome shotgun sequence
VVRVVRVHISPFPRGKITMMPIAFGIRQAVEGAPLPVDLSAIRFDPDRQISVITDSGLTVPALRHSTGTTSTNTASQDNK
GGSDRDSDQTED
>gi|1405331014 gene_101|GeneMark.hmm|103_aa|+|96146|96457 AZXG01000019.1 Salinispora arenicola CNT800 B040DRAFT_scaffold_14.15_C, whole genome shotgun sequence
MAEDPLYPAAGYLPLGRPLDAVDSSDDAQPTPTDRRPFALRFATVPARPIPVDLTTVRYDPDRQMSVDRTGTPVLGKHST
GATSTRTSDGHKSMDADTDHTED
>gi|1405332466 gene_55|GeneMark.hmm|64_aa|+|61907|62101 AZXG01000006.1 Salinispora arenicola CNT800 B040DRAFT_scaffold_3.4_C, whole genome shotgun sequence
VPVSFGFGQARPMPDSPLDLTGVVYDPTLQVATVDGVPYAELGGPLAATVRQTREDGQLWDDKD
>gi|1301114919 gene_341|GeneMark.hmm|92_aa|+|402991|403269 KB892473.1 Salinispora pacifica CNT849 genomic scaffold B112DRAFT_scaffold00001.1, whole genome shotgun sequence
VVRVVRVHISPFPRGKITMMPIAFGIRQAVEGAPLPVDLSAIRFDPDRQISVITDSGLTVPALRHSTGTTSTNTASQDNK
GGSDRDSDQTED
>gi|1301118220 gene_29|GeneMark.hmm|103_aa|-|35894|36205 KB892485.1 Salinispora pacifica CNT849 genomic scaffold B112DRAFT_scaffold00013.13, whole genome shotgun sequence
MAEDPLYPAAGYLPLGRPLDAVDSSDDAQPTPTDRRPFALRFATVPARPIPVDLTTVRYDPDRQMSVDRTGTPVLGKHST
GATSTRTSDGHKSMDADTDHTED
>gi|1301114654 gene_76|GeneMark.hmm|64_aa|+|93567|93761 KB892473.1 Salinispora pacifica CNT849 genomic scaffold B112DRAFT_scaffold00001.1, whole genome shotgun sequence
VPVSFGFGQARPMPDSPLDLTGVVYDPTLQVATVDGVPYAELGGPLAATVRQTREDGQLWDDKD
>gi|1405195194 gene_267|GeneMark.hmm|92_aa|+|309890|310168 AZWG01000001.1 Salinispora arenicola CNT850 B165DRAFT_scaffold_0.1_C, whole genome shotgun sequence
VVRVVRVHISPFPRGKITMMPIAFGIRQAVEGAPLPVDLSAIRFDPDRQISVITDSGLTVPALRHSTGTTSTNTASQDNK
GGSDRDSDQTED
>gi|1405196739 gene_30|GeneMark.hmm|104_aa|-|36025|36339 AZWG01000023.1 Salinispora arenicola CNT850 B165DRAFT_scaffold_19.20_C, whole genome shotgun sequence
MAEDPLYPAAGYLPLGRPLDAVDSSDDDAQPTSTDRRPFALRFATVPARPIPVDLTTVRYDPDRQMSVDRTGTPVLGKHS
TGATSTRTSDGHKSMDADTDHTED
>gi|1405197227 gene_76|GeneMark.hmm|64_aa|+|93662|93856 AZWG01000024.1 Salinispora arenicola CNT850 B165DRAFT_scaffold_20.21_C, whole genome shotgun sequence
VPVSFGFGQARPMPDNPLDLTGVVYDPTLQVATVDGVPYAELGGPLAATVRQTREDGQLWDDKD
>gi|1405194929 gene_2|GeneMark.hmm|64_aa|+|592|786 AZWG01000001.1 Salinispora arenicola CNT850 B165DRAFT_scaffold_0.1_C, whole genome shotgun sequence
VPVSFGFGQARPMPDNPLDLTGVVYDPTLQVATVDGVPYAELGGPLAATVRQTREDGQLWDDKD
>gi|1405283900 gene_46|GeneMark.hmm|74_aa|-|46827|47051 AZWX01000023.1 Salinispora arenicola CNT857 B107DRAFT_scaffold_21.22_C, whole genome shotgun sequence
MMPIAFGIRQAVEGAPLPVDLSAIRFDPDRQISVITDNGLTVPALRHSTGTTSTNTASQDNKGGSDRDSDQTED
>gi|1405283342 gene_30|GeneMark.hmm|104_aa|-|35870|36184 AZWX01000020.1 Salinispora arenicola CNT857 B107DRAFT_scaffold_18.19_C, whole genome shotgun sequence
MAEDPLYPAAGYLPLGRPLDAVDSSDDDAQPTSTDRRPFALRFATVPARPIPVDLTTVRYDPDRQMSVDRTGTPVLGKHS
TGATSTRTSDGHKSMDADTDHTED
>gi|1405283733 gene_249|GeneMark.hmm|52_aa|-|290139|290297 AZWX01000004.1 Salinispora arenicola CNT857 B107DRAFT_scaffold_2.3_C, whole genome shotgun sequence
MPDNPLXLTGVVYDPTLQVATVDGVPYAELGGPLAATVRQTREDGQLWDDKD
>gi|1301765170 gene_25|GeneMark.hmm|73_aa|+|30545|30766 KB898408.1 Salinispora arenicola CNT859 genomic scaffold D462DRAFT_scaffold00012.12, whole genome shotgun sequence
MPIAFGIRQAVEGAPLPVDLSAIRFDPDRQISVITDNGLTVPALRHSTGTTSTNTASQDNKGGSDRDSDQTED
>gi|1301767170 gene_30|GeneMark.hmm|104_aa|-|36024|36338 KB898427.1 Salinispora arenicola CNT859 genomic scaffold D462DRAFT_scaffold00031.31, whole genome shotgun sequence
MAEDPLYPAAGYLPLGRPLDAVDSSDDDAQPTSTDRRPFALRFATVPARPIPVDLTTVRYDPDRQMSVDRTGTPVLGKHS
TGATSTRTSDGHKSMDADTDHTED
>gi|1301763050 gene_249|GeneMark.hmm|64_aa|-|290027|290221 KB898397.1 Salinispora arenicola CNT859 genomic scaffold D462DRAFT_scaffold00001.1, whole genome shotgun sequence
VPVSFGFGQARPMPDNPLDLTGVVYDPTLQVATVDGVPYAELGGPLAATVRQTREDGQLWDDKD
>gi|1301402754 gene_29|GeneMark.hmm|104_aa|-|39574|39888 KB896272.1 Salinispora arenicola CNX481 genomic scaffold C574DRAFT_scaffold00033.33, whole genome shotgun sequence
MAEDPLYPAAGYLPLGRPLDAVDSSDDDAQPTSTDRRPFALRFATVPARPIPVDLTTVRYDPDRQMSVDRTGTPVLGKHS
TGATSTRTSDGHKSMDADTDHTED
>gi|1301398559 gene_191|GeneMark.hmm|106_aa|+|206489|206809 KB896240.1 Salinispora arenicola CNX481 genomic scaffold C574DRAFT_scaffold00001.1, whole genome shotgun sequence
MTGRTVRPANGRNSIMEASSLAPTALRLHWGPRTAPTSPTAAVPVSFGFGQARPMPDNPLDLTGVVYDPALQVATVDGVP
YAELGGPLAATVRQTREDGQLWDDKD
>gi|1405181610 gene_9|GeneMark.hmm|68_aa|-|6167|6373 AZWD01000022.1 Salinispora arenicola CNX482 B168DRAFT_scaffold_18.19_C, whole genome shotgun sequence
LTLSTQVGDEVPVVDLADARLDPVTQTVVGVDGVALGKPQTTQKVTTNSKTSYDHQNFNDSTPDTYQD
>gi|1405183410 gene_10|GeneMark.hmm|104_aa|+|7303|7617 AZWD01000043.1 Salinispora arenicola CNX482 B168DRAFT_scaffold_36.37_C, whole genome shotgun sequence
MAEDPLYPAAGYLPLGRPLDAVDSSDDDAQPTSTDRRPFALRFATVPARPIPVDLTTVRYDPDRQMSVDRTGTPVLGKHS
TGATSTRTSDGHKSMDADTDHTED
>gi|1405262803 gene_5|GeneMark.hmm|74_aa|-|3208|3432 AZWT01000003.1 Salinispora arenicola CNX508 B111DRAFT_scaffold_2.3_C, whole genome shotgun sequence
MAAAAFGARQAVDVVPAPVDFSTISFDADRQISVVTEGGVSVPALRHSTGATSTNTANRDNEGGADTDSDRTED
>gi|1301403652 gene_327|GeneMark.hmm|92_aa|+|369173|369451 KB896313.1 Salinispora arenicola CNX814 genomic scaffold C575DRAFT_scaffold00001.1, whole genome shotgun sequence
VVRVVRVHISPFPRGEITMMPIAFGIRQAVEGAPLPVDLSAIRFDPDRQISVITDNGLTVPALRHSTGTTSTNTASQDNK
GGSDRDSDQTED
>gi|1301406923 gene_100|GeneMark.hmm|104_aa|+|97303|97617 KB896330.1 Salinispora arenicola CNX814 genomic scaffold C575DRAFT_scaffold00018.18, whole genome shotgun sequence
MAEDPLYPAAGYLPLGRPLDAVDSSDDDAQPTSTDRRPFALRFATVPARPIPVDLTTVRYDPDRQMSVDRTGTPVLGKHS
TGATSTRTSDGHKSMDADTDHTED
>gi|1301408162 gene_40|GeneMark.hmm|64_aa|-|38278|38472 KB896347.1 Salinispora arenicola CNX814 genomic scaffold C575DRAFT_scaffold00035.35, whole genome shotgun sequence
VPVSFGFGQARPMPDNPLDLTGVVYDPALQVATVDGVPYAELGGPLAATVRQTREDGQLWDDKD
>gi|1405278112 gene_67|GeneMark.hmm|104_aa|+|63198|63512 AZWW01000022.1 Salinispora arenicola CNX891 B108DRAFT_scaffold_19.20_C, whole genome shotgun sequence
MAEDPLYPAAGYLPLGRPLDAVDSSDDDAQPTSTDRRPFALRFATVPARPIPVDLTTVRYDPDRQMSVDRTGTPVLGKHS
TGATSTRTSDGHKSMDADTDHTED
>gi|1405278540 gene_46|GeneMark.hmm|106_aa|-|50670|50990 AZWW01000024.1 Salinispora arenicola CNX891 B108DRAFT_scaffold_21.22_C, whole genome shotgun sequence
MTGRTVRPANGRNSIMGASSLAPTALRLHRGPRTAPTSPTAAVPVSFGFGQARPMPDNPLDLTGVVYDPTLQVATVDGVP
YAELGGPLAATVRQTREDGQLWDDKD
>gi|1301411253 gene_26|GeneMark.hmm|92_aa|+|33790|34068 KB896391.1 Salinispora arenicola CNY011 genomic scaffold C576DRAFT_scaffold00014.14, whole genome shotgun sequence
VVRVVRVHISPFPRGKITMMPIAFGIRQAVEGAPLPVDLSAIRFDPDRQISVITDSGLTVPALRHSTGTTSTNTASQDNK
GGSDRDSDQTED
>gi|1301412684 gene_62|GeneMark.hmm|52_aa|-|69873|70031 KB896405.1 Salinispora arenicola CNY011 genomic scaffold C576DRAFT_scaffold00028.28, whole genome shotgun sequence
MPDSPLDLTGVVYDPALQVATVGGVPYAELGGPLAATVRQTREDGQLWDDKD
>gi|1301416299 gene_84|GeneMark.hmm|98_aa|+|105557|105853 KB896469.1 Salinispora arenicola CNY231 genomic scaffold C577DRAFT_scaffold00010.10, whole genome shotgun sequence
MTTFAPDRCLLPLYDGRTEQGRVTTARPFGLTLSTQVGDEVPVVDLADARLDPVTQTVVGVDGVALGRPQTTQKVTTNSK
TSYDHQNFNDSTPDTYQD
>gi|1301416053 gene_14|GeneMark.hmm|52_aa|+|12332|12490 KB896468.1 Salinispora arenicola CNY231 genomic scaffold C577DRAFT_scaffold00009.9, whole genome shotgun sequence
MPDNPLDLTGVVYDPALQVATVDGVPYAELGGPLAATVRQTREDGQLWDDKD
>gi|1302310778 gene_157|GeneMark.hmm|103_aa|-|163138|163449 KB905510.1 Salinispora arenicola CNY234 genomic scaffold F584DRAFT_scaffold00014.14, whole genome shotgun sequence
MMEVVMTTFAPDRCLLPLYDGRTEQGRVTTARPFGLTLSTQVGDEVPVVDLADARLDPVTQTVVGVDGVALGKPQTTQKV
TTNSKTSYDHQNFNDSTPDTYQD
>gi|1302311883 gene_6|GeneMark.hmm|64_aa|-|3626|3820 KB905534.1 Salinispora arenicola CNY234 genomic scaffold F584DRAFT_scaffold00038.38, whole genome shotgun sequence
VPVSFGFSQSRPMPDNPLDLTGVVYDPTLQVATVDGVPYAELGGPLAATVRQTREDGQLWDDKD
>gi|1301457377 gene_48|GeneMark.hmm|103_aa|+|58430|58741 KB896955.1 Salinispora pacifica CNY237 genomic scaffold C586DRAFT_scaffold00017.17, whole genome shotgun sequence
MMEVVMTTFAPDRCLLPLYDGRTEQGRVTTARPFGLTLSTQVGDEVPVVDLADARLDPVTQTVVGVDGVALGKPQTTQKV
TTNSKTSYDHQNFNDSTPDTYQD
>gi|1301453950 gene_101|GeneMark.hmm|92_aa|-|121111|121389 KB896939.1 Salinispora pacifica CNY237 genomic scaffold C586DRAFT_scaffold00001.1, whole genome shotgun sequence
VVRVVRVHISPFPRGKIAMMPIAFGIRQAVEGAPLPVDLSAIRFDPDRQISVITDNGLTVPALRHSTGTTSTNTASQDNK
GGSDRDSDQTED
>gi|1301420005 gene_202|GeneMark.hmm|103_aa|+|240931|241242 KB896532.1 Salinispora arenicola CNY256 genomic scaffold C578DRAFT_scaffold00004.4, whole genome shotgun sequence
MMEVVMTTFAPDRCLLPLYDGRTEQGRVTTARPFGLTLSTQVGDEVPVVDLADARLDPVTQTVVGVDGVALGKPQTTQKV
TTNSKTSYDHQNFNDSTPDTYQD
>gi|1301423590 gene_4|GeneMark.hmm|52_aa|+|2961|3119 KB896578.1 Salinispora arenicola CNY256 genomic scaffold C578DRAFT_scaffold00050.50, whole genome shotgun sequence
MPDNPLDLTGVVYDPTLQVATVDGVPYAELGGPLAATVRQTREDGQLWDDKD
>gi|1301427673 gene_11|GeneMark.hmm|52_aa|+|8495|8653 KB896711.1 Salinispora arenicola CNY260 genomic scaffold C579DRAFT_scaffold00015.15, whole genome shotgun sequence
MPDNPLDLTGVVYDPALQVATVDGVPYAELGGPLAATVRQTREDGQLWDDKD
>gi|1301432629 gene_32|GeneMark.hmm|104_aa|-|36064|36378 KB896626.1 Salinispora arenicola CNY280 genomic scaffold C580DRAFT_scaffold00019.19, whole genome shotgun sequence
MAEDPLYPAAGYLPLGRPLDAVDSSDDDAQPTSTDRRPFALRFATVPARPIPVDLTTVRYDPDRQMSVDRTGTPVLGKHS
TGATSTRTSDGHKSMDADTDHTED
>gi|1301958725 gene_88|GeneMark.hmm|103_aa|+|109459|109770 KB905201.1 Salinispora arenicola CNY282 genomic scaffold F585DRAFT_scaffold00004.4, whole genome shotgun sequence
MMEVVMTTFAPDRCLLPLYDGRTEQGRVTTARPFGLTLSTQVGDEVPVVDLADARLDPVTQTVVGVDGVALGKPQTTQKV
TTNSKTSYDHQNFNDSTPDTYQD
>gi|1301961300 gene_10|GeneMark.hmm|64_aa|+|8527|8721 KB905215.1 Salinispora arenicola CNY282 genomic scaffold F585DRAFT_scaffold00018.18, whole genome shotgun sequence
VPVSFGFSQSRPMPDNPLDLTGVVYDPTLQVATVDGVPYAELGGPLAATVRQTREDGQLWDDKD
>gi|1302873500 gene_1991|GeneMark.hmm|92_aa|-|2304589|2304867 KB913036.1 Salinispora arenicola DSM 45545 strain CNS-991 genomic scaffold scaffold1, whole genome shotgun sequence
VVRVVRVHISPFPRGKITMMPIAFGIRQAVEGAPLPVDLSAIRFDPDRQISVITDSGLTVPALRHSTGTTSTNTASQDNK
GGSDRDSDQTED
>gi|1302872712 gene_1203|GeneMark.hmm|103_aa|+|1349539|1349850 KB913036.1 Salinispora arenicola DSM 45545 strain CNS-991 genomic scaffold scaffold1, whole genome shotgun sequence
MAEDPLYPAAGYLPLGRPLDAVDSSDDVQPTSTDRRPFALRFATVPARPIPVDLTTVRYDPDRQMSVDRTGTPVLGKHST
GATSTRTSDGHKSMDADTDHTED
>gi|1301438384 gene_44|GeneMark.hmm|74_aa|+|38369|38593 KB904860.1 Salinispora pacifica CNQ768 genomic scaffold C581DRAFT_scaffold00037.37, whole genome shotgun sequence
MAVAAFGARQAVDVVPVPVDYSTISFDADRQISMVTEGGVSVPALRHSTGTTNTNTANRDNQGGSDTDSDRTED
>gi|1405240569 gene_5|GeneMark.hmm|87_aa|+|3094|3357 AZWO01000059.1 Salinispora pacifica CNR114 B118DRAFT_scaffold_56.57_C, whole genome shotgun sequence
MSDSLPSERGVRPFGLSFAQPLDSAEHGALPEWRWCDDHQIGVTPNGDPWHRTVQAGTMKTTGPSPDGGPNTGGEEWTPD
FMPDQPS
>gi|1405240899 gene_2|GeneMark.hmm|103_aa|+|948|1259 AZWO01000070.1 Salinispora pacifica CNR114 B118DRAFT_scaffold_67.68_C, whole genome shotgun sequence
MMEVAMTTFAPDRCLLPLYDSRTEQGRVSPARPFGLTLSTQVGDEVPVVDLTDAHLDPVTQTMIGVDGTTLGKPQTTQKV
ATNSKTSYDHQNFNDSTPDTYQD
>gi|1405238753 gene_26|GeneMark.hmm|103_aa|+|26953|27264 AZWO01000027.1 Salinispora pacifica CNR114 B118DRAFT_scaffold_24.25_C, whole genome shotgun sequence
VTDDPLYPTPGYLPLGRPLDAVGSDDDVQPSPTDRRPFALRFATVPARPIPVNLTTVRYDPDPQLSVDPTGTPVLGKHST
GATSTRTSDGHRSMDSDTDHTED
>gi|1405236438 gene_302|GeneMark.hmm|99_aa|-|310729|311028 AZWO01000001.1 Salinispora pacifica CNR114 B118DRAFT_scaffold_0.1_C, whole genome shotgun sequence
LNGEDRNGVFRPTIHILTFTRKGKAMAVVAFGARQAVDVVPVPVDFSVIQFDADRQISMVTEGGVSVPALRHSTGATSTN
TANRDNQGGSDTDSDRTED
>gi|1301296901 gene_50|GeneMark.hmm|98_aa|-|57993|58289 KB894853.1 Salinispora pacifica CNR942 genomic scaffold C549DRAFT_scaffold00006.6, whole genome shotgun sequence
MTTFAPDRCLLPLYDSRTEQGRVSSARPFGLTLSTQVGADVPVVDLTDAQLDPVTQTVIGVDGTTLGKPQTTQKVATNSK
TSYDHQNFNDSTPDTYQD
>gi|1301295441 gene_418|GeneMark.hmm|114_aa|-|469246|469590 KB894848.1 Salinispora pacifica CNR942 genomic scaffold C549DRAFT_scaffold00001.1, whole genome shotgun sequence
MSPTSPVLSRPVTDDPLYPTAGYLPLGRPLDAVGSDDGAQPSSTDRRPFALRFATVPARPIPVNLTTVRYDPDRQMSVDP
TGTPVLGKHSTGATSTRTSDGHKSMDSDTDHTED
>gi|1203246458 gene_1|GeneMark.hmm|83_aa|+|1|252 AIIG01004085.1 Salinispora pacifica CNS-143 unmapped_contig00030, whole genome shotgun sequence
SRTEQGRVSPARPFGLTLSTQVGDEVPVVDLTDAHLDPVTQTMIGVDGTTLGKPQTTQKVATNSKTSYDHQNFNDSTPDT
YQD
>gi|1301304439 gene_19|GeneMark.hmm|98_aa|-|22691|22987 KB894994.1 Salinispora pacifica CNS055 genomic scaffold C550DRAFT_scaffold00033.33, whole genome shotgun sequence
MTTFAPDRCLLPLYDSRTEQGRVSPARPFGLTLSTQVGDEVPVVDLTDAHLEPVTQTVIGVDGTTLGKPQTTQKVATNSK
TSYDHQNFNDSTPDTYQD
>gi|1301304146 gene_57|GeneMark.hmm|99_aa|+|45144|45443 KB894986.1 Salinispora pacifica CNS055 genomic scaffold C550DRAFT_scaffold00025.25, whole genome shotgun sequence
LNGEDRNGVFRPTIHILTFTRKGKVMAVVAFGARQAVDVVPVPVDFSVIRFDADRQISMVTEGGVSVPALRHSTGATSTN
TANRDNQGGSDTDSDRTED
>gi|1405244501 gene_35|GeneMark.hmm|87_aa|+|35471|35734 AZWP01000034.1 Salinispora pacifica CNS103 B117DRAFT_scaffold_32.33_C, whole genome shotgun sequence
MSDSLPSERGVRPFGLRFAQPLDSAEHGALPEWRWCDDHQIGVTPNGDPWHRTVQAGTMKTTGPSPDGGPNTGGEEWTPD
FMPDQPS
>gi|1305155729 gene_175|GeneMark.hmm|98_aa|-|194199|194495 AUGH01000015.1 Salinispora pacifica CNS237 H303DRAFT_scaffold_9.10_C, whole genome shotgun sequence
MTTFTPDHCLLPLYDSRTEQGRVSPARPFGLTLSTQVHAEVPVVDLTDAHLDPVTQTVIGVDDASLGKPQTTQKVATNSK
TSYDHQNFNDSTADTYQD
>gi|1305153783 gene_18|GeneMark.hmm|74_aa|+|15275|15499 AUGH01000038.1 Salinispora pacifica CNS237 H303DRAFT_scaffold_27.28_C, whole genome shotgun sequence
MAAVAFGARQAVDVVPVPVDFFTISFDADRQISVVTEGGVSVPALRHSTGATSTNTANRDNQGGSDTDSDRTED
>gi|1301313808 gene_63|GeneMark.hmm|98_aa|+|58156|58452 KB895052.1 Salinispora pacifica CNS863 genomic scaffold C552DRAFT_scaffold00029.29, whole genome shotgun sequence
MTTFAPDRCLLPLYDSRTEQGRVSPARPFGLTLSTQVGDEVPVVNLTDARLDPMMQTVIGVDGATLDKPQTTQKVATNSK
TSYDHQNFNDSTPDTYQD
>gi|1301319736 gene_4|GeneMark.hmm|98_aa|-|2037|2333 KB895175.1 Salinispora pacifica CNS996 genomic scaffold C553DRAFT_scaffold00082.82, whole genome shotgun sequence
MTTFAPDRCLLPLYDSRTEQGRGSPARPFGLTLSTQVGNEVPVVDLTDAHLDPVTQTVIGVDGTTLGKPQTTQKVATNSK
TSYDHQNFNDSTPDTYQD
>gi|1301317189 gene_33|GeneMark.hmm|103_aa|-|37030|37341 KB895108.1 Salinispora pacifica CNS996 genomic scaffold C553DRAFT_scaffold00015.15, whole genome shotgun sequence
VTDDPLYPTPGYLPLGRPLDAAGSDDDVQPSPTDRRPFALRFATVPARPIPVNLTTVRYDPDRQLSVDPTGTPVLGKHST
GATSTRTSDGHKSMDSDTDHTED
>gi|1301318598 gene_46|GeneMark.hmm|88_aa|+|46461|46727 KB895126.1 Salinispora pacifica CNS996 genomic scaffold C553DRAFT_scaffold00033.33, whole genome shotgun sequence
MLSSTPLRLHRGPRTESPTVAPAAPVSFGFGQARPMPAGNVLDLTGVAYDDVRQVATVNGLPYTELGGPLAATVRQTRED
GQLWDDKD
>gi|1405179672 gene_156|GeneMark.hmm|98_aa|-|169686|169982 KI911423.1 Salinispora pacifica CNT001 genomic scaffold B169DRAFT_scaffold_7.8, whole genome shotgun sequence
MTTFAPDRCLLPLYDSRTEQGRVSPARPFGLTLSTQVGDEVPVVDLTDAHLDPVTQTMIGVDGTTLGKPQTTQKVATNSK
TSYDHQNFNDSTPDTYQD
>gi|1405178477 gene_42|GeneMark.hmm|74_aa|+|37763|37987 AZWC01000043.1 Salinispora pacifica CNT001 B169DRAFT_scaffold_39.40_C, whole genome shotgun sequence
MAVAAFGARQAVDVVPVPVDFSTISFDADRQISMVTEGGVSVPALRHSTGTTNTNTANRDNQGGSDTDSDRTED
>gi|1405173106 gene_335|GeneMark.hmm|98_aa|-|378415|378711 AZWB01000006.1 Salinispora pacifica CNT029 B170DRAFT_scaffold_2.3_C, whole genome shotgun sequence
MTTFTPDRCLLPLYDSRTEQGRVSPARPFGLTLSTQVGAEVPVVDLTDTHLDPVTQTVIGVDGATLGKPQTTQKVATNSK
TSYDHQNFNDSTPDTYQD
>gi|1405170892 gene_627|GeneMark.hmm|103_aa|+|714098|714409 KI911412.1 Salinispora pacifica CNT029 genomic scaffold B170DRAFT_scaffold_0.1, whole genome shotgun sequence
VTDDPLYPTPGYLPLGRPLDAVGSDDDVQPSPTDRRPFALRFATVPARPIPVNLTTVRYDPDRQLSVDPTGTPVLGKHST
GATSTRTSDGHKSMDSDTDHTED
>gi|1301320294 gene_142|GeneMark.hmm|103_aa|+|137744|138055 KB895208.1 Salinispora pacifica CNT045 genomic scaffold C554DRAFT_scaffold00002.2, whole genome shotgun sequence
VTDDPLYPTPGYLPLGRPLDAAGSDDDVQPSPTDRRPFALRFATVPARPIPVNLTTVRYDPDRQLSVDPTGTPVLGKHST
GATSTRTSDGHKSMDSDTDHTED
>gi|1301323521 gene_47|GeneMark.hmm|88_aa|+|46918|47184 KB895228.1 Salinispora pacifica CNT045 genomic scaffold C554DRAFT_scaffold00022.22, whole genome shotgun sequence
MLSSTPLRLHRGPRTESPTVAPAAPVSFGFGQARPMPAGNVLDLTGVAYDDVRQVATVNGLPYTELGGPLAATVRQTRED
GQLWDDKD
>gi|1405168267 gene_35|GeneMark.hmm|104_aa|+|34908|35222 AZWA01000038.1 Salinispora pacifica CNT084 B171DRAFT_scaffold_34.35_C, whole genome shotgun sequence
MMVSESERFATGRTVAAMSDSLPSERGVRPFGLSFAQPLDSAEHGALPEWRWCDDHQIGVTPNGDPWHRTVQAGTMKTTG
PSPDGGPNTGGEEWTPDFMPDQPS
>gi|1405169852 gene_4|GeneMark.hmm|103_aa|-|2413|2724 AZWA01000083.1 Salinispora pacifica CNT084 B171DRAFT_scaffold_78.79_C, whole genome shotgun sequence
MMEVAMTTFVPDRCLLSLYDSRTEQGRVSPARPFGLTLSMQVGDEVPVVDLTDARLDPVTQTVIGVDGTTLGKPQTTQKV
ATNSKTSYDHQNFNDSTPDTYQD
>gi|1405166417 gene_31|GeneMark.hmm|103_aa|-|36922|37233 AZWA01000017.1 Salinispora pacifica CNT084 B171DRAFT_scaffold_15.16_C, whole genome shotgun sequence
VTDDPLYPTPGYLPLGRPLDAVGSDDDVQPSSTDRRPFALRFATVPARPIPENLTTVRYDPDRQLSVDPTGTPVLGKHST
GATSTRTSDGHRSMDSDTDHTED
>gi|1301327298 gene_197|GeneMark.hmm|98_aa|-|211074|211370 KB895295.1 Salinispora pacifica CNT124 genomic scaffold C555DRAFT_scaffold00009.9, whole genome shotgun sequence
MTTFAPDRCLLPLYDNRTEQGRVSPARLFGLTLSTQVGDEVPVVDLTDAQLDPVTQTVIGVDGTTLGKPQTTQKIATNSK
TSYDHQNFNDSTPDTYQD
>gi|1301325706 gene_237|GeneMark.hmm|103_aa|-|255293|255604 KB895288.1 Salinispora pacifica CNT124 genomic scaffold C555DRAFT_scaffold00002.2, whole genome shotgun sequence
VTDDPLYPTPGYLPLGRPLDAVGSDDDVQPSPTDRRPFALRFATVPARPIPVNLTTVRYDPDRQLSVDPTGTPVLGKHST
GATSTRTSDGHKSMDSDTDHTED
>gi|1405164329 gene_34|GeneMark.hmm|87_aa|+|36055|36318 AZVZ01000007.1 Salinispora pacifica CNT131 B172DRAFT_scaffold_6.7_C, whole genome shotgun sequence
MSDSLPSERGVRPFGLRFAQPLDSAEHGAHPEWRWCDDHQIGVTPNGDPWHRTVQAGTMKTTGPSPDGGPNTGGEEWTPD
FMPDQPS
>gi|1405153960 gene_92|GeneMark.hmm|74_aa|-|107543|107767 AZVX01000007.1 Salinispora pacifica CNT150 B174DRAFT_scaffold_4.5_C, whole genome shotgun sequence
MAVAAFGARQAVDVVPAPVDFSTISFDADRQISVVTEGGVSVPALRHSTGATSTNTANRDNEGGADTDSDRTED
>gi|1405250967 gene_54|GeneMark.hmm|103_aa|-|63031|63342 AZWQ01000017.1 Salinispora pacifica CNT569 B116DRAFT_scaffold_8.9_C, whole genome shotgun sequence
MMEVAMTTFAPDRCLLPLYDSRTEQGRVSPARPFGLTLSTQVGAEVPVVDLTDAHLDPVTQTVIGVDGTTLGKPQTTQKV
ATNSKTSYDHQNFNDSTPDTYQD
>gi|1405247169 gene_555|GeneMark.hmm|114_aa|-|587749|588093 KI911471.1 Salinispora pacifica CNT569 genomic scaffold B116DRAFT_scaffold_0.1, whole genome shotgun sequence
MSPTSPVLSRPVTDDPLYPTAGYLPLGRPLDAVGSDDGAQPSSTDRRPFTLRFATVPARPIPVNLTTVRYDPDRQMSVDP
TGTPVLGKHSTGATSTRTSDGHKSMDSDTDHTED
>gi|1301448398 gene_9|GeneMark.hmm|104_aa|-|7515|7829 KB904948.1 Salinispora pacifica CNT609 genomic scaffold C584DRAFT_scaffold00034.34, whole genome shotgun sequence
MMVSESERFATGRTVAAMSDSLPSERGVRPFGLSFAQPLDSAEHGALPEWRWCDDHQIGVTPNGDPWHRTVQAGTMKTTG
PSPDGGPNTGGEEWTPDFMPDQPS
>gi|1301444024 gene_15|GeneMark.hmm|98_aa|+|12720|13016 KB904915.1 Salinispora pacifica CNT609 genomic scaffold C584DRAFT_scaffold00001.1, whole genome shotgun sequence
MTTFVPDRCLLSLYDSRTEQGRVSPARPFGLTLSMQVGAEVPVVDLTDARLDPVTQTVIGVDGTTLGKPQTTQKVATNSK
TSYDHQNFNDSTPDTYQD
>gi|1301447931 gene_29|GeneMark.hmm|103_aa|-|37258|37569 KB904940.1 Salinispora pacifica CNT609 genomic scaffold C584DRAFT_scaffold00026.26, whole genome shotgun sequence
VTDDPLYPTPGYLPLGRPLDAVGSDDDVQPSPTDRRPFALRFATVPARPIPVNLTTVRYDPDRQLSVDPTGTPVLGKHST
GATSTRTSDGHRSMDSDTDHTED
>gi|1405255426 gene_2|GeneMark.hmm|98_aa|+|419|715 AZWR01000064.1 Salinispora pacifica CNT854 B115DRAFT_scaffold_57.58_C, whole genome shotgun sequence
MTTFAPDRCLLPLYDSRTEQGRVSPARPFGLTLSMQVGDEVPVVDLTDAQLDPVTQTVIGVDGTTLGKPQTTQKVATNSK
TSYDHQNFNDSTPDTYQD
>gi|1405251649 gene_27|GeneMark.hmm|103_aa|+|28150|28461 AZWR01000002.1 Salinispora pacifica CNT854 B115DRAFT_scaffold_1.2_C, whole genome shotgun sequence
VTDDPLYPTPGYLPLGRPLDAVGSDDDVQPSPTDRRPFALRFATVPARPIPVNLTTVRYDPDRQLSVDPTGTPVLGKHST
GATSTRTSDGHKSMDSDTDHTED
>gi|1405254546 gene_4|GeneMark.hmm|53_aa|-|2866|3027 AZWR01000044.1 Salinispora pacifica CNT854 B115DRAFT_scaffold_38.39_C, whole genome shotgun sequence
MPAGNVLDLTGVRYDDVLQVAVVSGLPYSELGGPLGATVRQTREDGQLWDDKD
>gi|1405253737 gene_46|GeneMark.hmm|99_aa|+|41610|41909 AZWR01000032.1 Salinispora pacifica CNT854 B115DRAFT_scaffold_26.27_C, whole genome shotgun sequence
LNGEDRNGVFRPTIHILTFTRKGKAMAVVAFGARQAVDVVPVPVDFSVIRFDADRQISMVTEGGVSVPALRHSTGATSTN
TANRDNQGGSDTDSDRTED
>gi|1402760051 gene_5|GeneMark.hmm|98_aa|+|3077|3373 AXVR01000075.1 Salinispora pacifica CNY202 K228DRAFT_scaffold00075.75_C, whole genome shotgun sequence
MTTFAPDRCLLPLYDSRTEQGRVSPARPFGLTLSTQVGAEVPVVNLTDAHLDPVTQTVIGVDGTTLGKPQTTQKVATNSK
TSYDHQNFNDSTPDTYQD
>gi|1302814029 gene_4243|GeneMark.hmm|98_aa|-|4677802|4678098 KB913022.1 Salinispora pacifica DSM 45543 genomic scaffold SALPACDRAFT_scaffold1.1, whole genome shotgun sequence
MTTFAPDRCLLPLYDSRTEQGRVSPARPFGLTLSTQVGDEVPVVNLTDARLDPMMQTVIGVDGATLDKPQTTQKVATNSK
TSYDHQNFNDSTPDTYQD
>gi|1301986646 gene_1254|GeneMark.hmm|98_aa|-|1404456|1404752 KB905359.1 Salinispora pacifica DSM 45544 genomic scaffold Salpac3DRAFT_Scaffold1.1, whole genome shotgun sequence
MTTFAPDRCLLPLYDSRTEKGRVSPARPFGLTLSTQVGDEVPVVDLTDTHLDPVTQTVIGVDGTTLGKPQTTQKVATNSK
TSYDHQNFNDSTPDTYQD
>gi|1302024459 gene_2132|GeneMark.hmm|74_aa|+|2336281|2336505 KB900614.1 Salinispora pacifica DSM 45549 genomic scaffold Salpac6DRAFT_scaffold1.1, whole genome shotgun sequence
MAVAAFGARQAVDVVPAPVDFSTISFDADRQISVVTEGGVSVPALRHSTGATSTNTANRDNEGGADTDSDRTED
>gi|1001541033   ABP54871.1| ABP54871.1 hypothetical protein Strop_2424 [Salinispora tropica CNB-440]
MSPTSPVLSRPVTDDPLYPTAGYLPLGRPLDAVGSPDDVRPSSTDRRPFALRFATVPARPIPVNLTTVRYDPDRQMSVDP
TGTPILGKHSTGATSTRTSDGHKSMDSDTDHTED
>gi|1405323775 gene_36|GeneMark.hmm|114_aa|-|44620|44964 AZXE01000021.1 Salinispora tropica CNB476 B098DRAFT_scaffold00020.20_C, whole genome shotgun sequence
MSPTSPVLSRPVTDDPLYPTAGYLPLGRPLDAVGSHDDVRPSSTDRRPFALRFATVPARPIPVNLTTVRYDPDRQMSVDP
TGTPILGKHSTGATSTRTSDGHKSMDSDTDHTED
>gi|1405318035 gene_24|GeneMark.hmm|114_aa|-|30412|30756 KI911525.1 Salinispora tropica CNB536 genomic scaffold B099DRAFT_scaffold00014.14, whole genome shotgun sequence
MSPTSPVLSRPVTDDPLYPTAGYLPLGRPLDAVGSHDDVQPSSTDRRPFALRFATVPARPIPVNLTTVHYDPDRQMSVDP
TGTPILGKHSTGATSTRTSDGHKSMDSDTDHTED
>gi|1405334845 gene_41|GeneMark.hmm|103_aa|-|47996|48307 AZXH01000017.1 Salinispora tropica CNH898 B037DRAFT_scaffold_10.11_C, whole genome shotgun sequence
VTDDPLYPTAGYLPLGRPLDAVGSPDDVRPSSTDRRPFALRFATVPARPIPVNLTTVRYDPDRQMSVDPTGTPILGKHST
GATSTRTSDGHKSMDSDTDHTED
>gi|1301653119 gene_109|GeneMark.hmm|114_aa|+|105762|106106 KB897255.1 Salinispora tropica CNR699 genomic scaffold C589DRAFT_scaffold00017.17, whole genome shotgun sequence
MSPTSPVLSRPVTDDPLYPTAGHLPLGRPLDAVGSPDDVRPSSTDRRPFALRFATVPARPIPVNLTTVRYDPDRQMSVDP
TGTPILGKHSTGATSTRTSDGHKSMDSDTDHTED
>gi|1405216108 gene_33|GeneMark.hmm|114_aa|-|39350|39694 AZWK01000021.1 Salinispora tropica CNS197 B123DRAFT_scaffold_15.16_C, whole genome shotgun sequence
MSPTSPVLSRPVTDDPLYPTAGYLPLGRPLDAVGSHDDVRPSSTDRRPFALRFATVPARPIPVNLTTVRYDPDRQMSVDP
TGTPILGKHSTGATSTRTSDGHKSMDSDTDHTED
>gi|1301657133 gene_40|GeneMark.hmm|114_aa|-|45811|46155 KB897155.1 Salinispora tropica CNS416 genomic scaffold C590DRAFT_scaffold00012.12, whole genome shotgun sequence
MSPTSPVLSRPVTDDPLYPTAGYLPLGRPLDAVGSHDDVRPSSTDRRPFALRFATVPARPIPVNLTTVRYDPDRQMSVDP
TGTPILGKHSTGATSTRTSDGHKSMDSDTDHTED
>gi|1500691216 gene_113|GeneMark.hmm|114_aa|+|105192|105536 JHVW01000022.1 Salinispora tropica CNT250 K261DRAFT_scaffold00013.13_C, whole genome shotgun sequence
MSPTSPVLSRPVTDDPLYPTAGHLPLGRPLDAVGSPDDVRPSSTDRRPFALRFATVPARPIPVNLTTVRYDPDRQMSVDP
TGTPILGKHSTGATSTRTSDGHKSMDSDTDHTED
>gi|1305143676 gene_52|GeneMark.hmm|103_aa|-|75269|75580 AUKS01000015.1 Salinispora tropica CNT261 H301DRAFT_scaffold00012.12_C, whole genome shotgun sequence
VTDDPLYPTAGYLPLGRPLDAVGSPDDVRPSSTDRRPFALRFATVPARPIPVNLTTVRYDPDRQMSVDPTGTPILGKHST
GATSTRTSDGHKSMDSDTDHTED
>gi|1500685897 gene_112|GeneMark.hmm|103_aa|+|105350|105661 JHVV01000015.1 Salinispora tropica CNY012 K262DRAFT_scaffold00012.12_C, whole genome shotgun sequence
VTDDPLYPTAGYLPLGRPLDAVGSPDDVRPSSTDRRPFALRFATVPARPIPVNLTTVRYDPDRQMSVDPTGTPILGKHST
GATSTRTSDGHKSMDSDTDHTED
>gi|1302087388 gene_43|GeneMark.hmm|112_aa|-|39057|39395 KB905404.1 Sciscionella marina DSM 45152 genomic scaffold A37UDRAFT_scaffold_30.31, whole genome shotgun sequence
MSTGFLDDPVATHSGQFPLARPDGAPVTAEPPSGPGVRPWVLRDLEEARVRGLPEVSDWVYDPIRQVTIGRDGTAVTMAT
AKTKSQYDGDEGPSEPGEDWLYDFCPDSPLEA
>gi|1503193387 gene_139|GeneMark.hmm|87_aa|+|122449|122712 KL573159.1 Sphaerisporangium viridialbum strain NRRL B-2636 genomic scaffold P118_Doro1_scaffold47, whole genome shotgun sequence
MNNLSRQPWGLTRSAPFASPTAAPYRVELDPVTQTGLYRDAMTGRLVEAGKHGTNKQTSKTQRTGGSGDGKDPQPSDQTT
VTDYDND
>gi|1503189921 gene_42|GeneMark.hmm|69_aa|-|37148|37357 KL573125.1 Sphaerisporangium viridialbum strain NRRL B-2636 genomic scaffold P118_Doro1_scaffold13, whole genome shotgun sequence
VVGVPNRTYRVELDPDTQTGIYRDTVNGDVIEAGKHGTNKQTSKSTATTGQDGANPTSDSDSVTDYDND
>gi|1504059813 gene_5|GeneMark.hmm|66_aa|+|3919|4119 JOFJ01000025.1 Spirillospora albida strain NRRL B-3350 contig25.1, whole genome shotgun sequence
MAPYGLTHQVYLDPAYTAPIPGIVYDPQRQLSTVGGNPLVEQPDLMRQFTVTWGTTDRDNKTDNGG
>gi|1504383009 gene_18|GeneMark.hmm|100_aa|-|12478|12780 JOEH01000032.1 Streptacidiphilus jeojiense strain NRRL B-24555 contig32.1, whole genome shotgun sequence
MTTPIGPSHQAFPLTPPGGRYLHSNETPSGPDVRPWALRFATVPDSTGAVAVPACVYDQTQQVSLASDGGLLTCMANTHT
PTVPDGDPDNPPPLDEGPKD
>gi|1601852638 gene_24|GeneMark.hmm|99_aa|+|18471|18770 BBPP01000057.1 Streptacidiphilus melanogenes DNA, contig: scaffold00057, whole genome shotgun sequence
VFAHSDRYPTGSPLPNGITTPKPWGLRRMAPYPAQAPAYARVDLDPITQTGRYYDHTGTVMEMPGHGTSTGTNPATNTGN
PSDGTQGGGDQDTGNDSDQ
>gi|1601858940 gene_228|GeneMark.hmm|99_aa|+|226700|226999 BBPP01000003.1 Streptacidiphilus melanogenes DNA, contig: scaffold00003, whole genome shotgun sequence
MEKREHNASWGTTRMAPYAETEAVPALTPVIDPETQLAVVVDELGRVVGLAGHEADGSTSTSNYTSTSNYTSTGGGTNSY
DTDNTSDSDNGYDQDHHHH
>gi|1305166919 gene_40|GeneMark.hmm|63_aa|-|46571|46762 AUKV01000027.1 Streptomyces sp. 142MFCol3.1 H305DRAFT_scaffold00027.27_C, whole genome shotgun sequence
VRPFTLNYALPTGQSAAVPPYHFDVSLQLNVLPDGRPAVSDRALLMATGTTTSTAGSQTHFDD
>gi|1305168471 gene_39|GeneMark.hmm|63_aa|+|37339|37530 AUKV01000048.1 Streptomyces sp. 142MFCol3.1 H305DRAFT_scaffold00047.47_C, whole genome shotgun sequence
VRPFTLNYAFPRRPSTVVTPYHFDESRQLNVLPDGRPAVSDPDLLLAVGTTTSTAGSQTHFDD
>gi|1085091312   KIF76362.1| KIF76362.1 hypothetical protein QR77_25720 [Streptomyces sp. 150FB]
MRLVTDRLPVGPPVYATVTLDPSTQTAEYSDAAGQVVEMGKHGTNKTKGTASVSGGGDGQSAQPQTQDDNTTDYESD
>gi|1302734785 gene_126|GeneMark.hmm|63_aa|-|161155|161346 KB911710.1 Streptomyces sp. 303MFCol5.2 genomic scaffold H294DRAFT_scaffold00013.13, whole genome shotgun sequence
MQPFTLNYARPAAELEFSTPYAYDPGMQLNVTLDGRIAARDHALLRELGTTTSTAGSKTHFDD
>gi|1302740497 gene_136|GeneMark.hmm|63_aa|+|154255|154446 KB911777.1 Streptomyces sp. 351MFTsu5.1 genomic scaffold H295DRAFT_scaffold00003.3, whole genome shotgun sequence
MQPFALNYARPAAALEATTPYVYDSGRQLNVLMDGRVAARDHALMRELGTTTSTAGSKTHFDD
>gi|1015394148   ALV53733.1| ALV53733.1 hypothetical protein ASR50_32825 [Streptomyces sp. 4F]
MQPFALNYARPAVELAVATPYAYDSGLQLNVLGDGRIAACDHALLREVGTTTSTAGSKTHFDD
>gi|1011198106   AJC58227.1| AJC58227.1 hypothetical protein GZL_05652 [Streptomyces sp. 769]
MEHADEGNRMFAHSDRLPTGTPLPSGHLTPAPWGLRRMAPYPAFAPGYAHVELDPVTQTGSYFDAAGQPMMMPGHGTSTG
TNPPTNTGNPSDGSGPGGSGGGDQDTGNDGDQ
>gi|1903080847 gene_2|GeneMark.hmm|63_aa|-|1013|1204 LRTS01001373.1 Streptomyces sp. 96-12 9612_1373.1, whole genome shotgun sequence
MRLFVLNYARSAEQLEFSAPYTYDSGLQLNVLADGRIAAHDQGLMRELGATTSTAGSKTHFDD
>gi|1903082353 gene_1|GeneMark.hmm|75_aa|+|164|391 LRTS01001616.1 Streptomyces sp. 96-12 9612_1616.1, whole genome shotgun sequence
MPTATLVPFGARAERTPYTVTLEAGSFVYDPARQVNVLTDGSGALWSRSTSLAGSCTNTNWDSKNDDTSDPYLMR
>gi|1205061474 gene_35|GeneMark.hmm|97_aa|-|44022|44315 ALNP01000020.1 Streptomyces sp. AA0539 contig00020, whole genome shotgun sequence
MSKIALTPARIEGDGPQQRPFDLRTARPITPENTLVVPDTTYCPERQLALTHDGVPVVTAGSTGTTNSTGGGQTQQDMQW
FDDSVDDSDVDAPEEEE
>gi|1205061129 gene_63|GeneMark.hmm|78_aa|+|65525|65761 ALNP01000017.1 Streptomyces sp. AA0539 contig00017, whole genome shotgun sequence
MGPYAVTTTSPQYTPVIDPETQIAVIVDEQGRTVELGGHGTSTSGLTSTKTVPGDGAAPGGPSDTDSMESYDQDESSG
>gi|1204344882 gene_90|GeneMark.hmm|69_aa|-|98617|98826 ALAP01000083.1 Streptomyces sp. AA1529 contig00083, whole genome shotgun sequence
MRPYPRTVTMPTADAVLDSVTQTARWVGPDRAGVPASRHKRSETANETSTKTSLDGNTDEGSDQEGDTD
>gi|1085080368   KIF71873.1| KIF71873.1 hypothetical protein HY68_01745 [Streptomyces sp. AcH 505]
MSTVAHPRESFPVGPEGGHFPATAETATGPTSRPWILRFARVPDSEQASVVPETVYDETLQMSLTLDGDFVTCMAKTHSP
TVPDGNVKNPPPLDEGTKD
>gi|1505021672 gene_96|GeneMark.hmm|44_aa|+|99928|100062 JODT01000023.1 Streptomyces achromogenes subsp. achromogenes strain NRRL B-2120 contig23.1, whole genome shotgun sequence
VFCDRVGQVVEMGKHGTSSGTETSTTTNSDSRNDQGHDQDSTQD
>gi|1505021665 gene_89|GeneMark.hmm|88_aa|-|94300|94566 JODT01000023.1 Streptomyces achromogenes subsp. achromogenes strain NRRL B-2120 contig23.1, whole genome shotgun sequence
MQQPLTSLDQVKPWGLGRMRPYPTAAVLAAARPVLDPHTQVPSWAGPDGAPLTAEAKHKRSETSQETSTKTSLDGTPDQG
SDQNGDSD
>gi|1505021304 gene_33|GeneMark.hmm|63_aa|-|32957|33148 JODT01000021.1 Streptomyces achromogenes subsp. achromogenes strain NRRL B-2120 contig21.1, whole genome shotgun sequence
MQPFTLNYARPAVQLDVTTPYAYDSGLQLNVLPDGRIAATDHATLRALGTTTSTAGSKTHFDD
>gi|1202539018 gene_185|GeneMark.hmm|92_aa|-|189285|189563 AHBF01000017.1 Streptomyces acidiscabies 84-104 contig_17, whole genome shotgun sequence
VQLVASLPLQGDAPVAVAPKGLRPYAIKDARLHPRSDGAVLSAPVYDPETQTARFADGSPLTSMATSKKTNPDGDPKNPP
PSDEGGDPGVFE
>gi|1202533307 gene_20|GeneMark.hmm|63_aa|+|21561|21752 AHBF01000091.1 Streptomyces acidiscabies 84-104 contig_91, whole genome shotgun sequence
MQPFALNYARPAAEPETTTPYAYDPGMQLNVTSDGRIAAADLALLRELGTTTSTAGSKTHFDD
>gi|1202538441 gene_19|GeneMark.hmm|77_aa|+|20319|20552 AHBF01000021.1 Streptomyces acidiscabies 84-104 contig_21, whole genome shotgun sequence
LALYPDVTQVPYARTELDPATQTTRYFRADGTHVDIGNKHGTGTTTAGQTSTSSDGGGPNPPPPSDSDLTEDSDSDA
>gi|1114909140   GAQ53867.1| GAQ53867.1 hypothetical protein a10_03672 [Streptomyces acidiscabies]
MQLVASLPLQGDAPVAVAPKGLRPYAIKDARLHPRSDGAVLSAPVYDPETQTARFADGSPLTSMATSKKTNPDGYPKNPP
PSDEGGDPGVFE
>gi|1114908852   GAQ53579.1| GAQ53579.1 hypothetical protein a10_03384 [Streptomyces acidiscabies]
MQPFALNYARPAAEPETTTPYAYDPGMQLNVTSDGRIAAADITLLRELGTTTSTAGSKTHFDD
>gi|1097587633   KND33847.1| KND33847.1 hypothetical protein IQ63_18225 [Streptomyces acidiscabies]
MQPFALNYARPAAEPETTTPYAYDPGMQLNVTSDGRIAAADLTLLRELGTTTSTAGSKTHFDD
>gi|1097585197   KND39232.1| KND39232.1 hypothetical protein IQ63_04365 [Streptomyces acidiscabies]
MATPITERITDTPELDLVTHSPDGESRGMLMRVGDVFPLNPIRHILSSTHDQPSEYRPWGLRFLEIPRPSAGAHEGKSSQ
TSEGSPDGSGPQSEETSDD
>gi|1041449938   EPJ39727.1| EPJ39727.1 hypothetical protein STAFG_3220 [Streptomyces afghaniensis 772]
MFVHSDRLPTSPAIPQGLSTPRPWGIGRMAPYPTIAPDYARAELDPATQTAVFYDGAGQVMEMGKHNTSTGTSPSTGTSP
DGGNQGATDTDTSADSDQ
>gi|1041450795   EPJ38861.1| EPJ38861.1 hypothetical protein STAFG_4077 [Streptomyces afghaniensis 772]
MELEAAIPYVYDAGQQLNVLHDGRVAASDFALLREVGTTTSTAGSKTHFDD
>gi|1504685874 gene_7|GeneMark.hmm|85_aa|-|8245|8502 JOII01000072.1 Streptomyces albidoflavus strain NRRL B-1271 contig72.1, whole genome shotgun sequence
MPITNPRTARPWGAARLAPYPTTTHVPYCRTEIDPLTQLGVALDRHGQLVEMGKHGTSTGTETNTTTSSDGQNNDQGHDQ
DSDKD
>gi|1504685841 gene_4|GeneMark.hmm|64_aa|-|2079|2273 JOII01000067.1 Streptomyces albidoflavus strain NRRL B-1271 contig67.1, whole genome shotgun sequence
MTMTPFALQYARPQTGEPAAPYAFDQAEQVNVLAGGGYAAEDTALLARLGSTASTAGSKTHWDD
>gi|1804783204 gene_4|GeneMark.hmm|98_aa|-|1833|2129 BBHN01000088.1 Streptomyces albofaciens JCM 4342 DNA, contig: JCM4342.contig00088, whole genome shotgun sequence
VTTFAHPREGFPLAPDGGPVPYGGEKPGGQATRPWILRFARVPDAAKAATRPDAAYDAVSQVSVGLLGEPLPFANTHNPT
VPDGSLTNPPPLDEGPKD
>gi|1009475352   AIA03861.1| AIA03861.1 hypothetical protein DC74_3364 [Streptomyces albulus]
MPSTDVAKRRSIGLALDAPELRLPLSTSGATPLPELTAGHGPSPFAFRFLVPVTASGGILPDDVVYDEDTQTGTYEDLPP
GVYMTKNPPKTYGPTQPTGQMDAPDDPGPSDD
>gi|1504106805 gene_4|GeneMark.hmm|64_aa|-|2027|2221 JNZJ01003530.1 Streptomyces albus subsp. albus strain NRRL B-2238 contig135.1, whole genome shotgun sequence
MTMTPFALQYARPQTGEPAAPYAFDQAEQVNVLAGGGYAAEDTALLARLGSTASTAGSKTHWDD
>gi|1505044064 gene_92|GeneMark.hmm|72_aa|-|101528|101746 JODZ01000017.1 Streptomyces albus subsp. albus strain NRRL B-2362 contig17.1, whole genome shotgun sequence
MAPYPALAPFYARAEIDGVTQTARYFDAGGHVMEMPGHGTSTGTNPATNTGNPSGGGGSGGGDQDTGNDNDQ
>gi|1505044923 gene_50|GeneMark.hmm|69_aa|-|63639|63848 JODZ01000022.1 Streptomyces albus subsp. albus strain NRRL B-2362 contig22.1, whole genome shotgun sequence
MRPYPATYQPGYATAELDPATQVTVFRDEQGGVVEMGKHGTAKGTETSPQSTNLDSRNDTDHDQDDEQD
>gi|1505044803 gene_142|GeneMark.hmm|100_aa|-|168871|169173 JODZ01000021.1 Streptomyces albus subsp. albus strain NRRL B-2362 contig21.1, whole genome shotgun sequence
MFNHADRFPTGSPLPQGHLTPAPWGLRRLAPYPAVDAPQYARVELDAGTQTARYLDAAGAVVMAPGHGTSSGTNPPTGTT
GQGDRNSDAPDSDTGNDTDQ
>gi|1505883272 gene_91|GeneMark.hmm|72_aa|-|101554|101772 JODR01000021.1 Streptomyces albus subsp. albus strain NRRL B-1811 contig21.1, whole genome shotgun sequence
MAPYPALAPFYARAEIDGVTQTARYFDAGGHVMEMPGHGTSTGTNPATNTGNPSGGGGSGGGDQDTGNDNDQ
>gi|1505881709 gene_94|GeneMark.hmm|100_aa|-|108571|108873 JODR01000013.1 Streptomyces albus subsp. albus strain NRRL B-1811 contig13.1, whole genome shotgun sequence
MFNHADRFPTGSPLPHGHLTPAPWGLRRLAPYPAVDAPQYARVELDAGTQTARYLDAAGAVVMAPGHGTSSGTNPPTGTT
GQGDRNSDAPDSDTGNDTDQ
>gi|1115272915   KUJ69703.1| KUJ69703.1 hypothetical protein ACZ90_10080 [Streptomyces albus subsp. albus]
MSSLHQGGTVRPFGLSKAVPVAEESVVLPALTLCPRRQISVTENGTPFINTPSMKSAFITQSQTKEDSQLATDRDNDTD
>gi|1011342569   AJE84655.1| AJE84655.1 hypothetical protein SLNWT_4279 [Streptomyces albus]
MIDPQTQIALIVDKHGRTVELGGHGTSTSGLTPTTTSPGDGAGPGGATDADSTESYDQDQGSD
>gi|1011341644   AJE83729.1| AJE83729.1 hypothetical protein SLNWT_3353 [Streptomyces albus]
MSLPAATVTVDPVTQTGRWIGADGKALPATARHKRSETSKETATRTSPDGTPDQGSDQEGDTD
>gi|1017808907   EFE81827.1| EFE81827.1 predicted protein [Streptomyces albus J1074]
MLRTGARRRGRARRGRVGAHPLPATALTAPIPSERETPMSSTITPWGTGRMRPYVATAPVPQATPTIDPDTQIALIVGED
GRTVELGGHGTSTSGLTPTTTMPGDGAGPGGSTDADSTESYDQDQSDG
>gi|1017809805   EFE82725.1| EFE82725.1 predicted protein [Streptomyces albus J1074]
MTMTPFALQYARPQTGEPAAPYAFDQAEQVNVLAGGGYAAEDTALLARLGSTASTAGSKTHWDD
>gi|1007554249   AGI90000.1| AGI90000.1 Hypothetical protein XNR_3661 [Streptomyces albus J1074]
MSSTITPWGTGRMRPYVATAPVPQATPTIDPDTQIALIVGEDGRTVELGGHGTSTSGLTPTTTMPGDGAGPGGSTDADST
ESYDQDQSDG
>gi|1007553384   AGI89135.1| AGI89135.1 Hypothetical protein XNR_2772 [Streptomyces albus J1074]
MTMTPFALQYARPQTGEPAAPYAFDQAEQVNVLAGGGYAAEDTALLARLGSTASTAGSKTHWDD
>gi|1605672539 gene_91|GeneMark.hmm|72_aa|-|101557|101775 BBQG01000019.1 Streptomyces albus NBRC 13014 DNA, contig: scaffold00013, whole genome shotgun sequence
MAPYPALAPFYARAEIDGVTQTARYFDAGGHVMEMPGHGTSTGTNPATNTGNPSGGGGSGGGDQDTGNDNDQ
>gi|1605672014 gene_115|GeneMark.hmm|100_aa|+|120023|120325 BBQG01000023.1 Streptomyces albus NBRC 13014 DNA, contig: scaffold00017, whole genome shotgun sequence
MFNHADRFPTGSPLPHGHLTPAPWGLRRLAPYPAVDAPQYARVELDAGTQTARYLDAAGAVVMAPGHGTSSGTNPPTGTT
GQGDRNSDAPDSDTGNDTDQ
>gi|1016475418   AMM09483.1| AMM09483.1 hypothetical protein Salbus254_2984 [Streptomyces albus]
MTMTPFALQYARPQTGEPAAPYAFDQAEQVNVLAGGGYAAEDTALLARLGSTASTAGSKTHWDD
>gi|1806766726 gene_17|GeneMark.hmm|72_aa|-|15215|15433 LIPO01000006.1 Streptomyces almquistii strain NRRL B-1685 B1685_contig_6, whole genome shotgun sequence
MAPYPALAPFYARAEIDGVTQTARYFDAGGHVMEMPGHGTSTGTNPATNTGNPSGGGGSGGGDQDTGNDNDQ
>gi|1806764537 gene_1|GeneMark.hmm|100_aa|+|140|442 LIPO01000322.1 Streptomyces almquistii strain NRRL B-1685 B1685_contig_322, whole genome shotgun sequence
MFNHADRFPTGSPLPHGHLTPAPWGLRRLAPYPAVDAPQYARVELDAGTQTARYLDAAGAVVMAPGHGTSSGTNPPTGTT
GQGDRNSDAPDSDTGNDTDQ
>gi|1014071353   AKZ59893.1| AKZ59893.1 hypothetical protein SAM23877_6848 [Streptomyces ambofaciens ATCC 23877]
MQPFALNYARPAVELEATTPYVYDSGLQLNVLLDGRAAACDHALLRELGTTTSTAGSKTHFDD
>gi|1302797697 gene_69|GeneMark.hmm|77_aa|+|69296|69529 KB912974.1 Streptomyces sp. Amel2xE9 genomic scaffold B065DRAFT_scaffold_37.38, whole genome shotgun sequence
MRLVTDRLPVGPPSYAAVTLDAATQTAVYTDAADQVVEMGKHGTSKTTGTASMSGGGDGQNPQPQTQDDHTTDYESD
>gi|1302795571 gene_284|GeneMark.hmm|69_aa|-|324171|324380 KB912955.1 Streptomyces sp. Amel2xE9 genomic scaffold B065DRAFT_scaffold_2.3, whole genome shotgun sequence
MAPYPATAPGYARAELDPATQATVFFDEAGQVMEMPGHGTSTNTSPATGTSPDGNGTTQDSDTGSDGDQ
>gi|1302793903 gene_169|GeneMark.hmm|63_aa|+|222735|222926 KB912946.1 Streptomyces sp. Amel2xE9 genomic scaffold B065DRAFT_scaffold_11.12, whole genome shotgun sequence
MQPFALNYARPAVDSEAVLPYVYDDGLQLNVLLDGRIAATDAALLRELGTTTSTAGSKTHFDD
>gi|1115605921   KUN30196.1| KUN30196.1 hypothetical protein AQJ23_05635 [Streptomyces antibioticus]
MQPFALNYARPAAQSESTTPYVYDSGRQLNVLSDGRIAAHDLALLRELGTTTSTAGSKTHFDD
>gi|1100432351   KOG59502.1| KOG59502.1 hypothetical protein ADK77_39740 [Streptomyces antibioticus]
MQQPSTSLHQVKPWGLGRMRPYPTAAVLSAARPVLDPHTQVPAWVGPDGAPLTAEAKHKRSETSQETSTKTSLDGTPDQG
SDQNGDSD
>gi|1100428607   KOG64777.1| KOG64777.1 hypothetical protein ADK77_19940 [Streptomyces antibioticus]
MQPFTLNYARPAVQLDVTAPYAYDSGLQLNVLPDGRIAATDHATLRALGTTTSTAGSKTHFDD
>gi|1101658839   KOV51043.1| KOV51043.1 hypothetical protein ADL00_41535 [Streptomyces sp. AS58]
MTPLHNGSPSPWRYAGIDPATQMGRWIGEHGAMTPAELGKHGTSVNTYPPTQVGKDGKVDADSGHDATQD
>gi|1101652538   KOV72052.1| KOV72052.1 hypothetical protein ADL00_06160 [Streptomyces sp. AS58]
MQPFALDYARPAAKLDVAMPYAYDPGLQLNVLCDGRIAATDLALMRELGTTTSTAGSKTHFDD
>gi|1101658807   KOV51024.1| KOV51024.1 hypothetical protein ADL00_41355 [Streptomyces sp. AS58]
MTTAKIPFAARAAAPPCLVTTSIAGVRWHEERQINLAADGKPWHTKAQAASTTDTNLDGKGDDVSDPYFAPAS
>gi|1041282917   EPH40322.1| EPH40322.1 hypothetical protein STRAU_6585 [Streptomyces aurantiacus JA 4570]
MTSLAHPREAFPLAPADGRIPRSSEPPSSTATRPWILRFARTPDATQATTIPPTIYDPALQISVGLYEGPLPFMETHNPT
VPDGNVTNPPPLDEGAKD
>gi|1041279947   EPH43329.1| EPH43329.1 hypothetical protein STRAU_3615 [Streptomyces aurantiacus JA 4570]
MGHILTAITDAPSRVRPWGLRFAEIPRPSCGKHEGGSKTTTGDSPDGNGPHTEETQDD
>gi|1806823126 gene_3|GeneMark.hmm|81_aa|-|2447|2692 LIPP01000156.1 Streptomyces aurantiacus strain NRRL ISP-5412 ISP-5412_contig_156, whole genome shotgun sequence
MPERHDPLVRVRTEQGEPMRPFALNYARPAQQLEVSVPYAYDSRLQLNVLPDGRLAAHDYAVLRELGSTTSTAGSKTHFD
D
>gi|1028170482   EJJ02856.1| EJJ02856.1 hypothetical protein SU9_31843 [Streptomyces auratus AGR0001]
MSYARPAVKSATSTPYSYDATRQLNVLPDGRPATCSRAVLLATGTTASTAGSKTHFDD
>gi|1028166179   EJJ07241.1| EJJ07241.1 hypothetical protein SU9_10079 [Streptomyces auratus AGR0001]
MSTDGAASMPELSDHEGPAPFAFRFLTPVPATGGILPSDVEYDEESQTGVYEDLPPGVYMTKNPPKTYGPTAPTGQMDAP
DDPGPSDD
>gi|1504879505 gene_21|GeneMark.hmm|75_aa|+|22691|22918 JOAP01000088.1 Streptomyces aureocirculatus strain NRRL ISP-5386 contig88.1, whole genome shotgun sequence
MAPYPAFAPGYGRAELDPVTQTTNYFDATGKPMMMPGHGTSTGTNPATNTGNPSDGAGGGGAGGGDQDQGNDNDQ
>gi|1504878739 gene_15|GeneMark.hmm|70_aa|+|14914|15126 JOAP01000057.1 Streptomyces aureocirculatus strain NRRL ISP-5386 contig57.1, whole genome shotgun sequence
MAPLRNGPPAPWRYAGIDPATQTGRWTGADGEMTPAELGKHGTSVNTYPPTQVGKDGKLDADSGHDATQD
>gi|1504879268 gene_6|GeneMark.hmm|95_aa|+|3873|4160 JOAP01000076.1 Streptomyces aureocirculatus strain NRRL ISP-5386 contig76.1, whole genome shotgun sequence
VHHNHPIEEATMATPAQTAVRPWGAGRLAPYPKITHRPHASVTLEPDTQLGIYVDRTGKIIDMGKHGTSSGTETPTSTNS
DSAPDQGHDQDSQQD
>gi|1505847020 gene_22|GeneMark.hmm|75_aa|+|22816|23043 JOAR01000087.1 Streptomyces aureocirculatus strain NRRL ISP-5401 contig86.1, whole genome shotgun sequence
MAPYPAFAPGYGRAELDPVTQTTNYFDATGKPMMMPGHGTSTGTNPATNTGNPSDGAGGGGAGGGDQDQGNDNDQ
>gi|1505846155 gene_15|GeneMark.hmm|70_aa|+|14914|15126 JOAR01000054.1 Streptomyces aureocirculatus strain NRRL ISP-5401 contig54.1, whole genome shotgun sequence
MAPLRNGPPAPWRYAGIDPATQTGRWTGADGEMTPAELGKHGTSVNTYPPTQVGKDGKLDADSGHDATQD
>gi|1505846773 gene_4|GeneMark.hmm|95_aa|+|2063|2350 JOAR01000074.1 Streptomyces aureocirculatus strain NRRL ISP-5401 contig73.1, whole genome shotgun sequence
VHHNHPIEEATMATPAQTAVRPWGAGRLAPYPKITHRPHASVTLEPDTQLGIYVDRTGKIIDMGKHGTSSGTETPTSTNS
DSAPDQGHDQDSQQD
>gi|1097582729   KND11343.1| KND11343.1 hypothetical protein HS99_32445 [Streptomyces aureofaciens]
MTTASAERQPFAMRYAARQTSEPADTTSVTYDQGLQIAVTSDGNPWAHTALGETSSNTNSDSRNDEGTDFY
>gi|1701653242 gene_21|GeneMark.hmm|71_aa|+|11243|11458 LBHA01000497.1 Streptomyces aureofaciens strain NRRL 2209 B2209_contig_497, whole genome shotgun sequence
MTTASAERQPFAMRYAARQTSEPADTTSVTYDQGLQIAVTSDGNPWAHTALGETSSNTNSDSRNDEGTDFY
>gi|1503575389 gene_9|GeneMark.hmm|78_aa|+|6198|6434 JNWR01000039.1 Streptomyces aureofaciens strain NRRL B-1286 contig39.1, whole genome shotgun sequence
MGPYPESGPFPALTPVIDPQTQVAVFVDEHGRTVEMGAHGTSTSGLTPTTTSPGDGAGPGGATDADSTESYDQDQSSG
>gi|1503571932 gene_64|GeneMark.hmm|71_aa|-|70535|70750 JNWR01000010.1 Streptomyces aureofaciens strain NRRL B-1286 contig10.1, whole genome shotgun sequence
MTTASAERQPFAMRYAARQTSEPADTTRVTYDQELQIAITADGNPWAHTARGETSSNTNSDSRNDEGTDFY
>gi|1505029182 gene_53|GeneMark.hmm|63_aa|-|49563|49754 JODU01000017.1 Streptomyces aureofaciens strain NRRL B-2183 contig17.1, whole genome shotgun sequence
MQPFALNYARPAVELEATTPYVYDSGLQLNVLLDGRVAACDHALLRELGTTTSTAGSKTHFDD
>gi|1504406364 gene_219|GeneMark.hmm|71_aa|+|214009|214224 JOER01000006.1 Streptomyces aureofaciens strain NRRL B-2657 contig6.1, whole genome shotgun sequence
MTTASAERQPFAMRYAARQTSEPADTTSVTYDQGLQIAVTSDGNPWAHTALGETSSNTNSDSRNDEGTDFY
>gi|1100439172   KOG69747.1| KOG69747.1 hypothetical protein ADK78_32065 [Streptomyces aureofaciens]
MFHHADRFPTGCPMPSGAPTPPPWGLRRMAPYPSFAPAYARTELDPETQTARYFDAEGRPVLMPGHGTSSGTNPPTNTGN
PSDGAGGGGDGGGDQDTGNDSDQ
>gi|1505751097 gene_346|GeneMark.hmm|63_aa|-|379455|379646 JNZD01000004.1 Streptomyces aureus strain NRRL B-1941 contig4.1, whole genome shotgun sequence
VRPFTLNYARPSGQSAAIPPYHFDVSLQLNVLPDGRPAVSDRALLMATGTTTSTAGSQTHFDD
>gi|1505176202 gene_51|GeneMark.hmm|71_aa|+|49297|49512 JOFK01000016.1 Streptomyces avellaneus strain NRRL B-3447 contig16.1, whole genome shotgun sequence
MTTASAERQPFAMRYAARQTSEPADTTSVTYDQGLQIAVTSDGNPWAHTALGETSSNTNSDSRNDEGTDFY
>gi|1115633126   KUN54544.1| KUN54544.1 hypothetical protein AQJ43_14615 [Streptomyces avermitilis]
MTASVALPAPTRPWGVGRLAPYPTTIRQPHATVAIDPTTQLGVFRDRAGQVVEMGKHGTSSGTETSTTTNSDSKNDQGHD
QDSSQD
>gi|1000445798   BAC73597.1| BAC73597.1 hypothetical protein SAV_5885 [Streptomyces avermitilis MA-4680 = NBRC 14893]
MTASVALPAPTRPWGVGRLAPYPTTIRQPHATVAIDPTTQLGVFRDRAGQVVEMGKHGTSSGTETSTTTNSDSKNDQGHD
QDSSQD
>gi|1508052558 gene_466|GeneMark.hmm|86_aa|-|509015|509275 BAVY01000014.1 Streptomyces avermitilis MA-4680 = NBRC 14893 DNA, contig: scaffold00002, whole genome shotgun sequence
MTASVALPAPTRPWGVGRLAPYPTTIRQPHATVAIDPTTQLGVFRDRAGQVVEMGKHGTSSGTETSTTTNSDSKNDQGHD
QDSSQD
>gi|1508047966 gene_62|GeneMark.hmm|63_aa|+|68975|69166 BAVY01000025.1 Streptomyces avermitilis MA-4680 = NBRC 14893 DNA, contig: scaffold00013, whole genome shotgun sequence
VRPFTLNYAQPRGLPAALTPYRFDAARQLNVLPDGRPAVSDRVLLRAAGTTTSTAGSQTHFDD
>gi|1508048048 gene_144|GeneMark.hmm|63_aa|+|166801|166992 BAVY01000025.1 Streptomyces avermitilis MA-4680 = NBRC 14893 DNA, contig: scaffold00013, whole genome shotgun sequence
MRLFALNYARPAEQLEVSAPYSYDSGLQLNVLRDGRLAAHDYALLRELGATTSTAGSKTHFDD
>gi|1701308523 gene_606|GeneMark.hmm|86_aa|+|668063|668323 JZJK01000089.1 Streptomyces avermitilis MA-4680 = NBRC 14893 strain MA-4680 3369, whole genome shotgun sequence
MTASVALPAPTRPWGVGRLAPYPTTIRQPHATVAIDPTTQLGVFRDRAGQVVEMGKHGTSSGTETSTTTNSDSKNDQGHD
QDSSQD
>gi|1701305402 gene_65|GeneMark.hmm|63_aa|+|71116|71307 JZJK01000070.1 Streptomyces avermitilis MA-4680 = NBRC 14893 strain MA-4680 3360, whole genome shotgun sequence
VRPFTLNYAQPRGLPAALTPYRFDAARQLNVLPDGRPAVSDRVLLRAAGTTTSTAGSQTHFDD
>gi|1701300792 gene_87|GeneMark.hmm|63_aa|-|94995|95186 JZJK01000050.1 Streptomyces avermitilis MA-4680 = NBRC 14893 strain MA-4680 3251, whole genome shotgun sequence
MRLFALNYARPAEQLEVSAPYSYDSGLQLNVLRDGRLAAHDYALLRELGATTSTAGSKTHFDD
>gi|1504401291 gene_225|GeneMark.hmm|77_aa|+|209002|209235 JOEK01000005.1 Streptomyces avicenniae strain NRRL B-24776 contig5.1, whole genome shotgun sequence
MKLVTDRLPTPPPAYGRVTLDGKTQMAVYTDWRGHVVEMGRHGTSKTKGTASMSGGSDGQTPQTQTQDDHTTDYESD
>gi|1504401530 gene_176|GeneMark.hmm|77_aa|+|195122|195355 JOEK01000006.1 Streptomyces avicenniae strain NRRL B-24776 contig6.1, whole genome shotgun sequence
MVPYPASGSPEYVRAELAPDTQTTRYLDADGSLVRAPGHGTSTGTNPPTGTGNPSDGKGPGGPSGGGDQDTGNDGDQ
>gi|1504402617 gene_507|GeneMark.hmm|78_aa|+|571270|571506 JOEK01000009.1 Streptomyces avicenniae strain NRRL B-24776 contig9.1, whole genome shotgun sequence
MGPYAAAVEVPRSTPVIDPETQIALIVDENGRTVELGAHGTSTSGLTPTTTSPGDGAAPEVASDADSTESYDQDESSG
>gi|1504403382 gene_210|GeneMark.hmm|94_aa|+|230229|230513 JOEK01000012.1 Streptomyces avicenniae strain NRRL B-24776 contig12.1, whole genome shotgun sequence
MPATTGTASLTPSSPPILTQPWAVGRLGPYPTTIRRPHATVTVDPDTQLGVYRDRHGQVIEMGKHGTSTGTETATTTNAD
SKNDQGHDQDSEQD
>gi|1112386796   KTF48349.1| KTF48349.1 hypothetical protein APS67_00071 [Streptomyces sp. AVP053U2]
MQPFALNYARPAPELAVTTPYAYDSGLQLNVLADGRVAACDHALLREVGTTTSTAGSKTHFDD
>gi|1100291538   GAP45645.1| GAP45645.1 putative uncharacterized protein [Streptomyces azureus]
MQPFALNYARPAVELEAAIPYVYDAGQQLNVLHDGRVAASDFALLREVGTTTSTAGSKTHFDD
>gi|1806780776 gene_3|GeneMark.hmm|88_aa|-|2034|2300 LIPR01000061.1 Streptomyces bambergiensis strain NRRL B-12521 B12521_contig_61, whole genome shotgun sequence
MATLTPETPWALRLVTDRLPVGPPPYATVTLDPVTQTARYTDAAGRPVELGKNGTSKTTSTASVSGGGDSNGPQSQTQDD
STTDYESD
>gi|1806779364 gene_18|GeneMark.hmm|63_aa|+|20395|20586 LIPR01000042.1 Streptomyces bambergiensis strain NRRL B-12521 B12521_contig_42, whole genome shotgun sequence
MQPFALNYARPARELTASTPYVYDSGLQLNVLVDGRVAACDHALLREVGTTTSTAGSKTHFDD
>gi|1505729453 gene_30|GeneMark.hmm|63_aa|+|33136|33327 JOFR01000040.1 Streptomyces bicolor strain NRRL B-3897 contig40.1, whole genome shotgun sequence
MQPFALNYARPAAELEVSTPYVYDSGLQLNVLRDGRIAACDHALMRELGTTTSTAGSKTHFDD
>gi|1505725895 gene_31|GeneMark.hmm|63_aa|+|35228|35419 JOFR01000014.1 Streptomyces bicolor strain NRRL B-3897 contig14.1, whole genome shotgun sequence
MRPFTLNYASPRGLSVAVTPYHFDPARQLNVLPDGRPAVSDPDLLLAVGTTTSTAGSATHFDD
>gi|1504466117 gene_14|GeneMark.hmm|63_aa|-|18397|18588 JOFS01000047.1 Streptomyces bicolor strain NRRL B-5348 contig47.1, whole genome shotgun sequence
MQPFALNYARPAAELEVSTPYVYDSGLQLNVLRDGRIAACDHALMRELGTTTSTAGSKTHFDD
>gi|1504464504 gene_31|GeneMark.hmm|63_aa|+|35370|35561 JOFS01000028.1 Streptomyces bicolor strain NRRL B-5348 contig28.1, whole genome shotgun sequence
MRPFTLNYASPRGLSVAVTPYHFDPARQLNVLPDGRPAVSDPDLLLAVGTTTSTAGSATHFDD
>gi|1003489205   ADI10616.1| ADI10616.1 hypothetical protein SBI_07496 [Streptomyces bingchenggensis BCW-1]
MAPTHTLDRPATSTVRPFGLSKTVPVTGEAFVMPALHLCPERQISVTETGTPFISEPSMKTKLTTTTQTKEDNQLATDTA
NDTD
>gi|1003489291   ADI10702.1| ADI10702.1 hypothetical protein SBI_07582 [Streptomyces bingchenggensis BCW-1]
MFAHSDRFPTGTPLPSGTVSPEPWGLRRMAPYPAFAPGYARTELDPVTQTARYFDAHGQVMEMPGHGTSTGTNPPTNTGN
PSDGAGPGGSGGGDQDTGNDNDQ
>gi|1301090098 gene_191|GeneMark.hmm|63_aa|-|201640|201831 KB892124.1 Streptomyces sp. BoleA5 genomic scaffold B085DRAFT_scaffold_4.5, whole genome shotgun sequence
MRPFALIHARPATPETFVAPYTYDSALQLNVLPDGRPVITDRALLLATAATVSTAGSKTHFDD
>gi|1033940526   EMF58104.1| EMF58104.1 hypothetical protein SBD_0776 [Streptomyces bottropensis ATCC 25435]
MRLFVLNYARTAEQLEFSAPYTYDSGLQLNVLADGRIAAHDQGLMRELGATTSTAGSKTHFDD
>gi|1302717029 gene_3756|GeneMark.hmm|63_aa|-|4363251|4363442 KB911581.1 Streptomyces bottropensis ATCC 25435 genomic scaffold StrboDRAFT_scaffold1.1, whole genome shotgun sequence
MRLFVLNYARTAEQLEFSAPYTYDSGLQLNVLADGRIAAHDQGLMRELGATTSTAGSKTHFDD
>gi|1115670594   KUN77637.1| KUN77637.1 hypothetical protein AQJ66_33320 [Streptomyces bungoensis]
MQPFTLNYARPAVQLDVTTPYAYDSGLQLNVLPDGRIAATDHATLRALGTTTSTAGSKTHFDD
>gi|1018204117   EFL17568.1| EFL17568.1 conserved hypothetical protein [Streptomyces sp. C]
MSITSPLPLAPWGSSRLAPYATTVPMPHASVTIDPVTQLGVFRDRNGCVVEMGQHGTASATGTSQTTSPDGQPGATDQST
DQDDQQD
>gi|1101340884   KOT40783.1| KOT40783.1 hypothetical protein ADK41_11620 [Streptomyces caelestis]
MQPFALNYARPAVELAVATPYAYDSGLQLNVLGDGRIAACDHALLREAGTTTSTAGSKTHFDD
>gi|1115675099   KUO02807.1| KUO02807.1 hypothetical protein AQJ67_20480 [Streptomyces caeruleatus]
MQPFALNYARPAAELEVTAAYVYDSGLQLNVLGDGRIAARDHALLRELGTTTSTAGSKTHFDD
>gi|1115672838   KUO05488.1| KUO05488.1 hypothetical protein AQJ67_08725 [Streptomyces caeruleatus]
MRPFTLNYAFPRGLSNAVTPYHFDPARQLNVLPDGRPAVSDPDLLLAVGTTTSTAGSATHFDD
>gi|1302722514 gene_730|GeneMark.hmm|63_aa|-|758516|758707 KB911583.1 Streptomyces canus 299MFChir4.1 genomic scaffold H293DRAFT_scaffold00002.2, whole genome shotgun sequence
MQPFALNYARPAATLEATTPYAYDSGMQLNVLRDGRVAARDHALMRELGTTTSTAGSKTHFDD
>gi|1902724970 gene_394|GeneMark.hmm|63_aa|+|429348|429539 LQCG01000001.1 Streptomyces canus strain C-509 Contig_5, whole genome shotgun sequence
MQPFALNYARPAVELEATTPYVYDSGLQLNVLLDGRVAACDHALLRELGTTTSTAGSKTHFDD
>gi|1115638258   KUN74607.1| KUN74607.1 hypothetical protein AQJ46_03500 [Streptomyces canus]
MQPFALNYARPAATLEATTPYVYDSGLQLNVLMDGRVAARDHALMRELGTTTSTAGSKTHFDD
>gi|1503562285 gene_31|GeneMark.hmm|75_aa|+|31304|31531 JNWP01000052.1 Streptomyces capuensis strain NRRL B-12337 contig52.1, whole genome shotgun sequence
MAPYPSFAPAYARTELDPETQTARYFDAEGRPVLMPGHGTSSGTNPPTNTGNPSDGAGGGGDGGGDQDTGNDSDQ
>gi|1504067212 gene_25|GeneMark.hmm|90_aa|-|19961|20233 JOFM01000057.1 Streptomyces capuensis strain NRRL B-3501 contig57.1, whole genome shotgun sequence
MPSGAPTPPPWGLRRMAPYPSFAPAYARTELDPETQTARYFDAEGRPVLMPGHGTSSGTNPPTNTGNPSDGAGGGGDGGG
DQDTGNDSDQ
>gi|1005618369   CCB75940.1| CCB75940.1 conserved protein of unknown function [Streptomyces cattleya NRRL 8057 = DSM 46488]
MSGTAAPWGVTRMKPYPESVVLPAATVVLDPTTQTGRWVGSDGLDAPLSARHKRSETNKETSTRTSLDGNADQGNDQEGD
TD
>gi|1005677846   AEW95602.1| AEW95602.1 hypothetical protein SCATT_32310 [Streptomyces cattleya NRRL 8057 = DSM 46488]
MKPYPESVVLPAATVVLDPTTQTGRWVGSDGLDAPLSARHKRSETNKETSTRTSLDGNADQGNDQEGDTD
>gi|1010754066   AIV32462.1| AIV32462.1 hypothetical protein NI25_02115 [Streptomyces sp. CCM_MD2014]
MQPFALNYARPAVELEATTPYVYDSGLQLNVLLDGRVAACDHALLRELGTTTSTAGSKTHFDD
>gi|1015364779   ALV31591.1| ALV31591.1 hypothetical protein AS200_05665 [Streptomyces sp. CdTB01]
MQPFALNYARPAVELEATTPYAYDGALQLNVLMDGRVAASDLALLRELGTTTSTAGSKTHFDD
>gi|1115559893   KUM95076.1| KUM95076.1 hypothetical protein AQI88_19925 [Streptomyces cellostaticus]
MFNYMDRFPTGSPLPQGHLTAAPWGLRRLAPYPPVEGPDYAAVKLDPETQTARYFDASGAPTMSPGHGTSSGTNPATGTT
GQGDRAGGDAPDSDTGNDTDQ
>gi|1115559338   KUM95327.1| KUM95327.1 hypothetical protein AQI88_16965 [Streptomyces cellostaticus]
MQPFTLNYARPAVQLDVTTPYAYDSGLQLNVLPDGRIAATDHATLRALGTTTSTAGSKTHFDD
>gi|1505077490 gene_73|GeneMark.hmm|98_aa|-|69491|69787 JOEL01000032.1 Streptomyces celluloflavus strain NRRL B-2493 contig32.1, whole genome shotgun sequence
MIPVAHPREAFPLSPEGGRIPHSSEQPSGPDTRPWVLRFAVLPDSARATALPPALYDEDRQISVGVDTDLLPYMQTHSPT
IPDGSPANPPPLDEGPKD
>gi|1505077069 gene_69|GeneMark.hmm|78_aa|+|63488|63724 JOEL01000027.1 Streptomyces celluloflavus strain NRRL B-2493 contig27.1, whole genome shotgun sequence
MGPYAATTTVPQYTPVIDPETQIAVIVDEHGRTVELGNHGTSTSGLTPTTTTPGDGSGPGGATDADSTESYDQDQSSG
>gi|1505079662 gene_6|GeneMark.hmm|44_aa|+|3165|3299 JOEL01000100.1 Streptomyces celluloflavus strain NRRL B-2493 contig100.1, whole genome shotgun sequence
VFRDRAGLVVDMGRHGTSKGTETSTITNSDSRNDQGHDQDSEQD
>gi|1505073797 gene_82|GeneMark.hmm|94_aa|-|110536|110820 JOEL01000005.1 Streptomyces celluloflavus strain NRRL B-2493 contig5.1, whole genome shotgun sequence
VSVLTDRLPTRSRAINPEPAGPLATRPFGLDALANVAPVAIPSQTFTVDPASQLSVIDGEVCLDTPAHMKNTICNTESDG
RDSIGGVDEDQNDD
>gi|1505078923 gene_32|GeneMark.hmm|78_aa|-|37061|37297 JOEL01000060.1 Streptomyces celluloflavus strain NRRL B-2493 contig60.1, whole genome shotgun sequence
MSTTTATPAVPFGVRHLVSPAPTNTEAPVITYSDALQLNVSAEGNPWHAITAEMPETQTETSNGDGSGPGSDSGTDLY
>gi|1505127562 gene_24|GeneMark.hmm|63_aa|+|29422|29613 JOEV01000041.1 Streptomyces cellulosae strain NRRL B-2687 contig41.1, whole genome shotgun sequence
MQPFALNYARPAVELEVTIPYAYDSGLQLNVLLDGRIAACDHGLMRELGTTTSTAGSKTHFDD
>gi|1014221847   ALC26318.1| ALC26318.1 hypothetical protein ABE83_03910 [Streptomyces sp. CFMR 7]
MNVIEPLPLGRPAPVAHRPAQVRPYALQGARFTPVDLSAPWVETRVYDRVTQTATMADGTPLITMATSRKTNPGGGPKNL
SPHDEGSDPGFLS
>gi|1201853803 gene_83|GeneMark.hmm|108_aa|-|93591|93917 JH164846.1 Streptomyces chartreusis NRRL 12338 genomic scaffold 12338_Doro1_scaffold10, whole genome shotgun sequence
MTTESKETNHPFDSYKSLGAETSRRTGWPRPWIRLDRRNTDEGETMQPFALNYARPAVELEAAIPYVYDAGLQLNVLHDG
RVAASDFALLREVGTTTSTAGSKTHFDD
>gi|1201845663 gene_2|GeneMark.hmm|63_aa|+|338|529 JH162388.1 Streptomyces chartreusis NRRL 3882 genomic scaffold 3882_Doro1_scaffold798, whole genome shotgun sequence
MQPFALNYARPAAELEATAPYAYDSGLQLNVLRDGRIAACDLALMRELGTTTSTAGSKTHFDD
>gi|1201847920 gene_2|GeneMark.hmm|67_aa|-|938|1141 JH163004.1 Streptomyces chartreusis NRRL 3882 genomic scaffold 3882_Doro1_scaffold1414, whole genome shotgun sequence
MEVPVRPFTLNYTLPRGLSQAVTPYHFDPARQLNVLPDGRPAVSDPDLLLAVGTTASTAGSATHFDD
>gi|1102309109   KPC58453.1| KPC58453.1 hypothetical protein ADL29_39120 [Streptomyces chattanoogensis]
MRPFALSYARPAVKPAAATPYTYDATRQLNVLPDGRAATSSRAVLLATGTTASTAGSKTHFDD
>gi|1102308404   KPC59407.1| KPC59407.1 aminodeoxychorismate synthase [Streptomyces chattanoogensis]
MSTDGPAAMPELSEGDGPSPFAFRFLTPVSATGGILPSDVEYDEDTQTGTYEGLPPGVYMTKNPPKTYGPTAPSGQMDAP
DDPGPSDD
>gi|1503025108 gene_31|GeneMark.hmm|98_aa|-|30121|30417 KL568875.1 Streptomyces cinnabarinus strain NRRL B-12382 genomic scaffold P016_Doro1_scaffold51, whole genome shotgun sequence
VTTALEREAFPLTPPGGRTPFSAETPSSPRTRPWALRFARTPDSTGAARVPQHTYDHGRQVNISDDGGLLTCMANTHTPT
VPDGSTSNPPPLDEGPKD
>gi|1503029270 gene_2|GeneMark.hmm|63_aa|+|2089|2280 KL568949.1 Streptomyces cinnabarinus strain NRRL B-12382 genomic scaffold P016_Doro1_scaffold125, whole genome shotgun sequence
MQPFALNYARPAADAQVTTGYAYDSGLQLNVTPDGRIAARDHALLRELGTTTSTAGSKTHFDD
>gi|1503026307 gene_49|GeneMark.hmm|63_aa|-|35101|35292 KL568890.1 Streptomyces cinnabarinus strain NRRL B-12382 genomic scaffold P016_Doro1_scaffold66, whole genome shotgun sequence
VRPFTLNYACPNGPTTTVTPYSFDPAQQLNVLPDGRPAVMDRELLLAAGTTTSTAGSQTHFDD
>gi|1115589555   KUN13571.1| KUN13571.1 hypothetical protein AQI96_09295 [Streptomyces ciscaucasicus]
MQPFALNYARPAATLEATTPYVYDSGLQLNVLMDGRVAARDHALMRELGTTTSTAGSKTHFDD
>gi|1200023547 gene_5386|GeneMark.hmm|63_aa|-|6736191|6736382 CM001015.1 Streptomyces clavuligerus ATCC 27064 chromosome, whole genome shotgun sequence
MKPFAWNYARPAELAPVVDQYSYDATLQLNVLPDGRPAIMDRVLLAAVGTTTSTAGSATHFDD
>gi|1017565967   EDY53096.1| EDY53096.1 hypothetical protein SSCG_06125 [Streptomyces clavuligerus ATCC 27064]
MATPWPRTVPCGQGESMKPFAWNYARPAELAPVVDQYSYDATLQLNVLPDGRPAIMDRVLLAAVGTTTSTAGSATHFDD
>gi|1019046358   EFG10775.1| EFG10775.1 Hypothetical protein SCLAV_5708 [Streptomyces clavuligerus ATCC 27064]
MATPWPRTVPCGQGESMKPFAWNYARPAELAPVVDQYSYDATLQLNVLPDGRPAIMDRVLLAAVGTTTSTAGSATHFDD
>gi|1301824352 gene_50|GeneMark.hmm|62_aa|+|63614|63802 KB899001.1 Streptomyces sp. CNB091 genomic scaffold D581DRAFT_scaffold00012.12, whole genome shotgun sequence
MGPYEDTVAVPQFAPVLDTDTQIALVVDENGRAVEMGGHGTSTSGLTPTHTTPGDCFSSPTR
>gi|1301824031 gene_287|GeneMark.hmm|91_aa|-|321283|321558 KB898999.1 Streptomyces sp. CNB091 genomic scaffold D581DRAFT_scaffold00010.10, whole genome shotgun sequence
MSVLVDRVPTLSHVTRSQPAGPPATRPFGLDALTTPVTVGRQPAVSVDPDSQLSLVEGAIAIYSEAMAGTSCNTETDGRD
AIAIDTDQNDD
>gi|1405224094 gene_14|GeneMark.hmm|105_aa|+|12509|12826 AZWL01000034.1 Streptomyces sp. CNH099 B121DRAFT_scaffold_32.33_C, whole genome shotgun sequence
MMGECSTHSLVPAASAEEKPVMPGETDIRPWGLTRMRPYPATAVLPAVEIVLDPETQTGRWSDAGGTPVPAMDRHKRSET
SRETSTRTSLDGNTDQGSDQEGDSD
>gi|1405222647 gene_48|GeneMark.hmm|88_aa|+|62400|62666 AZWL01000004.1 Streptomyces sp. CNH099 B121DRAFT_scaffold_2.3_C, whole genome shotgun sequence
MATSHPLAPWAMQLVTDRLPVAPPSYTAVALDALTQTACYTDAAGQVVEMGKHGTNQTKPTTSMSGGGDGIDPQSQTADD
STPDYESD
>gi|1406276357 gene_20|GeneMark.hmm|63_aa|-|17422|17613 AZUS01000030.1 Streptomyces sp. CNH189 B100DRAFT_scaffold_29.30_C, whole genome shotgun sequence
MQPFALNYARPAVELAVATPYAYDSGLQLNVLGDGRIAACDHALLREVGTTTSTAGSKTHFDD
>gi|1305130698 gene_543|GeneMark.hmm|36_aa|+|601830|601940 KE384251.1 Streptomyces sp. CNH287 genomic scaffold H299DRAFT_scaffold00001.1, whole genome shotgun sequence
VIEMGKHGTSSGTETSTNTNSDSAPDQGHDQDSEQD
>gi|1604493883 gene_14|GeneMark.hmm|64_aa|+|11800|11994 JTCK01000186.1 Streptomyces sp. CNQ431 contig_211, whole genome shotgun sequence
MTMTPFALQYARPQAGEPAAPYAFDQAEQVNVLAGGGYAAEDTALLARLGSTASTAGSKTHWDD
>gi|1305124534 gene_162|GeneMark.hmm|84_aa|+|159689|159943 AUKP01000005.1 Streptomyces sp. CNQ865 H298DRAFT_scaffold00005.5_C, whole genome shotgun sequence
MTGTLKAERVPFGARGLQAAYTVRINPDEFTYDSERQVNVMPDGELWAETAVAASSTATNNDTQPGVPPDEDSDPYAFPG
DEER
>gi|1405310746 gene_143|GeneMark.hmm|63_aa|+|160773|160964 AZXC01000017.1 Streptomyces sp. CNR698 B101DRAFT_scaffold_14.15_C, whole genome shotgun sequence
MRPFVLKYVLPAESPAVTLPYTYDSALQLNVLPDGRPAIVDRDLILVTGTTTSTAGSKTHFDD
>gi|1405313177 gene_41|GeneMark.hmm|74_aa|-|40831|41055 AZXC01000041.1 Streptomyces sp. CNR698 B101DRAFT_scaffold_36.37_C, whole genome shotgun sequence
MTTAVAVPFAARAAASPCLVTTSIDGVRWDEARQLNVAADGQPWHTMPQAASTTDTNLDGQGDDVSDPYYASAS
>gi|1300662281 gene_16|GeneMark.hmm|63_aa|-|35688|35879 KB846715.1 Streptomyces sp. CNS615 genomic scaffold D583DRAFT_scaffold00001.1, whole genome shotgun sequence
MRPFVLKYVLPAESPAVTLPYTYDSALQLNVLPDGRPAIVDRDLILVTGTTTSTAGSKTHFDD
>gi|1502349061 gene_834|GeneMark.hmm|77_aa|+|912987|913220 JNLT01000001.1 Streptomyces sp. CNS654 CD02DRAFT_scaffold00001.1_C, whole genome shotgun sequence
MGPYEDAVAVPRFTPVLDPETQVALVVDEYGRAVEMGGHGTSTSGLTPTHTTPGDGAAPGGATDSDSTESYDQDQSA
>gi|1301743505 gene_6|GeneMark.hmm|63_aa|+|6246|6437 KB898298.1 Streptomyces sp. CNT302 genomic scaffold D329DRAFT_scaffold00029.29, whole genome shotgun sequence
MRPFVLKYVLPAESPAVTLPYTYDSALQLNVLPDGRPAIVDRDLILVTGTTTSTAGSKTHFDD
>gi|1305121134 gene_47|GeneMark.hmm|97_aa|-|73239|73532 AUKO01000021.1 Streptomyces sp. CNT360 H297DRAFT_scaffold00014.14_C, whole genome shotgun sequence
MFNHAERIPTGTPIPQGHVTPQPWGLRRLAEYPPADAPQHTRVELDPETQTGRYFNAAGVPVMAPGHGTSSGTNPPTGTS
PDGHGGGDTDTGNDTDQ
>gi|1301676593 gene_39|GeneMark.hmm|78_aa|-|45490|45726 KB897782.1 Streptomyces sp. CNT372 genomic scaffold C593DRAFT_scaffold00007.7, whole genome shotgun sequence
MGPYAVTTTVPQYTPVIDPETQIAVIVDEHGRTVELGNHGTSTSGLTPTTTTPGDGSGPGGATDADSTESYDQDQSSG
>gi|1301678086 gene_79|GeneMark.hmm|63_aa|+|93391|93582 KB897787.1 Streptomyces sp. CNT372 genomic scaffold C593DRAFT_scaffold00012.12, whole genome shotgun sequence
MKPFAWNYAQPADPAPALVSYSYDATLQLNVLSDGRPAISDRALMAAAGTTTSKAGSATHFDD
>gi|1301675974 gene_357|GeneMark.hmm|43_aa|-|381500|381631 KB897780.1 Streptomyces sp. CNT372 genomic scaffold C593DRAFT_scaffold00005.5, whole genome shotgun sequence
LQLNVSAEGNPWHAITAEMPETQTETSNGDGSAPGSDSGTDLY
>gi|1301744864 gene_24|GeneMark.hmm|64_aa|+|28859|29053 KB898223.1 Streptomyces sp. CNY228 genomic scaffold D330DRAFT_scaffold00003.3, whole genome shotgun sequence
MTMTPFALQYARPQTGEPAAPYAFDQAEQVNVLAGGGYAAEDTALLARLGSTASTAGSKTHWDD
>gi|1024197668   EHN79131.1| EHN79131.1 hypothetical protein SMCF_1321 [Streptomyces coelicoflavus ZG0656]
MAISEPAREERVADSRTYIPPASTRPWAAGRLAPYPTVVHRPHATVTIDPATQLGVYRDRAGRVIEMGKHGTSSGTETAT
TTNSDSQNDQGHDQDSNQD
>gi|1024196754   EHN78225.1| EHN78225.1 hypothetical protein SMCF_2236 [Streptomyces coelicoflavus ZG0656]
MQPFALNYARPAVELEATTPYVYDSGLQLNVLLDGRVAACDHALLRELGTTTSTAGSKTHFDD
>gi|1022051418   CAB88811.1| CAB88811.1 hypothetical protein SCE6.07 [Streptomyces coelicolor A3(2)]
MESMVKERVFSPAASTQAPWAMRLVTDRLAVSPAPYTSVTLDPATQTARYTDAVGRVVEMGKHGTSRTSGTASVSGGGDG
QQPQPQSQDDTTTDYESD
>gi|1022049248   CAB69666.1| CAB69666.1 hypothetical protein SCF42.04 [Streptomyces coelicolor A3(2)]
MQPFALNYARPAVELEATTPYVYDSGLQLNVLLDGRVAACDHALLRELGTTTSTAGSKTHFDD
>gi|1008062493   AGS67611.1| AGS67611.1 hypothetical protein B446_03905 [Streptomyces collinus Tu 365]
MQPFTLNYARPAVQLDVTTPYAYDSGLQLNVLPDGRIAATDHATLRALGTTTSTAGSKTHFDD
>gi|1115599118   KUN27941.1| KUN27941.1 hypothetical protein AQJ11_15185 [Streptomyces corchorusii]
MYVHSDRLPTGTPLPSGTTTPTPWGLRRMAPYPTMTPAYARAVLDPATQTTVFYDHLGRVMEMPGHGTSTGTQPSTGTSP
DGNGTTNDSDTGSDGDQ
>gi|1115599141   KUN27962.1| KUN27962.1 hypothetical protein AQJ11_15300 [Streptomyces corchorusii]
MQPFTLNYARPAVQLDVTAPYAYDSGLQLNVLPDGRIAATDHATLRALGTTTSTAGSKTHFDD
>gi|1605294014 gene_3019|GeneMark.hmm|87_aa|+|3393760|3394023 KN708638.1 Streptomyces sp. CT34 genomic scaffold Scaffold1, whole genome shotgun sequence
MQVTAPENPRVVPWGISRLRPYPSVHQPGYSTAELDPTTQTTVFRDARGGVVEMGKHGTAKGTETSPQSTNLDSRNDSDS
DQDDEQD
>gi|1115569902   KUM69865.1| KUM69865.1 hypothetical protein AQI70_29935 [Streptomyces curacoi]
MRPFTLNYALPQGLANAVTPYHFDPARQLNVLPDGRPAVSDPELLLAAGTTTSTAGSATHFDD
>gi|1012040351   AJP05321.1| AJP05321.1 hypothetical protein TU94_31735 [Streptomyces cyaneogriseus subsp. noncyanogenus]
MQPFALQYARPAPESDATAPYAYDTGLQVNLLLDGRVAACDHALLRELGTTTSTAGSKTHFDD
>gi|1806787427 gene_9|GeneMark.hmm|63_aa|-|7888|8079 LIPS01000005.1 Streptomyces cyanoalbus strain NRRL B-3040 B3040_contig_5, whole genome shotgun sequence
MQPFALNYARPARELVVSTPYVYDSGLQLNVLADGRVAACDHALLREVGTTTSTAGSKTHFDD
>gi|1034589608   CCK32798.1| CCK32798.1 hypothetical protein BN159_8420 [Streptomyces davawensis JCM 4913]
MATLGPPAQAPWAMRLVTDRLPVAPPLYAAVTLDAATQTARYTDAAGQVVEMGKHGTSRTTGTASMSGGGDGESPQPQAQ
DDHTTDYESD
>gi|1034581231   CCK24421.1| CCK24421.1 hypothetical protein BN159_0042 [Streptomyces davawensis JCM 4913]
MPTAVQAAERPWGAGRLGPYPTVTRRPHASVVIDPDTQLGVYLDHASQVIDMGKHGTSTGTETTTKTNSDSAPDEGHDQD
SEQD
>gi|1034582083   CCK25273.1| CCK25273.1 hypothetical protein BN159_0894 [Streptomyces davawensis JCM 4913]
MQPFALNYARPAADTQATAGYAYDSGLQLNVTPDGRIAARDHALLRELGTTTSTAGSKTHFDD
>gi|1034582290   CCK25480.1| CCK25480.1 hypothetical protein BN159_1101 [Streptomyces davawensis JCM 4913]
MRPFTLNYACPNGPTTMVTPYSFDPARQLNVLPDGRPAVMDRELLLAAGTTTSTAGSQTHFDD
>gi|1100402794   KOG49487.1| KOG49487.1 hypothetical protein ADK74_04520 [Streptomyces decoyicus]
MRPFALSYARPAVKSPTTTPYSYDATRQLNVLPDGRPATCSRAVLLATGTTASTAGSKTHFDD
>gi|1503089786 gene_98|GeneMark.hmm|63_aa|-|90611|90802 KL570274.1 Streptomyces decoyicus strain NRRL ISP-5087 genomic scaffold P056_Doro1_scaffold31, whole genome shotgun sequence
MRPFALSYARPAVKSPTTTPYSYDATRQLNVLPDGRPATCSRAVLLATGTTASTAGSKTHFDD
>gi|1903072769 gene_23|GeneMark.hmm|54_aa|-|23885|24049 LRTP01000367.1 Streptomyces diastatochromogenes strain ATCC 12309 diasta_367.1, whole genome shotgun sequence
LDPATQTAVFYDAAGQVMEMPGHGTSTGTNPSTGTSPDGNGGTQDTDTGSDSDQ
>gi|1903071362 gene_35|GeneMark.hmm|69_aa|-|41363|41572 LRTP01000295.1 Streptomyces diastatochromogenes strain ATCC 12309 diasta_295.1, whole genome shotgun sequence
MAGGTFVRPFTLNYALPTGHSAAIPPYHFDVSLQLNVLPDGRPAVSDHALLMATGTTTSTAGSQTHFDD
>gi|1806849998 gene_6|GeneMark.hmm|103_aa|+|5898|6209 LIQL01000430.1 Streptomyces diastatochromogenes strain NRRL B-1698 B-1698_contig_430, whole genome shotgun sequence
MTLTAERAETPAPSLSPRAAAPVAADPATTPVRPFGLTKAVPVALSDATKVAPVLSLCPDRQISVTPDGTPFIHEPSMAT
ALKTVQETREDHQPDTSTDNDTD
>gi|1804446434 gene_2|GeneMark.hmm|248_aa|+|953|1699 BBFQ01000078.1 Streptomyces drozdowiczii JCM 13580 DNA, contig: JCM13580.contig00078, whole genome shotgun sequence
MTMTKERDNPTAEAEVDSIPVDVECIREGLIHALGLPLATTTREAIDANIRQVRGHLNLLMGEDLGYDSDDTVRELFRKA
YALLDLGRRPIASSPAFEAFAYLHETARVTQHLLDVFVRLRNAPSHRSDSSGRPVQPPGWSHPIQRPDEEHRYRTSHLFP
RDCRKADVQRPRRRHDNHHDPPFASRAAEPPCLVTTSIAGVTWDEDRQLNIRADGSAWHTADHAASTTDTNLDGKGDDVA
DPYFAPAS
>gi|1115692618   KUO09126.1| KUO09126.1 hypothetical protein AQJ58_27480 [Streptomyces sp. DSM 15324]
MQPFALNYARPAAELEFATPYAYDPGLQLNVLLDGRVAARDHALLRELGTTTSTAGSKTHFDD
>gi|1505731862 gene_44|GeneMark.hmm|63_aa|-|44694|44885 JNXR01000004.1 Streptomyces durhamensis strain NRRL B-3309 contig4.1, whole genome shotgun sequence
MQPFTLNYARPAVQLDVTTPYAYDSGLQLNVLPDGRIAATDHATLRALGTTTSTAGSKTHFDD
>gi|1505616665 gene_46|GeneMark.hmm|63_aa|+|47569|47760 KL592268.1 Streptomyces durhamensis strain NRRL ISP-5539 genomic scaffold P179_Doro1_scaffold82, whole genome shotgun sequence
MQPFTLNYARPAVQLDVTTPYAYDSGLQLNVLPDGRIAATDHATLRALGTTTSTAGSKTHFDD
>gi|1806842790 gene_2|GeneMark.hmm|63_aa|+|861|1052 LIQM01000541.1 Streptomyces emeiensis strain NRRL B-24621 B24621_contig_541, whole genome shotgun sequence
MQPFALNYARPARELVITTPYVYDSGLQLNVLADGRVAARDHALLREVGTTTSTAGSKTHFDD
>gi|1903301818 gene_16|GeneMark.hmm|63_aa|+|14423|14614 BBOY01000055.1 Streptomyces endus NBRC 12859 DNA, contig: contig00066, whole genome shotgun sequence
MQPFVLKHAIPAERSPASVPYAYNAALQLNVLSDGRPAIADRAVLLATGTTTSTAGSKTHFDD
>gi|1903305768 gene_12|GeneMark.hmm|99_aa|+|11191|11490 BBOY01000243.1 Streptomyces endus NBRC 12859 DNA, contig: contig00279, whole genome shotgun sequence
MTTATADVREAFPLAPEGGRIPYSSAPPSGPYTRPWILRFARVPDATQAIVKPPAVYDNELQMSRGLYDGPLPYMQTHNP
TVPDGNVKNPPPLDEGAKD
>gi|1903089557 gene_6|GeneMark.hmm|63_aa|-|3482|3673 LRTQ01001034.1 Streptomyces europaeiscabiei strain 89-04 8904_1035.1, whole genome shotgun sequence
MRLFVLNYARAAEQLEFSAPYTYDSGLQLNVLADGRIAAHDQGLMRELGATTSTAGSKTHFDD
>gi|1903104036 gene_12|GeneMark.hmm|63_aa|-|9722|9913 LRTR01000559.1 Streptomyces europaeiscabiei strain 96-14 9614_559.1, whole genome shotgun sequence
MRLFVLNYARAAEQLEFSAPYTYDSGLQLNVLADGRIAAHDQGLMRELGATTSTAGSKTHFDD
>gi|1701894931 gene_7|GeneMark.hmm|63_aa|+|7849|8040 LCTL01000034.1 Streptomyces europaeiscabiei strain NRRL B-24443 B24443_contig_34, whole genome shotgun sequence
MRLFVLNYARAAEQLEFSAPYTYDSGLQLNVLADGRIAAHDQGLMRELGATTSTAGSKTHFDD
>gi|1405494280 gene_52|GeneMark.hmm|88_aa|-|55548|55814 AZSS01000316.1 Streptomyces exfoliatus DSM 41693 Contig316, whole genome shotgun sequence
MGHATAAPWGVQRMVPYPAMAPTYARAEIDPDTQTARYFDAAGQVMEMPGHGTSTGTNPGTNTGNPSDGSSGGGAGGGDS
DTGNDSDQ
>gi|1503435125 gene_26|GeneMark.hmm|70_aa|-|29391|29603 JNWV01000043.1 Streptomyces flaveolus strain NRRL B-1589 contig43.1, whole genome shotgun sequence
MRPYPTAAVLSAARPVLDPHTQVPAWVGPDGAPLTAEAKHKRSETSQETSTKTSLDGTPDQGSDQNGDSD
>gi|1503428616 gene_56|GeneMark.hmm|63_aa|-|58513|58704 JNWV01000005.1 Streptomyces flaveolus strain NRRL B-1589 contig5.1, whole genome shotgun sequence
MQPFTLNYARPAVQLDVTAPYAYDSGLQLNVLPDGRIAATDHATLRALGTTTSTAGSKTHFDD
>gi|1504987837 gene_24|GeneMark.hmm|70_aa|-|28656|28868 JOCU01000052.1 Streptomyces flaveus strain NRRL WC-3505 contig52.1, whole genome shotgun sequence
MRPYPTAAVLSAARPVLDPHTQVPAWVGPDGAPLTAEAKHKRSETSQETSTKTSLDGTPDQGSDQNGDSD
>gi|1504981867 gene_56|GeneMark.hmm|63_aa|-|58415|58606 JOCU01000005.1 Streptomyces flaveus strain NRRL WC-3505 contig5.1, whole genome shotgun sequence
MQPFTLNYARPAVQLDVTAPYAYDSGLQLNVLPDGRIAATDHATLRALGTTTSTAGSKTHFDD
>gi|1305907488 gene_279|GeneMark.hmm|86_aa|+|311133|311393 AUBE01000002.1 Streptomyces flavidovirens DSM 40150 G412DRAFT_scaffold00002.2_C, whole genome shotgun sequence
VTTSAEQLIPARPWGVGRLAPYPTTVRRPHATVTIDPGTQTGVYRDRLGQVVEMGRHGTSSGTETSTTTNSDSAPDQGHD
QDSQQD
>gi|1305910543 gene_132|GeneMark.hmm|63_aa|+|145640|145831 AUBE01000012.1 Streptomyces flavidovirens DSM 40150 G412DRAFT_scaffold00011.11_C, whole genome shotgun sequence
MRPFIWNYAQHNEGPDAPVPYAYNSAAQLNLLPDGRPAISDRELLLALSTTTSTAGSQTHFDD
>gi|1505851429 gene_291|GeneMark.hmm|95_aa|+|281875|282162 JNXD01000011.1 Streptomyces flavovariabilis strain NRRL B-16367 contig11.1, whole genome shotgun sequence
MFVHSDRLPTSPAIPQGLVTARPWGLGRMAPYPTMAPTARAELDPATQTARFYDGTGQVLEMGKHGTSTGTNPSTGTSPD
GHGGGDTDTGNDTDQ
>gi|1505854639 gene_34|GeneMark.hmm|63_aa|+|33135|33326 JNXD01000032.1 Streptomyces flavovariabilis strain NRRL B-16367 contig32.1, whole genome shotgun sequence
MQPFALNYARPAVELEAAIPYVYDAGQQLNVLRDGRVAACDFALLREFGTTTSTAGSKTHFDD
>gi|1806889750 gene_20|GeneMark.hmm|75_aa|-|19621|19848 LIQO01000073.1 Streptomyces flocculus strain NRRL B-2465 B2465_contig_73, whole genome shotgun sequence
MAPYPALAPSYARAEIDGVTQTARYFDAGGHVMEMPGHGTSTGTNPATNTGNPSDGSGGGGSGGGDQDTGNDNDQ
>gi|1806890017 gene_19|GeneMark.hmm|100_aa|+|17952|18254 LIQO01000089.1 Streptomyces flocculus strain NRRL B-2465 B2465_contig_89, whole genome shotgun sequence
MFNHADRFPTGSPLPQGHLTPAPWGLRRLAPYPAVDAPQYARVELDAGTQTARYLDAAGAVVMAPGHGTSSGTNPPTGTT
GQGDRNSDAPDSDTGNDTDQ
>gi|1075606250   KDS87810.1| KDS87810.1 hypothetical protein SFRA_12275 [Streptomyces fradiae]
MATPTAQAPWAMGLVTNRLPAGPPSYATVVLDGATQTARYTDAAGQVVEMGRHGTSKTTGTASMSGGGDGQTPQPQTQDD
NTTDYESD
>gi|1097662529   KNE82646.1| KNE82646.1 hypothetical protein ADZ36_09405 [Streptomyces fradiae]
MGLVTNRLPAGPPSYATVVLDGATQTARYTDAAGQVVEMGRHGTSKTTGTASMSGGGDGQTPQPQTQDDNTTDYESD
>gi|1504019160 gene_10|GeneMark.hmm|63_aa|+|7108|7299 JOEY01000020.1 Streptomyces fulvoviolaceus strain NRRL B-2870 contig20.1, whole genome shotgun sequence
MQPFALNYARPAAELKATIPYAYDSGLQLNVLRDGRIAARDHALLRELGTTTSTAGSKTHFDD
>gi|1700915607 gene_86|GeneMark.hmm|63_aa|-|87844|88035 LACL01000031.1 Streptomyces sp. FxanaA7 F611DRAFT_scaffold00020.20_C, whole genome shotgun sequence
MRLFVLNYARSAEQLEFSAPYTYDSGLQLNVLADGRIAAHDQGLMRELGATTSTAGSKTHFDD
>gi|1301499809 gene_156|GeneMark.hmm|63_aa|-|171032|171223 AQWO01000015.1 Streptomyces sp. FxanaC1 B074DRAFT_scaffold_14.15_C, whole genome shotgun sequence
MRPFALSYARPAAKSSTSTPYSYDATRQLNVLPDGRPATCSRAVLLATGTTASTAGSKTHFDD
>gi|1301029325 gene_76|GeneMark.hmm|112_aa|-|78789|79127 KB891499.1 Streptomyces sp. FxanaD5 genomic scaffold B066DRAFT_scaffold_30.31, whole genome shotgun sequence
VRSTDSDQAAATRLTAFGKGKGNRMAMLAPEAPWAMRLVTDRLPVGPPSYATVKLDASTQTARYTDTAGQPVEMGKHGTS
KTTGTASMSGGGDGQNPQPQTQDDHTTDYESD
>gi|1301031694 gene_79|GeneMark.hmm|63_aa|-|84409|84600 KB891542.1 Streptomyces sp. FxanaD5 genomic scaffold B066DRAFT_scaffold_7.8, whole genome shotgun sequence
MQPFALNYARPAVELAVATPYAYDSGLQLNVLGDGRIAACDHALLREVGTTTSTAGSKTHFDD
>gi|1303596997 gene_40|GeneMark.hmm|83_aa|-|60424|60675 APIV01000031.1 Streptomyces sp. FXJ7.023 Contig31, whole genome shotgun sequence
MTTPIPRPWGLTRMKPFPATAVLAAAKVVLDADRQVGRWIGPDGLDVPALDRHKRSETSKETKTKTSMDGTPDEGSDQSG
DSD
>gi|1303593947 gene_133|GeneMark.hmm|63_aa|+|144497|144688 APIV01000009.1 Streptomyces sp. FXJ7.023 Contig9, whole genome shotgun sequence
MQPFALNYARPAVELEATTPYVYDSGQQLNVLWDGRAAACDHALLRELGTTTSTAGSKTHFDD
>gi|1508362362 gene_19|GeneMark.hmm|63_aa|-|18107|18298 JRHJ01000011.1 Streptomyces galbus strain KCCM 41354 contig00016, whole genome shotgun sequence
MRLFVLNYARSAEQLEFSAPYTYDSGLQLNVLADGRIAAHDQGLMRELGATTSTAGSKTHFDD
>gi|1034086567   EMF28029.1| EMF28029.1 hypothetical protein H114_16448 [Streptomyces gancidicus BKS 13-15]
MQPFALNYARPAVELAVATPYAYDSGLQLNVLGDGRIAASDHALLRELGTTTSTAGSKTHFDD
>gi|1048648972   ESP99346.1| ESP99346.1 Hypothetical protein B591_14368 [Streptomyces sp. GBA 94-10]
MTMTPFALQYARPQAGEPAAPYAFDQAEQVNVLAGGGYAAEDTALLARLGSTASTAGSKTHWDD
>gi|1017795159   EFE67864.1| EFE67864.1 conserved hypothetical protein [Streptomyces ghanaensis ATCC 14672]
MNTLSDGNREMPHHRKGTPMTTLTPEAPWALRLVTDRLPVGPPPYAAVTLDPVTQTARYTDAAGRPVEMGKHGTSRTTST
ASVSGGGDGNGPQSQTQDDSTTDYESD
>gi|1017792536   EFE65241.1| EFE65241.1 conserved hypothetical protein [Streptomyces ghanaensis ATCC 14672]
MQPFALNYARPVAELAVATPYVYDSGMQLNVLVDGRIAACDHALLREVGTTTSTAGSKTHFDD
>gi|1806896411 gene_9|GeneMark.hmm|72_aa|-|6812|7030 LIQP01000093.1 Streptomyces gibsonii strain NRRL B-1335 B1335_contig_93, whole genome shotgun sequence
MAPYPALAPFYARAEIDGVTQTARYFDAGGHVMEMPGHGTSTGTNPATNTGNPSGGGGSGGGDQDTGNDNDQ
>gi|1806894481 gene_5|GeneMark.hmm|100_aa|-|4663|4965 LIQP01000056.1 Streptomyces gibsonii strain NRRL B-1335 B1335_contig_56, whole genome shotgun sequence
MFNHADRFPTGSPLPHGHLTPAPWGLRRLAPYPAVDAPQYARVELDAGTQTARYLDAAGAVVMAPGHGTSSGTNPPTGTT
GQGDRNSDAPDSDTGNDTDQ
>gi|1010554242   AIS02007.1| AIS02007.1 hypothetical protein SGLAU_30365 [Streptomyces glaucescens]
MQPFALHYARPAAELDVATPYAYDPGRQLNVLFDGRIAAADHALLRELGTTTSTAGSKTHFDD
>gi|1806905065 gene_9|GeneMark.hmm|99_aa|+|9299|9598 LIQQ01000094.1 Streptomyces graminilatus strain NRRL B-59124 B59124_contig_94, whole genome shotgun sequence
MTIPTPERALEAFPLSAGRLSYSAEEPSGPRTRPFVLRFARTPDSTGAADIPAHFYDTDRQVNLSYDGGLLTCMANTHSP
TVPDGSTTNPPPLDEGPKD
>gi|1806901889 gene_25|GeneMark.hmm|73_aa|-|27461|27682 LIQQ01000440.1 Streptomyces graminilatus strain NRRL B-59124 B59124_contig_440, whole genome shotgun sequence
MAAVIPFGARAERTPYTVTLDAGSFAYDPVRQVNVLADASGSLWSRSTSLAGSCTNTNWDSKNDDTSDPYVMR
>gi|1806899661 gene_30|GeneMark.hmm|77_aa|-|29985|30218 LIQQ01000272.1 Streptomyces graminilatus strain NRRL B-59124 B59124_contig_272, whole genome shotgun sequence
MGLVTDRLPIGPPSYATVVLDEATQTARYTDAVGQVVEMGKHGTSKTTGTASVSGGGDGQNPQPQTQDDNTTDYESD
>gi|1806902385 gene_18|GeneMark.hmm|74_aa|-|19532|19756 LIQQ01000496.1 Streptomyces graminilatus strain NRRL B-59124 B59124_contig_496, whole genome shotgun sequence
LTDVVADRGEAMQLFVLNYARPAEQLEVSAPYSYDRALQLNVLPGGRIAAHDHAVMREFGSTTSTAGSKTHFDD
>gi|1503424552 gene_91|GeneMark.hmm|72_aa|-|101483|101701 JNWT01000021.1 Streptomyces graminis strain NRRL B-1570 contig21.1, whole genome shotgun sequence
MAPYPALAPFYARAEIDGVTQTARYFDAGGHVMEMPGHGTSTGTNPATNTGNPSGGGGSGGGDQDTGNDNDQ
>gi|1503422839 gene_71|GeneMark.hmm|100_aa|+|76154|76456 JNWT01000009.1 Streptomyces graminis strain NRRL B-1570 contig9.1, whole genome shotgun sequence
MFNHADRFPTGSPLPHGHLTPAPWGLRRLAPYPAVDAPQYARVELDAGTQTARYLDAAGAVVMAPGHGTSSGTNPPTGTT
GQGDRNSDAPDSDTGNDTDQ
>gi|1902861983 gene_737|GeneMark.hmm|63_aa|+|747904|748095 KQ954621.1 Streptomyces griseochromogenes strain ATCC 14511 genomic scaffold Scaffold2, whole genome shotgun sequence
MQPFTLNYARPAVQLDVTIPYAYDSGLQLNVLPDGRIAATDHTTLRALGTTTSTAGSKTHFDD
>gi|1018236324   EFL43095.1| EFL43095.1 conserved hypothetical protein [Streptomyces griseoflavus Tu4000]
MQPFALNYARPAVELAVATPYAYDSGLQLNVLGDGRIAACDHALLREVGTTTSTAGSKTHFDD
>gi|1504078172 gene_113|GeneMark.hmm|70_aa|-|119560|119772 JOFU01000007.1 Streptomyces griseofuscus strain NRRL B-5429 contig7.1, whole genome shotgun sequence
MRPYPAAAVLPAARPILDPGTQVPAWVGPDGMPLAVEARHKRSETSQETSTKTSLDGTPDQGSDQSGDTD
>gi|1504082411 gene_18|GeneMark.hmm|63_aa|-|17333|17524 JOFU01000044.1 Streptomyces griseofuscus strain NRRL B-5429 contig44.1, whole genome shotgun sequence
MQPFTLNYARPAVQLEVTVPYAYDSGMQLNVLPDGRIAATDHATLRALGTTTSTAGSKTHFDD
>gi|1503874814 gene_3|GeneMark.hmm|88_aa|-|2664|2930 JOBE01000040.1 Streptomyces griseoluteus strain NRRL ISP-5360 contig40.1, whole genome shotgun sequence
MGHATATPWGVQRMTPYPAMAPFWARAEIDPDTQTARYFDATGQALEMPAHGTSTGTNPGTNTGNPSDGSSGGGSGGGDS
DTGNDSDQ
>gi|1076910808   KEG38291.1| KEG38291.1 hypothetical protein DJ64_22660 [Streptomyces griseorubens]
MQPFALNYARPAVELAVATPYAYDSGLQLNVLGDGRIAACDHALLREVGTTTSTAGSKTHFDD
>gi|1115657426   KUN86155.1| KUN86155.1 hypothetical protein AQJ64_08930 [Streptomyces griseoruber]
MQPFALNYARPAAELEFATPYAYDPGLQLNVLLDGRVAARDHALLRELGTTTSTAGSKTHFDD
>gi|1806921104 gene_13|GeneMark.hmm|63_aa|-|13077|13268 LIQS01000078.1 Streptomyces griseoruber strain NRRL B-1818 B-1818_contig_78, whole genome shotgun sequence
MQPFALNYARPAAELEFATPYAYDPGLQLNVLLDGRVAARDHALLRELGTTTSTAGSKTHFDD
>gi|1115651592   KUN65378.1| KUN65378.1 hypothetical protein AQJ54_21395 [Streptomyces griseorubiginosus]
MQPFALNYARPAAALEATTPYVYDSGRQLNVLMDGRVAARDHALMRELGTTTSTAGSKTHFDD
>gi|1503765541 gene_4|GeneMark.hmm|64_aa|-|2066|2260 JNZI01000078.1 Streptomyces griseus subsp. griseus strain NRRL B-2307 contig78.1, whole genome shotgun sequence
MTMTPFALQYARPQTGEPAAPYAFDQAEQVNVLAGGGYAAEDTALLARLGSTASTAGSKTHWDD
>gi|1504516115 gene_5|GeneMark.hmm|85_aa|+|4721|4978 JOGN01000080.1 Streptomyces griseus subsp. griseus strain NRRL F-5618 contig80.1, whole genome shotgun sequence
MPITNPRTARPWGAARLAPYPTTTHVPYCRTEIDPLTQLGVALDRHGQVVEMGKHGTSTGTETNTTTSSDGQNNDQGHDQ
DSDKD
>gi|1504516399 gene_9|GeneMark.hmm|64_aa|+|6690|6884 JOGN01000102.1 Streptomyces griseus subsp. griseus strain NRRL F-5618 contig102.1, whole genome shotgun sequence
MTMTPFALQYARPQTGEPAAPYAFDQAEQVNVLAGGGYAAEDTALLARLGSTASTAGSKTHWDD
>gi|1504528191 gene_14|GeneMark.hmm|85_aa|-|15128|15385 JOGU01000090.1 Streptomyces griseus subsp. griseus strain NRRL F-5621 contig90.1, whole genome shotgun sequence
MPITSPRAARPWGAARLAPYPTTTHVPYRRTEIDPLTQLGVALDRHGRVVEMGKHGTSTGTETNTTTSSDGQNNDQGHDQ
DSDKD
>gi|1504528508 gene_4|GeneMark.hmm|64_aa|-|2056|2250 JOGU01000128.1 Streptomyces griseus subsp. griseus strain NRRL F-5621 contig128.1, whole genome shotgun sequence
MTMTPFALQYARPQAGEPTAPYAFDQAEQVNVLAGGGYAAEDTALLARLGSTASTAGSKTHWDD
>gi|1504790334 gene_69|GeneMark.hmm|77_aa|-|74894|75127 JOJE01000016.1 Streptomyces griseus subsp. griseus strain NRRL WC-3645 contig16.1, whole genome shotgun sequence
MATAWSAQHEEGETMQPFALNYARPAADLEVSIPYAYDSALQLNVLLDGRIAASDLALLRELGTTTSTAGSKTHFDD
>gi|1115461495   KUL66359.1| KUL66359.1 hypothetical protein ADL32_04955 [Streptomyces griseus subsp. griseus]
MPITSPHTARPWGAARLAPYPTTPHVPYCRTEIDPLTQLGVALDRHGQVVEMGKHGTSTGTETNTTTSSDGQNNDQGHDQ
DSDKD
>gi|1115461626   KUL66232.1| KUL66232.1 hypothetical protein ADL32_05635 [Streptomyces griseus subsp. griseus]
MTPFALQYARPQTGEPAAPYAFDQAEQVNVLAGGGYAAEDTALLARLGSTASTAGSKTHWDD
>gi|1404122697 gene_3742|GeneMark.hmm|63_aa|-|4352407|4352598 KI601353.1 Streptomyces sp. GXT6 genomic scaffold Scaffold1, whole genome shotgun sequence
MQPFALNYARPAVEREAATPYVYDAGLQLNVLLDGRIAAFDHALLRELGTTTSTAGSKTHFDD
>gi|1040988922   EPD68096.1| EPD68096.1 hypothetical protein HMPREF1211_00642 [Streptomyces sp. HGB0020]
MQPFALNYARPAVKLEATTPYVYDPGLQLNVLMDGRVAAGDHALLRELGTTTSTAGSKTHFDD
>gi|1018211222   EFL25434.1| EFL25434.1 hypothetical protein SSOG_05148 [Streptomyces himastatinicus ATCC 53653]
MEVGVATMPWGLTRMRPYPEAVVLPAAQVALDPGTQTGRWVDSDGLGVPFTGKHKRSETSKETQTKTSLDGNPDQGSDQE
GDTD
>gi|1018211852   EFL26064.1| EFL26064.1 conserved hypothetical protein [Streptomyces himastatinicus ATCC 53653]
MKPFALNHAVPADQSPAVIPYSYNAALQLNVLPDGRPAISDRGVLLECGTTTSTAGSKTHFDD
>gi|1806860185 gene_3|GeneMark.hmm|103_aa|+|2682|2993 LIQT01000638.1 Streptomyces hirsutus strain NRRL B-2713 B2713_contig_638, whole genome shotgun sequence
MFAHSDRLPTGTPLPDGISTPAPWGLRRMAPYPALAPSYARVELDPATQIGRYFDAAGQVMEMPGHGTSTGTKPATNTGN
PSDGSGPGGSGGGDQDSGNDTDQ
>gi|1806854254 gene_4|GeneMark.hmm|63_aa|+|2275|2466 LIQT01000151.1 Streptomyces hirsutus strain NRRL B-2713 B2713_contig_151, whole genome shotgun sequence
MQPFALNYARPARELVVSTPYVYDSGLQLNVLADGRVAACDHALLREVGTTTSTAGSKTHFDD
>gi|1703834069 gene_129|GeneMark.hmm|63_aa|+|153091|153282 LDZX01000001.1 Streptomyces sp. HNS054 contig1, whole genome shotgun sequence
MQPFALNYARPAVELAVATPYAYDSGLQLNVLGDGRIAACDHALLREVGTTTSTAGSKTHFDD
>gi|1301600173 gene_200|GeneMark.hmm|63_aa|-|203117|203308 BARG01000038.1 Streptomyces sp. R1-NS-10 DNA, contig: contig01201, whole genome shotgun sequence
MQPFALNYARPAAQLELTTPYSYDSGLQLNVLADGRVAAHDLALLRELGTTTSTAGSKTHFDD
>gi|1041018156   EPD94753.1| EPD94753.1 hypothetical protein HMPREF1486_02567 [Streptomyces sp. HPH0547]
MFNHSDRLPTSSPLPQGWPTTVPWGVQRMAPYPALAPSYARAEIDGVTQTARYFDAGGHVMEMPGHGTSTGTNPATNTGN
PSDGSGGGGSGGGDQDTGNDNDQ
>gi|1041021178   EPD90742.1| EPD90742.1 hypothetical protein HMPREF1486_05622 [Streptomyces sp. HPH0547]
MFNHADRFPTGSPLPQGHLTPAPWGLRRLAPYPAVDAPQYARVELDAGTQTARYLDAAGAVVMAPGHGTSSGTNPPTGTT
GQGDRNSDAPDSDTGNDTDQ
>gi|1505290724 gene_1|GeneMark.hmm|87_aa|+|122|385 JOIK01000165.1 Streptomyces hygroscopicus subsp. hygroscopicus strain NRRL B-1477 contig165.1, whole genome shotgun sequence
MENTVTLTMDRAQTRPTVRPFGLSKAVPVADEELTLPTLHLCPERQISVTEGGTPFISEPSMKSTLTTTTQTKEDNQLAT
DTENDTD
>gi|1505283749 gene_323|GeneMark.hmm|63_aa|-|413710|413901 JOIK01000003.1 Streptomyces hygroscopicus subsp. hygroscopicus strain NRRL B-1477 contig3.1, whole genome shotgun sequence
MQPFVLKHAIPAERSPASVPYAYNAALQLNVLSDGRPAIADRAVLLATGTTTSTAGSKTHFDD
>gi|1903288250 gene_16|GeneMark.hmm|100_aa|-|32037|32339 BBOU01000045.1 Streptomyces hygroscopicus subsp. hygroscopicus NBRC 16556 DNA, contig: scaffold00023, whole genome shotgun sequence
MFNHADRFPTGSPLPQGHMTPAPWGLRRLAPYPAVDAPQYARVELDASTQTARYLDAEGTVVMAPGHGTSSGTNPSTGTT
GQGDRNSDSPDSDTGNDTDQ
>gi|1903287352 gene_81|GeneMark.hmm|63_aa|+|92047|92238 BBOU01000038.1 Streptomyces hygroscopicus subsp. hygroscopicus NBRC 16556 DNA, contig: scaffold00016, whole genome shotgun sequence
MQPFVLKHAIPAERSPASVPYAYNAALQLNVLSDGRPAIADRAVLLATGTTTSTAGSKTHFDD
>gi|1903292662 gene_31|GeneMark.hmm|63_aa|+|32906|33097 BBOX01000042.1 Streptomyces hygroscopicus subsp. hygroscopicus NBRC 16556 DNA, contig: contig00047, whole genome shotgun sequence
MQPFVLKHAIPAERSPASVPYAYNAALQLNVLSDGRPAIADRAVLLATGTTTSTAGSKTHFDD
>gi|1903293736 gene_24|GeneMark.hmm|99_aa|-|28436|28735 BBOX01000098.1 Streptomyces hygroscopicus subsp. hygroscopicus NBRC 16556 DNA, contig: contig00110, whole genome shotgun sequence
MTTATADVREAFPLAPEGGRIPYSSAPPSGPYTRPWILRFARVPDATQAIVKPPAVYDNELQMSRGLYDGPLPYMQTHNP
TVPDGNVKNPPPLDEGAKD
>gi|1005777065   AEY87294.1| AEY87294.1 hypothetical protein SHJG_2019 [Streptomyces hygroscopicus subsp. jinggangensis 5008]
MTPYPTMTPAYARAVLDPATQTTVFYDHLGQVMEMPGHGTSTGTQPSTGTSPDGNGTTNDSDTGSDGDQ
>gi|1005777090   AEY87319.1| AEY87319.1 hypothetical protein SHJG_2044 [Streptomyces hygroscopicus subsp. jinggangensis 5008]
MQPFTLNYARPAVQLDVTAPYAYDSGLQLNVLPDGRIAATDHATLRALGTTTSTAGSKTHFDD
>gi|1007373404   AGF61450.1| AGF61450.1 hypothetical protein SHJGH_1784 [Streptomyces hygroscopicus subsp. jinggangensis TL01]
MTPYPTMTPAYARAVLDPATQTTVFYDHLGQVMEMPGHGTSTGTQPSTGTSPDGNGTTNDSDTGSDGDQ
>gi|1007373429   AGF61475.1| AGF61475.1 hypothetical protein SHJGH_1809 [Streptomyces hygroscopicus subsp. jinggangensis TL01]
MQPFTLNYARPAVQLDVTAPYAYDSGLQLNVLPDGRIAATDHATLRALGTTTSTAGSKTHFDD
>gi|1014961867   ALO91708.1| ALO91708.1 hypothetical protein SHL15_0507 [Streptomyces hygroscopicus subsp. limoneus]
MYVHSDRLPTGTPLPSGTTTPTPWGLRRMTPYPTMTPAYARAVLDPATQTTVFYDHLGQVMEMPGHGTSTGTQPSTGTSP
DGNGTTNDSDTGSDGDQ
>gi|1014961890   ALO91731.1| ALO91731.1 hypothetical protein SHL15_0530 [Streptomyces hygroscopicus subsp. limoneus]
MQPFTLNYARPAVQLDVTAPYAYDSGLQLNVLPDGRIAATDHATLRALGTTTSTAGSKTHFDD
>gi|1503628284 gene_95|GeneMark.hmm|212_aa|+|102344|102982 JNXI01000005.1 Streptomyces iakyrus strain NRRL ISP-5482 contig5.1, whole genome shotgun sequence
MPSEIVHAAVRCEDPDRVRAALGGLLGGGIIFDRRVAGGTYYALVDGHAGLAWVDDDAVTCLGRGTYLGVPRIDRRQPPG
TYWVVPPRHEGELCCSRAVLDLLGAGRARLAAEGEVRSHDEGGVMRAVVVEGPWAMRLVTDRLPVRPPAYASVVLDGPSQ
TARYTGADGRPVEMGKHGTSRTTGTASISGGGDGQNPQPQTQDDHTTDYESD
>gi|1503632255 gene_76|GeneMark.hmm|63_aa|-|79013|79204 JNXI01000021.1 Streptomyces iakyrus strain NRRL ISP-5482 contig21.1, whole genome shotgun sequence
MQPFALNYARPAVELEAAIPYVYDAGLQLNVLRDGRVAASDFALLREFGTTTSTAGSKTHFDD
>gi|1093532195   AKJ15180.1| AKJ15180.1 hypothetical protein ABB07_35510 [Streptomyces incarnatus]
MQPFTLNYARPAVQLDVTTPYAYDSGLQLNVLPDGRIAATDHVTLRALGTTTSTAGSKTHFDD
>gi|1031757100   EKX66804.1| EKX66804.1 hypothetical protein STRIP9103_05347 [Streptomyces ipomoeae 91-03]
MHQTTVTAQPRLPWGISRMRPYPSTYQPGYATAELDHVTQTTVFRDALGGVVELGKHGTSKGTETQPQSTNQDSRNDTDH
DQDSEQD
>gi|1031762481   EKX61429.1| EKX61429.1 hypothetical protein STRIP9103_04193 [Streptomyces ipomoeae 91-03]
MAEDWMSELVTVPFGLTRMRPFPEAAVLAPATIVLDPDSQTGRWVGPDGLDVPTLARHKRSETSQETKPKTSLDGNTDEG
SDQEGDTD
>gi|1031757701   EKX66201.1| EKX66201.1 hypothetical protein STRIP9103_00652 [Streptomyces ipomoeae 91-03]
MEFSAPYTYDSRLQLNVLADGRIAAHDQALMRELGATTSTAGSKTHFDD
>gi|1086853519   CDR09699.1| CDR09699.1 predicted protein [Streptomyces iranensis]
MQLVVPLPLQASAPVSSAPSSIRPYALAGARFRPAASAVVPQPRPVYDPVSQTARFEDGTPLTAMATSQKTNQDGDIKNP
PPSDEGGDPGAIE
>gi|1086853654   CDR09842.1| CDR09842.1 predicted protein [Streptomyces iranensis]
MIHDRQEAYAMFSHSDRLPAGTPLPSGTISPVPWGLRRMAPYPAFAPDYARAELDPVTQTTRYFNACGQVMEMPGHGTST
GTNPATNTGNPSDGAGPGGSGGGDQDTGNDSDQ
>gi|1086856488   CDR17227.1| CDR17227.1 predicted protein [Streptomyces iranensis]
MQPFVLKHAIPAERSSASVPYAYSAALQLNVLSDGRPAIADRAVLLATGTTTSTAGSKTHFDD
>gi|1086850540   CDR06427.1| CDR06427.1 predicted protein [Streptomyces iranensis]
MSVGLYDGPLPYMTTHSPTVPDGNMTNPPPLDEGPKD
>gi|1806698020 gene_219|GeneMark.hmm|63_aa|-|242073|242264 BBRS01000002.1 Streptomyces sp. JHA19 DNA, contig: JHA1902, whole genome shotgun sequence
MQPFALNYARPAAELEITAVYVYDSGLQLNVLRDGRIAARDHALLRELGTTTSTAGSKTHFDD
>gi|1806700617 gene_71|GeneMark.hmm|63_aa|-|75891|76082 BBRS01000009.1 Streptomyces sp. JHA19 DNA, contig: JHA1909, whole genome shotgun sequence
MRPFTLNYAFPRGVTQAVTPYTFDPARQLNMLPDGRPAVSDPDLLLAAGTTTSTAGSATHFDD
>gi|1806863042 gene_3|GeneMark.hmm|70_aa|-|1707|1919 LIQU01000179.1 Streptomyces kanamyceticus strain NRRL B-2535 B-2535_contig_179, whole genome shotgun sequence
MRPYPDTVVLPAADVVLDPETQTGRWVGPDGLDVPVLDRHKRSETNKETTTKTSLDGETDEGSDQEGDTD
>gi|1806869862 gene_21|GeneMark.hmm|84_aa|+|22524|22778 LIQU01000088.1 Streptomyces kanamyceticus strain NRRL B-2535 B-2535_contig_88, whole genome shotgun sequence
MSTAVEPRVRPWGADRLAPYPTVTHRPHTTVTLDPDSQLGVFTDHVGTVIEMGKHGTSKGTETSTTTNSDSAPDQGSDQD
DEQD
>gi|1114891366   KUH40233.1| KUH40233.1 hypothetical protein ATE80_02730 [Streptomyces kanasensis]
MGRPFALRYAVPAGAGAGTAPPYAYDAALQLNVLPDGRPAVADPEVLRAAGTTTSTAGSQTHFDD
>gi|1092573321   KLJ04785.1| KLJ04785.1 hypothetical protein WQ59_03065 [Streptomyces sp. KE1]
MSSTITPWGTGRMRPYVATATIPQATPTIDPDTQIALIVGEDGRTVELGGHGTSTSGLTPTTTMPGDGAGPGGSTDADST
ESYDQDQSDG
>gi|1092572219   KLJ03133.1| KLJ03133.1 hypothetical protein WQ59_10780 [Streptomyces sp. KE1]
MKLITDRLPVSPPSYATVTLDASTQTAVYTDSVGRVVEMGKHGTSRTTGTASMSGGGDGQAPQPQTQDDHTTDYESD
>gi|1092576225   KLJ04003.1| KLJ04003.1 hypothetical protein WQ59_06750 [Streptomyces sp. KE1]
MTPFALQYARPQAGEPVAPYAFDQAEQVNILAGGGYAAEDTALLARLGSTASTAGSKTHWDD
>gi|1301075181 gene_328|GeneMark.hmm|74_aa|-|370594|370818 KB891995.1 Streptomyces sp. LaPpAH-108 genomic scaffold B079DRAFT_scaffold_4.5, whole genome shotgun sequence
MVPLRNGAPSTCRYEGIDPETQTGRWVGGDGTLVPAELGKHGTSVNTYPPTQVSKDGKQDADSGHDATQDEGQS
>gi|1301073418 gene_76|GeneMark.hmm|63_aa|+|81456|81647 KB891993.1 Streptomyces sp. LaPpAH-108 genomic scaffold B079DRAFT_scaffold_2.3, whole genome shotgun sequence
MQPFTLNYARPAVQLDVTAPYAYDAGLQLNVLPDGRIAATDHATLHALGTTTSTAGSKTHFDD
>gi|1301049006 gene_18|GeneMark.hmm|78_aa|-|17158|17394 KB891794.1 Streptomyces sp. LaPpAH-165 genomic scaffold B070DRAFT_scaffold_7.8, whole genome shotgun sequence
MGPYAATAEVPAYVPVIDPETQIAVIVDERGRTVELGNHGTSTSGLTPTSTSPGDGSGPGGASDSDSTESYDQDQSSG
>gi|1300959720 gene_14|GeneMark.hmm|85_aa|-|17499|17756 KB890723.1 Streptomyces sp. LaPpAH-202 genomic scaffold B048DRAFT_scaffold_26.27, whole genome shotgun sequence
MPITDPRTARPWGAARLAPYPTTTHVPYCRTEIDPLTQLGVALDRHGRVVEMGKHGTSTGTETNTTTSSDGQNNDQGHDQ
DSDKD
>gi|1300959484 gene_9|GeneMark.hmm|64_aa|+|6653|6847 KB890717.1 Streptomyces sp. LaPpAH-202 genomic scaffold B048DRAFT_scaffold_20.21, whole genome shotgun sequence
MTMTPFALQYARPQTGEPAAPYAFDQAEQVNVLAGGGYAAEDTALLARLGSTASTAGSKTHWDD
>gi|1301514778 gene_488|GeneMark.hmm|78_aa|-|520855|521091 AQWQ01000002.1 Streptomyces sp. LaPpAH-95 B087DRAFT_scaffold_1.2_C, whole genome shotgun sequence
MGPYAATAEVPAYVPVIDPETQIAVIVDERGRTVELGNHGTSTSGLTPTSTSPGDGSGPGGASDSDSTESYDQDQSSG
>gi|1504291093 gene_31|GeneMark.hmm|75_aa|+|31309|31536 JOCN01000047.1 Streptomyces lavendulae subsp. lavendulae strain NRRL WC-3532 contig47.1, whole genome shotgun sequence
MAPYPSFAPAYARTELDPETQTARYFDAEGRPVLMPGHGTSSGTNPPTNTGNPSDGAGGGGDGGGDQDTGNDSDQ
>gi|1505143694 gene_31|GeneMark.hmm|75_aa|+|31309|31536 JOEX01000059.1 Streptomyces lavendulae subsp. lavendulae strain NRRL B-2775 contig59.1, whole genome shotgun sequence
MAPYPSFAPAYARTELDPETQTARYFDAEGRPVLMPGHGTSSGTNPPTNTGNPSDGAGGGGDGGGDQDTGNDSDQ
>gi|1504203442 gene_80|GeneMark.hmm|82_aa|-|80585|80833 JOBD01000018.1 Streptomyces lavenduligriseus strain NRRL ISP-5487 contig18.1, whole genome shotgun sequence
MQKTAVRPWGISRMRPYPSVHQPGFATVAIDPATQTGVFRDAAGKVVEMGKHGTSKGTETNPQSTNLDSRNDSDHDQDST
QD
>gi|1504202974 gene_35|GeneMark.hmm|63_aa|-|34121|34312 JOBD01000015.1 Streptomyces lavenduligriseus strain NRRL ISP-5487 contig15.1, whole genome shotgun sequence
MQPFTLNYARPAVQLDVTTPYAYDSGLQLNVLPDGRIAATDHATLRALGTTTSTAGSKTHFDD
>gi|1502069607 gene_18|GeneMark.hmm|63_aa|-|17126|17317 AZSD01000121.1 Streptomyces leeuwenhoekii strain C34(2013) c34_sequence_0123, whole genome shotgun sequence
MQPFALQYARPAPESDATAPYAYDTGLQVNLLLDGRVAACDHALLRELGTTTSTAGSKTHFDD
>gi|1013208400   CQR59930.1| CQR59930.1 Conserved Hypothetical Protein [Streptomyces leeuwenhoekii]
MQPFALQYARPAPESDATAPYAYDTGLQVNLLLDGRVAACDHALLRELGTTTSTAGSKTHFDD
>gi|1503050675 gene_9|GeneMark.hmm|98_aa|-|5477|5773 KL569513.1 Streptomyces lilacinus strain NRRL B-1968 genomic scaffold P022_Doro1_scaffold141, whole genome shotgun sequence
VTTVAHPREAFPLVAEGGRLAYSSEIPTNATTRPWILRFAQVPDATQALVKPPTTYDEQTQMSVGLYDGPLPYMQTHSPT
VPDGDPNNPPPLDEGPKD
>gi|1040194952   EOY45387.1| EOY45387.1 hypothetical protein SLI_0668 [Streptomyces lividans 1326]
MQPFALNYARPAVELEATTPYVYDSGLQLNVLLDGRVAACDHALLRELGTTTSTAGSKTHFDD
>gi|1018222066   EFD71266.1| EFD71266.1 conserved hypothetical protein [Streptomyces lividans TK24]
MQPFALNYARPAVELEATTPYVYDSGLQLNVLLDGRVAACDHALLRELGTTTSTAGSKTHFDD
>gi|1009897453   AIJ17777.1| AIJ17777.1 hypothetical protein SLIV_34470 [Streptomyces lividans TK24]
MQPFALNYARPAVELEATTPYVYDSGLQLNVLLDGRVAACDHALLRELGTTTSTAGSKTHFDD
>gi|1115625739   KUN38406.1| KUN38406.1 hypothetical protein AQJ30_12565 [Streptomyces longwoodensis]
MQPFALNYARPAAELEVTTPYAYDSGLQLNVLLDGRIAASDHALLRELGTTTSTAGSKTHFDD
>gi|1012157083   AJT64868.1| AJT64868.1 hypothetical protein T261_3198 [Streptomyces lydicus A02]
MSAQGNPWHAITAEMPETQTETSNGDGNAPGSDNGTDLY
>gi|1503754725 gene_222|GeneMark.hmm|63_aa|+|247144|247335 JNZA01000012.1 Streptomyces lydicus strain NRRL ISP-5461 contig12.1, whole genome shotgun sequence
MRPFALSYARPAVKSSAATPYTYDATRQLNVLPDGRPATSSRAVLLATGTTASTAGSKTHFDD
>gi|1604827819 gene_157|GeneMark.hmm|84_aa|+|172331|172585 KN549158.1 Streptomyces sp. M10 genomic scaffold Scaffold13, whole genome shotgun sequence
MPITSPRAARPWGADRLAPYPTTHVPYRRTEIDPLTQLGVALDRHGRVVEMGKHGTSTGTETNTTTSSDGQNNDQGHDQD
SDKD
>gi|1604827807 gene_145|GeneMark.hmm|64_aa|-|161761|161955 KN549158.1 Streptomyces sp. M10 genomic scaffold Scaffold13, whole genome shotgun sequence
MTMTPFALQYARPQAGEPTAPYAFDQAEQVNVLAGGGYAAEDTALLARLGSTASTAGSKTHWDD
>gi|1089599017   KKE91807.1| KKE91807.1 hypothetical protein WN71_33230 [Streptomyces mangrovisoli]
MQPFALNYARPAAQLEVTVPYVYDSGLQLNVLPDGRLAATDFAVMRALGTTTSTAGSKTHFDD
>gi|1607610150 gene_1|GeneMark.hmm|78_aa|+|262|498 JXOM01000237.1 Streptomyces sp. MBRL 601 scaffold00237, whole genome shotgun sequence
MRPYVATVPVPQATPTIDPETQIALIVGEDGRTVELGGHGTSTSGLTPTTTTPGDGAGPGGATDADNTESYDQDQSDG
>gi|1701511023 gene_5|GeneMark.hmm|63_aa|-|3076|3267 LARV01000390.1 Streptomyces sp. MBT28 contig_414, whole genome shotgun sequence
MKPFALNYARPAVELEAATPYVYDSGLQLNVLLDGRVAAGDHALLRELGTTTSTAGSKTHFDD
>gi|1504344570 gene_81|GeneMark.hmm|94_aa|-|81525|81809 JODL01000038.1 Streptomyces megasporus strain NRRL B-16372 contig38.1, whole genome shotgun sequence
MTTDLRDAFPLVSERIPISSSTPSGPETRPWILQFARTPDAHQAQPIPEAVYDDEQQVSVGLYGGELPCMGTHFPTIPDG
SADAPPPLDEGPKD
>gi|1017557277   EDX22909.1| EDX22909.1 hypothetical protein SSAG_02700 [Streptomyces sp. Mg1]
MFVHSDRMPTGTPLPNGISTPAPWGLRRMTPYPAQAPAYERVELDAATQTGRYYDASGSVMEMPGHGTSTGTNPATNTGN
PADGSSGGGAGGGDSDTGNDSDQ
>gi|1007786559   AKL71000.1| AKL71000.1 hypothetical protein M444_37000 (plasmid) [Streptomyces sp. Mg1]
MFVHSDRMPTGTPLPNGISTPAPWGLRRMTPYPAQAPAYERVELDAATQTGRYYDASGSVMEMPGHGTSTGTNPATNTGN
PADGSSGGGAGGGDSDTGNDSDQ
>gi|1506985741 gene_561|GeneMark.hmm|63_aa|+|579762|579953 KN050734.1 Streptomyces mirabilis strain OV308 genomic scaffold EW60DRAFT_scaffold00001.1, whole genome shotgun sequence
MQPFALNYARPAATLEATTPYVYDSGLQLNVLMDGRVAARDHALMRELGTTTSTAGSKTHFDD
>gi|1507149408 gene_164|GeneMark.hmm|63_aa|-|164431|164622 JQLE01000006.1 Streptomyces mirabilis strain YR139 EW58DRAFT_scaffold00006.6_C, whole genome shotgun sequence
MQPFALNYARPAAELEVTAPYVYDSGLQLNVLVDGRVAACDLALLRELGTTTSTAGSKTHFDD
>gi|1503005461 gene_4|GeneMark.hmm|103_aa|+|1035|1346 JNXO01002620.1 Streptomyces misakiensis strain NRRL B-2923 contig273.1, whole genome shotgun sequence
MERQLTTVVHPREAFPLTASGGRLPHSAEQPSDAGTRPWALRFARVPDSTGAVTIPQSFYDPEQQVNVSNDGGLLTCMAN
THTPTIPDGSITNPPPLDEGPKD
>gi|1503008734 gene_6|GeneMark.hmm|101_aa|+|1874|2179 JNXO01001016.1 Streptomyces misakiensis strain NRRL B-2923 contig85.3, whole genome shotgun sequence
MSAATKRDVLTSDQKFLAEAKAEMATRPWGAGRLAPYPTTTRLPYTSVSIDGRTQLGVFRDRSGLVVEMGKHGTSSGTET
STTTNSDSQNDQGHDQDSSQD
>gi|1804798683 gene_3|GeneMark.hmm|74_aa|+|936|1160 BBHP01000261.1 Streptomyces misionensis JCM 4497 DNA, contig: JCM4497.contig00261, whole genome shotgun sequence
VPSGPDTRPWVLRGARTPDSTAAIRVPAHEYDEARQVSISFDGGRLTCMANTHTPTVPDGSVSNPPPLDEGPKD
>gi|1101669460   KOV65455.1| KOV65455.1 hypothetical protein ADK64_14245 [Streptomyces sp. MMG1121]
MQPFTLNYARPAVQLDVTTPYAYDSGLQLNVLPDGRIAATDHATMRALGTTTSTAGSKTHFDD
>gi|1101582844   KOU77814.1| KOU77814.1 hypothetical protein ADK57_01700 [Streptomyces sp. MMG1533]
MRPFTLNYVLPKQRPTVVMQYRFNESRQLNLLPDGRPAVSDPVLLLAAGTTTSTAGSQTHFDD
>gi|1101583650   KOU75971.1| KOU75971.1 hypothetical protein ADK57_06215 [Streptomyces sp. MMG1533]
MQPFALNYARPAAELEATTPYVYDSGLQLNVLFDGRIAARDHGLMRELGTTTSTAGSKTHFDD
>gi|1034060347   EMF00014.1| EMF00014.1 hypothetical protein H340_13591 [Streptomyces mobaraensis NBRC 13819 = DSM 40847]
MHADTQTARYLDAFGAVVMVPGHGTSSGTNPPTGTTGQGDRNSDSPDSDTGNDTDQ
>gi|1503120143 gene_85|GeneMark.hmm|101_aa|-|93635|93940 KL571081.1 Streptomyces monomycini strain NRRL B-24309 genomic scaffold P063_Doro1_scaffold34, whole genome shotgun sequence
MRRLAPLRNGSPSPWRYEGIDPVTQTGRWSGMDGTITPAELGKHGTSVNTYPPTQIGKDGKMDADTGYDATQDQAAARWM
DDRCWSVRSMTTRPLTWSSRS
>gi|1503121625 gene_10|GeneMark.hmm|71_aa|-|11686|11901 JNYL01000249.1 Streptomyces monomycini strain NRRL B-24309 contig59.1, whole genome shotgun sequence
MKPYPTCATAFTPSRLVLDEKTQTVRWLEVDGIELPTLDRHKRSETSKETNTTTSLDSNPDQGHDQEGDED
>gi|1301067085 gene_20|GeneMark.hmm|83_aa|+|23463|23714 KB891913.1 Streptomyces sp. MspMP-M5 genomic scaffold B073DRAFT_scaffold_45.46, whole genome shotgun sequence
MDQNPIAPWGMSRLVPSSPPDEVPAVTAELDTASQTARYLDAAGKPVEFDLESAGRCAPPGTRSESQGDVSSDDGEPDEG
SAY
>gi|1301067919 gene_25|GeneMark.hmm|75_aa|+|30688|30915 KB891929.1 Streptomyces sp. MspMP-M5 genomic scaffold B073DRAFT_scaffold_6.7, whole genome shotgun sequence
MAPYPAFALGYARVELDPATQTGRYFDATGRPMMMPGHGTSTGTNPPTNTGNPSDGSGPGGAGGGDQDTGNDSDQ
>gi|1084944271   KIE24385.1| KIE24385.1 hypothetical protein LK08_25295 [Streptomyces sp. MUSC 125]
MQPFTLNYARPAVQLDVTTPYAYDSGLQLNVLPDGRIAATDQATLRALGTTTSTAGSKTHFDD
>gi|1091423846   KKW57057.1| KKW57057.1 hypothetical protein AAW13_21500 [Streptomyces sp. MUSC119T]
MRLVTDRLPVGPPPYVSVVLDAASQTAEYRDSSGRVVEMGKHGTSKTAGTASVSGGGDGQQPQPQTQDDNTTDYESD
>gi|1091421717   KKW58740.1| KKW58740.1 hypothetical protein AAW13_13190 [Streptomyces sp. MUSC119T]
MQPFALNYARPAVQLDVTTPYAYDSGMQLNVLLDGRIAATDHATLRALGTTTSTAGSKTHFDD
>gi|1089882336   KKI34828.1| KKI34828.1 hypothetical protein VT52_00610 [Streptomyces sp. MUSC136T]
MQPFTLNYARPAVQLEVTVPYAYDSGLQLNVLPDGRIAATDHATLRALGTTTSTAGSKTHFDD
>gi|1089132322   KKA41273.1| KKA41273.1 hypothetical protein VT50_11285 [Streptomyces sp. MUSC164]
MQPFVLKHAIPAERSSASVPYAYNAALQLNVLSDGRPAIADRAVLLATGTTTSTAGSKTHFDD
>gi|1079274835   KFG72072.1| KFG72072.1 hypothetical protein FM21_31500 [Streptomyces mutabilis]
MQPFALNYARPAVESEATTPYVYDSGLQLNVLLDGRVAAGDHALLRELGTTTSTAGSKTHFDD
>gi|1086664924   KIZ17303.1| KIZ17303.1 hypothetical protein SNA_14850 [Streptomyces natalensis ATCC 27448]
MQATATDRQHLPWGITRMRPYPSTYHPGYATAELDPATQLTVFRDERGGVVEMGKHGTAKGTETSPQSTNLDSRNDSDSD
QDDEQD
>gi|1086666137   KIZ16066.1| KIZ16066.1 hypothetical protein SNA_22860 [Streptomyces natalensis ATCC 27448]
MRPFALSYARPAVKSATETPYTYDATRQLNVLSDGRQATSSRAVLMATGTTASTAGSKTHFDD
>gi|1503082344 gene_16|GeneMark.hmm|86_aa|-|17130|17390 KL570068.1 Streptomyces natalensis strain NRRL B-5314 genomic scaffold P055_Doro1_scaffold62, whole genome shotgun sequence
MQATATDRQHLPWGITRMRPYPSTYHPGYATAELDPATQLTVFRDERGGVVEMGKHGTAKGTETSPQSTNLDSRNDSDSD
QDDEQD
>gi|1503079354 gene_188|GeneMark.hmm|63_aa|+|185147|185338 KL570032.1 Streptomyces natalensis strain NRRL B-5314 genomic scaffold P055_Doro1_scaffold26, whole genome shotgun sequence
MRPFALSYARPAVKSATETPYTYDATRQLNVLSDGRQATSSRAVLMATGTTASTAGSKTHFDD
>gi|1085726400   GAO10814.1| GAO10814.1 hypothetical protein TPA0598_07_05380 [Streptomyces sp. NBRC 110027]
MRPFALSYARPAAKSSTSTPYSYDATRQLNVLPDGRPATCSRAVLLATGTTASTAGSKTHFDD
>gi|1806706871 gene_311|GeneMark.hmm|76_aa|-|325289|325519 BBUZ01000025.1 Streptomyces sp. NBRC 110028 DNA, contig: scaffold00004, whole genome shotgun sequence
MERPTTVRPFGLSKTVPVPAEPVVLPALHLCPERQISVTTDGTPFINEPSMGSSFETVSQTREDSQLADDKDNDTD
>gi|1806708071 gene_167|GeneMark.hmm|63_aa|-|182141|182332 BBUZ01000028.1 Streptomyces sp. NBRC 110028 DNA, contig: scaffold00007, whole genome shotgun sequence
MQPFALNHAVPADQSPAVIPYSYNAALQLNVLPDGRPAISDRGVLLECGTTTSTAGSKTHFDD
>gi|1806709564 gene_158|GeneMark.hmm|232_aa|+|151600|152298 BBUZ01000034.1 Streptomyces sp. NBRC 110028 DNA, contig: scaffold00013, whole genome shotgun sequence
MTTMMISNPAPLTLTGTGHPAYSQSLPCTEESVGLARLSVSATLRAWGLEDLVDDARLIVSELATNAVRHAARHNPDPER
RGNFRLKVERPSDRLVRVSTFDRSRAIPRVVEADETAESGRGMAVVEALSCRWGIDHRPWGKGVWVECAIPGHPTPLRPW
GLRRLGPYPTAAEMPITTVTVDPDTQIGVFRDRDGLVVEMGKHGTSSATSTSTVTNLDSRNDAGSDQDSQQD
>gi|1806705233 gene_170|GeneMark.hmm|98_aa|+|207053|207349 BBUZ01000023.1 Streptomyces sp. NBRC 110028 DNA, contig: scaffold00002, whole genome shotgun sequence
VTTFAHPQEAFPLLPLGGRLLQSDEAPSGSTTRPWILRFACVPDRTQTIEKPVAVYDDAAQMSVGLYDGPLPYMATHSPT
VPDGNMTNPPPLDEGPKD
>gi|1806696702 gene_64|GeneMark.hmm|63_aa|+|64057|64248 BBOK01000018.1 Streptomyces sp. NBRC 110030 DNA, contig: scaffold00021, whole genome shotgun sequence
MQPFALNYARPAVELEATTPYVYDSGLQLNVLLDGRVAACDHALLRELGTTTSTAGSKTHFDD
>gi|1607301210 gene_51|GeneMark.hmm|63_aa|-|57943|58134 BBNN01000026.1 Streptomyces sp. NBRC 110035 DNA, contig: scaffold00012, whole genome shotgun sequence
MQPFALNYARPAPELAVTTPYAYDSGLQLNVLADGRVAACDHALLREVGTTTSTAGSKTHFDD
>gi|1801409991 gene_562|GeneMark.hmm|63_aa|-|637453|637644 BBYG01000010.1 Streptomyces sp. NBRC 110468 DNA, contig: scaffold00003, whole genome shotgun sequence
MQPFTLNYARPAAELEFSTPYAYDPGMQLNVTLDGRIAARDHALLRELGTTTSTAGSKTHFDD
>gi|1806936132 gene_1|GeneMark.hmm|63_aa|+|285|476 LIQW01000696.1 Streptomyces neyagawaensis strain NRRL B-3092 B-3092_contig_696, whole genome shotgun sequence
MRLFVLNYARTTEQLEFSAPYTYDSGLQLNVLPDGRIAAHDLALMRELGATTSTAGSKTHFDD
>gi|1807008875 gene_3|GeneMark.hmm|90_aa|+|1120|1392 LIRL01000847.1 Streptomyces niveiscabiei strain NRRL B-24457 B-24457_contig_847, whole genome shotgun sequence
MSVRSGRLLARTVLPWGLRRMTPLRNGSPSPWRYAGIDPVTQTGRWIGEDGVMMPAELGKHGTSVNTYPPTQVGKDGKVD
SDSGHDATQD
>gi|1807003770 gene_12|GeneMark.hmm|70_aa|-|10835|11047 LIRL01000267.1 Streptomyces niveiscabiei strain NRRL B-24457 B-24457_contig_267, whole genome shotgun sequence
MKPFPQEPRLPEPTIVLDAATQTGRYVDAHGILAPLLDRHKKSGTNTETKPKTSLDGNTDEGSDQQSDTD
>gi|1807001328 gene_2|GeneMark.hmm|63_aa|-|989|1180 LIRL01001185.1 Streptomyces niveiscabiei strain NRRL B-24457 B-24457_contig_1185, whole genome shotgun sequence
MQPFALNYARPAAEFEATTPYAYDPGMQLNVTSDGRIAAADLTLLRELGTTTSTAGSKTHFDD
>gi|1048810277   EST18766.1| EST18766.1 hypothetical protein M877_37370 [Streptomyces niveus NCIMB 11891]
MRPFALNYAFPAPSTPVVGPFTYDSTLQLNVLPDGRPAIADRALLLAAGSTTSTAGSKTHFDD
>gi|1085265376   AJE43456.1| AJE43456.1 hypothetical protein SNOD_28095 [Streptomyces nodosus]
MFAHSDRLPSGTPLPNGVNTPAPWGLRRMAPYPAFAPSYAHVALDPATQTGRYFDAAGQVVEMPGHGTSTGTNPATNTGN
PSDGAGPGGAGGGDQDTGNDTDQ
>gi|1085266115   AJE44179.1| AJE44179.1 hypothetical protein SNOD_32440 [Streptomyces nodosus]
MRPFALNYARQAEESEVSAPYSYDSRRQLNVLPDGRIAARDYAVLREWGATTSTAGSKTHFDD
>gi|1503404751 gene_52|GeneMark.hmm|59_aa|+|51471|51650 JNWN01000048.1 Streptomyces sp. NRRL B-11253 contig48.1, whole genome shotgun sequence
VAPAESSSHTFAVDPASQLSAIDGEICINTPAHMNNTICNTESDGQDAIGGVDEDENDD
>gi|1101687635   KOV96809.1| KOV96809.1 hypothetical protein ADK65_26435 [Streptomyces sp. NRRL B-1140]
MQPFALNYARPAVELEAAIPYVYDAGLQLNVLRDGRVAACDFALLREFGTTTSTAGSKTHFDD
>gi|1503832149 gene_7|GeneMark.hmm|63_aa|-|6136|6327 JNZW01000039.1 Streptomyces sp. NRRL B-12105 contig39.1, whole genome shotgun sequence
MQLFALNYAVPVKEFEVSAPYTYDSALQLNVLANGRIAAHDAALMRELGATTSTAGSKTHFDD
>gi|1504827435 gene_27|GeneMark.hmm|155_aa|-|21616|22083 JOJM01000089.1 Streptomyces sp. NRRL B-1347 contig89.1, whole genome shotgun sequence
LVLPWPGLLAVTVLPPVGLILTQGGISATTRGFPCTGQSLRWGLILSLAGADRLPLEGHKGKGEHMTKPTSQGPWVMRLV
TDRLPVAPPPYAQVVLDAATQTARYTDAAGQSVEMGKHGTNKTVGTASMSGGGGGDGEEPKPQVQDDVTTDYEPD
>gi|1088948346   KJY41401.1| KJY41401.1 hypothetical protein VR41_12810 [Streptomyces sp. NRRL B-1568]
MANTLPWGLTRMELYPASVPVPYQRLVLDPVTQIPSRLGRDGLPLPVESKHRKSNTGTETNTTTGDRKDGPDQGHDQDSD
SD
>gi|1802886774 gene_22|GeneMark.hmm|63_aa|+|23804|23995 LJBR01000074.1 Streptomyces sp. NRRL B-24085 contig_74, whole genome shotgun sequence
MQPFALNYARPAAALEATTPYVYDSGLQLNVLMDGRVAARDHALMRELGTTTSTAGSKTHFDD
>gi|1503247517 gene_40|GeneMark.hmm|63_aa|-|31450|31641 KL574141.1 Streptomyces sp. NRRL B-24501 genomic scaffold P164_Doro1_scaffold116, whole genome shotgun sequence
MQPFALNYARPAAQLEFTAPYSYDSGLQLNVLADGRVAAHDLALLRELGTTTSTAGSKTHFDD
>gi|1701787551 gene_7|GeneMark.hmm|75_aa|-|4867|5094 LATD01000257.1 Streptomyces sp. NRRL B-24891 B24891_contig_257, whole genome shotgun sequence
MAPYPSVAPAYARAEIDATSQTARYFAQGGQVMEMPAHGTSTGTNPSTNTGNPSDGSGPGGSGGGDQDTGNDSDQ
>gi|1701789181 gene_41|GeneMark.hmm|77_aa|-|45595|45828 LATD01000035.1 Streptomyces sp. NRRL B-24891 B24891_contig_35, whole genome shotgun sequence
MRLVTDRLPVGAPPYTAVTLNEATQTARYTDAVGQVVEMGKHGTSKTKGTASVSGGGDGQNPQPQTQDDNTTDYESD
>gi|1505568095 gene_6|GeneMark.hmm|63_aa|-|3167|3358 KL591244.1 Streptomyces sp. NRRL B-2790 genomic scaffold P330_Doro1_scaffold173, whole genome shotgun sequence
MQPFTLNYARPAVQLDVTTPYAYDSGLQLNVLPDGRIAATDHATLRALGTTTSTAGSKTHFDD
>gi|1504534155 gene_291|GeneMark.hmm|63_aa|-|313722|313913 JOGP01000018.1 Streptomyces sp. NRRL B-3229 contig18.1, whole genome shotgun sequence
MQPFALNYARPAAALEATTPYVYDSGRQLNVLMDGRVAARDHALMRELGTTTSTAGSKTHFDD
>gi|1505801526 gene_8|GeneMark.hmm|85_aa|-|8623|8880 JOGQ01000060.1 Streptomyces sp. NRRL B-3253 contig57.1, whole genome shotgun sequence
MPITSPRTARPWGAARLAPYPTTTHVPYCKTEIDPLTQLGVALDRHGQVVEMGKHGTSTGTETNTTTSSDGQNNDQGHDQ
DSDKD
>gi|1505801507 gene_4|GeneMark.hmm|64_aa|-|2112|2306 JOGQ01000059.1 Streptomyces sp. NRRL B-3253 contig56.1, whole genome shotgun sequence
MTMTPFALQYARPQTGEPAAPYAFDQAEQVNVLAGGGYAAEDTALLARLGSTASTAGSKTHWDD
>gi|1101511595   KOV90498.1| KOV90498.1 hypothetical protein ADL04_36185 [Streptomyces sp. NRRL B-3648]
MQQPLTSLDQVKPWGLARMRPYPAAAVLPAARPVLDPHTQVPAWVGPDGAPLTAQAKHKRSETSQETSTKTSLDGTPDQG
SDQNGDSD
>gi|1101510217   KOV92953.1| KOV92953.1 hypothetical protein ADL04_28510 [Streptomyces sp. NRRL B-3648]
MQPFTLNYARPAVQLDVTAPYAYDSGLQLNVLPDGRIAATDHVTLRALGTTTSTAGSKTHFDD
>gi|1504498329 gene_220|GeneMark.hmm|71_aa|+|215855|216070 JOGG01000009.1 Streptomyces sp. NRRL B-5680 contig9.1, whole genome shotgun sequence
MTTASAERQPFAMRYAARQTSEPADTTSVTYDQGLQIAVTSDGNPWAHTALGETSSNTNSDSRNDEGTDFY
>gi|1504089913 gene_72|GeneMark.hmm|63_aa|+|109765|109956 JOFW01000006.1 Streptomyces sp. NRRL F-2305 contig6.1, whole genome shotgun sequence
MQPFALNYARPAVELAVATPYAYDSGLQLNVLGDGRIAACDHALLREAGTTTSTAGSKTHFDD
>gi|1504480139 gene_8|GeneMark.hmm|72_aa|+|7560|7778 JOFX01000054.1 Streptomyces sp. NRRL F-2664 contig54.1, whole genome shotgun sequence
MPAAPLVPFGARAERVPYTIEVDGSSFTYDRQRQVNITKDGVLLAHTSLAASCTNTNWDSKNDDTSDPYMMR
>gi|1504666877 gene_67|GeneMark.hmm|63_aa|+|73899|74090 JOIF01000026.1 Streptomyces sp. NRRL F-2799 contig26.1, whole genome shotgun sequence
MEPFTLNYARPASRLDVTAPYAYDSALQLNVLPDGRIAATDHAILLTLGTTTSTAGSKTHFDD
>gi|1505280784 gene_24|GeneMark.hmm|70_aa|-|28552|28764 JOIC01000054.1 Streptomyces sp. NRRL F-3307 contig54.1, whole genome shotgun sequence
MRPYPTAAVLSAARPVLDPHTQVPAWVGPDGAPLTAEAKHKRSETSQETSTKTSLDGTPDQGSDQNGDSD
>gi|1505273565 gene_56|GeneMark.hmm|63_aa|-|58244|58435 JOIC01000002.1 Streptomyces sp. NRRL F-3307 contig2.1, whole genome shotgun sequence
MQPFTLNYARPAVQLDVTAPYAYDSGLQLNVLPDGRIAATDHATLRALGTTTSTAGSKTHFDD
>gi|1087601339   KJK50080.1| KJK50080.1 hypothetical protein UK14_14100 [Streptomyces sp. NRRL F-4428]
MFRHADRLPSGDSLPMGYATPVPWGVQRMAPYPAMAPSYQHVEIDGRTQTARYYGLDGRPMMMPGHGTSTGTNPATNTGN
PSDGSSGGGSGGGDQDTGNDSDQ
>gi|1101525162   KOX32327.1| KOX32327.1 hypothetical protein ADL07_12610 [Streptomyces sp. NRRL F-4707]
MQPFALNYARPAVELEATTPYVYDSGLQLNVLLDGRVAACDHALLRELGTTTSTAGSKTHFDD
>gi|1101445128   KOU09603.1| KOU09603.1 hypothetical protein ADK87_05185 [Streptomyces sp. NRRL F-4711]
MQPFALNYARPAVELEATTPYVYDSGLQLNVLLDGRVAACDHALLRELGTTTSTAGSKTHFDD
>gi|1505609447 gene_213|GeneMark.hmm|63_aa|-|174577|174768 KL591939.1 Streptomyces sp. NRRL F-4835 genomic scaffold P374_Doro1_scaffold37, whole genome shotgun sequence
MKPFALNYARPAVELEAATPYVYDSGLQLNVLLDGRVAAGDHALLRELGTTTSTAGSKTHFDD
>gi|1504647921 gene_73|GeneMark.hmm|63_aa|-|85491|85682 JOHW01000028.1 Streptomyces sp. NRRL F-5008 contig28.1, whole genome shotgun sequence
MQPFALNYARPAAELEFATPYAYDPGMQLNVLLDGRVAARDHALLRELGTTTSTAGSKTHFDD
>gi|1505248327 gene_16|GeneMark.hmm|84_aa|+|27059|27313 JOHT01000012.1 Streptomyces sp. NRRL F-5053 contig12.1, whole genome shotgun sequence
MTATAQRLDTEPVRPFGLTKAVPVKVIEIPKDEPALTLCPERQISVTEDGTPFIHEPSMATSLTTQQQTQEDSQLDESTE
NDTD
>gi|1505244498 gene_75|GeneMark.hmm|113_aa|-|83574|83915 JOHT01000001.1 Streptomyces sp. NRRL F-5053 contig1.1, whole genome shotgun sequence
LFTRRSAELLFPARRKGGQTVKQDGDCNEAIAVGDHVVPWGLSRMRPYPDRAVVPAAEVVLDPGSQTGRWLGADGAELVT
ARHKRSETSRETQTRTSLDGNTDQGSDQEGDAD
>gi|1504638379 gene_27|GeneMark.hmm|98_aa|-|29026|29322 JOHV01000017.1 Streptomyces sp. NRRL F-5065 contig17.1, whole genome shotgun sequence
VTTALDREAFPLTPPGGRTPFSAEAPSGPQTRPWALRFARTPDSTGAARVPQHVYDHSRQVNISPDGGLLTCMANTHVPT
VPDGSTTNPPPLDEGPKD
>gi|1504636336 gene_32|GeneMark.hmm|82_aa|+|37253|37501 JOHV01000004.1 Streptomyces sp. NRRL F-5065 contig4.1, whole genome shotgun sequence
MDTSVVSPSLARPWGAGRLAPYPVTVRRPHATVVIDPATQLGVYRDPAGQVVEMGKHGTSSGTETSTLTNSDSRNDQDSN
QD
>gi|1504638687 gene_64|GeneMark.hmm|63_aa|-|60464|60655 JOHV01000019.1 Streptomyces sp. NRRL F-5065 contig19.1, whole genome shotgun sequence
MQPFALNYARPAVESDTTPPYLYDRGMQLNLLCDGRVAARDHALLRELGTTTSTAGSKTHFDD
>gi|1504640431 gene_17|GeneMark.hmm|82_aa|-|19315|19563 JOHV01000044.1 Streptomyces sp. NRRL F-5065 contig44.1, whole genome shotgun sequence
MEVRNMSTATVPAIPFGVRHLVSPPPNTSEAPVITFSESLQLNVSAQGNPWHAVSANKPETQTETSNGDGQAPGSDSGTD
LY
>gi|1504637612 gene_78|GeneMark.hmm|38_aa|-|88394|88510 JOHV01000011.1 Streptomyces sp. NRRL F-5065 contig11.1, whole genome shotgun sequence
MTPAELGKHGTSVNTYPPTQVGKDGKVDSDSGHDATQD
>gi|1115265753   KUJ42591.1| KUJ42591.1 hypothetical protein ADL25_14585 [Streptomyces sp. NRRL F-5122]
MRPFALNYARSAEELEVSAPYSYDSRLQLNVLPDGRIAAHEHAVLREWGATTSTAGSKTHFDD
>gi|1115265681   KUJ42530.1| KUJ42530.1 hypothetical protein ADL25_14205 [Streptomyces sp. NRRL F-5122]
MRPFTLNYARPRVLPAVVTPYRYDSSMQLNVLPDGRPAVSDRELLLAAGTTTSTAGSQTHFDD
>gi|1115263704   KUJ58392.1| KUJ58392.1 hypothetical protein ADL25_03565 [Streptomyces sp. NRRL F-5122]
MIPFGAREAAPPCLVTTSIKGVTYNEARQLNVQADGTPWHTSDLAASTTDTNQDGRGDDVTDPYFSPAS
>gi|1505180145 gene_273|GeneMark.hmm|97_aa|-|303071|303364 JOFZ01000001.1 Streptomyces sp. NRRL F-5126 contig1.1, whole genome shotgun sequence
MFNHAERIPTGTPIPQGHLTAQPWGLRRLTEYPPADAPQHTRVELDPETQTSRYFNASGAPVMAPGHGTSSGTNPPTGTS
PDGHGGGDTDTGNDTDQ
>gi|1505600174 gene_5|GeneMark.hmm|63_aa|-|2314|2505 KL592126.1 Streptomyces sp. NRRL F-5140 genomic scaffold P365_Doro1_scaffold945, whole genome shotgun sequence
MQPFALNYARPAAELEVTTPYVYDSGMQLNVLRDGRIAARDHALMRELGTTTSTAGSKTHFDD
>gi|1505595433 gene_6|GeneMark.hmm|63_aa|+|6641|6832 JOIA01000250.1 Streptomyces sp. NRRL F-5140 contig192.1, whole genome shotgun sequence
VQPFTLKYAFPKGLAHAVTPYHFDPARQLNMLPDGRPAVSDPDLLLAVGTTTSTAGSATHFDD
>gi|1503456993 gene_206|GeneMark.hmm|63_aa|-|214621|214812 JNXE01000017.1 Streptomyces sp. NRRL F-525 contig17.1, whole genome shotgun sequence
MQPFALNYARPAAQLELTAPYSYDSGLQLNVLADGRVAAHDLALLRELGTTTSTAGSKTHFDD
>gi|1505237611 gene_52|GeneMark.hmm|88_aa|-|45981|46247 JOHL01000002.1 Streptomyces sp. NRRL F-5527 contig2.1, whole genome shotgun sequence
MQQNLTSLDQVKPWGLGRMRPYPAAAVLSAARPVLDPHTQITAWIGPDGAPLTAEARHKRSETSQETSTKTSLDGTPDQG
SDQNGDSD
>gi|1505240886 gene_178|GeneMark.hmm|63_aa|-|179109|179300 JOHL01000020.1 Streptomyces sp. NRRL F-5527 contig20.1, whole genome shotgun sequence
MQPFALNYARPAVELAVATPYAYDSGLQLNVLGDGRIAASDHALLRELGTTTSTAGSKTHFDD
>gi|1504589570 gene_51|GeneMark.hmm|63_aa|-|48198|48389 JOHJ01000020.1 Streptomyces sp. NRRL F-5555 contig20.1, whole genome shotgun sequence
MQPFALNYARPAVELEATTPYVYDSGLQLNVLLDGRVAACDHALLRELGTTTSTAGSKTHFDD
>gi|1505806991 gene_51|GeneMark.hmm|63_aa|-|48275|48466 JOGJ01000022.1 Streptomyces sp. NRRL F-5635 contig19.1, whole genome shotgun sequence
MQPFALNYARPAVELEATTPYVYDSGLQLNVLLDGRVAACDHALLRELGTTTSTAGSKTHFDD
>gi|1505489342 gene_58|GeneMark.hmm|63_aa|+|47223|47414 KL589194.1 Streptomyces sp. NRRL F-5638 genomic scaffold P301_Doro1_scaffold45, whole genome shotgun sequence
MQPFALNYARPAVELEATTPYVYDSGLQLNVLLDGRVAACDHALLRELGTTTSTAGSKTHFDD
>gi|1504505975 gene_79|GeneMark.hmm|69_aa|+|85173|85382 JOGK01000011.1 Streptomyces sp. NRRL F-5639 contig11.1, whole genome shotgun sequence
MRPYPATYQPGYATAELDPATQVTVFRDEQGGVVEMGKHGTAKGTETSPQSTNLDSRNDTDHDQDDEQD
>gi|1504509528 gene_69|GeneMark.hmm|72_aa|+|70663|70881 JOGK01000054.1 Streptomyces sp. NRRL F-5639 contig54.1, whole genome shotgun sequence
MAPYPALAPSYARAEIDGVTQTARYFDAGGHVMEMPGHGTSTGTNPATNTGNPSGGGGSGGGDQDTGNDNDQ
>gi|1504505137 gene_150|GeneMark.hmm|100_aa|-|171222|171524 JOGK01000006.1 Streptomyces sp. NRRL F-5639 contig6.1, whole genome shotgun sequence
MFNHADRFPTGSPLPQGHLTPAPWKLRRLAPYPAVDAPQYARVELDAGTQTARYLDAAGAVVMAPGHGTSSGTNPPTGTT
GQGDRNSDAPDSDTGNDTDQ
>gi|1504505699 gene_122|GeneMark.hmm|70_aa|+|138442|138654 JOGK01000009.1 Streptomyces sp. NRRL F-5639 contig9.1, whole genome shotgun sequence
MAPLRNGVPSPWRYAGLDPVTQTGRWIGEDGTAAPAELGKHGTSVNTYPPTQLGKDGKVDPDTGHDAEQD
>gi|1504506844 gene_60|GeneMark.hmm|76_aa|+|65488|65718 JOGK01000016.1 Streptomyces sp. NRRL F-5639 contig16.1, whole genome shotgun sequence
MTTLPFGLTQALPVEAPAARTWLGALSYCPEQQLTVVTRTGTPFIDSPSMASEIQTVTQTRHDSQIFDDNGGTDKD
>gi|1505219160 gene_64|GeneMark.hmm|71_aa|+|63446|63661 JOGV01000021.1 Streptomyces sp. NRRL F-5650 contig21.1, whole genome shotgun sequence
MTTLSTETKPFAMQYAARQTSTAPDTSGVVYDPTLQVAFTADGNPWADVTAGDTSSNTNSDSKNDEGTDLY
>gi|1505221451 gene_44|GeneMark.hmm|63_aa|+|43349|43540 JOGV01000048.1 Streptomyces sp. NRRL F-5650 contig48.1, whole genome shotgun sequence
MQPFALDYARPAVELEATTPYVYDSGLQLNVLLDGRVAACDHALLRELGTTTSTAGSKTHFDD
>gi|1101454766   KOT91523.1| KOT91523.1 hypothetical protein ADK86_22680 [Streptomyces sp. NRRL F-5755]
MRRLVPLRNGSASPWRYEGIDPVTQTGRWSGQVGTITPAELGKHGTSVNTYPPTQVGKDGKVDADSGHDATQD
>gi|1101451161   KOU08899.1| KOU08899.1 hypothetical protein ADK86_02590 [Streptomyces sp. NRRL F-5755]
MPSGAPTPPPWGLRRMAPYPSFAPAYARTELDPETQTARYFDAEGRPVLMPGHGTSTGTNPPTNTGNPSDGAGGGGDGGG
DQDTGNDSDQ
>gi|1504609267 gene_205|GeneMark.hmm|69_aa|-|239902|240111 JOHQ01000004.1 Streptomyces sp. NRRL F-5917 contig4.1, whole genome shotgun sequence
MRPYPATYQPGYATAELDPATQVTVFRDEQGGVVEMGKHGTAKGTETSPQSTNLDSRNDTDHDQDDEQD
>gi|1504613698 gene_33|GeneMark.hmm|72_aa|-|33366|33584 JOHQ01000041.1 Streptomyces sp. NRRL F-5917 contig41.1, whole genome shotgun sequence
MAPYPALAPSYARAEIDGVTQTARYFDAGGHVMEMPGHGTSTGTNPATNTGNPSGGGGSGGGDQDTGNDNDQ
>gi|1504610048 gene_71|GeneMark.hmm|100_aa|+|75374|75676 JOHQ01000009.1 Streptomyces sp. NRRL F-5917 contig9.1, whole genome shotgun sequence
MFNHADRFPTGSPLPQGHLTPAPWGLRRLAPYPAVDAPQYARVELDAGTQTARYLDAAGAVVMAPGHGTSSGTNPPTGTT
GQGDRNSDAPDSDTGNDTDQ
>gi|1504614536 gene_6|GeneMark.hmm|70_aa|+|1774|1986 JOHQ01000066.1 Streptomyces sp. NRRL F-5917 contig66.1, whole genome shotgun sequence
MAPLRNGVPSPWRYAGLDPVTQTGRWIGEDGTAAPAELGKHGTSVNTYPPTQLGKDGKVDPDTGHDAEQD
>gi|1504611176 gene_24|GeneMark.hmm|76_aa|-|22885|23115 JOHQ01000017.1 Streptomyces sp. NRRL F-5917 contig17.1, whole genome shotgun sequence
MTTLPFGLTQALPVEAPAARTWPGALSYCPEQQLTVVTRTGTPFIDSPSMASEIQTVTQTRHDSQIFDDNGGTDKD
>gi|1504596420 gene_53|GeneMark.hmm|90_aa|-|63009|63281 JOHN01000030.1 Streptomyces sp. NRRL F-6131 contig30.1, whole genome shotgun sequence
MTQTPVPWGIGRMGPYAATATLPAFTAVIDPETQIAVIMDDNGRTVELGSHGTSTSGVTPTQTSPGDGATPGGASDSDVT
ESYDQDQSSG
>gi|1101703800   KOX16582.1| KOX16582.1 hypothetical protein ADL06_33355 [Streptomyces sp. NRRL F-6491]
MPVAVKPWGLQRLAPYPNTVHYPFARTEIDAETQTTSYFDTAGQRVDMGGGHGTNQSTSSPTSTGADGGGSQPPAPADSD
ALEDHVPD
>gi|1101709905   KOX36091.1| KOX36091.1 hypothetical protein ADL08_33385 [Streptomyces sp. NRRL F-6492]
MPVAVKPWGLQRLAPYPNTVHYPFARTEIDAETQTTSYFDTAGQRVDMGGGHGTNQSTSSPTSTGADGGGSQPPAPADSD
ALEDHVPD
>gi|1102298043   KPC87493.1| KPC87493.1 hypothetical protein ADL27_42960 [Streptomyces sp. NRRL F-6602]
MRPYPDREVGPAVEVVLGPGSQTGRWLGADGTEQMVARHKRSETSRETQTRTSLDGNTDQGSDQEGDTD
>gi|1102294228   KPC92989.1| KPC92989.1 hypothetical protein ADL27_22495 [Streptomyces sp. NRRL F-6602]
MFNHSDRLPTSSPLPQGWPTTVPWGVQRMAPYPALAPSYARAEIDGVTQTARYFDAGGHVMEMPGHGTSTGTNPATNTGN
PSGGGGSGGGDQDTGNDNDQ
>gi|1102300908   KPC67864.1| KPC67864.1 hypothetical protein ADL27_58370 [Streptomyces sp. NRRL F-6602]
MFNHADRFPTGSPLPQGHLTPAPWGLRRLAPYPAVDAPQYARVELDAGTQTARYLDAAGAVVMAPGHGTSSGTNPPTGTT
GQGDRNSDAPDSDTGNDTDQ
>gi|1102295129   KPC91898.1| KPC91898.1 hypothetical protein ADL27_27245 [Streptomyces sp. NRRL F-6602]
MAPLRNGVPSPWRYAGLDPVTQTGRWIGEDGTAAPAELGKHGTSVNTYPPTQLGKDGKVDPDTGHDAEQD
>gi|1505255991 gene_12|GeneMark.hmm|90_aa|-|9645|9917 JOHX01000027.1 Streptomyces sp. NRRL F-6628 contig27.1, whole genome shotgun sequence
MSSTITPWGTGRMRPYVATAPVPQATPTIDPDTQVALIVGEDGRTVELGGHGTSTSGLTPTTTMPGDGAGPGGSTDADST
ESYDQDQSDG
>gi|1505257323 gene_2|GeneMark.hmm|85_aa|+|930|1187 JOHX01000056.1 Streptomyces sp. NRRL F-6628 contig56.1, whole genome shotgun sequence
MPITNPRTARPWGAARLAPYPTTTHVPYCRTEIDPLTQLGVALDRHGQVVEMGKHGTSTGTETNTTTSSDGQNNDQGHDQ
DSDKD
>gi|1505255232 gene_75|GeneMark.hmm|64_aa|-|89142|89336 JOHX01000019.1 Streptomyces sp. NRRL F-6628 contig19.1, whole genome shotgun sequence
MTMTPFALQYARPQTGEPAAPYAFDQAEQVNVLAGGGYAAEDTALLARLGSTASTAGSKTHWDD
>gi|1503466657 gene_7|GeneMark.hmm|63_aa|-|6081|6272 JNXF01000038.1 Streptomyces sp. NRRL F-6674 contig38.1, whole genome shotgun sequence
MQLFALNYAVPVKEFEVSAPYTYDSALQLNVLANGRIAAHDAALMRELGATTSTAGSKTHFDD
>gi|1505788475 gene_7|GeneMark.hmm|63_aa|-|6062|6253 JOHS01000001.1 Streptomyces sp. NRRL F-6676 contig1.1, whole genome shotgun sequence
MQLFALNYAVPVKEFEVSAPYTYDSALQLNVLANGRIAAHDAALMRELGATTSTAGSKTHFDD
>gi|1504619407 gene_7|GeneMark.hmm|63_aa|-|6083|6274 JOHP01000041.1 Streptomyces sp. NRRL F-6677 contig41.1, whole genome shotgun sequence
MQLFALNYAVPVKEFEVSAPYTYDSALQLNVLANGRIAAHDAALMRELGATTSTAGSKTHFDD
>gi|1101531031   KOX49055.1| KOX49055.1 hypothetical protein ADL09_09880 [Streptomyces sp. NRRL F-7442]
MQPFALNYARPAVELEATTPYVYDSGLQLNVLLDGRVAACDHALLRELGTTTSTAGSKTHFDD
>gi|1504740704 gene_49|GeneMark.hmm|63_aa|-|50115|50306 JOIU01000006.1 Streptomyces sp. NRRL S-1022 contig6.1, whole genome shotgun sequence
MQPFTLNYARPAVQLDVTAPYAYDSGLQLNVLPDGRIAATDHVTLRALGTTTSTAGSKTHFDD
>gi|1503379070 gene_20|GeneMark.hmm|76_aa|-|17986|18216 KL591038.1 Streptomyces sp. NRRL S-118 genomic scaffold P205_Doro1_scaffold47, whole genome shotgun sequence
VEPPSAPHTRPWALRFARVPDSTGAARISAHAYDHGRQVNISDDGGLLTCMANTHTPTVPDGSTTNPPPLDEGPKD
>gi|1503374939 gene_201|GeneMark.hmm|64_aa|-|214531|214725 KL591008.1 Streptomyces sp. NRRL S-118 genomic scaffold P205_Doro1_scaffold7, whole genome shotgun sequence
MRPFAYTYARPQETADDVTEPYTYDPARQLNVLPDGRPAIADLALLAAAGTTTSKAGSQTHFDD
>gi|1504632613 gene_178|GeneMark.hmm|63_aa|-|179041|179232 JOHU01000016.1 Streptomyces sp. NRRL S-1314 contig16.1, whole genome shotgun sequence
MQPFALNYARPAVELAVATPYAYDSGLQLNVLGDGRIAASDHALLRELGTTTSTAGSKTHFDD
>gi|1504496194 gene_5|GeneMark.hmm|94_aa|+|3311|3595 JOGE01000180.1 Streptomyces sp. NRRL S-1448 contig180.1, whole genome shotgun sequence
MAATAEIESATSATYPTSARPWGAGRLAPYPTTLRRSHATVTVDPATQLGVFRDHVGQVVEMGKHGTSSGTETSTTTNSD
SQNDQGHDQDSQQD
>gi|1504488560 gene_41|GeneMark.hmm|63_aa|+|48525|48716 JOGE01000001.1 Streptomyces sp. NRRL S-1448 contig1.1, whole genome shotgun sequence
MRPFALSYARPAVTPSTAAPYTYDAARQLNVLPDGRPATSSRAVLLATGTTASTAGSKTHFDD
>gi|1504894920 gene_4|GeneMark.hmm|63_aa|-|2441|2632 JOAW01000635.1 Streptomyces sp. NRRL S-146 contig635.1, whole genome shotgun sequence
MQPFALNYARPAVELEAAIPYVYDAGQQLNVLRDGRVAASDFALLREFGTTTSTAGSKTHFDD
>gi|1504893708 gene_4|GeneMark.hmm|63_aa|-|2205|2396 JOAW01000397.1 Streptomyces sp. NRRL S-146 contig397.1, whole genome shotgun sequence
VRPFTLNYARPTSLPTAVPPYRFDDALQLNVLPDGRPAVSDPDLLLAVGTTASTAGSKTHFDD
>gi|1504564099 gene_189|GeneMark.hmm|63_aa|+|206511|206702 JOHB01000002.1 Streptomyces sp. NRRL S-1813 contig2.1, whole genome shotgun sequence
MRPFALSYARPAVKSPTTTPYSYDATRQLNVLPDGRPATCSRAVLLATGTTASTAGSKTHFDD
>gi|1505204085 gene_51|GeneMark.hmm|63_aa|-|48285|48476 JOGT01000018.1 Streptomyces sp. NRRL S-1831 contig18.1, whole genome shotgun sequence
MQPFALNYARPAVELEATTPYVYDSGLQLNVLLDGRVAACDHALLRELGTTTSTAGSKTHFDD
>gi|1505532777 gene_17|GeneMark.hmm|63_aa|-|11849|12040 KL590415.1 Streptomyces sp. NRRL S-1833 genomic scaffold P322_Doro1_scaffold301, whole genome shotgun sequence
MQPFALNYARPAVELEATTPYVYDSGLQLNVLLDGRVAACDHALLRELGTTTSTAGSKTHFDD
>gi|1505193436 gene_123|GeneMark.hmm|113_aa|-|135139|135480 JOGD01000001.1 Streptomyces sp. NRRL S-1868 contig1.1, whole genome shotgun sequence
LFTRRSAELLFPARRKGGQTVKQDGDCNEAIAVGDHVVPWGLSRMRPYPDRAVVPAAEVVLDPGSQTGRWLGADGAELVT
ARHKRSETSRETQTRTSLDGNPDQGSDQEGDTD
>gi|1505811440 gene_188|GeneMark.hmm|63_aa|+|254243|254434 JOIV01000009.1 Streptomyces sp. NRRL S-1896 contig9.1, whole genome shotgun sequence
MQPFTLNYARPAVQLDVTAPYAYDSGLQLNVLPDGRIAATDHATLRALGTTTSTAGSKTHFDD
>gi|1503938484 gene_87|GeneMark.hmm|87_aa|+|77352|77615 JOCY01000001.1 Streptomyces sp. NRRL S-241 contig1.1, whole genome shotgun sequence
MTTAVAPWGTTRLALYPSITAVPYVRTEIDPDTQTTRYFDANGNRVEMGGHGTGTSTANQTSTSSDGGGPNPPPPADSDL
TDDSDSD
>gi|1503945640 gene_5|GeneMark.hmm|185_aa|-|3457|4014 JOCY01000065.1 Streptomyces sp. NRRL S-241 contig65.1, whole genome shotgun sequence
MDLIQECGRNAVESVDIPRFHGSCRKQTRRNVRGADMETHNGADGHALLSEQWITTDPDSLSVLETRAQRAVSRLAHAKE
QQVFNHADRVPTLDALPMGHATPVPWGVQRMAPYPSPAPAYARAEIDADSQTTRYFGADGRPMMMPQHGTSTGTNPGTNT
GNPSDGSSGGGSGGGDQDTGNDSDQ
>gi|1503941551 gene_109|GeneMark.hmm|65_aa|-|98848|99045 JOCY01000013.1 Streptomyces sp. NRRL S-241 contig13.1, whole genome shotgun sequence
MTATAFALTYAQPREAEPAMPYTYDKNKQMNVCPDGTLAAENYPLLMGTAATSSTAGSRTHSDDD
>gi|1504258703 gene_3|GeneMark.hmm|63_aa|-|2027|2218 JOCB01000077.1 Streptomyces sp. NRRL S-31 contig77.1, whole genome shotgun sequence
MQPFTLDYARPAVQLDVTPPYAYDSGLQLNVLPDGRIAATDHATLRALGTTASTAGSKTHFDD
>gi|1504761798 gene_56|GeneMark.hmm|94_aa|+|59409|59693 JOIX01000074.1 Streptomyces sp. NRRL S-337 contig74.1, whole genome shotgun sequence
MAATAEIESATSTTHLTGTRPWGAGRLAPYPTTLHRPHATVTVDPATQLGVFRDHAGQVVEMGKHGTSSGTETSTTTNSD
SQNDQGHDQDSQQD
>gi|1504755261 gene_93|GeneMark.hmm|63_aa|+|110480|110671 JOIX01000001.1 Streptomyces sp. NRRL S-337 contig1.1, whole genome shotgun sequence
MRPFALSYARPAVTPSSAAPYTYDAARQLNVLPDGRPATSSRAVLLATGTTASTAGSKTHFDD
>gi|1504764285 gene_36|GeneMark.hmm|63_aa|-|37158|37349 JOIY01000005.1 Streptomyces sp. NRRL S-340 contig5.1, whole genome shotgun sequence
MQPFALNYARPAVECEAGTPYVYDSGLQLNVLPDGRIAACDRALLRELGTTTSTAGSKTHFDD
>gi|1505308432 gene_79|GeneMark.hmm|63_aa|+|152880|153071 JOIZ01000013.1 Streptomyces sp. NRRL S-37 contig13.1, whole genome shotgun sequence
MQPFALNYARPAVELAVATPYAYDSGLQLNVFGDGRIAACDHALLRELGTTTSTAGSKTHFDD
>gi|1505413743 gene_30|GeneMark.hmm|78_aa|-|26203|26439 KL585995.1 Streptomyces sp. NRRL S-426 genomic scaffold P277_Doro1_scaffold4, whole genome shotgun sequence
MRPYPATAALPAFTPVIDPDTQIAVIVDENGRTVELGSHGTSTSGVTPTQTSPGDGSTPGGATDSDVTESYDQDQSSG
>gi|1503922045 gene_16|GeneMark.hmm|81_aa|-|17649|17894 JOCT01000030.1 Streptomyces sp. NRRL S-455 contig30.1, whole genome shotgun sequence
MTTRNADAPWGITRMAPYAETRTVPRLTAVIDPETQIAVVIDEHGRALELYHQTGSGTSSSTSTSCADSYDSDSSSDSDH
D
>gi|1503920611 gene_65|GeneMark.hmm|63_aa|-|66394|66585 JOCT01000020.1 Streptomyces sp. NRRL S-455 contig20.1, whole genome shotgun sequence
MQPFALNYARPAVELEAVIPYVYDAGLQLNVLLDGRVAACDFALLREVGTTTSTAGSKTHFDD
>gi|1503920849 gene_176|GeneMark.hmm|81_aa|-|186924|187169 JOCT01000021.1 Streptomyces sp. NRRL S-455 contig21.1, whole genome shotgun sequence
VKKLSAAGTGDVEETRLRVRPFTLNYALPRPLPTVVTPYRFDDSLQLNVLPDGRPAVSDPELLLAVGTTASTAGSKTHFD
D
>gi|1505412481 gene_74|GeneMark.hmm|75_aa|+|93331|93558 KL585977.1 Streptomyces sp. NRRL S-474 genomic scaffold P279_Doro1_scaffold32, whole genome shotgun sequence
MAPYPAMASGYARVELDRTTQTARYFDADGHVLEMGKHGTSSGTNPATNTGNPSDGSGGGGSGGGDQDTGNDTDQ
>gi|1505409511 gene_349|GeneMark.hmm|81_aa|+|400237|400482 KL585957.1 Streptomyces sp. NRRL S-474 genomic scaffold P279_Doro1_scaffold12, whole genome shotgun sequence
MTTRNADAPWGITRMAPYAETRTVPRLTAVIDPETQIAVVIDEHGRALELYHQTGSGTSSSTSTSCADSYDSDSSSDSDH
D
>gi|1505409098 gene_79|GeneMark.hmm|63_aa|-|79310|79501 KL585956.1 Streptomyces sp. NRRL S-474 genomic scaffold P279_Doro1_scaffold11, whole genome shotgun sequence
MQPFALNYARPAVELEAVIPYVYDAGLQLNVLLDGRVAACDFALLREVGTTTSTAGSKTHFDD
>gi|1505411341 gene_32|GeneMark.hmm|81_aa|+|26337|26582 KL585969.1 Streptomyces sp. NRRL S-474 genomic scaffold P279_Doro1_scaffold24, whole genome shotgun sequence
VKKLSAAGTGDVEETRLRVRPFTLNYALPRPLPTVVTPYRFDDSLQLNVLPDGRPAVSDPELLLAVGTTASTAGSKTHFD
D
>gi|1504771960 gene_156|GeneMark.hmm|260_aa|-|185301|186083 JOJB01000003.1 Streptomyces sp. NRRL S-475 contig3.1, whole genome shotgun sequence
LVYTHEGLDGGVSEWQARTHPVPERVWTEWATQGVALLPLGERFAAVRMASEIVHAAVRTEDQDDVAAELGDLLGGGIIF
DRRVAGGTYYALVDGRAGLTLAHDDVVTCLGRGTYLGVPRIDRRQPPGTYWVVPPRHEGDLCPPLSVLGLLEAGRARQAA
EREVRSHDGGELMTAVVVQGPWAMRLVTDRLPVRPPSCASVVLDGPSQTARYVDTDGRVIEMGKHGTSRTTGTASVSGGG
DGQNPQPQTQDDHTTDYESD
>gi|1504775489 gene_82|GeneMark.hmm|63_aa|+|85867|86058 JOJB01000016.1 Streptomyces sp. NRRL S-475 contig16.1, whole genome shotgun sequence
MQPFALNYARPAVELEAAIPYVYDAGQQLNVLRDGRVAACDFALLREFGTTTSTAGSKTHFDD
>gi|1505388981 gene_94|GeneMark.hmm|75_aa|-|100617|100844 KL585176.1 Streptomyces sp. NRRL S-481 genomic scaffold P269_Doro1_scaffold17, whole genome shotgun sequence
MAPYPAMASGYARVELDRTTQTARYFDADGHVLEMGKHGTSSGTNPATNTGNPSDGSGGGGSGGGDQDTGNDTDQ
>gi|1505387748 gene_258|GeneMark.hmm|81_aa|+|260784|261029 KL585168.1 Streptomyces sp. NRRL S-481 genomic scaffold P269_Doro1_scaffold9, whole genome shotgun sequence
MTTRNADAPWGITRMAPYAETRTVPRLTAVIDPETQIAVVIDEHGRALELYHQTGSGTSSSTSTSCADSYDSDSSSDSDH
D
>gi|1505391654 gene_104|GeneMark.hmm|63_aa|-|96091|96282 KL585194.1 Streptomyces sp. NRRL S-481 genomic scaffold P269_Doro1_scaffold35, whole genome shotgun sequence
MQPFALNYARPAVELEAVIPYVYDAGLQLNVLLDGRVAACDFALLREVGTTTSTAGSKTHFDD
>gi|1505390340 gene_61|GeneMark.hmm|81_aa|+|56290|56535 KL585183.1 Streptomyces sp. NRRL S-481 genomic scaffold P269_Doro1_scaffold24, whole genome shotgun sequence
VKKLSAAGTGDVEETRLRVRPFTLNYALPRPLPTVVTPYRFDDSLQLNVLPDGRPAVSDPELLLAVGTTASTAGSKTHFD
D
>gi|1503300520 gene_53|GeneMark.hmm|98_aa|+|40345|40641 KL575278.1 Streptomyces sp. NRRL S-50 genomic scaffold P183_Doro1_scaffold38, whole genome shotgun sequence
MSRLASATETFPLAPEGGRLPHSSEPPSGPVTRPWALRFARTPDATNAVRLPAALYDEERQLSIGVDTDLLPYMQTHTPT
VPDGSTTNPPPLDEGAKD
>gi|1504994169 gene_479|GeneMark.hmm|63_aa|-|511917|512108 JODC01000008.1 Streptomyces sp. NRRL S-646 contig8.1, whole genome shotgun sequence
MQPFALNYARPAVELEATTPYVYDSGLQLNVLMDGRAAAGDLALLRELGTTTSTAGSKTHFDD
>gi|1505449572 gene_27|GeneMark.hmm|63_aa|+|23284|23475 KL587329.1 Streptomyces sp. NRRL S-732 genomic scaffold P284_Doro1_scaffold327, whole genome shotgun sequence
MQPFTLNYARPAVQLDVTAPYAYDSGLQLNVLPDGRIAATDHATLRALGTTTSTAGSKTHFDD
>gi|1504326230 gene_40|GeneMark.hmm|63_aa|-|42488|42679 JODG01000030.1 Streptomyces sp. NRRL S-813 contig30.1, whole genome shotgun sequence
MQPFALNYARPAVEREAATPYVYDSGLQLNVLLDGRIAACDHALLRELGTTTSTAGSKTHFDD
>gi|1503950373 gene_3|GeneMark.hmm|88_aa|-|2461|2727 JODF01000028.1 Streptomyces sp. NRRL S-920 contig28.1, whole genome shotgun sequence
MATLAPQVPWAMRLVTDRLPVGPPSYAAVALDPATQTARYTDAVGHVVEMGKHGTSKTTGTASMSGGGDGQNPQPQTQDD
NTTDYESD
>gi|1505468701 gene_30|GeneMark.hmm|78_aa|-|27183|27419 KL588717.1 Streptomyces sp. NRRL S-984 genomic scaffold P294_Doro1_scaffold41, whole genome shotgun sequence
MRPYPATAALPAFTPVIDPDTQIAVIVDENGRTVELGSHGTSTSGVTPTQTSPGDGSTPGGATDSDVTESYDQDQSSG
>gi|1115481635   KUL71014.1| KUL71014.1 hypothetical protein ADL33_26420 [Streptomyces sp. NRRL WC-3604]
MQPFALNYARPAAELEIAAVYVYDSGLQLNVLRDGRIAASDHALLRELGTTTSTAGSKTHFDD
>gi|1115478817   KUL76632.1| KUL76632.1 hypothetical protein ADL33_11855 [Streptomyces sp. NRRL WC-3604]
MRPFTLNYAFPRGAAQAVTPYHFDPARQLNMLPDGRPAVSDPDLLLAAGTTTSTAGSATHFDD
>gi|1115485324   KUL77069.1| KUL77069.1 hypothetical protein ADL34_11420 [Streptomyces sp. NRRL WC-3605]
MQPFALNYARPAAELEIAAVYVYDSGLQLNVLRDGRIAASDHALLRELGTTTSTAGSKTHFDD
>gi|1115483755   KUL79924.1| KUL79924.1 hypothetical protein ADL34_03225 [Streptomyces sp. NRRL WC-3605]
MRPFTLNYAFPRGAAQAVTPYHFDPARQLNMLPDGRPAVSDPDLLLAAGTTTSTAGSATHFDD
>gi|1101662625   KOV75731.1| KOV75731.1 hypothetical protein ADL01_17220 [Streptomyces sp. NRRL WC-3618]
MQLFVLNYARPAEQLEASTPYSYDSGLQLNVLPGGHIAAHDHAVMREFGATTSTAGSKTHFDD
>gi|1504264967 gene_158|GeneMark.hmm|88_aa|-|167587|167853 JOCA01000012.1 Streptomyces sp. NRRL WC-3626 contig12.1, whole genome shotgun sequence
MTTLAPEAPWALRLVTDRLPVGPPPYATVTLDPVTQTARYADAAGRPVEMGKHGTSRTTSTASVSGGGDGNGPQSQTQDD
STTDYESD
>gi|1504263734 gene_168|GeneMark.hmm|63_aa|+|208578|208769 JOCA01000007.1 Streptomyces sp. NRRL WC-3626 contig7.1, whole genome shotgun sequence
MQPFALNYARPAVELAVATPYAYDSGLQLNVLGDGRIAACDHALLREVGTTTSTAGSKTHFDD
>gi|1503362803 gene_64|GeneMark.hmm|84_aa|+|61480|61734 KL579000.1 Streptomyces sp. NRRL WC-3641 genomic scaffold P206_Doro1_scaffold2, whole genome shotgun sequence
MSTAVKAAVRPWGTGRLGPYPTVTHRPHASVTLDPDTQLGVYLDHAGQVVEMGKHGTSKGTETKTATNSDSAPDQGHDQD
SEQD
>gi|1503370819 gene_21|GeneMark.hmm|63_aa|+|17265|17456 KL579045.1 Streptomyces sp. NRRL WC-3641 genomic scaffold P206_Doro1_scaffold47, whole genome shotgun sequence
MQPFALNYARPAVELEAATPYVYDAGLQLNVLRDGRVAACDFAVLREFGTTTSTAGSKTHFDD
>gi|1505321172 gene_188|GeneMark.hmm|63_aa|+|254241|254432 JOJG01000007.1 Streptomyces sp. NRRL WC-3683 contig7.1, whole genome shotgun sequence
MQPFTLNYARPAVQLDVTAPYAYDSGLQLNVLPDGRIAATDHATLRALGTTTSTAGSKTHFDD
>gi|1101358671   KOT30030.1| KOT30030.1 hypothetical protein ADK84_32970 [Streptomyces sp. NRRL WC-3701]
MPSGAPTPPPWGLRRMAPYPSFAPAYARTELDPETQTARYFDAEGRPVLMPGHGTSSGTNPPTNTGNPSDGAGGGGDGGG
DQDTGNDSDQ
>gi|1503898203 gene_31|GeneMark.hmm|75_aa|+|31183|31410 JOCC01000068.1 Streptomyces sp. NRRL WC-3702 contig68.1, whole genome shotgun sequence
MAPYPSFAPAYARTELDPETQTARYFDAEGRPVLMPGHGTSSGTNPPTNTGNPSDGAGGGGDGGGDQDTGNDSDQ
>gi|1504274966 gene_31|GeneMark.hmm|75_aa|+|31309|31536 JOCH01000059.1 Streptomyces sp. NRRL WC-3703 contig59.1, whole genome shotgun sequence
MAPYPSFAPAYARTELDPETQTARYFDAEGRPVLMPGHGTSSGTNPPTNTGNPSDGAGGGGDGGGDQDTGNDSDQ
>gi|1505624846 gene_65|GeneMark.hmm|91_aa|-|52400|52675 KL592587.1 Streptomyces sp. NRRL WC-3704 genomic scaffold P245_Doro1_scaffold22, whole genome shotgun sequence
MSVLTDRVPTLSHAIRTEPAGPLATRPFGLDALTTLVTPGRRPAAAVDPVSQLSLADGQVALDVEGMAGTSCNTPSDGKD
AIAVDHDENDD
>gi|1101680414   KOV75893.1| KOV75893.1 hypothetical protein ADL02_33185 [Streptomyces sp. NRRL WC-3723]
MQPFTLNYARPAVQLDVTAPYAYDSGLQLNVLPDGRIAATDHATLRALGTTTSTAGSKTHFDD
>gi|1504808643 gene_37|GeneMark.hmm|70_aa|+|35727|35939 JOJH01000038.1 Streptomyces sp. NRRL WC-3725 contig38.1, whole genome shotgun sequence
MRPYPTAAVLSAARPVLDPHTQVPAWVGPDGAPLTAEAKHKRSETSQETSTKTSLDGTPDQGSDQNGDSD
>gi|1504803482 gene_57|GeneMark.hmm|63_aa|-|58712|58903 JOJH01000007.1 Streptomyces sp. NRRL WC-3725 contig7.1, whole genome shotgun sequence
MQPFTLNYARPAVQLDVTAPYAYDSGLQLNVLPDGRIAATDHATLRALGTTTSTAGSKTHFDD
>gi|1504935428 gene_106|GeneMark.hmm|71_aa|+|136489|136704 JOCF01000007.1 Streptomyces sp. NRRL WC-3742 contig7.1, whole genome shotgun sequence
MAPLRNGGEPSPVRFAGLDPETQTGLWTGEDGTLTVAEMGKHGTSVNTYPPTAIGKDGKNDPDTGHDATQD
>gi|1504935147 gene_135|GeneMark.hmm|76_aa|+|157606|157836 JOCF01000005.1 Streptomyces sp. NRRL WC-3742 contig5.1, whole genome shotgun sequence
MGPYAATTTLPAFTPVIDPETQIAVIVDENGRTVELGSHGTSTSGVTPTQTGPDGQPGAPTDADSYESYDQDQSSG
>gi|1503644821 gene_144|GeneMark.hmm|70_aa|+|149390|149602 JNXK01000016.1 Streptomyces sp. NRRL WC-3744 contig16.1, whole genome shotgun sequence
MRPYPTAAVLSAARPVLDPHTQVPAWVGPDGAPLTAEAKHKRSETSQETSTKTSLDGTPDQGSDQNGDSD
>gi|1503643035 gene_132|GeneMark.hmm|63_aa|+|168178|168369 JNXK01000007.1 Streptomyces sp. NRRL WC-3744 contig7.1, whole genome shotgun sequence
MQPFTLNYARPAVQLDVTAPYAYDSGLQLNVLPDGRIAATDHATLRALGTTTSTAGSKTHFDD
>gi|1503926496 gene_144|GeneMark.hmm|70_aa|+|149447|149659 JOCJ01000015.1 Streptomyces sp. NRRL WC-3744 contig15.1, whole genome shotgun sequence
MRPYPTAAVLSAARPVLDPHTQVPAWVGPDGAPLTAEAKHKRSETSQETSTKTSLDGTPDQGSDQNGDSD
>gi|1503928526 gene_46|GeneMark.hmm|63_aa|+|50718|50909 JOCJ01000028.1 Streptomyces sp. NRRL WC-3744 contig28.1, whole genome shotgun sequence
MQPFTLNYARPAVQLDVTAPYAYDSGLQLNVLPDGRIAATDHATLRALGTTTSTAGSKTHFDD
>gi|1102321991   KPC85326.1| KPC85326.1 hypothetical protein ADL35_13875 [Streptomyces sp. NRRL WC-3753]
MAISEPAREERVADSRTYIPPASTRPWAAGRLAPYPTVVHRPHATVTIDPATQLGVYRDRAGRVIEMGKHGTSSGTETAT
TTNSDSQNDQGHDQDSNQD
>gi|1102323704   KPC76380.1| KPC76380.1 hypothetical protein ADL35_22835 [Streptomyces sp. NRRL WC-3753]
MQPFALNYARPAVELEATTPYVYDSGLQLNVLLDGRVAACDHALLRELGTTTSTAGSKTHFDD
>gi|1504818274 gene_41|GeneMark.hmm|90_aa|+|36484|36756 JOJI01000068.1 Streptomyces sp. NRRL WC-3773 contig68.1, whole genome shotgun sequence
MKTELIATEAAVQAPWGMRRLAPLRNGVPSPWRYEGIDPVTQTGRWSGADGTITPAELGKHGTSVNTYPPTQVGKDGKMD
ADTGHDATQD
>gi|1504818959 gene_23|GeneMark.hmm|72_aa|+|17475|17693 JOJI01000094.1 Streptomyces sp. NRRL WC-3773 contig94.1, whole genome shotgun sequence
MPAQQCTISRPFALSLFTDPVTPQPHPGPGAYDPTRQMTVTADGTPRITTSYARSDTSGGWTTATELERIDY
>gi|1504815663 gene_92|GeneMark.hmm|73_aa|+|100689|100910 JOJI01000028.1 Streptomyces sp. NRRL WC-3773 contig28.1, whole genome shotgun sequence
VPTQQPATARPFALRLLTDPITPQPLPSPGTYDPTRQMNMTADGTPLITTSYARSDTCDGWTSPTEWERIDFC
>gi|1504818700 gene_17|GeneMark.hmm|71_aa|+|11292|11507 JOJI01000082.1 Streptomyces sp. NRRL WC-3773 contig82.1, whole genome shotgun sequence
MKPYPTCATAFTPSRLELDEKTQTVRWLEVDGNELPALDRHKRSETSKETNTTTSLDSNPDQGHDQEGDED
>gi|1505377555 gene_27|GeneMark.hmm|63_aa|+|29735|29926 JOBZ01000031.1 Streptomyces sp. NRRL WC-3774 contig16.1, whole genome shotgun sequence
MQPFALNYARPAATLEATTPYVYDSGLQLNVLMDGRVAARDHALMRELGTTTSTAGSKTHFDD
>gi|1504950604 gene_71|GeneMark.hmm|63_aa|+|71750|71941 JOCG01000004.1 Streptomyces sp. NRRL WC-3795 contig4.1, whole genome shotgun sequence
MKPFALNYARPAVELEATTPYVYDSGLQLNVLLDGRVAAGDHALLRELGTTTSTAGSKTHFDD
>gi|1075260149   KDN74688.1| KDN74688.1 hypothetical protein DF19_28185 [Streptomyces olindensis]
MQTTTIAQRRLPWGISRMRPYPSTYQPGYATAELDPTSQTTVFRDAQGAIVEMGKHGTSKGTETHPQSTNQDSRNDTDHD
QDSEQD
>gi|1075258774   KDN75653.1| KDN75653.1 hypothetical protein DF19_19040 [Streptomyces olindensis]
MQPFALNYARPAVELEAATPYVYDAGLQLNVLRDGRVAACDFAVLREFGTTTSTAGSKTHFDD
>gi|1505169197 gene_24|GeneMark.hmm|75_aa|+|25973|26200 JOFH01000015.1 Streptomyces olivaceus strain NRRL B-3009 contig15.1, whole genome shotgun sequence
MAPYPALAPSYARVELDPATQTGRYFDASGAVLEMPGHGTSTGTRPATNTGNSSNGAGPGGNGGGDQDSGNDTDQ
>gi|1505166738 gene_152|GeneMark.hmm|63_aa|+|162333|162524 JOFH01000003.1 Streptomyces olivaceus strain NRRL B-3009 contig3.1, whole genome shotgun sequence
MQPFALNYARPAVELEATTPYVYDSGQQLNVLWDGRAAACDHALLRELGTTTSTAGSKTHFDD
>gi|1806871911 gene_28|GeneMark.hmm|63_aa|+|32617|32808 LIQX01000210.1 Streptomyces ossamyceticus strain NRRL B-3822 B-3822_contig_210, whole genome shotgun sequence
MRLFVLNYARTTEQLEFSAPYTYDSGLQLNVLPDGRIAAHDLALMRELGATTSTAGSKTHFDD
>gi|1806668728 gene_1188|GeneMark.hmm|70_aa|+|1379214|1379426 LIQD01000002.1 Streptomyces pactum strain ACT12 scaffold2, whole genome shotgun sequence
MAPLRNGVPSPWRYAGIDPATQTGRWVGADGAMTPAELGKHGTSLNTYPPTQVGKDGKVDADSGHDATQD
>gi|1806671312 gene_383|GeneMark.hmm|63_aa|-|472751|472942 LIQD01000005.1 Streptomyces pactum strain ACT12 scaffold5, whole genome shotgun sequence
MKPFALNYARPAVELDATTPYVYDSGLQLNVLSDGRVAACDHALLRDLGTTTSTAGSKTHFDD
>gi|1806881162 gene_4|GeneMark.hmm|70_aa|-|4023|4235 LIQY01000347.1 Streptomyces pathocidini strain NRRL B-24287 B24287_contig_347, whole genome shotgun sequence
MAPLRNGSPSPWRYAGIDPATQTGRWVGEDGAMAPAELGKHGTSVNTYPPTQVGKDGKVDADSGHDATQD
>gi|1095370237   AKN74496.1| AKN74496.1 hypothetical protein QR97_36445 [Streptomyces sp. PBH53]
MQPFTLNYARPAAQLDVTAPYAYDSGLQLNVLPDGRIAATDHATLRALGTTTSTAGSKTHFDD
>gi|1503286798 gene_57|GeneMark.hmm|69_aa|-|59572|59781 KL575017.1 Streptomyces peruviensis strain NRRL ISP-5592 genomic scaffold P181_Doro1_scaffold2, whole genome shotgun sequence
MRPYPRAYQPGYATAEVDPATQTTVFRDARGGIVEMGKHGTSKGTETSPQSTNQDSRNDTDHDQDSEQD
>gi|1503293227 gene_27|GeneMark.hmm|63_aa|-|27969|28160 KL575113.1 Streptomyces peruviensis strain NRRL ISP-5592 genomic scaffold P181_Doro1_scaffold99, whole genome shotgun sequence
MQPFALNYARPAAELEVTAAYVYDSGLQLNVLRDGRIAAGDHALLRELGTTTSTAGSKTHFDD
>gi|1503293732 gene_6|GeneMark.hmm|63_aa|-|3481|3672 KL575123.1 Streptomyces peruviensis strain NRRL ISP-5592 genomic scaffold P181_Doro1_scaffold109, whole genome shotgun sequence
MQPFTLNYAFPRGISNAVTPYHFDPARQLNVLPDGRPAVSDPDLLLAVGTTTSTAGSATHFDD
>gi|1505779051 gene_51|GeneMark.hmm|59_aa|+|51271|51450 JOCK01000044.1 Streptomyces peucetius strain NRRL WC-3868 contig42.1, whole genome shotgun sequence
VAPAESSSHTFAVDPASQLSAIDGEICINTPAHMNNTICNTESDGQDAIGGVDEDENDD
>gi|1806939107 gene_47|GeneMark.hmm|63_aa|+|54406|54597 LIQZ01000136.1 Streptomyces phaeochromogenes strain NRRL B-1248 B-1248_contig_136, whole genome shotgun sequence
MRPFALNYARPAQQLEVSVPYAYDSRLQLNVLPDGRLAAHDYAVLRELGATTSTAGSKTHFDD
>gi|1115571895   KUM80659.1| KUM80659.1 hypothetical protein AQI84_03590 [Streptomyces phaeopurpureus]
MQPFALNYARPAAALEATTPYVYDSGRQLNVLMDGRVAARDHALMRELGTTTSTAGSKTHFDD
>gi|1083568351   KHK90805.1| KHK90805.1 hypothetical protein LK06_20920 [Streptomyces pluripotens]
MFVHSDRLPTGTAVPQGTITPPPWGVGRMEPYPTMAPGYTTVRLDPDTQTAQFFDASGQVMEMPGHGTSTGTSPSTGTSP
DGNGTTQDSDTGSDSDQ
>gi|1083569922   KHK87008.1| KHK87008.1 hypothetical protein LK06_29720 [Streptomyces pluripotens]
MQPFTLNYARPAVQLDVTTPYAYDSGLQLNVLPDGRIAATDQATLRALGTTTSTAGSKTHFDD
>gi|1084932966   KIE37884.1| KIE37884.1 hypothetical protein LK07_17365 [Streptomyces pluripotens]
MQPFTLNYARPAVQLDVTTPYAYDSGLQLNVLPDGRIAATDQATLRALGTTTSTAGSKTHFDD
>gi|1084936075   KIE40971.1| KIE40971.1 hypothetical protein LK07_01175 [Streptomyces pluripotens]
MPTPTLVPFGARAERTPYTVTLDAGSFVYDPARQVNVLTDGSGALWSRSTSLAGSCTNTNWDSKNDDTSDPYLMR
>gi|1806973453 gene_3|GeneMark.hmm|88_aa|-|1929|2195 LIRG01000367.1 Streptomyces prasinopilosus strain NRRL B-2711 B2711_contig_367, whole genome shotgun sequence
MTTLTPEAPWALRLVTDRLPVGPPPYATVTLDPVTQTARYTDAAGWPVEMGKHGTSRTTSTASVSGGGDGKGPQSQTQDD
STTDYESD
>gi|1806972049 gene_2|GeneMark.hmm|63_aa|+|860|1051 LIRG01000021.1 Streptomyces prasinopilosus strain NRRL B-2711 B2711_contig_21, whole genome shotgun sequence
MQPFALNYARPARELVITTPYVYDSGLQLNVLADGRVAARDHALLREVGTTTSTAGSKTHFDD
>gi|1806981520 gene_17|GeneMark.hmm|63_aa|+|18909|19100 LIRH01000537.1 Streptomyces prasinus strain NRRL B-2712 B2712_contig_537, whole genome shotgun sequence
MAPDYARAELDPDTQTTVFFNEAGQVMEMGKHNTSTGTSPSTGTSPDGNGGTQDSDTGSDSDQ
>gi|1806977862 gene_6|GeneMark.hmm|63_aa|+|4826|5017 LIRH01000176.1 Streptomyces prasinus strain NRRL B-2712 B2712_contig_176, whole genome shotgun sequence
MQPFALNYARPARELTASTPYVYDSGLQLNVLVDGRVAACDHALLREVGTTTSTAGSKTHFDD
>gi|1059625577   EXU63150.1| EXU63150.1 hypothetical protein Z951_37360 [Streptomyces sp. PRh5]
MTLTMDRTQTARPFGLTKAVPVADETLTLPALRLCPERQISVTAAGAPFINEPSMKTQMTTTTQTREDSQLATDTENDTD
>gi|1059625739   EXU62987.1| EXU62987.1 hypothetical protein Z951_38235 [Streptomyces sp. PRh5]
MQPFVLKHAIPAERSSVSVPYAYNAALQLNVLSDGRPAIADRAVLLATGTTTSTAGSKTHFDD
>gi|1059625532   EXU63207.1| EXU63207.1 hypothetical protein Z951_37110 [Streptomyces sp. PRh5]
MTTATADVREAFPLAPEGGRIPYSSAPPSGPDTRPWILRFARIRDATQAIVKPPAVYDNELQMSRGLYDGPLPYMQTHNP
TVPDGNVKNPPPLDEGAKD
>gi|1017572109   EDY62482.1| EDY62482.1 conserved hypothetical protein [Streptomyces pristinaespiralis ATCC 25486]
MKPFAWNFARPAEPSTGIAPYAYDAALQLNVLPDGRPAIMDRGLLAVAGTTTSKAGSATHFDD
>gi|1014214095   ALC18651.1| ALC18651.1 hypothetical protein SPRI_0345 [Streptomyces pristinaespiralis]
MKPFAWNFARPAEPSTGIAPYAYDAALQLNVLPDGRPAIMDRGLLAVAGTTTSKAGSATHFDD
>gi|1300701301 gene_64|GeneMark.hmm|70_aa|-|68792|69004 BARF01000004.1 Streptomyces prunicolor NBRC 13075 DNA, contig: contig00104, whole genome shotgun sequence
MAPLRNGSPSSWQYAGVDPATQTGRWVGEDGAMTPAELGKHGTSVNTYPPTQVGKDGKVDADSGHDATQD
>gi|1300699649 gene_152|GeneMark.hmm|63_aa|+|170670|170861 BARF01000025.1 Streptomyces prunicolor NBRC 13075 DNA, contig: contig00501, whole genome shotgun sequence
MQPFALNYARPAAQLELSAPYTYDSGLQLNVLADGRVAAHDLALLRELGTTTSTAGSKTHFDD
>gi|1300694788 gene_42|GeneMark.hmm|70_aa|-|41643|41855 BARF01000084.1 Streptomyces prunicolor NBRC 13075 DNA, contig: contig02203, whole genome shotgun sequence
MKPFPPAEVLPAVRAVLDAESQTAAWVDPDGTLVPTLDKHKRSETSKETTTKTSLDGQPDQGTDQQGDSD
>gi|1115550334   KUM88461.1| KUM88461.1 hypothetical protein AQI94_12585 [Streptomyces pseudovenezuelae]
MQPFALNYARPAATLEATTPYVYDSGLQLNVLMDGRVAARDHALMRELGTTTSTAGSKTHFDD
>gi|1301094182 gene_33|GeneMark.hmm|63_aa|-|32978|33169 KB892164.1 Streptomyces sp. PsTaAH-124 genomic scaffold B086DRAFT_scaffold_15.16, whole genome shotgun sequence
MQPFALNYARPAVEWDAGTPYVYDAGLQLNVLPDGRIAACDQALLRELGTTTSTAGSKTHFDD
>gi|1806962743 gene_47|GeneMark.hmm|63_aa|+|47994|48185 LIRI01000112.1 Streptomyces puniciscabiei strain NRRL B-24456 B24456_contig_112, whole genome shotgun sequence
MQPFTLNYARPAVQLDVTIPYAYDSGLQLNVLPDGRIAATDHATLTALGTTTSTAGSKTHFDD
>gi|1048661884   ESQ05130.1| ESQ05130.1 Hypothetical protein B590_14288 [Streptomyces sp. PVA 94-07]
MTMTPFALQYARPQAGEPSAPYAFDQAEQVNVLAGGGYAAEDTALLARLGSTASTAGSKTHWDD
>gi|1041891373   AGP57709.1| AGP57709.1 hypothetical protein M271_31400 [Streptomyces rapamycinicus NRRL 5491]
MQLVAPLPLQTSAPVSLAPGSIRPYALAGARFRPARSAAVPQPRPVYDPVSQTARFEDGTPLTTMATSQKTNQDGDIKNP
PPSDEGGDPGAFE
>gi|1041894434   AGP60761.1| AGP60761.1 hypothetical protein M271_46990 [Streptomyces rapamycinicus NRRL 5491]
MQPFVLKHAIPAERSSASVPYAYNAALQLNVLSDGRPAIADRAVLLATGTTTSTAGSKTHFDD
>gi|1115437227   KUL21224.1| KUL21224.1 hypothetical protein ADL12_46300 [Streptomyces regalis]
MQPFALNYARPAAELEVSTPYVYDSGLQLNVLSDGRIAARDHALMRELGTTTSTAGSKTHFDD
>gi|1115433196   KUL31840.1| KUL31840.1 hypothetical protein ADL12_24465 [Streptomyces regalis]
MRPFTLNYAFPRGLPNAVTPYHFDPARQLNVLPDGRPAVSDPDLLLAVGTTTSTAGSATHFDD
>gi|1095989460   KMS74355.1| KMS74355.1 hypothetical protein ACZ91_64595 [Streptomyces regensis]
MQQPSTSLHQVKPWGLGRMRPYPTAAVLSAARPVLDPHTQVPAWVGPDGAPLTAEAKHKRSETSQETSTKTSLDGTPDQG
SDQNGDSD
>gi|1095981713   KMS89179.1| KMS89179.1 hypothetical protein ACZ91_22040 [Streptomyces regensis]
MQPFTLNYARPAVQLDVTAPYAYDSGLQLNVLPDGRIAATDHATLRALGTTTSTAGSKTHFDD
>gi|1115685890   KUN92691.1| KUN92691.1 hypothetical protein AQJ84_32460 [Streptomyces resistomycificus]
MQPFALNYARPAAELEATTPYVYDSGRQLNVLFDGRIAARDHALMRELGTTTSTAGSKTHFDD
>gi|1100380403   KOG42538.1| KOG42538.1 hypothetical protein ADK37_05355 [Streptomyces resistomycificus]
MQPFALNYARPAAELEATTPYVYDSGRQLNVLFDGRIAARDHALMRELGTTTSTAGSKTHFDD
>gi|1503312187 gene_52|GeneMark.hmm|63_aa|+|43834|44025 KL575620.1 Streptomyces resistomycificus strain NRRL ISP-5133 genomic scaffold P189_Doro1_scaffold36, whole genome shotgun sequence
MQPFALNYARPAAELEATTPYVYDSGRQLNVLFDGRIAARDHALMRELGTTTSTAGSKTHFDD
>gi|1015540180   CUW30102.1| CUW30102.1 hypothetical protein TUE45_04821 [Streptomyces reticuli]
MQSTITQPAPTPWGMRRMAPLNNGTPSPWRYAGIDPETQTGRWTGADGQMTPAELGKHGTSVNTYPPTQVSKDGKQDSDS
GHDATQD
>gi|1015536249   CUW26109.1| CUW26109.1 hypothetical protein TUE45_00820 [Streptomyces reticuli]
MQPFTLNYARPAVQLDVTAPYAYDSGLQLNVLPDGRIAATDHATLRALGTTTSTAGSKTHFDD
>gi|1503777989 gene_3|GeneMark.hmm|75_aa|+|2665|2892 JNXZ01000763.1 Streptomyces rimosus subsp. pseudoverticillatus strain NRRL B-3698 contig208.1, whole genome shotgun sequence
MAPYPSFAPAYARTELDPDTQTARYFDAEGRPVLMPGHGTSTGTNPPTNTGNPSDGAGGGGDGGGDQDTGNDSDQ
>gi|1503771133 gene_2|GeneMark.hmm|59_aa|+|597|776 JNXZ01004346.1 Streptomyces rimosus subsp. pseudoverticillatus strain NRRL B-3698 contig1483.1, whole genome shotgun sequence
VAPAETSSHTFAVDPASQLSAIDGEICINTPAHMNNTICNTESDGQDAIGGVDEDENDD
>gi|1101437528   KOT99333.1| KOT99333.1 hypothetical protein ADK70_04165 [Streptomyces rimosus subsp. pseudoverticillatus]
MPSGAPTPPPWGLRRMAPYPSFAPAYARTELDPDTQTARYFDAEGRPVLMPGHGTSTGTNPPTNTGNPSDGAGGGGDGGG
DQDTGNDSDQ
>gi|1076790921   KEF11966.1| KEF11966.1 hypothetical protein V519_23995 [Streptomyces rimosus R6-500]
MFHHADRFPTGCPMPSGAPTPPPWGLRRMAPYPSFAPAYARTELDPETQTARYFDAEGRPVLMPGHGTSSGTNPPTNTGN
PSDGAGGGGDGGGDQDTGNDSDQ
>gi|1076800181   KEF02408.1| KEF02408.1 hypothetical protein DF17_33925 [Streptomyces rimosus]
MFHHADRFPTGCPMPSGAPTPPPWGLRRMAPYPSFAPAYARTELDPETQTARYFDAEGRPVLMPGHGTSSGTNPPTNTGN
PSDGAGGGGDGGGDQDTGNDSDQ
>gi|1076804565   KEF18416.1| KEF18416.1 hypothetical protein DF18_22955 [Streptomyces rimosus]
MFHHADRFPTGCPMPSGAPTPPPWGLRRMAPYPSFAPAYARTELDPETQTARYFDAEGRPVLMPGHGTSSGTNPPTNTGN
PSDGAGGGGDGGGDQDTGNDSDQ
>gi|1032973074   ELQ80123.1| ELQ80123.1 hypothetical protein SRIM_27119 [Streptomyces rimosus subsp. rimosus ATCC 10970]
MFHHADRFPTGCPMPSGAPTPPPWGLRRMAPYPSFAPAYARTELDPETQTARYFDAEGRPVLMPGHGTSSGTNPPTNTGN
PSDGAGGGGDGGGDQDTGNDSDQ
>gi|1503420025 gene_20|GeneMark.hmm|75_aa|+|24935|25162 JNWX01000054.1 Streptomyces rimosus subsp. rimosus strain NRRL B-16073 contig54.1, whole genome shotgun sequence
MAPYPSFAPAYARTELDPDTQTARYFDAEGRPVLMPGHGTSTGTNPPTNTGNPSDGAGGGGDGGGDQDTGNDSDQ
>gi|1503518985 gene_103|GeneMark.hmm|90_aa|-|100833|101105 JNYK01000042.1 Streptomyces rimosus subsp. rimosus strain NRRL B-8076 contig42.1, whole genome shotgun sequence
MPSGAPTPPPWGLRRMAPYPSFAPAYARTELDPETQTARYFDAEGRPVLMPGHGTSSGTNPPTNTGNPSDGAGGGGDGGG
DQDTGNDSDQ
>gi|1503674367 gene_3|GeneMark.hmm|75_aa|+|2587|2814 JNXX01002140.1 Streptomyces rimosus subsp. rimosus strain NRRL B-2659 contig77.16, whole genome shotgun sequence
MAPYPSFAPAYARTELDPETQTARYFDAEGRPVLMPGHGTSSGTNPPTNTGNPSDGAGGGGDGGGDQDTGNDSDQ
>gi|1503733092 gene_102|GeneMark.hmm|90_aa|-|101045|101317 JNYR01000021.1 Streptomyces rimosus subsp. rimosus strain NRRL ISP-5260 contig21.1, whole genome shotgun sequence
MPSGAPTPPPWGLRRMAPYPSFAPAYARTELDPETQTARYFDAEGRPVLMPGHGTSSGTNPPTNTGNPSDGAGGGGDGGG
DQDTGNDSDQ
>gi|1503902484 gene_17|GeneMark.hmm|73_aa|+|10797|11018 JOBW01000015.1 Streptomyces rimosus subsp. rimosus strain NRRL WC-3924 contig15.1, whole genome shotgun sequence
MTIQQSLSCRPFALRLLTDPITPQPLPDQGTYDPQRQMSVTADGTLRIATSYARSDTSGGWTSATELERIDFC
>gi|1503905171 gene_38|GeneMark.hmm|60_aa|+|39335|39517 JOBW01000043.1 Streptomyces rimosus subsp. rimosus strain NRRL WC-3924 contig43.1, whole genome shotgun sequence
VHLDESTQTAVYTDADGRVVEMGKHGTNKTTGTATYSGGGDGQEPAPQVQDDNTTDYESD
>gi|1503907352 gene_26|GeneMark.hmm|75_aa|-|19012|19239 JOBW01000088.1 Streptomyces rimosus subsp. rimosus strain NRRL WC-3924 contig88.1, whole genome shotgun sequence
MAPYPSFAPAYARTELDPETQTARYFDAEGRPVLMPGHGTSTGTNPPTNTGNPSDGAGGGGDGGGDQDTGNDSDQ
>gi|1504244420 gene_16|GeneMark.hmm|75_aa|+|20256|20483 JOBT01000314.1 Streptomyces rimosus subsp. rimosus strain NRRL WC-3874 contig54.5, whole genome shotgun sequence
MAPYPSFAPAYARTELDPETQTARYFDAEGRPVLMPGHGTSSGTNPPTNTGNPSDGAGGGGDGGGDQDTGNDSDQ
>gi|1504283211 gene_31|GeneMark.hmm|75_aa|+|31186|31413 JOCM01000046.1 Streptomyces rimosus subsp. rimosus strain NRRL WC-3876 contig46.1, whole genome shotgun sequence
MAPYPSFAPAYARTELDPETQTARYFDAEGRPVLMPGHGTSSGTNPPTNTGNPSDGAGGGGDGGGDQDTGNDSDQ
>gi|1504298529 gene_31|GeneMark.hmm|75_aa|+|31311|31538 JOCO01000047.1 Streptomyces rimosus subsp. rimosus strain NRRL WC-3882 contig47.1, whole genome shotgun sequence
MAPYPSFAPAYARTELDPETQTARYFDAEGRPVLMPGHGTSSGTNPPTNTGNPSDGAGGGGDGGGDQDTGNDSDQ
>gi|1504306034 gene_31|GeneMark.hmm|75_aa|+|31303|31530 JOCP01000047.1 Streptomyces rimosus subsp. rimosus strain NRRL WC-3880 contig47.1, whole genome shotgun sequence
MAPYPSFAPAYARTELDPETQTARYFDAEGRPVLMPGHGTSSGTNPPTNTGNPSDGAGGGGDGGGDQDTGNDSDQ
>gi|1504918032 gene_31|GeneMark.hmm|75_aa|+|31308|31535 JOBN01000049.1 Streptomyces rimosus subsp. rimosus strain NRRL WC-3925 contig49.1, whole genome shotgun sequence
MAPYPSFAPAYARTELDPETQTARYFDAEGRPVLMPGHGTSSGTNPPTNTGNPSDGAGGGGDGGGDQDTGNDSDQ
>gi|1504925321 gene_38|GeneMark.hmm|75_aa|+|43951|44178 JOBO01000037.1 Streptomyces rimosus subsp. rimosus strain NRRL WC-3927 contig37.1, whole genome shotgun sequence
MAPYPSFAPAYARTELDPETQTARYFDAEGRPVLMPGHGTSTGTNPPTNTGNPSDGAGGGGDGGGDQDTGNDSDQ
>gi|1504933503 gene_31|GeneMark.hmm|75_aa|+|31309|31536 JOBS01000053.1 Streptomyces rimosus subsp. rimosus strain NRRL WC-3558 contig53.1, whole genome shotgun sequence
MAPYPSFAPAYARTELDPETQTARYFDAEGRPVLMPGHGTSSGTNPPTNTGNPSDGAGGGGDGGGDQDTGNDSDQ
>gi|1504960870 gene_102|GeneMark.hmm|90_aa|-|101052|101324 JOCL01000020.1 Streptomyces rimosus subsp. rimosus strain NRRL WC-3877 contig20.1, whole genome shotgun sequence
MPSGAPTPPPWGLRRMAPYPSFAPAYARTELDPETQTARYFDAEGRPVLMPGHGTSSGTNPPTNTGNPSDGAGGGGDGGG
DQDTGNDSDQ
>gi|1504971110 gene_10|GeneMark.hmm|75_aa|+|13322|13549 JOCR01000079.1 Streptomyces rimosus subsp. rimosus strain NRRL WC-3900 contig79.1, whole genome shotgun sequence
MAPYPSFAPAYARTELDPETQTARYFDAEGRPVLMPGHGTSSGTNPPTNTGNPSDGAGGGGDGGGDQDTGNDSDQ
>gi|1504979083 gene_18|GeneMark.hmm|60_aa|+|18477|18659 JOCQ01000101.1 Streptomyces rimosus subsp. rimosus strain NRRL WC-3904 contig101.1, whole genome shotgun sequence
VHLDERTQTAVYTDANGRVVELARHGTNKTTGTATFSGGGDGQEPTPQVQDDNTTDYESD
>gi|1504980086 gene_9|GeneMark.hmm|112_aa|+|7815|8153 JOCQ01000147.1 Streptomyces rimosus subsp. rimosus strain NRRL WC-3904 contig147.1, whole genome shotgun sequence
MPVKGLTRKGRKDAVTTIAHPREGFPVAAEGGPVPYSGEGPSGPTTRPWILRFARVPDAAKATVRPAATYDAVSQVSVGL
FGESLPFANTHDPTVPDGSLTNPPPLDEGPKD
>gi|1505101120 gene_31|GeneMark.hmm|75_aa|+|31313|31540 JOEO01000058.1 Streptomyces rimosus subsp. rimosus strain NRRL B-2626 contig58.1, whole genome shotgun sequence
MAPYPSFAPAYARTELDPETQTARYFDAEGRPVLMPGHGTSSGTNPPTNTGNPSDGAGGGGDGGGDQDTGNDSDQ
>gi|1505118003 gene_31|GeneMark.hmm|75_aa|+|31301|31528 JOET01000057.1 Streptomyces rimosus subsp. rimosus strain NRRL B-2661 contig57.1, whole genome shotgun sequence
MAPYPSFAPAYARTELDPETQTARYFDAEGRPVLMPGHGTSSGTNPPTNTGNPSDGAGGGGDGGGDQDTGNDSDQ
>gi|1505340099 gene_8|GeneMark.hmm|75_aa|+|9694|9921 JOJJ01000063.1 Streptomyces rimosus subsp. rimosus strain NRRL WC-3929 contig63.1, whole genome shotgun sequence
MAPYPSFAPAYARTELDPETQTARYFDAEGRPVLMPGHGTSTGTNPPTNTGNPSDGAGGGGDGGGDQDTGNDSDQ
>gi|1505340201 gene_15|GeneMark.hmm|59_aa|-|11223|11402 JOJJ01000065.1 Streptomyces rimosus subsp. rimosus strain NRRL WC-3929 contig65.1, whole genome shotgun sequence
VAPAETSSHTFAVDPASQLSAIDGEICINTPAHMNNTICNTESDGQDAIGGVDEDENDD
>gi|1101352376   KOT26836.1| KOT26836.1 hypothetical protein ADK42_37815 [Streptomyces rimosus subsp. rimosus]
MPSGAPTPPPWGLRRMAPYPSFAPAYARTELDPETQTARYFDAEGRPVLMPGHGTSSGTNPPTNTGNPSDGAGGGGDGGG
DQDTGNDSDQ
>gi|1101361365   KOT64423.1| KOT64423.1 hypothetical protein ADK43_06025 [Streptomyces rimosus subsp. rimosus]
MSVLADRLPTRNRAINPEPAGPLATRPFGLDALTNVAPAESSSHTFAVDPASQLSAIDGEICINTPAHMNNTICNTESDG
QDAIGGVDEDENDD
>gi|1101373116   KOT52574.1| KOT52574.1 hypothetical protein ADK44_31170 [Streptomyces rimosus subsp. rimosus]
MPSGAPTPPPWGLRRMAPYPSFAPAYARTELDPETQTARYFDAEGRPVLMPGHGTSSGTNPPTNTGNPSDGAGGGGDGGG
DQDTGNDSDQ
>gi|1101381962   KOT67973.1| KOT67973.1 hypothetical protein ADK47_39370 [Streptomyces rimosus subsp. rimosus]
MPSGAPTPPPWGLRRMAPYPSFAPAYARTELDPETQTARYFDAEGRPVLMPGHGTSSGTNPPTNTGNPSDGAGGGGDGGG
DQDTGNDSDQ
>gi|1101389568   KOT48622.1| KOT48622.1 hypothetical protein ADK45_40660 [Streptomyces rimosus subsp. rimosus]
MPSGAPTPPPWGLRRMAPYPSFAPAYARTELDPETQTARYFDAEGRPVLMPGHGTSSGTNPPTNTGNPSDGAGGGGDGGG
DQDTGNDSDQ
>gi|1101465152   KOT69525.1| KOT69525.1 hypothetical protein ADK48_41010 [Streptomyces rimosus subsp. rimosus]
MPSGAPTPPPWGLRRMAPYPSFAPAYARTELDPETQTARYFDAEGRPVLMPGHGTSSGTNPPTNTGNPSDGAGGGGDGGG
DQDTGNDSDQ
>gi|1115256378   KUJ28343.1| KUJ28343.1 hypothetical protein ADK46_32455 [Streptomyces rimosus subsp. rimosus]
MFHHADRFPTGCPMPSGAPTPPPWGLRRMAPYPSFAPAYARTELDPETQTARYFDAEGRPVLMPGHGTSSGTNPPTNTGN
PSDGAGGGGDGGGDQDTGNDSDQ
>gi|1106908461   KQX59465.1| KQX59465.1 hypothetical protein ASD33_04100 [Streptomyces sp. Root1304]
MFRHSDRLPTGTPLPLGYDTPAPWGVQRMVPYPAMAPSWARAEVDPDTQTARYFDLAGQVMEMPQHGTSTGTNPGTNTGN
PSDGSSGGGSGGGDSDTGNDSDQ
>gi|1106917301   KQX77068.1| KQX77068.1 hypothetical protein ASD48_38450 [Streptomyces sp. Root1310]
MFVHSDRLPTSVAIPQGINTPKPWGISRMAPYPTSAPEYTRVELNPVTQTAIFFDGSGQVMEMPGHGTSTGTSPATGTSP
DGNGSTQDSDTGSDNDQ
>gi|1106918891   KQX67445.1| KQX67445.1 hypothetical protein ASD48_15340 [Streptomyces sp. Root1310]
MQPFTLNYARPAAELEFSTPYAYDPGMQLNVTLDGRIAARDHALLRELGTTTSTAGSKTHFDD
>gi|1107494089   KRD07655.1| KRD07655.1 hypothetical protein ASE41_31420 [Streptomyces sp. Root264]
MQPFTLNYARPAAELEFATPYAYDPGMQLNVTFDGRIAARDHALLRELATTTSTAGSKTHFDD
>gi|1106763343   KQW07200.1| KQW07200.1 hypothetical protein ASD08_06390 [Streptomyces sp. Root369]
MQPFALNYARPAATLEATTPYVYDSGLQLNVLMDGRVAARDHALMRELGTTTSTAGSKTHFDD
>gi|1107112989   KQZ17676.1| KQZ17676.1 hypothetical protein ASD51_31325 [Streptomyces sp. Root55]
MTTALPSEAFPLTPPGDRIPYSSEAPSAPQTRPWGLQFASVPDSTAAVRIPAHFYDRDRQVNLSHDGGLLTAMANTHSPT
VPDGSTTSPPPLDEGPKD
>gi|1107228145   KRB00724.1| KRB00724.1 hypothetical protein ASE09_04105 [Streptomyces sp. Root66D1]
MFRHSDRLPTGTPLPLGYDTPAPWGVQRMVPYPAMAPSWARAEVDPDTQTARYFDLAGQVMEMPQHGTSTGTNPGTNTGN
PSDGSSGGGSGGGDSDTGNDSDQ
>gi|1048815558   EST27632.1| EST27632.1 hypothetical protein M878_24610 [Streptomyces roseochromogenus subsp. oscitans DS 12.976]
MQPLASLDQVKPWGLGRMRAYPAAAVLPAAQPVLDLHTQIVTWVDPDGAPIPVGARHKRSETSQETSTKTSLDGTPDQGS
DQQGDSD
>gi|1048818848   EST19684.1| EST19684.1 hypothetical protein M878_41680 [Streptomyces roseochromogenus subsp. oscitans DS 12.976]
MQPFTLNYARPAVQLDVTTPYAYDSGLQLNVLPDGRIAATDHATLRTLGTTTSTAGSKTHFDD
>gi|1048816420   EST25406.1| EST25406.1 hypothetical protein M878_29110 [Streptomyces roseochromogenus subsp. oscitans DS 12.976]
MTTATIPFGARAERQPYTIDVDGSTFAYDHQRQVNVMSDGTLLAHSTLRASCTNTNWDSKNDDTSDPYVIR
>gi|1504448862 gene_75|GeneMark.hmm|100_aa|-|74511|74813 JOFL01000012.1 Streptomyces roseoverticillatus strain NRRL B-3500 contig12.1, whole genome shotgun sequence
MFTYSDRFPTGTPLPQGHRTPAPWGLRRIAPYPPFEAPEYTRVELDPATQTTRYLDATGTVVAAPGHGTSSGTNPPTGTT
GQGDRSSDSPDSDTGNDTDQ
>gi|1504449463 gene_85|GeneMark.hmm|80_aa|-|118670|118912 JOFL01000016.1 Streptomyces roseoverticillatus strain NRRL B-3500 contig16.1, whole genome shotgun sequence
MPTYVVEIDPSTFEYDPDRQVNIMRDGSLWAKTPMAASSTATNNDTSPGNPPDEEADPYAFPEIEPQRAPHGHRLVKPAA
>gi|1085020200   KIF06539.1| KIF06539.1 hypothetical protein PL81_06945 [Streptomyces sp. RSD-27]
MRLVTDRLPISAPDYAAVTLDPSTQTARYTDAMGQRVELGRHGTNQTNPTTSQSGGSDGDKPQPQTADDSNPDYSTD
>gi|1088347107   KJS55903.1| KJS55903.1 hypothetical protein VM98_10685 [Streptomyces rubellomurinus subsp. indigoferus]
MTHTPAPWGTSRMGPYAATVTLPAFTPVIDPETQIAVIVDEHGRTVELGSHGTSTSGVTPTQTTPGDGAAPGGATDSDVT
ESYDQDQSSG
>gi|1088344827   KJS56647.1| KJS56647.1 aminodeoxychorismate synthase [Streptomyces rubellomurinus subsp. indigoferus]
MGAAGATPLPELDGERGPGSPFAFRFLVPVTGAGGILPADIDYDDETQTCTYEGLPPGVYMTSTPPKTYGPTEPTGQMDA
PDDPGSSND
>gi|1115703471   KUO14674.1| KUO14674.1 hypothetical protein AQJ91_45470 [Streptomyces sp. RV15]
MQPFALNYARPAAESEATAAYVYDSGLQLNVLLDGRIAACDHSLIRELGTTTSTAGSKTHFDD
>gi|1115702826   KUO15372.1| KUO15372.1 hypothetical protein AQJ91_41970 [Streptomyces sp. RV15]
MPTATLVPFGARAECTPYTVTLEAGSFVYDPARQVNVLTDGSGALWSRSTSLAGSCTNTNWDSKNDDTSDPYLMR
>gi|1205068391 gene_2957|GeneMark.hmm|64_aa|-|3398999|3399193 FR873700.1 Streptomyces sp. S4 genomic scaffold, ss4_v1_TGAC_scaffold_08, whole genome shotgun sequence
MTMTPFALQYARPQTCEPAAPYAFDQAEQVNVLAGGGYAAEDTALLARLGSTASTAGSKTHWDD
>gi|1205068716 gene_3282|GeneMark.hmm|79_aa|+|3764733|3764972 FR873700.1 Streptomyces sp. S4 genomic scaffold, ss4_v1_TGAC_scaffold_08, whole genome shotgun sequence
MTTLAVEPFGLSRAIPVEQPKARTWPGPLSYSPDKQLTVVEETGVSFIDTPSMASEIQTVTQTREDSQLFDDDGGTDTD
>gi|1200662515 gene_14|GeneMark.hmm|85_aa|-|16421|16678 ADXB01000007.1 Streptomyces sp. SA3_actF contig00858, whole genome shotgun sequence
MTTTQRPVPPWGTTRLRPFPTTAVVPAVSTEIDPLTQLAVARDRSGRVVDLGGHGTGTAVETSTITSPDGQNGNDQGHDQ
STDQD
>gi|1200655559 gene_95|GeneMark.hmm|85_aa|-|102393|102650 ADXA01000004.1 Streptomyces sp. SA3_actG contig00126, whole genome shotgun sequence
MTTTQRPVPPWGTTRLRPFPTTAVVPAVSTEIDPLTQLAVARDRSGRVVDLGGHGTGTAVETSTITSPDGQNGNDQGHDQ
STDQD
>gi|1904926266 gene_7|GeneMark.hmm|111_aa|-|5932|6267 LRSS01001328.1 Streptomyces scabiei strain 84-232 ordered_contig.1479.1, whole genome shotgun sequence
MKSALREHEATIQSFDSYNSLEALRPGRTESGRSVTIRFPDGPEQGETMRLFVLNYARAAEQLEFSAPYTYDSGLQLNVL
ADGRIAAHDQGLMRELGATTSTAGSKTHFDD
>gi|1903051670 gene_7|GeneMark.hmm|111_aa|-|5922|6257 LRTN01001500.1 Streptomyces scabiei strain 84-34 8434_1501.1, whole genome shotgun sequence
MKSALREHEATIQSFDSYNSLEALRPGRTESGRSVTIRFPDGPEQGETMRLFVLNYARAAEQLEFSAPYTYDSGLQLNVL
ADGRIAAHDQGLMRELGATTSTAGSKTHFDD
>gi|1903019561 gene_7|GeneMark.hmm|111_aa|-|5933|6268 LRQW01001258.1 Streptomyces scabiei strain 85-08 8508_1261.1, whole genome shotgun sequence
MKSALREHEATIQSFDSYNSLEALRPGRTESGRSVTIRFPDGPEQGETMRLFVLNYARAAEQLEFSAPYTYDSGLQLNVL
ADGRIAAHDQGLMRELGATTSTAGSKTHFDD
>gi|1003399819   CBG75236.1| CBG75236.1 conserved hypothetical protein [Streptomyces scabiei 87.22]
MRLFVLNYARAAEQLEFSAPYTYDSGLQLNVLADGRIAAHDQGLMRELGATTSTAGSKTHFDD
>gi|1903030210 gene_7|GeneMark.hmm|111_aa|-|5913|6248 LRQX01001506.1 Streptomyces scabiei strain 95-18 9518_1506.1, whole genome shotgun sequence
MKSALREHEATIQSFDSYNSLEALRPGRTESGRSVTIRFPDGPEQGETMRLFVLNYARAAEQLEFSAPYTYDSGLQLNVL
ADGRIAAHDQGLMRELGATTSTAGSKTHFDD
>gi|1905214040 gene_7|GeneMark.hmm|111_aa|-|5943|6278 LSZY01001036.1 Streptomyces scabiei strain 96-06 9606_1824.1.1, whole genome shotgun sequence
MKSALREHEATIQSFDSYNSLEALRPGRTESGRSVTIRFPDGPEQGETMRLFVLNYARAAEQLEFSAPYTYDSGLQLNVL
ADGRIAAHDQGLMRELGATTSTAGSKTHFDD
>gi|1903042682 gene_7|GeneMark.hmm|111_aa|-|5935|6270 LRTM01001277.1 Streptomyces scabiei strain 96-08 9608_1920.1, whole genome shotgun sequence
MKSALREHEATIQSFDSYNSLEALRPGRTESGRSVTIRFPDGPEQGETMRLFVLNYARAAEQLEFSAPYTYDSGLQLNVL
ADGRIAAHDQGLMRELGATTSTAGSKTHFDD
>gi|1903060347 gene_7|GeneMark.hmm|111_aa|-|5939|6274 LRTO01001305.1 Streptomyces scabiei strain 96-15 9615_1306.1, whole genome shotgun sequence
MKSALREHEATIQSFDSYNSLEALRPGRTESGRSVTIRFPDGPEQGETMRLFVLNYARAAEQLEFSAPYTYDSGLQLNVL
ADGRIAAHDQGLMRELGATTSTAGSKTHFDD
>gi|1079241617   KFG06813.1| KFG06813.1 hypothetical protein IQ61_22895 [Streptomyces scabiei]
MRLFVLNYARAAEQLEFSAPYTYDSGLQLNVLADGRIAAHDQGLMRELGATTSTAGSKTHFDD
>gi|1701936466 gene_19|GeneMark.hmm|111_aa|+|17317|17652 LBNJ01000561.1 Streptomyces scabiei strain NRRL B-16523 B16523_contig_561, whole genome shotgun sequence
MKSALREHEATIQSFDSYNSLEALRPGRTESGRSVTIRFPDGPEQGETMRLFVLNYARAAEQLEFSAPYTYDSGLQLNVL
ADGRIAAHDQGLMRELGATTSTAGSKTHFDD
>gi|1114922566   GAQ67293.1| GAQ67293.1 hypothetical protein SsS58_07746 [Streptomyces scabiei]
MRLFVLNYARAAEQLEFSAPYTYDSGLQLNVLADGRIAAHDQGLMRELGATTSTAGSKTHFDD
>gi|1300854092 gene_20|GeneMark.hmm|71_aa|-|19785|20000 KB889699.1 Streptomyces scabrisporus DSM 41855 genomic scaffold A3ICDRAFT_scaffold_51.52, whole genome shotgun sequence
MATPLLLTRRLAAPAPTTRPLSLPEHRYDPRAGANVVADGRLLVEAADPAVVANYTSTQDQGGVRRKDDPK
>gi|1300848038 gene_7|GeneMark.hmm|66_aa|+|4875|5075 KB889581.1 Streptomyces scabrisporus DSM 41855 genomic scaffold A3ICDRAFT_scaffold_116.117, whole genome shotgun sequence
MAKPLLLTRRAPAPTQGPRALPPYRYNPHAQVNVVADGTALVHVADPAALADYTGTQEAGGWKTDD
>gi|1300848373 gene_8|GeneMark.hmm|97_aa|-|8369|8662 KB889594.1 Streptomyces scabrisporus DSM 41855 genomic scaffold A3ICDRAFT_scaffold_128.129, whole genome shotgun sequence
LDAPESRLPVNPSGAEPLPDLSDRQGPVPFAFRFLVTVTGTGGILPEDLSYDEDAQTGVYEDLPPGVYMTKNPPKTYGPT
QPSGQMDAPDDPGTSDD
>gi|1300851185 gene_54|GeneMark.hmm|58_aa|-|59843|60019 KB889672.1 Streptomyces scabrisporus DSM 41855 genomic scaffold A3ICDRAFT_scaffold_27.28, whole genome shotgun sequence
MRHLTEAPARPVLTMHYDPELQIGVTAGGNPWHVLMPGDTKTETQPDGRSDGDGTDLW
>gi|1300856082 gene_10|GeneMark.hmm|125_aa|-|9796|10173 KB889739.1 Streptomyces scabrisporus DSM 41855 genomic scaffold A3ICDRAFT_scaffold_88.89, whole genome shotgun sequence
MLEASSPCGVGAAVADTGAREHQTVGLALGAPESRLPVNPSGAEPLPDLSDRQGPVPFAFRFLVPVTGTGGILPADVGYD
EDAQTGVYEDLPPGVYMTKNPPKTYGPTQPSGQMDAPDDPGTSDD
>gi|1300853643 gene_1|GeneMark.hmm|25_aa|+|399|476 KB889695.1 Streptomyces scabrisporus DSM 41855 genomic scaffold A3ICDRAFT_scaffold_48.49, whole genome shotgun sequence
MSGGGDGSGPQQQSQDDTVTDHVPD
>gi|1504387033 gene_170|GeneMark.hmm|63_aa|-|208696|208887 JODX01000007.1 Streptomyces sclerotialus strain NRRL B-2317 contig7.1, whole genome shotgun sequence
MRQFALNYARPAEQLEVGAAYTYDSALQLNVTPDGRIAAHDYGLLREAGATTSTAGSKTHFDD
>gi|1505860512 gene_26|GeneMark.hmm|63_aa|-|27654|27845 JNXP01000026.1 Streptomyces seoulensis strain NRRL B-24310 contig25.1, whole genome shotgun sequence
MQPFTLNYARPAGQLDVTAPYAYDSALQLNVLPDGRIAATDHAILLTLGTTTSTAGSKTHFDD
>gi|1114722145   KUF14847.1| KUF14847.1 hypothetical protein AT728_35615 [Streptomyces silvensis]
MRPYPDTVALPAAEIILDPETQTGRFVGPDGLDVPRAARHKRTETSKETSTRTSLDGTTDEGSDQEGDTD
>gi|1114717131   KUF19600.1| KUF19600.1 hypothetical protein AT728_04305 [Streptomyces silvensis]
MFNYSDRFPTGTPLPQGHLTAAPWGLGRLAPYPSIEPPTYARVELDPGTQTARYLDARGHLVMAPGHGTSSGTNPPTGTT
GQGDRNGDAPDNDTGNDTDQ
>gi|1114719684   KUF17327.1| KUF17327.1 hypothetical protein AT728_16080 [Streptomyces silvensis]
MSTPLTNPRVADVDLVTHSPDGESRGLFERTGDLFPLNPMGHILTAIADAPSSARPWGLRFAEIPRPSCGKHEGGSKTTT
GDTPDGKGPHTEETQTD
>gi|1029968808   EKC92100.1| EKC92100.1 hypothetical protein SM8_05192 [Streptomyces sp. SM8]
MPITNPRTARPWGAARLAPYPTTTHVPYCRTEIDPLTQLGVALDRHGQLVEMGKHGTSTGTETNTTTSSDGQNNDQGHDQ
DSDKD
>gi|1501406084 gene_18|GeneMark.hmm|91_aa|-|16811|17086 KK240936.1 Streptomyces sp. SolWspMP-sol2th genomic scaffold B083DRAFT_scaffold_16.17, whole genome shotgun sequence
MSALVDRVPTLSHLTHAQPAGPAATRPFGLDALTAPVAVRRQPSVSVDPDSQLSLVEGMVALGVEGMAGTSCNTESDGRD
AIAIDTDQNDD
>gi|1203189409 gene_25|GeneMark.hmm|70_aa|-|27387|27599 AJJM01000015.1 Streptomyces somaliensis DSM 40738 contig015, whole genome shotgun sequence
MAPLRNGSSSPWRYAGLDPATQTGRWIGEDGAMTPAELGKHGTSVNTYPPTQVSKDGKQDPDSGHDATQD
>gi|1017562018   EDY44388.1| EDY44388.1 conserved hypothetical protein [Streptomyces sp. SPB74]
MTTTRPTVPPWGTTRPRPFPTTTLVPAVVAEIDPATQLGVARDRHGHVVALGGHGTGTAVETSTITSPDGQNGNDQGHDQ
STDQD
>gi|1017565039   EDY46748.1| EDY46748.1 conserved hypothetical protein [Streptomyces sp. SPB74]
MTNYVVPPWGTTRLRPFPSVAVVPAVSTEIDPDTQLGIRCDRFGRIVEMGKHGTGTAVETSTITSPDGQNGNDQGHDQNT
DQDEGGS
>gi|1018187785   EFL02068.1| EFL02068.1 conserved hypothetical protein [Streptomyces sp. SPB78]
MTTTQPPVPPWGTTRLRPFPTTAVVPAVSTEIDPLTQLAVARDRSGRVVDMGGHGTGTAVETSTVTSPDGQNGNDQGHDQ
STDQD
>gi|1503018760 gene_104|GeneMark.hmm|63_aa|-|81785|81976 KL568615.1 Streptomyces speibonae strain NRRL B-24240 genomic scaffold P008_Doro1_scaffold97, whole genome shotgun sequence
MQPFALNYARPAVELAVATPYAYDSGLQLNVLGDGRIAACDHALLREVGTTTSTAGSKTHFDD
>gi|1503012892 gene_120|GeneMark.hmm|91_aa|-|109271|109546 KL568533.1 Streptomyces speibonae strain NRRL B-24240 genomic scaffold P008_Doro1_scaffold15, whole genome shotgun sequence
MATTLVPLGAQEPAPAYTVTIDPHSFRYDADRQVNVTPDGGLWALEPIAASSTATNNDSNGPADETKDPYLFEEPDPRQV
PAGHGLIKVAR
>gi|1904776737 gene_49|GeneMark.hmm|63_aa|-|92522|92713 BCAN01000035.1 Streptomyces sporocinereus DNA, contig: scaffold00010, whole genome shotgun sequence
MQPFVLKHAIPAERSPASVPYAYNAALQLNVLSDGRPAIADRAVLLATGTTTSTAGSKTHFDD
>gi|1702096974 gene_30|GeneMark.hmm|63_aa|-|27879|28070 LBNW01000313.1 Streptomyces stelliscabiei strain NRRL B-24447 B24447_contig_313, whole genome shotgun sequence
MRLFVLNYARAAEQLEFSAPYTYDSGLQLNVLADGRIAAHDQGLMRELGATTSTAGSKTHFDD
>gi|1097599602   KND46546.1| KND46546.1 hypothetical protein IQ64_01025 [Streptomyces stelliscabiei]
MRLFVLNYARAAEQLEFSAPYTYDSGLQLNVLADGRIAAHDQGLMRELGATTSTAGSKTHFDD
>gi|1302329083 gene_65|GeneMark.hmm|96_aa|+|64043|64333 KB905827.1 Streptomyces sulphureus DSM 40104 genomic scaffold F603DRAFT_scaffold00015.15, whole genome shotgun sequence
MSPTVKGNRMTAQTIEATSPEAQPLRPFGLTKAVPVTAPDTATTAPVLTLCPERQISVTEDGIPFIHEPSMASEFMTKQQ
TREDSQLDESTDNDKD
>gi|1017586595   EDY60732.1| EDY60732.1 conserved hypothetical protein [Streptomyces sviceus ATCC 29083]
MQPFALNYARPAATLEATAPYVYDSGMQLNVLMDGRVAARDHALMRELGTTTSTAGSKTHFDD
>gi|1305137012 gene_332|GeneMark.hmm|70_aa|-|391777|391989 AUKR01000002.1 Streptomyces sp. TAA040 H300DRAFT_scaffold00002.2_C, whole genome shotgun sequence
MTPLRNGPPSPWRYAGVDPVTQTGRWVGEDGAMTPAELGRHGTSVNTYPPTQVGKDGKVDADSGHDATQD
>gi|1305136978 gene_298|GeneMark.hmm|84_aa|+|349963|350217 AUKR01000002.1 Streptomyces sp. TAA040 H300DRAFT_scaffold00002.2_C, whole genome shotgun sequence
MATAVKSGVRPWGVGRLAPYPTVTHRTHASVRLDPATQLGLYTDRTGSVIELGKHGTSSGTETSTNTNSDSAPDQGHDQD
SQQD
>gi|1121201100   KWX01718.1| KWX01718.1 hypothetical protein LI90_2750 [Streptomyces thermoautotrophicus]
MQVAEQKIPYGMRFLAQPRTIEQDTTGVTYSPELQIAVGADGNPWSTIVGGDTSTSTNLDSRNDEGTDLW
>gi|1121198740   KWW98737.1| KWW98737.1 hypothetical protein LI90_366 [Streptomyces thermoautotrophicus]
MTGEVHDAMTVMFTHTDRWPVTSATGDIESELPLARPWGVRRMKPFKRTPLPEIGRMELDPDTQTTRYFDRAGRPIEMGK
HSKTYSATEHGTTTGGDSVRPNHDQDHEQDAQESD
>gi|1402540461 gene_756|GeneMark.hmm|65_aa|-|924329|924526 ASHX01000002.1 Streptomyces thermolilacinus SPC6 contig2_1, whole genome shotgun sequence
MSRPFAFQYAVPADAVDDVVLPYAYDSGLQLNVLPDGRPAVPDPAVLRAAGTTTSKAGSQTHFDD
>gi|1505397568 gene_32|GeneMark.hmm|90_aa|+|23809|24081 KL585539.1 Streptomyces thermotolerans strain NRRL WC-3628 genomic scaffold P228_Doro1_scaffold63, whole genome shotgun sequence
MKTELIATEAAVQAPWGMRRLAPLRNGVPSPWRYEGIDPVTQTGRWSGADGTITPAELGKHGTSVNTYPPTQVGKDGKMD
ADTGHDATQD
>gi|1505402351 gene_6|GeneMark.hmm|73_aa|-|3464|3685 KL585658.1 Streptomyces thermotolerans strain NRRL WC-3628 genomic scaffold P228_Doro1_scaffold184, whole genome shotgun sequence
VPTQQPATARPFALRLLTDPITPQPLPSPGTYDPTRQMNMTADGTPLITTSYARSDTCDGWTSPTEWERIDFC
>gi|1505394333 gene_16|GeneMark.hmm|71_aa|+|11371|11586 KL585479.1 Streptomyces thermotolerans strain NRRL WC-3628 genomic scaffold P228_Doro1_scaffold3, whole genome shotgun sequence
MKPYPTCATAFTPSRLELDEKTQTVRWLEVDGNELPALDRHKRSETSKETNTTTSLDSNPDQGHDQEGDED
>gi|1203281031 gene_14|GeneMark.hmm|63_aa|-|11253|11444 AGNH01000321.1 Streptomyces sp. TOR3209 Contig321, whole genome shotgun sequence
MKPFALNYARPAVELEAATPYVYDSGLQLNVLLDGRVAAGDHALLRELGTTTSTAGSKTHFDD
>gi|1806997135 gene_8|GeneMark.hmm|63_aa|+|10157|10348 LIRK01000491.1 Streptomyces torulosus strain NRRL B-3889 B-3889_contig_491, whole genome shotgun sequence
MRLFVLNYARTTEQLEFSAPYTYDSGLQLNVLPDGRIAAHDLALMRELGATTSTAGSKTHFDD
>gi|1077958983   KES07886.1| KES07886.1 hypothetical protein BU52_05515 [Streptomyces toyocaensis]
MTTLAPETPWALRMVTDRLPVGPPPYATVMLDPVTQIARYTDTAGRPVEMGKHGTSRTTGTASVSGGGDGNGPQPQTQDD
STTDYESD
>gi|1077958560   KES09086.1| KES09086.1 hypothetical protein BU52_03280 [Streptomyces toyocaensis]
MTKRNAGAPWGITRLAPHAETRPVPLITAMIDPETQIAVVIDEHGQAVELHHQTGSGTSSSTSTSCADSYDSDSSSDSDH
D
>gi|1077958800   KES08300.1| KES08300.1 hypothetical protein BU52_04560 [Streptomyces toyocaensis]
MQPFALNYARPAVELAVATPYAYDSGLQLNVLGDGRIAACDHALLREVGTTTSTAGSKTHFDD
>gi|1806722680 gene_345|GeneMark.hmm|63_aa|-|367428|367619 BBZJ01000016.1 Streptomyces sp. TP-A0356 DNA, contig: scaffold00005, whole genome shotgun sequence
MAPGYAHAELDPATQTTRYFNHEGAVLEMPGHGTSTGTNPSTGTSPDGNGSTQDSDTGNDTDQ
>gi|1806720383 gene_232|GeneMark.hmm|63_aa|-|260683|260874 BBZJ01000012.1 Streptomyces sp. TP-A0356 DNA, contig: scaffold00001, whole genome shotgun sequence
VRPFTLNYALPRGLPAVVTPYRFDASRQLNVLPDGRPAVSDRELLLAAGTTTSTAGSQTHFDD
>gi|1803191407 gene_36|GeneMark.hmm|98_aa|-|37552|37848 BBZE01000006.1 Streptomyces sp. TP-A0875 DNA, contig: scaffold00003, whole genome shotgun sequence
VTTALDREAFPLTPPGGRTPFSAEAPSGPQTRPWALRFARTPDSTGAARVPQHVYDHSRQVNISHDGGLLTCMANTHVPT
VPDGSTTNPPPLDEGPKD
>gi|1803193790 gene_238|GeneMark.hmm|86_aa|+|282398|282658 BBZE01000011.1 Streptomyces sp. TP-A0875 DNA, contig: scaffold00009, whole genome shotgun sequence
MDTSVVSPSLARPWGAGRLAPYPVTVRRPHATVVIDPATQLGVYRDPAGQVVEMGKHGTSSGTETSTLTNSDSRNDQGHD
QDSNQD
>gi|1803190886 gene_151|GeneMark.hmm|63_aa|+|170016|170207 BBZE01000005.1 Streptomyces sp. TP-A0875 DNA, contig: scaffold00002, whole genome shotgun sequence
MQPFALNYARPAVESDTTPPYLYDRGMQLNLLCDGRVAARDHALLRELGTTTSTAGSKTHFDD
>gi|1803194307 gene_105|GeneMark.hmm|82_aa|+|118589|118837 BBZE01000014.1 Streptomyces sp. TP-A0875 DNA, contig: scaffold00012, whole genome shotgun sequence
MEVRSMSTATVPAIPFGVRHLVSPPPNTSEAPVITFSESLQLNVSAQGNPWHAVSANKPETQTETSNGDGQAPGSDSGTD
LY
>gi|1803193942 gene_116|GeneMark.hmm|38_aa|+|113758|113874 BBZE01000012.1 Streptomyces sp. TP-A0875 DNA, contig: scaffold00010, whole genome shotgun sequence
MTPAELGKHGTSVNTYPPTQVGKDGKVDSDSGHDATQD
>gi|1029771806   EIF87964.1| EIF87964.1 hypothetical protein STSU_33195 [Streptomyces tsukubensis NRRL18488]
MKPFAWNYARPAELSPVVDQYSYDATLQMNVLPDGRPAILDRALLAAVGTTTSTAGSATHFDD
>gi|1062508049   EYT79456.1| EYT79456.1 hypothetical protein CF54_31220 [Streptomyces sp. Tu 6176]
MQPFALNYARPAVEWDAGTPYVYDAGLQLNVLPDGRIAACDQALLRELGTTTSTAGSKTHFDD
>gi|1032947310   ELP65529.1| ELP65529.1 hypothetical protein STRTUCAR8_06397 [Streptomyces turgidiscabies Car8]
MPIAVVPFGARAERTPYTVTLEAGSFTYDPQRQVNVMTDGSGTLWSRSTSLAGSCTNTNWDSKNDDTSDPYVMR
>gi|1032945969   ELP66867.1| ELP66867.1 hypothetical protein STRTUCAR8_09667 [Streptomyces turgidiscabies Car8]
MQLFVLNYARPADQLEVSTPYSYDCALQLNVLPGGRIAAHDHAVMREFGSTTSTAGSKTHFDD
>gi|1114925804   GAQ70531.1| GAQ70531.1 hypothetical protein T45_02266 [Streptomyces turgidiscabies]
MPIAVVPFGARAERTPYTVTLEAGSFTYDPQRQVNVMTDGSGTLWSRSTSLAGSCTNTNWDSKNDDTSDPYVMR
>gi|1114927193   GAQ71920.1| GAQ71920.1 hypothetical protein T45_03665 [Streptomyces turgidiscabies]
MQLFVLNYARPADQLEVSTPYSYDCALQLNVLPGGRIAAHDHAVMREFGSTTSTAGSKTHFDD
>gi|1501682970 gene_25|GeneMark.hmm|63_aa|+|30709|30900 JMLN01000004.1 Streptomyces sp. UNC401CLCol BR33DRAFT_scaffold00003.3_C, whole genome shotgun sequence
MQPFALNYARPAVELAVATPYAYDSGLQLNVLGDGRIAACDHALLREVGTTTSTAGSKTHFDD
>gi|1502191995 gene_105|GeneMark.hmm|82_aa|-|124203|124451 JNIH01000022.1 Streptomyces sp. URHA0041 N545DRAFT_scaffold00017.17_C, whole genome shotgun sequence
MQNAIMRPWGIGRMRPYPTACLQPYVTVTVDPGTQTGVFRDGGGQVVEMGKHGTSRGTETSPQSTNMDSRNDTDHDQDST
QD
>gi|1502192026 gene_136|GeneMark.hmm|73_aa|+|156262|156483 JNIH01000022.1 Streptomyces sp. URHA0041 N545DRAFT_scaffold00017.17_C, whole genome shotgun sequence
MTTATIPLAARAAAEPPLAVTTVEGVTWDHAKQINLQPDGSPWHTTPQAASCTDTNQDGQGDDVNDPYLAVAS
>gi|1087589888   KJK40212.1| KJK40212.1 hypothetical protein UK15_07600 [Streptomyces variegatus]
MFVHSDRLPTSPAIPQGLVTARPWGLGRMAPYPTMAPTARAELDPATQTARFYDGTGQVLEMGKHGTSTGTNPSTGTSPD
GHGGGDTDTGNDTDQ
>gi|1087591089   KJK34629.1| KJK34629.1 hypothetical protein UK15_34980 [Streptomyces variegatus]
MQPFALNYARPAVELEAAIPYVYDAGQQLNVLRDGRVAACDFALLREFGTTTSTAGSKTHFDD
>gi|1025605877   CCA55270.1| CCA55270.1 hypothetical protein SVEN_1983 [Streptomyces venezuelae ATCC 10712]
MTTAVALPSPTRPWGAGRLAPYPTITRRPHATVAIDPTTQLGVFRDRAGQVVEMGKHGTSSGTETSTTTNSDSRNDQGHD
QDSNQD
>gi|1503910796 gene_10|GeneMark.hmm|94_aa|-|10429|10713 JOCE01000014.1 Streptomyces violaceoruber strain NRRL S-12 contig14.1, whole genome shotgun sequence
MKRSELMADTTTRAPWALRLVTDRFPVTPAPYTSVTLDPATQTARYTDAVGRVVEMGKHGTSRTSGTASVSGGGDGQQPQ
PQSQDDTTTDYESD
>gi|1503908587 gene_532|GeneMark.hmm|63_aa|+|598794|598985 JOCE01000001.1 Streptomyces violaceoruber strain NRRL S-12 contig1.1, whole genome shotgun sequence
MQPFALNYARPAVELEATTPYVYDSGLQLNVLLDGRVAACDHALLRELGTTTSTAGSKTHFDD
>gi|1505015170 gene_16|GeneMark.hmm|88_aa|+|11126|11392 JODI01000089.1 Streptomyces violaceoruber strain NRRL S-981 contig89.1, whole genome shotgun sequence
VTANTTPHQLAPARPWGIGRLAPYPTTAQLPFTTVTVDPTTQTGVFYDHSGRVVEMGKHGTSSATGTSTSTNLDSQPDQG
HDQDSQQD
>gi|1505008667 gene_24|GeneMark.hmm|63_aa|+|31715|31906 JODI01000007.1 Streptomyces violaceoruber strain NRRL S-981 contig7.1, whole genome shotgun sequence
MQPFALNYARPAVELEVTIPYAYDSGLQLNVLLDGRIAACDHGLMRELGTTTSTAGSKTHFDD
>gi|1503962051 gene_182|GeneMark.hmm|101_aa|+|205876|206181 JODM01000003.1 Streptomyces violaceorubidus strain NRRL B-16381 contig3.1, whole genome shotgun sequence
MELMESMDKERVFSPAASARAPWALSLVTDRFPVSPAPYASVTLDAATQTARYTDAVGRVVEMGKHGTSRTSGTASVSGG
GDGQQPQPQSQDDTTTDYESD
>gi|1503964160 gene_51|GeneMark.hmm|63_aa|+|48301|48492 JODM01000014.1 Streptomyces violaceorubidus strain NRRL B-16381 contig14.1, whole genome shotgun sequence
MQPFALNYARPAVELEATTPYVYDSGLQLNVLLDGRVAACDHALLRELGTTTSTAGSKTHFDD
>gi|1503039957 gene_13|GeneMark.hmm|62_aa|-|11601|11789 KL569202.1 Streptomyces violaceus strain NRRL B-2867 genomic scaffold P011_Doro1_scaffold103, whole genome shotgun sequence
SEMCIRDSSQTARYTDAVGQVVEMGKHGTSRTTGTASVSGGGDGQNPQPQTQDDHTTDYESD
>gi|1115468903   KUL67034.1| KUL67034.1 hypothetical protein ADL28_02775 [Streptomyces violaceusniger]
MQLVAPLPLQTSAPVGTAPDSIRPYALAGARFRPATSAAVPQGRPVYDPVSQTARFEDGAPLTAMATSQKTNQDGDINNP
PPSDEGGDPGAIE
>gi|1115474067   KUL47839.1| KUL47839.1 hypothetical protein ADL28_31280 [Streptomyces violaceusniger]
MRLVTDRLPLGPPSYAAVRLDEATQTARYTDAAGQVVEMGKHGTSKTTGTASTSGGGDGQTPQPQTQDDNTTDYESD
>gi|1115471395   KUL60664.1| KUL60664.1 hypothetical protein ADL28_16710 [Streptomyces violaceusniger]
MDPKPWGKGVWAECAIPDRPAPGRPWGLRRLGPYPMTAETPFTTVTIDPDTQTGVFRDRDGLVVEMGRHGTSSATSTSTV
TNLDSRNDAGSDQDSQQD
>gi|1115475275   KUL45301.1| KUL45301.1 hypothetical protein ADL28_37900 [Streptomyces violaceusniger]
MQPFVLKHAIPAERSSDGVPYAYNAALQLNVLSDGRPAIADRAVLLATGTTTSTAGSKTHFDD
>gi|1115471337   KUL60579.1| KUL60579.1 hypothetical protein ADL28_16415 [Streptomyces violaceusniger]
MTTATADVREAFPLARQGERIPHSSAPPSGPDTRPWILRFARVPDATQAIVKPPAVYDNELQMSRGLYDGPLPYMQTHNP
TVPDGNVKNPPPLDEGAKD
>gi|1003763422   AEM87042.1| AEM87042.1 hypothetical protein Strvi_7707 [Streptomyces violaceusniger Tu 4113]
MTTALDRDAFPLTPPGGRTPYSTEAPSCPLTRPWALRFARVPDSTQAARVPAHVYDHDRQVNVSDDGGLLTCMANTHMPT
VPDGSTTNPPPLDEGPKD
>gi|1003763239   AEM86859.1| AEM86859.1 hypothetical protein Strvi_7508 [Streptomyces violaceusniger Tu 4113]
MTLTMERTQTHPAVRPFGLSKAVPVADEKLTLPALHLCPERQMSVTAAGVPFIHEPSMKSQITTTTQTREDSQLATDTEN
DTD
>gi|1003757958   AEM81578.1| AEM81578.1 hypothetical protein Strvi_1842 [Streptomyces violaceusniger Tu 4113]
MSVAAVPWGLTRMRPYPQAVVLPAAEVVLDPETQTGRWVGSDGLGMPLTGKHKRSETSKETQTKTSLDGNPDQGSDQEGD
TD
>gi|1003761063   AEM84683.1| AEM84683.1 hypothetical protein Strvi_5144 [Streptomyces violaceusniger Tu 4113]
MQPFVLKHAIPAERSSVSVTYAYDAALQLNVLSDGRPAIADRAVLLATGTTTSTAGSKTHFDD
>gi|1100399191   KOG47496.1| KOG47496.1 hypothetical protein ADK75_23405 [Streptomyces virginiae]
MFNHADRLPTLDALPRGHATPVPWGVQRMAPYPSPAPAYARAEIDADSQTTRYFGADGRPMMMPQHGTSTGTNPGTNTGN
PSDGSSGGGSGGGDQDTGNDSDQ
>gi|1018226014   EFL32785.1| EFL32785.1 conserved hypothetical protein [Streptomyces viridochromogenes DSM 40736]
MFAHSDRLPTGTPLPSGAATPSPWGVRRMAPYPAMASGYARVELDRTTQTGRYFDADGHVLEVGKHGTSSGTNPATNTGN
PSDGSGGGGSGGGDQDTGNDTDQ
>gi|1018224959   EFL31730.1| EFL31730.1 predicted protein [Streptomyces viridochromogenes DSM 40736]
MQQPLTSLDQVKPWGLGRMRPYPTAAVLSAARPVLDPHTQVPAWVGPDGAPLAAEAKHKRSETSQETSTKTSLDGTPDQG
SDQNGDSD
>gi|1018230098   EFL36869.1| EFL36869.1 conserved hypothetical protein [Streptomyces viridochromogenes DSM 40736]
MQPFALNYARPAVELEAVIPYVYDAGLQLNVLLDGRVAACDFAVLREVGTTTSTAGSKTHFDD
>gi|1100371102   KOG27240.1| KOG27240.1 hypothetical protein ADK36_01410 [Streptomyces viridochromogenes]
MQPFALNYARPAAELEVTAAYVYDSGLQLNVLRDGRIAAGDHALLRELGTTTSTAGSKTHFDD
>gi|1100376810   KOG14021.1| KOG14021.1 hypothetical protein ADK36_31855 [Streptomyces viridochromogenes]
MRPFTLNYAFPRGLSNAVTPYHFDPARQLNVLPDGRPAVSDPDLLLAVGTTTSTAGSATHFDD
>gi|1095971419   KMS77090.1| KMS77090.1 hypothetical protein ACM01_00100 [Streptomyces viridochromogenes]
MQPFALNYARPAAELEVTAAYVYDSGLQLNVLRDGRIAAGDHALLRELGTTTSTAGSKTHFDD
>gi|1095975534   KMS75291.1| KMS75291.1 hypothetical protein ACM01_09860 [Streptomyces viridochromogenes]
MRPFTLNYAFPRGLSNAVTPYHFDPARQLNVLPDGRPAVSDPDLLLAVGTTTSTAGSATHFDD
>gi|1100369844   KOG09333.1| KOG09333.1 hypothetical protein ADK35_39845 [Streptomyces viridochromogenes]
MQPFALNYARPAAELEVTAAYVYDSGLQLNVLRDGRIAAGDHALLRELGTTTSTAGSKTHFDD
>gi|1100368477   KOG13465.1| KOG13465.1 hypothetical protein ADK35_32545 [Streptomyces viridochromogenes]
MRPFTLNYAFPRGLSNAVTPYHFDPARQLNVLPDGRPAVSDPDLLLAVGTTTSTAGSATHFDD
>gi|1033061919   ELS54873.1| ELS54873.1 hypothetical protein STVIR_4054 [Streptomyces viridochromogenes Tue57]
MTQTRRLFFLAPMRPRTSRTAFRDAVRVSKAHEGQELPTERNTVFNHMDRFPTGSPLPQGHLTAAPWGLRRIAPYPPVAG
PAYATVTLDPETQTARYFDTSGVPTMSPGHGTSSGTNPATGTTGQGDRNSDSPDSDTGNDTDQ
>gi|1033065498   ELS51450.1| ELS51450.1 hypothetical protein STVIR_7634 [Streptomyces viridochromogenes Tue57]
MRPFTLNYALPQGLANAVTPYHFDPARQLNVLPDGRPAVSDPELLLAAGTTTSTAGSATHFDD
>gi|1033058071   ELS58819.1| ELS58819.1 hypothetical protein STVIR_0207 [Streptomyces viridochromogenes Tue57]
MEVTAAYVYDSGLQLNVLGDGRIAACDHALLRELGTTTSTAGSKTHFDD
>gi|1206005567 gene_1528|GeneMark.hmm|88_aa|-|1751175|1751441 JH993790.1 Streptomyces viridosporus T7A genomic scaffold StrvirDRAFT_SVC.4, whole genome shotgun sequence
MTTLTPEAPWALRLVTDRLPVGSPPYATVTLDPVTQTARYTDAAGRPVEMGKHGTSRTTSTASVSGGGDGSGPQSQTQDD
STTDYESD
>gi|1206003172 gene_425|GeneMark.hmm|63_aa|+|512437|512628 JH993789.1 Streptomyces viridosporus T7A genomic scaffold StrvirDRAFT_SVC.3, whole genome shotgun sequence
MQPFALNYARPVAELAVATPYVYDSGMQLNVLVDGRIAACDHALLREVGTTTSTAGSKTHFDD
>gi|1109130014   KRV46764.1| KRV46764.1 hypothetical protein AQ490_11785 [Streptomyces vitaminophilus]
MLSRQPAPTQGPGPVTGSVRPFGLTTALPARAQAPSIGEGLSLCPQRQVTVVTDTGEPAIHAPSMKSQFLTTSQTQEDMQ
LATDTDNDTD
>gi|1109127370   KRV49151.1| KRV49151.1 hypothetical protein AQ490_21320 [Streptomyces vitaminophilus]
MRLVTDRLPLSPPPYARVVLDPSTQTACYFDVIGRPVEMGRHGTSRTKGTASMSGGGDGQGPQPQSQDDNTTDYETD
>gi|1109128059   KRV48530.1| KRV48530.1 hypothetical protein AQ490_25000 [Streptomyces vitaminophilus]
MPYSSASLDPATQTTVYRDITGEVVHLGRHSKTSPATETQEATGGGDSNSPGGGGAPDQRPVVRADEDEA
>gi|1302235329 gene_4|GeneMark.hmm|76_aa|+|4451|4681 KB904697.1 Streptomyces vitaminophilus DSM 41686 genomic scaffold A3IGDRAFT_scaffold_55.56, whole genome shotgun sequence
VTGSVRPFGLTTALPARAQAPSIGEGLSLCPQRQVTVVTDTGEPAIHAPSMKSQFLTTSQTQEDMQLATDTDNDTD
>gi|1302235596 gene_146|GeneMark.hmm|77_aa|-|161390|161623 KB904702.1 Streptomyces vitaminophilus DSM 41686 genomic scaffold A3IGDRAFT_scaffold_6.7, whole genome shotgun sequence
MRLVTDRLPLSPPPYARVVLDPSTQTACYFDVIGRPVEMGRHGTSRTKGTASMSGGGDGQGPQPQSQDDNTTDYETD
>gi|1302235522 gene_72|GeneMark.hmm|70_aa|+|77279|77491 KB904702.1 Streptomyces vitaminophilus DSM 41686 genomic scaffold A3IGDRAFT_scaffold_6.7, whole genome shotgun sequence
MPYSSASLDPATQTTVYRDITGEVVHLGRHSKTSPATETQEATGGGDSNSPGGGGAPDQRPVVRADEDEA
>gi|1075490950   KDR59430.1| KDR59430.1 hypothetical protein DC60_15175 [Streptomyces wadayamensis]
MTPFALQYARPQTGEPAAPYAFDQAEQVNVLAGGGYAAEDTALLARLGSTASTAGSKTHWDD
>gi|1503395262 gene_4|GeneMark.hmm|87_aa|-|2255|2518 JNWK01000037.1 Streptomyces wedmorensis strain NRRL 3426 contig37.1, whole genome shotgun sequence
MSTAVDLTTVRPWGIGRLAPYPTTIPRPHASVSVDPSTQLGVFLDHHGRVVEMGKHGTSSGTETSTSTSSDGQAGNDQGS
DQDSNQD
>gi|1201890796 gene_9|GeneMark.hmm|93_aa|+|6687|6968 AGDF01000242.1 Streptomyces sp. Wigar10 contig00248, whole genome shotgun sequence
MNVIEPLPLGRPAPVAHRPSQVRPYALQGARFTPVDLSAPWVETRVYDRVTQTATMADGTPLITMATSRKTNPGGGPKNL
SPHDEGSDPGFLS
>gi|1089361768   KKD07927.1| KKD07927.1 hypothetical protein TN53_10780 [Streptomyces sp. WM6386]
MQPFALNYARPAAESEVTAPYAYDTGLQLNVLSDGRIAAHDHALLREFGTTTSTAGSKTHFDD
>gi|1089370540   KKD14853.1| KKD14853.1 hypothetical protein TR66_13305 [Streptomyces sp. WM6391]
MQPFALNYARPAVELEATTPYVYDSGLQLNVLLDGRVAACDHALLRELGTTTSTAGSKTHFDD
>gi|1203596437 gene_3|GeneMark.hmm|69_aa|-|2351|2560 AJTQ01000213.1 Streptomyces xiaopingdaonensis strain DUT180 contig_213, whole genome shotgun sequence
MRPYPSTYQPGYATVELDPATQVAVFRDERGGVVEMGKHGTAKGTETSPQSTNLDSRNDTDHDQDDEQD
>gi|1101477744   KOV36376.1| KOV36376.1 hypothetical protein ADK58_00770 [Streptomyces sp. XY152]
MQPFALNYARPAVELAVATPYAYDSGLQLNVLGDGRIAACDHALLREAGTTTSTAGSKTHFDD
>gi|1101593468   KOV31681.1| KOV31681.1 hypothetical protein ADK60_14620 [Streptomyces sp. XY431]
MTQTPAPWGIGRMGPYPATATLPAFTPVIDPETQIAVIVDRNGRTVELGSHGTSTSGVTPTRTSPGDGATPGGATDSDVT
ESYDQDQSSG
>gi|1503380445 gene_210|GeneMark.hmm|63_aa|-|206812|207003 JNWO01000002.1 Streptomyces xylophagus strain NRRL B-12029 contig2.1, whole genome shotgun sequence
MQPFALNYARPAAQLELTAPYSYDSGLQLNVLADGRVAAHDLALLRELGTTTSTAGSKTHFDD
>gi|1503546608 gene_10|GeneMark.hmm|63_aa|-|8617|8808 JNWJ01000067.1 Streptomyces yerevanensis strain NRRL B-16943 contig67.1, whole genome shotgun sequence
VRPFTLNYAFPRPLATVVTPYRFDESLQLNVLPDGRPAVTDPDLLLAAGTTTSTAGSQTHFDD
>gi|1503545381 gene_35|GeneMark.hmm|63_aa|+|34813|35004 JNWJ01000045.1 Streptomyces yerevanensis strain NRRL B-16943 contig45.1, whole genome shotgun sequence
MRPFALNYARPAQQLEVSVPYAYDSRLQLNVLPDGRLAAHDYAVLRELGATTSTAGSKTHFDD
>gi|1115585533   KUN01137.1| KUN01137.1 hypothetical protein AQI95_32180 [Streptomyces yokosukanensis]
MQPFTLNYARPAVQLDVTTPYAYDSGLQLNVLPDGRIAATDHATLRALGTTTSTAGSKTHFDD
>gi|1023103456   EGX60898.1| EGX60898.1 hypothetical protein SZN_05572 [Streptomyces zinciresistens K42]
MFNHMDRFPTGSPLPQGHLTVAPWGLRRIAPYPPVAGPAYATVTLDPETQTARYFDTSGVPTMSPGHGTSSGTNPATGTT
GQGDRNSDSPDSDTGNDTDQ
>gi|1023097907   EGX55349.1| EGX55349.1 hypothetical protein SZN_33346 [Streptomyces zinciresistens K42]
MQPFALNYARPAAESEVTAAYAYDSGLQLNVLRDGRIAACDRALLRELGTTTSTAGSKTHFDD
>gi|1505103429 gene_511|GeneMark.hmm|89_aa|-|570656|570925 JOEQ01000004.1 Streptosporangium amethystogenes strain NRRL B-2639 contig4.1, whole genome shotgun sequence
MSNDRPMQPWGLGRMTQRLPEVLPPYETTSFDPATQLTRFYDAGGAVVDMGKGTNRSFVTVTVSRGGGGDGSGGAAQVAD
DSENDSASD
>gi|1505106798 gene_114|GeneMark.hmm|117_aa|+|117970|118323 JOEQ01000017.1 Streptosporangium amethystogenes strain NRRL B-2639 contig17.1, whole genome shotgun sequence
MERKAMTTPQRVLDPTTSAKQAGTSVRETFPMVPAHGQVPPSGEQPSTTGSRPWILRFARVPDRTQATRVSETFYDDERQ
ISLQLGGGLLPYMATNKPTVVDGDPNNPPSLDEGSKD
>gi|1505872783 gene_33|GeneMark.hmm|86_aa|+|29753|30013 JOEP01000019.1 Streptosporangium roseum strain NRRL B-2638 contig19.1, whole genome shotgun sequence
MTVIAERPPLPLLPWGLSRTTTPLGAAPALYDMVDLDPATQLTTFRDAAGMIVDMGNKVTVTTSKGGGSDGSSGSSNVAD
DSNADG
>gi|1505875433 gene_83|GeneMark.hmm|90_aa|+|104958|105230 JOEP01000042.1 Streptosporangium roseum strain NRRL B-2638 contig42.1, whole genome shotgun sequence
MNNSCRQPWGLTRSAPFTSTAPAPAAPYRVGLDPVTQTGVYRDATTGRLIEAGKHGTNKQTSKSQRTGGSGDGKGPQPSD
QTTVTDYDND
>gi|1004813250   AEB46803.1| AEB46803.1 hypothetical protein VAB18032_28661 [Verrucosispora maris AB-18-032]
MTATLTRNPLRTSLSMTSGHDFSQPLPADHDRQPFGYLFANWEPGTPAETETELGYYDADQQVWVTPDGAITAGVYTKTR
TSGSNCGDCVTDDACA
>gi|1115239570   KUJ45978.1| KUJ45978.1 hypothetical protein ADL17_23620 [Verrucosispora maris]
MTATLTRNPLRTSLSMTSGHDFSQPLPADHDRQPFGYLFANWEPGTPAETETELGYYDADQQVWVTPDGAITAGVYTKTR
TSGSNCGDCVTDDACA
>gi|1900476655 gene_4|GeneMark.hmm|119_aa|+|5486|5845 LNDP01000021.1 Acidobacteria bacterium Ga0074141 Ga0074141_119.1, whole genome shotgun sequence
MKPLAFSFLQTPSVSDVDLSLIEYDDQLNLNVDKATRQPAVEYLKEGTETFTRQTETADSDNNTIQTLLGTETCTKVQGE
TSDDDFSGIKMLMETETVTFVDAEASDSDVDTKNLYLFN
>gi|1903440036 gene_3|GeneMark.hmm|71_aa|-|1464|1679 LSIH01000356.1 Acidovorax delafieldii strain CCH3-G3 CCH3-G3_contig356, whole genome shotgun sequence
MEGAPIVEALANLAELTTKTEAQLERDDSSEPSLLELQTKTKAEAEQDDQDWNAHLLGLTTKTFANMERDD
>gi|1807223851 gene_181|GeneMark.hmm|108_aa|+|210540|210866 LMXN01000009.1 Algoriphagus sp. NH1 contig9, whole genome shotgun sequence
MKPLLLDFAETRKEGPQPHYFYDADKSLNVVEVNGERIPFIEASTDEIILLTKTKVRSEADDDQMNLIELETKTRVKQEA
DDESPAFLELQTKTLVKQESDDENIINY
>gi|1004835080   AEB85047.1| AEB85047.1 hypothetical protein Alide2_2691 [Alicycliphilus denitrificans K601]
MLHRFREENMTEPQLQPPPRGRISPLLTAASIERTGNAQLPGAYCGQRHVWLMEGAPIVEALANLAELTTKTEAQLERDD
SSEPSLLELQTKTKAEAEQDDQDWNAHLLGLTTKTFANMERDD
>gi|1013158828   AKH43019.1| AKH43019.1 hypothetical protein WYH_01984 [Altererythrobacter atlanticus]
MRTATSAAAARRDAEPFLMRFATQRSYEVQEMAGRYCEIRQLWVIDIEGLSRPIVEQAADLLAQTHTKTMTQVEADDHDQ
ERGAMAETSTLTKVRQEADDQDASLALPEIQTKTDVQQETDDQVKGVA
>gi|1102345754   KPD05012.1| KPD05012.1 hypothetical protein AM501_28620 [Aneurinibacillus migulanus]
MKRPYIGQYVEEVELLDGPALYYDSVTQMSYTDREMTRRAIHNIEKDTTVITDTIEQSDPDEFSLSQTTMKTATIENGDP
DELSLSETSMETRTIENGDHDEIFLFGTTKQTFTIEDSDPDEYMMTDTTRITKSIEGSDPDEFYS
>gi|1086513109   KIV58383.1| KIV58383.1 hypothetical protein TS64_04830 [Aneurinibacillus migulanus]
MKRPYIGQYVEEVELLDGPALYYDSVTQMSYTDREMTRRAIHNIEKDTTVITDTIEQSDPDEFSLSQTTMKTATIENGDP
DELSLSETSMETRTIENGDHDEIFLFGTTKQTFTIEDSDPDEYMMTDTTRITKSIEGSDPDEFYS
>gi|1506242654 gene_2230|GeneMark.hmm|111_aa|+|2608490|2608825 JPOO01000003.1 Arenibacter algicola strain TG409 U735DRAFT_scf7180000000011_quiver.3_C, whole genome shotgun sequence
MRYLLFEYGESPTYMTDIPPVKYDYDKNLNVLESNNTPAISVLDNCVTETGTKVHNESADSDNNFPLNFGTETFTLVDTE
QSDSDEDSILLSSSLITMTTTRVEMESTDSD
>gi|1013772360   AKR12918.1| AKR12918.1 hypothetical protein AC241_29830 (plasmid) [Bacillus thuringiensis]
MYKPYIAKYVEEQTLQPITNLVYDDITQISFINKEKNVKKINLGPDKTSLTETIETIENGDPDEIYLVPDTTMKTAIVEN
LDADEYLLGPDTTIRTFTVENNDTDEHYCEPETTRITKTIENIDPDEYYS
>gi|1018716334   EEM80215.1| EEM80215.1 hypothetical protein bthur0011_58390 [Bacillus thuringiensis serovar huazhongensis BGSC 4BD1]
MYRPYIAKYVEEQTLQNSTNLVYDDITQISFINKEKNVKKINLGPDTTIVTETIENADPDEYFLDPDTTIHTFTVENNDT
DEHYCGPETTRITKTLENIDPDEYYS
>gi|1505696530 gene_413|GeneMark.hmm|151_aa|+|391989|392444 CCDN010000001.1 Bacillus vietnamensis WGS project CCDN000000000 data, strain HD-02, contig 00001, whole genome shotgun sequence
MKKPYISLYTEEYPIQENINLVYDHLTQVNYLDKEKTIHAAFFGPRDKSIETRVIENSDDDESYAGPNTTRETATLEDTD
EDNYQFAGPDTTILSESVENGDDAECRLGPPTTRQTFVVENDDEDEMLMAPDSTRITKTLEATDPDEYPII
>gi|1077594983   KFX67257.1| KFX67257.1 hypothetical protein KBK24_0103510 [Burkholderia sp. K24]
MKPYIFNYSDSVRTIIPESPDHRLQQHRPDAGSVLDSTVLTATVEPVDPDSAVLSTVITRSVEPNDTDQFMSASTYITES
TEPADPDMIRLDSTIFTKSLEPADEDGIYPIIGTTDH
>gi|1118458463   KVN81882.1| KVN81882.1 hypothetical protein WJ68_18010 [Burkholderia ubonensis]
MGSVLDSTVLTATVEPVDPDSAGLSTVITRSVEPHDTDQFMSASTCITESTEPADPDMIRLDSTFFTKSLEPVDEDGICL
LVAATDH
>gi|1118482166   KVO22451.1| KVO22451.1 hypothetical protein WJ73_31945 [Burkholderia ubonensis]
MGSVLDSTVLTATVEPVDPDSAGLSTVITRSVEPHDTDQFMSASTCITESTEPADPDMIRLDSTFFTKSLEPVDEDGICL
LVAATDH
>gi|1119325543   KVZ80308.1| KVZ80308.1 hypothetical protein WL22_03180 [Burkholderia ubonensis]
MGSVLDSTVLTATVEPVDPDSAGLSTVITRSVEPHDTDQFMSASTCITESTEPADPDMIRLDSTFFTKSLEPVDEDGICL
LVAATDH
>gi|1119329979   KVZ88803.1| KVZ88803.1 hypothetical protein WL24_05390 [Burkholderia ubonensis]
MGSVLDSTVLTATVEPVDPDSAGLSTVITRSVEPHDTDQFMSASTCITESTEPADPDMIRLDSTFFTKSLEPVDEDGICL
LVAATDH
>gi|1119831081   KWE26440.1| KWE26440.1 hypothetical protein WL75_07090 [Burkholderia ubonensis]
MGSVLDSTVLTATVEPVDPDSAGLSTVITRSVEPHDTDQFMSASTCITESTEPADPDMIRLDSTFFTKSLEPVDEDGICL
LVAATDH
>gi|1107055735   KQZ22894.1| KQZ22894.1 hypothetical protein ASD47_24260 [Caulobacter sp. Root1472]
MTDSKPVTPLEPFLMRYPTDRLGEPTIHGRYCEVHQVWLVVVDGVEQPIIKTDRANSEIQTKTKVQVEDDDDDWGLSLEL
ATKTRVRVEEDDEEIHGLGLLEIATKTFAQIERDDEEDIQGLEGRSALDFAA
>gi|1016678751   EFK36164.1| EFK36164.1 hypothetical protein HMPREF0204_15233 [Chryseobacterium gleum ATCC 35910]
MKPLILDYKIVRSEPDFAPNYQYDSLESLNMLEIDGTKIPLIDASTDIMVALATVTKVTAESDTNALSFDLTTRTKVSGE
KDDYNLDYVMYTTKTLVKMENDDTRTPYNQ
>gi|1115242487   KUJ56721.1| KUJ56721.1 hypothetical protein AR686_09205 [Chryseobacterium greenlandense]
MRNLVLNYFEEINNTIIENGDLKYCDKLNLTVDKNNEPAISRVNLATQTFTKTYDEASDSDSDRNAVLMSTQTRTFTNTE
SSDSDRDNRINLLMITSTITESQELTDSDK
>gi|1094914731   KLV52225.1| KLV52225.1 hypothetical protein SK33_04132 [Citrobacter sp. MGH103]
MKSNNLALPFLARFATERTEGENIPGWYSYEQDLWVVEEDSKEIPIISKYTLTQTVTKTKVRQESDDDSSVSMLELTTKT
EAQLERDDSDLSMNHLLELMTKTDTIQERDDDNWCAGNILELSIKTFVSVERDEDFSMHTYDHQREGLI
>gi|1038166860   ENZ45255.1| ENZ45255.1 hypothetical protein HMPREF1097_00089 [Clostridium bolteae 90B8]
MSRPIILDYVTPRTGDMNKVFVYDYVRDMNVLASNQDLEFIGCGEADCLAQTETRVARESDDDEYRACELETKTEVTRER
DEEEISFTELTTKTAESRERDDEDVFSLSELISKTFADRERDDEDDYYLD
>gi|1506119654 gene_391|GeneMark.hmm|137_aa|-|434183|434596 JPNB01000002.1 Clostridium sp. KNHs209 CC90DRAFT_scf7180000000013_quiver.2_C, whole genome shotgun sequence
MKKHILSTYGELCKMNTIVDLGKTTYETSTVETTDADEFSMIGVTQETRSQENSDPDEFLLEPTNITKTIETTDADEFIC
SGPTGVTETVENSDADEFLLEGPTKQTFTQENTDEDEFLSYSLNVNLSGDFDEILLV
>gi|1006236483   BAK48481.1| BAK48481.1 F0F1-type ATP synthase alpha subunit [Clostridium sp. SY8519]
MRPLLLTKETEREHGANSPKKLFRYDYHTDMNMLNGRPFIEAGSLRNRELFSKTEAQRERDDEEPGYCLEMMTKTREQRE
SDDESACAMNLQTESHLHRGCSTEGTLVFEGETLTHADREKDDEERMTLESETITKVSREGVDEEPGYMIEMFSKTFADR
ERDDEEDSYYNQ
>gi|1106898796   KQX45475.1| KQX45475.1 hypothetical protein ASD49_34690 [Ensifer sp. Root1298]
MTNASSASAVKPFLHRFAIERTGGCDIEGSYSESEQMWVVATAAGVRPIIDLANAHLELVTKTAAGQEQDDERNFGALEL
ATKTDSGQESDDQAIASAIALELSTKTEAQLESDDTRQDACAFM
>gi|1106930203   KQX77104.1| KQX77104.1 hypothetical protein ASD41_34680 [Ensifer sp. Root1312]
MTNASSASAVKPFLHRFAIERTGGCDIEGSYSESEQMWVVATAAGVRPIIDLANAHLELVTKTAAGQEQDDERNFGALEL
ATKTDSGQESDDQAIASAIALELSTKTEAQLESDDTRQDACAFM
>gi|1107555233   KRC16758.1| KRC16758.1 hypothetical protein ASE29_34750 [Ensifer sp. Root74]
MTNASSASAVKPFLHRFAIERTGGCDIEGSYSESEQMWVVATAAGVRPIIDLANAHLELVTKTAAGQEQDDERNFGALEL
ATKTDSGQESDDQAIASAIALELSTKTEAQLESDDTRQDACAFM
>gi|1107524092   KRD63671.1| KRD63671.1 hypothetical protein ASE71_31255 [Ensifer sp. Root954]
MTNASSASAVKPFLHRFAIERTGGCDIEGSYSESEQMWVVATAAGVRPIIDLANAHLELVTKTAAGQEQDDERNFGALEL
ATKTDSGQESDDQAIASAIALELSTKTEAQLESDDTRQDACAFM
>gi|1092131038   KLE71623.1| KLE71623.1 hypothetical protein YA16_03170 [Enterobacter aerogenes]
MKSNNLALPFLARFATERTEGENIPGWYSYEQDLWVVEEDSKEIPIISKYTLTQTVTKTKVRQESDDDSSVSMLELTTKT
EAQLERDDSDLSMNHLLELMTKTDTIQERDDDNWCAGNILELSIKTFVSVERDEDFSMHTYDHQREGLI
>gi|1112904281   KTH40469.1| KTH40469.1 hypothetical protein ASV26_18275 [Enterobacter aerogenes]
MKSNNLALPFLARFATERTEGENIPGWYSYEQDLWVVEEDSKEIPIISKYTLTQTVTKTKVRQESDDDSSVSMLELTTKT
EAQLERDDSDLSMNHLLELMTKTDTIQERDDDNWCAGNILELSIKTFVSVERDEDFSMHTYDHQREGLI
>gi|1112677868   KTJ68221.1| KTJ68221.1 hypothetical protein ASU79_15920 [Enterobacter aerogenes]
MKSNNLALPFLARFATERTEGENIPGWYSYEQDLWVVEEDSKEIPIISKYTLTQTVTKTKVRQESDDDSSVSMLELTTKT
EAQLERDDSDLSMNHLLELMTKTDTIQERDDDNWCAGNILELSIKTFVSVERDEDFSMHTYDHQREGLI
>gi|1093198419   KLQ25722.1| KLQ25722.1 hypothetical protein ABR34_04435 [Enterobacter sp. GN02600]
MKPYIMQYSETIIINDHVMDTIDSTRKTFSIESDDNDYLDTSVWTTITKVNEATDQDSIFLVSNPPQKQSNFDYIATSTL
LTERTENNDDDYISLSTIITNITESQDDDYSYS
>gi|1076007734   KDW73467.1| KDW73467.1 hypothetical protein AB14_2649 [Escherichia coli 1-392-07_S1_C1]
MDTFFTESIENNDDDFIVCRTFVTNVVESGDDDFYFN
>gi|1076012564   KDW83130.1| KDW83130.1 hypothetical protein AB42_2007 [Escherichia coli 1-392-07_S1_C2]
MDTFFTESIENNDDDFIVCRTFVTNVVESGDDDFYFN
>gi|1802007601 gene_108|GeneMark.hmm|109_aa|+|108711|109040 JHQV01000015.1 Escherichia coli strain 100290 100290_15, whole genome shotgun sequence
MLYSESFEINASTISSKTNSTVKTFTTEPNDEDYLNTWTTHTRVIENQDEDYSLAPSNCERKYEISNEKQSAMDTFFTES
IENNDDDFIVCRTFVTNVVESGDDDFYFN
>gi|1802248216 gene_15|GeneMark.hmm|109_aa|+|12742|13071 JHST01000071.1 Escherichia coli strain 102535 102535_71, whole genome shotgun sequence
MLYSESFEINASTISSKTNSTVKTFTTEPNDEDYLNTWTTHTRVIENQDEDYSLAPSNCERKYEISNEKQSAMDTFFTES
IENNDDDFIVCRTFVTNVVESGDDDFYFN
>gi|1802248198 gene_35|GeneMark.hmm|109_aa|+|25149|25478 JHST01000070.1 Escherichia coli strain 102535 102535_70, whole genome shotgun sequence
MLYSESFEINASTISSKTNSTVKTFTTEPNDEDYLNTWTTHTRVIENQDEDYSLAPSNCERKYEISNEKQSAMDTFFTES
IENNDDDFIVCRTFVTNVVESGDDDFYFN
>gi|1802135586 gene_37|GeneMark.hmm|109_aa|-|34272|34601 JHRW01000020.1 Escherichia coli strain 102598 102598_20, whole genome shotgun sequence
MLYSESFEINASTISSKTNSTVKTFTTEPNDEDYLNTWTTHTRVIENQDEDYSLAPSNCERKYEISNEKQSAMDTFFTES
IENNDDDFIVCRTFVTNVVESGDDDFYFN
>gi|1802022400 gene_3|GeneMark.hmm|109_aa|+|1158|1487 JHQZ01000105.1 Escherichia coli 103385 103385_105, whole genome shotgun sequence
MLYSESFEINASTISSKTNSTVKTFTTEPNDEDYLNTWTTHTRVIENQDEDYSLAPSNCERKYEISNEKQSAMDTFFTES
IENNDDDFIVCRTFVTNVVESGDDDFYFN
>gi|1020976257   EFR15911.1| EFR15911.1 hypothetical protein EC236275_3020 [Escherichia coli 2362-75]
MDTFFTESIENNDDDFIVCRTFVTNVVESGDDDFYFN
>gi|1802041202 gene_3|GeneMark.hmm|109_aa|+|1192|1521 JHRC01000062.1 Escherichia coli 300059 300059_62, whole genome shotgun sequence
MLYSESFEINASTISSKTNSTVKTFTTEPNDEDYLNTWTTHTRVIENQDEDYSLAPSNCERKYEISNEKQSAMDTFFTES
IENNDDDFIVCRTFVTNVVESGDDDFYFN
>gi|1802163227 gene_14|GeneMark.hmm|109_aa|-|11428|11757 JHSB01000055.1 Escherichia coli strain 300214 300214_55, whole genome shotgun sequence
MLYSESFEINASTISSKTNSTVKTFTTEPNDEDYLNTWTTHTRVIENQDEDYSLAPSNCERKYEISNEKQSAMDTFFTES
IENNDDDFIVCRTFVTNVVESGDDDFYFN
>gi|1802045746 gene_4|GeneMark.hmm|109_aa|-|3319|3648 JHRD01000059.1 Escherichia coli strain 300262 300262_59, whole genome shotgun sequence
MLYSESFEINASTISSKTNSTVKTFTTEPNDEDYLNTWTTHTRVIENQDEDYSLAPSNCERKYEISNEKQSAMDTFFTES
IENNDDDFIVCRTFVTNVVESGDDDFYFN
>gi|1802063096 gene_34|GeneMark.hmm|109_aa|+|25564|25893 JHRH01000117.1 Escherichia coli strain 302275 302275_117, whole genome shotgun sequence
MLYSESFEINASTISSKTNSTVKTFTTEPNDEDYLNTWTTHTRVIENQDEDYSLAPSNCERKYEISNEKQSAMDTFFTES
IENNDDDFIVCRTFVTNVVESGDDDFYFN
>gi|1802298930 gene_13|GeneMark.hmm|109_aa|-|12002|12331 JHTE01000030.1 Escherichia coli strain 400929 400929_30, whole genome shotgun sequence
MLYSESFEINASTISSKTNSTVKTFTTEPNDEDYLNTWTTHTRVIENQDEDYSLAPSNCERKYEISNEKQSAMDTFFTES
IENNDDDFIVCRTFVTNVVESGDDDFYFN
>gi|1802201988 gene_33|GeneMark.hmm|109_aa|+|24968|25297 JHSK01000051.1 Escherichia coli strain 401588 401588_51, whole genome shotgun sequence
MLYSESFEINASTISSKTNSTVKTFTTEPNDEDYLNTWTTHTRVIENQDEDYSLAPSNCERKYEISNEKQSAMDTFFTES
IENNDDDFIVCRTFVTNVVESGDDDFYFN
>gi|1802207253 gene_7|GeneMark.hmm|109_aa|+|3134|3463 JHSL01000056.1 Escherichia coli strain 401817 401817_56, whole genome shotgun sequence
MLYSESFEINASTISSKTNSTVKTFTTEPNDEDYLNTWTTHTRVIENQDEDYSLAPSNCERKYEISNEKQSAMDTFFTES
IENNDDDFIVCRTFVTNVVESGDDDFYFN
>gi|1802211960 gene_28|GeneMark.hmm|109_aa|-|21612|21941 JHSM01000055.1 Escherichia coli strain 402310 402310_55, whole genome shotgun sequence
MLYSESFEINASTISSKTNSTVKTFTTEPNDEDYLNTWTTHTRVIENQDEDYSLAPSNCERKYEISNEKQSAMDTFFTES
IENNDDDFIVCRTFVTNVVESGDDDFYFN
>gi|1802338164 gene_8|GeneMark.hmm|109_aa|+|5195|5524 JHTJ01000022.1 Escherichia coli strain 403116 403116_22, whole genome shotgun sequence
MLYSESFEINASTISSKTNSTVKTFTTEPNDEDYLNTWTTHTRVIENQDEDYSLAPSNCERKYEISNEKQSAMDTFFTES
IENNDDDFIVCRTFVTNVVESGDDDFYFN
>gi|1600632460 gene_32|GeneMark.hmm|109_aa|-|25633|25962 JSPZ01000084.1 Escherichia coli strain blood-10-1308 blood-10-1308_ctg_1364, whole genome shotgun sequence
MLYSESFEINASTISNKTNSTVKTFTTEPNDEDYLNTWTTHTRVIENQDEDYSLAPSNCERKYEISNEKQSAMDTFFTES
IENNDDDFIVCRTFVTNVVESGDDDFYFN
>gi|1600607942 gene_32|GeneMark.hmm|109_aa|-|25633|25962 JSPY01000034.1 Escherichia coli strain blood-10-1310 blood-10-1310_ctg_1288, whole genome shotgun sequence
MLYSESFEINASTISNKTNSTVKTFTTEPNDEDYLNTWTTHTRVIENQDEDYSLAPSNCERKYEISNEKQSAMDTFFTES
IENNDDDFIVCRTFVTNVVESGDDDFYFN
>gi|1025029965   EHU22982.1| EHU22982.1 hypothetical protein ECDEC1D_2682 [Escherichia coli DEC1D]
MDTFFTESIENNDDDFIVCRTFVTNVVESGDDDFYFN
>gi|1025043383   EHU33390.1| EHU33390.1 hypothetical protein ECDEC2B_5336 [Escherichia coli DEC2B]
MDTFFTESIENNDDDFIVCRTFVTNVVESGDDDFYFN
>gi|1025056637   EHU45179.1| EHU45179.1 hypothetical protein ECDEC2D_2354 [Escherichia coli DEC2D]
MDTFFTESIENNDDDFIVCRTFVTNVVESGDDDFYFN
>gi|1507534342 gene_236|GeneMark.hmm|109_aa|-|308355|308684 CCPW01000058.1 Escherichia coli genome assembly FHI38, contig scaffold-45_contig-130.1_505489_1034725_[organism:Escherichia, whole genome shotgun sequence
MLYSESFEINASTISNKTNSTVKTFTTEPNDEDYLNTWTTHTRVIENQDEDYSLAPSNCERKYEISNEKQSAMDTFFTES
IENNDDDFIVCRTFVTNVVESGDDDFYFN
>gi|1507650032 gene_86|GeneMark.hmm|109_aa|+|77681|78010 ALNX01000039.1 Escherichia coli E851/71 E851_71_40, whole genome shotgun sequence
MLYSESFEINASTISSKTNSTVKTFTTEPNDEDYLNTWTTHTRVIENQDEDYSLAPSNCERKYEISNEKQSAMDTFFTES
IENNDDDFIVCRTFVTNVVESGDDDFYFN
>gi|1044424456   EQR42783.1| EQR42783.1 hypothetical protein G785_02043 [Escherichia coli HVH 125 (4-2634716)]
MKPYTMLYSESFEINASTISNKTNSTVKTFTTEPNDEDYLNTWTTHTRVIENQDEDYSLAPSNCERKYEISNEKQSAMDT
FFTESIENNDDDFIVCRTFVTNVVESGDDDFYFN
>gi|1802915695 gene_4|GeneMark.hmm|109_aa|-|3424|3753 LJGB01000082.1 Escherichia coli strain IMT28707 contig_92, whole genome shotgun sequence
MLYSESFEINASTISSKTNSTVKTFTTEPNDEDYLNTWTTNTRVIENQDEDYSLAPSNCERKYEISNEKQSAMDTFFTES
IENNDDDFIVCRTFVTNVVESGDDDFYFN
>gi|1802909449 gene_44|GeneMark.hmm|109_aa|+|38752|39081 LJGC01000040.1 Escherichia coli strain IMT28764 contig_40, whole genome shotgun sequence
MLYSESFEINASTISSKTNSTVKTFTTEPNDEDYLNTWTTNTRVIENQDEDYSLAPSNCERKYEISNEKQSAMDTFFTES
IENNDDDFIVCRTFVTNVVESGDDDFYFN
>gi|1802920236 gene_7|GeneMark.hmm|109_aa|+|6191|6520 LJGF01000080.1 Escherichia coli strain IMT31352 contig_91, whole genome shotgun sequence
MLYSESFEINASTISSKTNSTVKTFTTEPNDEDYLNTWTTNTRVIENQDEDYSLAPSNCERKYEISNEKQSAMDTFFTES
IENNDDDFIVCRTFVTNVVESGDDDFYFN
>gi|1802940594 gene_3|GeneMark.hmm|109_aa|-|2144|2473 LJGI01000136.1 Escherichia coli strain IMT33180 contig_265, whole genome shotgun sequence
MLYSESFEINASTISSKTNSTVKTFTTEPNDEDYLNTWTTNTRVIENQDEDYSLAPSNCERKYEISNEKQSAMDTFFTES
IENNDDDFIVCRTFVTNVVESGDDDFYFN
>gi|1061881612   EYT12452.1| EYT12452.1 hypothetical protein T654_00477 [Escherichia coli K02]
MKPYTMLYSESFEINASTISSKTNSTVKTFTTEPNDEDYLNTWTTHTRVIENQDEDYSLAPSNCERKYEISNEKQSAMDT
FFTESIENNDDDFIVCRTFVTNVVESGDDDFYFN
>gi|1044887267   EQV69478.1| EQV69478.1 hypothetical protein G887_01934 [Escherichia coli KOEGE 56 (169a)]
MKPYTMLYSESFEINASTISNKTNSTVKTFTTEPNDEDYLNTWTTHTRVIENQDEDYSLAPSNCERKYEISNEKQSAMDT
FFTESIENNDDDFIVCRTFVTNVVESGDDDFYFN
>gi|1605357905 gene_224|GeneMark.hmm|109_aa|+|214495|214824 JWHN01000165.1 Escherichia coli strain MAMC18 contig_165, whole genome shotgun sequence
MLYSESFEINASTISSKTNSTVKTFTTEPNDEDYLNTWTTNTRVIENQDEDYSLAPSNCERKYEISNEKQSAMDTFFTES
IENNDDDFIVCRTFVTNVVESGDDDFYFN
>gi|1400146344 gene_97|GeneMark.hmm|109_aa|-|84767|85096 ASZR01000015.1 Escherichia coli O127:H6 str. E2348/69 substr. CVDNalr strain E2348/69 E2348_69_CVDNalr_15, whole genome shotgun sequence
MLYSESFEINASTISSKTNSTVKTFTTEPNDEDYLNTWTTHTRVIENQDEDYSLAPSNCERKYEISNEKQSAMDTFFTES
IENNDDDFIVCRTFVTNVVESGDDDFYFN
>gi|1003156473   CAS09659.1| CAS09659.1 predicted protein [Escherichia coli O127:H6 str. E2348/69]
MKPYTMLYSESFEINASTISSKTNSTVKTFTTEPNDEDYLNTWTTHTRVIENQDEDYSLAPSNCERKYEISNEKQSAMDT
FFTESIENNDDDFIVCRTFVTNVVESGDDDFYFN
>gi|1400153469 gene_97|GeneMark.hmm|109_aa|-|84767|85096 ASZS01000084.1 Escherichia coli O127:H6 str. E2348/69 substr. UMD753 strain E2348/69 E2348_69_UMD753_84, whole genome shotgun sequence
MLYSESFEINASTISSKTNSTVKTFTTEPNDEDYLNTWTTHTRVIENQDEDYSLAPSNCERKYEISNEKQSAMDTFFTES
IENNDDDFIVCRTFVTNVVESGDDDFYFN
>gi|1501994859 gene_5|GeneMark.hmm|109_aa|-|3315|3644 JICI01000057.1 Escherichia coli strain S6966 S6966_57, whole genome shotgun sequence
MLYSESFEINASTISSKTNSTVKTFTTEPNDEDYLNTWTTHTRVIENQDEDYSLAPSNCERKYEISNEKQSAMDTFFTES
IENNDDDFIVCRTFVTNVVESGDDDFYFN
>gi|1501998925 gene_37|GeneMark.hmm|109_aa|-|34270|34599 JICH01000040.1 Escherichia coli strain S6995 S6995_40, whole genome shotgun sequence
MLYSESFEINASTISSKTNSTVKTFTTEPNDEDYLNTWTTHTRVIENQDEDYSLAPSNCERKYEISNEKQSAMDTFFTES
IENNDDDFIVCRTFVTNVVESGDDDFYFN
>gi|1037170073   EMZ45503.1| EMZ45503.1 hypothetical protein C827_01604 [Escherichia coli SWW33]
MKPYTMLYSESFEINASTISSKTNSTVKTFTTEPNDEDYLNTWTTHTRVIENQDEDYSLAPSNCERKYEISNEKQSAMDT
FFTESIENNDDDFIVCRTFVTNVVESGDDDFYFN
>gi|1074586818   KDG79292.1| KDG79292.1 hypothetical protein AE12_01740 [Escherichia coli UCI 53]
MKPYTMLYSESFEINASTISSKTNSTVKTFTTEPNDEDYLNTWTTNTRVIENQDEDYSLAPSNCERKYEISNEKQSAMDT
FFTESIENNDDDFIVCRTFVTNVVESGDDDFYFN
>gi|1045174585   EQY42026.1| EQY42026.1 hypothetical protein G948_02038 [Escherichia coli UMEA 3221-1]
MKPYTMLYSESFEINASTISNKTNSTVKTFTTEPNDEDYLNTWTTHTRVIENQDEDYSLAPSNCERKYEISNEKQSAMDT
FFTESIENNDDDFIVCRTFVTNVVESGDDDFYFN
>gi|1045184792   EQY45486.1| EQY45486.1 hypothetical protein G950_02001 [Escherichia coli UMEA 3230-1]
MKPYTMLYSESFEINASTISNKTNSTVKTFTTEPNDEDYLNTWTTHTRVIENQDEDYSLAPSNCERKYEISNEKQSAMDT
FFTESIENNDDDFIVCRTFVTNVVESGDDDFYFN
>gi|1045303595   EQZ57272.1| EQZ57272.1 hypothetical protein G983_00642 [Escherichia coli UMEA 3656-1]
MKPYTMLYSESFEINASTISSKTNSTVKTFTTEPNDEDYLNTWTTHTRVIENQDEDYSLAPSNCERKYEISNEKQSAMDT
FFTESIENNDDDFIVCRTFVTNVVESGDDDFYFN
>gi|1600982194 gene_103|GeneMark.hmm|109_aa|+|95459|95788 JSMZ01000029.1 Escherichia coli strain upec-150 upec-150_ctg_875, whole genome shotgun sequence
MLYSESFEINASTISSKTNSTVKTFTTEPNDEDYLNTWTTHTRVIENQDEDYSLAPSNCERKYEISNEKQSAMDTFFTES
IENNDDDFIVCRTFVTNVVESGDDDFYFN
>gi|1600963001 gene_70|GeneMark.hmm|109_aa|-|91887|92216 JSMX01000084.1 Escherichia coli strain upec-153 upec-153_ctg_4251, whole genome shotgun sequence
MLYSESFEINASTISNKTNSTVKTFTTEPNDEDYLNTWTTHTRVIENQDEDYSLAPSNCERKYEISNEKQSAMDTFFTES
IENNDDDFIVCRTFVTNVVESGDDDFYFN
>gi|1600796793 gene_103|GeneMark.hmm|109_aa|+|95459|95788 JSLV01000040.1 Escherichia coli strain upec-188 upec-188_ctg_913, whole genome shotgun sequence
MLYSESFEINASTISSKTNSTVKTFTTEPNDEDYLNTWTTHTRVIENQDEDYSLAPSNCERKYEISNEKQSAMDTFFTES
IENNDDDFIVCRTFVTNVVESGDDDFYFN
>gi|1600261943 gene_72|GeneMark.hmm|127_aa|-|60277|60660 JSHY01000071.1 Escherichia coli strain upec-36 upec-36_ctg_3370, whole genome shotgun sequence
MKPYVMFYSETYRKPTQSLEHFIDTTVRTFTIESDDSDSINAGTMITKVNENGDDDFMYMSTIETREIENSDQNFSYQST
VVTESIENDDNDYLSCATLVTNVVESNDNDFHSIHDDALVSHVHLIN
>gi|1600128710 gene_71|GeneMark.hmm|109_aa|-|92089|92418 JSGZ01000094.1 Escherichia coli strain upec-65 upec-65_ctg_10453, whole genome shotgun sequence
MLYSESFEINASTISNKTNSTVKTFTTEPNDEDYLNTWTTHTRVIENQDEDYSLAPSNCERKYEISNEKQSAMDTFFTES
IENNDDDFIVCRTFVTNVVESGDDDFYFN
>gi|1600080672 gene_70|GeneMark.hmm|109_aa|-|84223|84552 JSFT01000046.1 Escherichia coli strain upec-95 upec-95_ctg_3591, whole genome shotgun sequence
MLYSESFEINASTISSKTNSTVKTFTTEPNDEDYLNTWTTHTRVIENQDEDYSLAPSNCERKYEISNEKQSAMDTFFTES
IENNDDDFIVCRTFVTNVVESGDDDFYFN
>gi|1014886084   ALN46039.1| ALN46039.1 hypothetical protein ASE18_08070 [Escherichia coli]
MKPYTMLYSESFEINASTISSKTNSTVKTFTTEPNDEDYLNTWTTNTRVIENQDEDYSLAPSNCERKYEISNEKQSAMDT
FFTESIENNDDDFIVCRTFVTNVVESGDDDFYFN
>gi|1502959055 gene_20|GeneMark.hmm|145_aa|+|12522|12959 JJMW01000021.1 Exiguobacterium alkaliphilum 12/1 HybridContig11, whole genome shotgun sequence
MKSPYIAAYIEESVIQKSTHLFYDSKTQINYLDKNLNIKAITFRGPDTTIVTETVENSDVNYMGPETTRITKTNEASDVE
SLTLGPETTLETNTVENSDFDVLLFGPQTTRRTFEIEIDDESNIQLFYGPDTTIVTRTLENNDTH
>gi|1093560361   KLT67765.1| KLT67765.1 hypothetical protein AB674_20975 [Flavobacterium sp. ABG]
MRPLILDYATNRTGEYNPIFKYDHLLSLNVIKTEKGTIPFMDIESSDLSLTTKTRVLGEADDYNICSLELETKTKVLQER
DDDDIMQLLQLETKTFTKQETDD
>gi|1305270918 gene_135|GeneMark.hmm|115_aa|-|155569|155916 AUDO01000010.1 Flavobacterium frigidarium DSM 17623 H603DRAFT_scaffold00008.8_C, whole genome shotgun sequence
MKSFILGFAEKPKINNLDYSIIEYSKKQNLSVLKNTEIPAITYVNMGTETFTKTTNEPTDSDNDYRFRLKRLLDTTSETF
TTTEPSDSDHNYSSLKLLMDTQTITESQEPTDSDK
>gi|1079158967   KFF16518.1| KFF16518.1 hypothetical protein IW20_10110 [Flavobacterium hydatis]
MTDKTISKNPVMNPLILQYTEKFKNENFDLSQIAYSSELNLTIYTKTGLPAIDLLNMSTETHTRTYNESSDCDSENMGLM
MGTLTHTSYQIEGSDNDSSFNAFKSMIGTNTFTFISQESTDND
>gi|1079158968   KFF16519.1| KFF16519.1 hypothetical protein IW20_10115 [Flavobacterium hydatis]
MLTQPILKEVFLLESINNSIMNPLILQYAEKSNTENFDFSKTEYSSTLNLTIDKKSGLPAIEYLNMSTQTGTKTYTEVSD
SDSENIGLMMGTLTHTSYQLEGSDDDASFNAIKSMMSTSSVTLVSQEATDNDR
>gi|1304751114 gene_25|GeneMark.hmm|112_aa|+|30783|31121 AUGP01000018.1 Flavobacterium subsaxonicum WB 4.1-42 = DSM 21790 G509DRAFT_scaffold00003.3_C, whole genome shotgun sequence
MKPLILEFIEAATEPDLDFSMIEYNYDLNLNVNKTTGLPAVQMPTLSTSTGTKIFDEVSDSDDSEALTMMATMTGTFTTT
EGSDSDPRNFTHFTTMITMTTTRTMLESSDTD
>gi|1013476404   AKM17552.1| AKM17552.1 hypothetical protein GARCT_00203 [Geobacillus sp. 12AMOR1]
MKKPYIINYAEEYYLKKVPVLYYDNETQINYIDEQKNIKALRIGPETTIMTETTENIDPDEMYFGPETTRQTATIENSDE
NEYFIGPDTTKRTFTIESEDRDEVYLGPDTTRLTKTIENSDPDESIIM
>gi|1003947440   ADO77512.1| ADO77512.1 hypothetical protein Hprae_1382 [Halanaerobium praevalens DSM 2228]
MKKPYIANYIKEKNFNKTKRFAYNKKEQVSFIDERKVIKEYFSSSTRLTKSVENEDEDEFKCFETTALTENVENDDEDEF
KCLESTLYSETIENDDEDEVSLFFGTKKTAKIETSDPDELNI
>gi|1046146056   ERL52548.1| ERL52548.1 hypothetical protein BJB45_08320 [Halomonas huangheensis]
MSQKSSAQHQPLLTRYAVPRSAGQSMPGGFSKEKNVWVVNCDGKEVPVILSHGMPSEMITKTNNYNEQDDESPFFHHELI
TKTDVQSERDDSDFLYGDVVPLSTRMAAGDGKKIKCSVKLNELSTKTEVDAESDDEFPFVDPLIELLTKTKVDEERDDED
GF
>gi|1014827393   ALM54067.1| ALM54067.1 hypothetical protein AR456_18640 [Halomonas huangheensis]
MPSEMITKTNNYNEQDDESPFFHHELITKTDVQSERDDSDFLYGDVVPLSTRMAAGDGKKIKCSVKLNELSTKTEVDAES
DDEFPFVDPLIELLTKTKVDEERDDEDGF
>gi|1502141280 gene_18|GeneMark.hmm|153_aa|-|16660|17121 JDWO01000050.1 Klebsiella pneumoniae 4541-2 4541_2_50, whole genome shotgun sequence
MEHKMKSNNLALPFLARFATERTEGENIPGWYSYEQDLWVVEEDSKEIPIISKYTLTQTVTKTKVRQESDDDSSVSMLEL
TTKTEAQLERDDSDLSMNHLLELMTKTDTIQERDDDNWCAGNILELSIKTFVSVERDEDFSMHTYDHQREGLI
>gi|1606491320 gene_18|GeneMark.hmm|153_aa|-|16570|17031 CCHC01000083.1 Klebsiella pneumoniae genome assembly 52BG, contig 52BG_83, whole genome shotgun sequence
MEHKMKSNNLALPFLARFATERTEGENIPGWYSYEQDLWVVEEDSKEIPIISKYTLTQTVTKTKVRQESDDDSSVSMLEL
TTKTEAQLERDDSDLSMNHLLELMTKTDTIQERDDDNWCAGNILELSIKTFVSVERDEDFSMHTYDHQREGLI
>gi|1904508545 gene_58|GeneMark.hmm|106_aa|+|53555|53875 JQRU01000041.1 Leptospira alstonii strain 56667 Contig041, whole genome shotgun sequence
MKPLIFDYMREQTNVEFPELTYDRKSGLNFINGTKFVDLCNSKTVLQTKTFTQRESDDEEKPYTSSISKMFLVTKTDTIR
EVDDDMNFNNLTYLLTKTEENKEQDE
>gi|1904691326 gene_27|GeneMark.hmm|98_aa|-|20109|20405 JQRT01000018.1 Leptospira alstonii strain 56668 Contig018, whole genome shotgun sequence
MREQTNVEFPELTYDRKSGLNFINGTKFVDLCNSKTVLQTKTFTQRESDDEEKPYTSSISKMFLVTKTDTIREVDDDMNF
NNLTYLLTKTEENKEQDE
>gi|1034384145   EMJ95480.1| EMJ95480.1 hypothetical protein LEP1GSC194_3568 [Leptospira alstonii serovar Sichuan str. 79601]
MFLVTKTDTIREVDDDMNFNNLTYLLTKTEENKEQDE
>gi|1406210345 gene_60|GeneMark.hmm|107_aa|-|55415|55738 JAGX01000010.1 Leptospira licerasiae ATCC BAA-1110 T343DRAFT_scaffold00010.10_C, whole genome shotgun sequence
MKPLIFDYAISQQDTPWPNLKYDRDLGLNFVNNNKFVDLFSSSSALITKTNTRRETDDDLQSTDSINSIFYIATKTDTIK
ETDDELNSFQKSLYLLTKTEQRREEDE
>gi|1201331143 gene_65|GeneMark.hmm|107_aa|-|69392|69715 AFLO01000001.1 Leptospira licerasiae serovar Varillal str. MMD0835 contig_1, whole genome shotgun sequence
MKPLIFDYAISQQDTPWPNLKYDRDLGLNFVNNNKFVDLFSSSSALITKTNTRRETDDDLQSTDSINSIFYIATKTDTIK
ETDDELNSFQKSLYLLTKTEQRREEDE
>gi|1024655357   EIE01434.1| EIE01434.1 hypothetical protein LEP1GSC185_3923 [Leptospira licerasiae serovar Varillal str. VAR 010]
MKPLIFDYAISQQDTPWPNLKYDRDLGLNFVNNNKFVDLFSSSSALITKTNTRRETDDDLQSTDSINSIFYIATKTDTIK
ETDDELNSFQKSLYLLTKTEQRREEDE
>gi|1904686688 gene_1|GeneMark.hmm|56_aa|+|1|171 JQRP01000309.1 Leptospira weilii strain 56621 Contig309, whole genome shotgun sequence
EGPDKDNERRINSLMATATRTDTLEEVTDADPSRLTLSFATGTYTDTNKEVTDQDR
>gi|1904705184 gene_20|GeneMark.hmm|122_aa|-|23673|24041 JQSB01000020.1 Leptospira weilii strain 56655 Contig020, whole genome shotgun sequence
MKSTRKMVPFILRYKEILNDKDDILYNKKTQYSKELNLTIDIETGNPLIFSDPSLASTITMTKSGAEGPDKDNERRINSL
MATATRTDTLEEVTDADPSRLTLSFATGTYTDTNKEVTDQDR
>gi|1122714969   KXK10646.1| KXK10646.1 hypothetical protein UZ22_OP11002000644 [Microgenomates bacterium OLB23]
MRPLILEFTEKPTLKNLDFSLIEYSHKQNLSVIKDTEMPAIKFVSMDTETFTKTTGEPTDSDNDYKLSLRRVLDTSTDTF
TSTEPSDSDNDLKRLKLLMDTQTITESVEGTDSDK
>gi|1099452989   CRL10874.1| CRL10874.1 hypothetical protein NIT7321_01722 [Nautella italica]
MPGRYCDEHEMWIVPTGEGERHAIDVPSSQLSLLTKTLTHTEQDDESFSTANILQTKTEAELEREDQALSALLASLQTKT
DAGREADDTTEMLV
>gi|1102574864   KPF50535.1| KPF50535.1 hypothetical protein IP65_19710 [Novosphingobium sp. AAP1]
MRSEPNEAAHAAPLLFRHATPRTSSADLPGYYDPSTQLWVIETAAGIVPVVEAAASTLIETSTSTRVRQEGDDQDCSNTV
GLAAIAFAETTLTAVQMEADDQDASTDLRSFDALLDTSTLTKVRQESADDDLTQDETLAPRRPLGTLAEVATKTDVQQES
DDQMSTGGMLELETRSLNNQEGVDDDFPAMLLELQTKTFANVEGDDDYLSMIH
>gi|1305201134 gene_90|GeneMark.hmm|101_aa|-|89847|90152 AULE01000001.1 Paenibacillus taiwanensis DSM 18679 H509DRAFT_scaffold00010.10_C, whole genome shotgun sequence
MKKPYIARYVNIMTSDDPSIITEQVENTDPDEIKLSSDDFKRETAQIEVSDPDELVLYSRRETRSIESSEPDELLFGKEK
DGKTTFVVENTDPDEFYFHLS
>gi|1406817954 gene_337|GeneMark.hmm|147_aa|-|404689|405132 KK073762.1 Pantoea ananatis Sd-1 genomic scaffold scaffold4, whole genome shotgun sequence
MNDFSQSLPYLAKFAIERTDENEIPGMYSYEQDLWVIEEDGKEIPIIFKFNLSQAVTKTKVRQESDDECTSALLELTTKT
EVKLERDDNDISMNHLLELTTKTDTVQERDDESWEKENLTELTTKTFVAVERDEECLINAYSSHLKG
>gi|1084089504   KHS90346.1| KHS90346.1 hypothetical protein RC83_00355 [Pectobacterium carotovorum subsp. carotovorum]
MKGYIHSMPYLARFASKRTEENNIPGYYSSEQDVWVIEDGDKELPIIFKGFLAETLTKTNTNQEGDDDTSYKMAELGTKT
EAELERDDTDFSTNHLLELVTKTDTIQERDDNNWGDSHLIELATKTFVAVERDDELSFLHMLDKENIVN
>gi|1084110904   KHT28583.1| KHT28583.1 hypothetical protein RC98_08810 [Pectobacterium carotovorum subsp. carotovorum]
MKGHIHSIPYLARFASKRTEANNIPGYYSSEQDVWVIEDGDKELPIIFKGFLSETLTKTNSNQEGDDDTSYRMAELGTKT
EAELERDDTDFSTNHLLELVTKTDTIQERDDNNWGDSHLIELATKTFVAVERDDELSFLHMLDKENIVN
>gi|1002870062   ACX87508.1| ACX87508.1 conserved hypothetical protein [Pectobacterium wasabiae WPP163]
MKGYIHSMPYLARFASKRTEENNTPGYYSSEQDVWVIEDGDKELPIIFKGFLAETLTKTNTNQEGDDDTSYKMAELGTKT
EAELERDDTDFSTNHLLELVTKTDTIQERDDNNWGDSHLIELATKTFVAVERDDELSFLHMLDKENIVN
>gi|1104920638   KQC00388.1| KQC00388.1 hypothetical protein AQF98_12955 [Pedobacter sp. Hv1]
MKPFIFQFKEQPTVESADYSQLQYDKILNLSIDKQTGMPAICALDLSTETFTKTQGEDSDTEQTYVSRLMGTESITLVDL
EASDADPDRFSMSMLMGTETETRQYVEGADSDPQ
>gi|1703943617 gene_55|GeneMark.hmm|132_aa|+|47739|48137 CVLT01000074.1 Providencia rettgeri genome assembly Providencia rettgeri H1736, contig contig00074, whole genome shotgun sequence
MNYSETLTIKQSNIMHQIDSTRKTFTIEPDDHDEILGLSTTLTETIENSDRDEIGTYSTLHTNIVENSDHDEIYYMSTIE
TAVIENSDNDELNLFTTVETRELETSDTDHISYFLSDTTIITKVLEQSDNDE
>gi|1707452429 gene_31|GeneMark.hmm|111_aa|-|25703|26038 JWBE01000179.1 Pseudomonas aeruginosa strain 1152_PAER 1285_54160_1426367_731+,1017+, whole genome shotgun sequence
MWVVDTEQGTQPIINEQALSQLLTKTRAHEEEDDDSYLALELMTKTHQQIESDDDTRPTGYSNLLQLVTKTESVQEVDDN
YSASQLLELVTKTKVQQEADDDGFQSFGFHC
>gi|1705762148 gene_28|GeneMark.hmm|111_aa|-|23317|23652 JWAL01000764.1 Pseudomonas aeruginosa strain 1170_PAER 1787_51764_873198, whole genome shotgun sequence
MWVVDTEQGTQPIINEQALSQLLTKTRAHEEEDDDSYLALELMTKTHQQIESDDDTRPTGYSNLLQLVTKTESVQEVDDN
YSASQLLELVTKTKVQQEADDDGFQSFGFHC
>gi|1604366857 gene_7|GeneMark.hmm|111_aa|-|3658|3993 JUAG01000108.1 Pseudomonas aeruginosa strain AZPAE12156 AZPAE12156_contig_109, whole genome shotgun sequence
MWVVDTEQGTQPIINEQALSQLLTKTRAHEEEDDDSYLALELMTKTHQQIESDDDTRPTGYSNLLQLVTKTESVQEVDDN
YSASQLLELVTKTKVQQEADDDGFQSFGFHC
>gi|1604415880 gene_38|GeneMark.hmm|155_aa|-|35975|36442 JUAB01000061.1 Pseudomonas aeruginosa strain AZPAE12413 AZPAE12413_contig_61, whole genome shotgun sequence
MENTTDRDVRAHHRHTNISPFLVNASTPRTGEDRLPGYYCEQQQMWVIETEQGALPIINEQALSQLKTKTRADGEEDDDC
HLALELVTKTHQQIESDDDTRPTAYNNFLYLATKTDSIDETDDNCSAAQLLELVTKTKVQQEADDDAIQSFGFHC
>gi|1604421408 gene_30|GeneMark.hmm|155_aa|+|24430|24897 JUAA01000045.1 Pseudomonas aeruginosa strain AZPAE12414 AZPAE12414_contig_45, whole genome shotgun sequence
MENTTDRDVRAHHRHTNISPFLVNASTPRTGEDRLPGYYCEQQQMWVIETEQGALPIINEQALSQLKTKTRADGEEDDDC
HLALELVTKTHQQIESDDDTRPTAYNNFLYLATKTDSIDETDDNCSAAQLLELVTKTKVQQEADDDAIQSFGFHC
>gi|1604423808 gene_122|GeneMark.hmm|155_aa|+|120043|120510 JTZZ01000011.1 Pseudomonas aeruginosa strain AZPAE12415 AZPAE12415_contig_11, whole genome shotgun sequence
MENTTDRDVRAHHRHTNISPFLVNASTPRTGEDRLPGYYCEQQQMWVIETEQGALPIINEQALSQLKTKTRADGEEDDDC
HLALELVTKTHQQIESDDDTRPTAYNNFLYLATKTDSIDETDDNCSAAQLLELVTKTKVQQEADDDAIQSFGFHC
>gi|1603930958 gene_35|GeneMark.hmm|111_aa|+|28151|28486 JTZH01000058.1 Pseudomonas aeruginosa strain AZPAE13866 AZPAE13866_contig_58, whole genome shotgun sequence
MWVVDTEQGTQPIINEQALSQLLTKTRAHEEEDDDSYLALELMTKTHQQIESDDDTRPTGYSNLLQLVTKTESVQEVDDN
YSASQLLELVTKTKVQQEADDDGFQSFGFHC
>gi|1604106982 gene_627|GeneMark.hmm|111_aa|+|692894|693229 JTYN01000014.1 Pseudomonas aeruginosa strain AZPAE14404 AZPAE14404_contig_14, whole genome shotgun sequence
MWVVDTEQGTQPIINEQALSQLLTKTRAHEEEDDDSYLALELMTKTHQQIESDDDTRPTGYSNLLQLVTKTESVQEVDDN
YSASQLLELVTKTKVQQEADDDGFQSFGFHC
>gi|1603646325 gene_31|GeneMark.hmm|111_aa|+|21372|21707 JTXH01000046.1 Pseudomonas aeruginosa strain AZPAE14698 AZPAE14698_contig_50, whole genome shotgun sequence
MWVVDTEQGTQPIINEQALSQLLTKTRAHEEEDDDSYLALELMTKTHQQIESDDDTRPTGYSNLLQLVTKTESVQEVDDN
YSASQLLELVTKTKVQQEADDDGFQSFGFHC
>gi|1603827389 gene_29|GeneMark.hmm|111_aa|+|21516|21851 JTVL01000011.1 Pseudomonas aeruginosa strain AZPAE14823 AZPAE14823_contig_11, whole genome shotgun sequence
MWVVDTEQGTQPIINEQALSQLLTKTRAHEEEDDDSYLALELMTKTHQQIESDDDTRPTGYSNLLQLVTKTESVQEVDDN
YSASQLLELVTKTKVQQEADDDGFQSFGFHC
>gi|1603863221 gene_28|GeneMark.hmm|111_aa|+|21509|21844 JTVG01000034.1 Pseudomonas aeruginosa strain AZPAE14828 AZPAE14828_contig_34, whole genome shotgun sequence
MWVVDTEQGTQPIINEQALSQLLTKTRAHEEEDDDSYLALELMTKTHQQIESDDDTRPTGYSNLLQLVTKTESVQEVDDN
YSASQLLELVTKTKVQQEADDDGFQSFGFHC
>gi|1602198754 gene_36|GeneMark.hmm|111_aa|+|28176|28511 JTUE01000016.1 Pseudomonas aeruginosa strain AZPAE14858 AZPAE14858_contig_16, whole genome shotgun sequence
MWVVDTEQGTQPIINEQALSQLLTKTRAHEEEDDDSYLALELMTKTHQQIESDDDTRPTGYSNLLQLVTKTESVQEVDDN
YSASQLLELVTKTKVQQEADDDGFQSFGFHC
>gi|1602237181 gene_2|GeneMark.hmm|69_aa|+|390|599 JTTZ01000158.1 Pseudomonas aeruginosa strain AZPAE14863 AZPAE14863_contig_159, whole genome shotgun sequence
MTKTHQQIESDDDTRPTGYSNLLQLVTKTESVQEVDDNYSASQLLELVTKTKVQQEADDDGFQSFGFHC
>gi|1602471762 gene_109|GeneMark.hmm|111_aa|-|114792|115127 JTSW01000025.1 Pseudomonas aeruginosa strain AZPAE14892 AZPAE14892_contig_25, whole genome shotgun sequence
MWVVDTEQGTQPIINEQALSQLLTKTRAHEEEDDDSYLALELMTKTHQQIESDDDTRPTGYSNLLQLVTKTESVQEVDDN
YSASQLLELVTKTKVQQEADDDGFQSFGFHC
>gi|1603314214 gene_29|GeneMark.hmm|111_aa|+|21523|21858 JTSK01000010.1 Pseudomonas aeruginosa strain AZPAE14905 AZPAE14905_contig_10, whole genome shotgun sequence
MWVVDTEQGTQPIINEQALSQLLTKTRAHEEEDDDSYLALELMTKTHQQIESDDDTRPTGYSNLLQLVTKTESVQEVDDN
YSASQLLELVTKTKVQQEADDDGFQSFGFHC
>gi|1603409369 gene_109|GeneMark.hmm|111_aa|-|114694|115029 JTSJ01000025.1 Pseudomonas aeruginosa strain AZPAE14906 AZPAE14906_contig_25, whole genome shotgun sequence
MWVVDTEQGTQPIINEQALSQLLTKTRAHEEEDDDSYLALELMTKTHQQIESDDDTRPTGYSNLLQLVTKTESVQEVDDN
YSASQLLELVTKTKVQQEADDDGFQSFGFHC
>gi|1602568355 gene_335|GeneMark.hmm|155_aa|-|335145|335612 JTRT01000003.1 Pseudomonas aeruginosa strain AZPAE14922 AZPAE14922_contig_3, whole genome shotgun sequence
MENTTDRDVRAHHRHTNISPFLVNASTPRTGEDRLPGYYCEQQQMWVIETEQGALPIINEQALSQLKTKTRADGEEDDDC
HLALELVTKTHQQIESDDDTRPTAYNNFLYLATKTDSIDETDDNCSAAQLLELVTKTKVQQEADDDAIQSFGFHC
>gi|1602580036 gene_110|GeneMark.hmm|111_aa|-|114909|115244 JTRR01000027.1 Pseudomonas aeruginosa strain AZPAE14924 AZPAE14924_contig_27, whole genome shotgun sequence
MWVVDTEQGTQPIINEQALSQLLTKTRAHEEEDDDSYLALELMTKTHQQIESDDDTRPTGYSNLLQLVTKTESVQEVDDN
YSASQLLELVTKTKVQQEADDDGFQSFGFHC
>gi|1602853080 gene_32|GeneMark.hmm|111_aa|+|26891|27226 JTPU01000046.1 Pseudomonas aeruginosa strain AZPAE14974 AZPAE14974_contig_46, whole genome shotgun sequence
MWVVDTEQGTQPIINEQALSQLLTKTRAHEEEDDDSYLALELMTKTHQQIESDDDTRPTGYSNLLQLVTKTESVQEVDDN
YSASQLLELVTKTKVQQEADDDGFQSFGFHC
>gi|1602930528 gene_156|GeneMark.hmm|155_aa|+|176938|177405 JTPK01000008.1 Pseudomonas aeruginosa strain AZPAE14984 AZPAE14984_contig_8, whole genome shotgun sequence
MENTTDRDVRAHHRHTNISPFLVNASTPRTGEDRLPGYYCEQQQMWVIETEQGALPIINEQALSQLKTKTRADGEEDDDC
HLALELVTKTHQQIESDDDTRPTAYNNFLYLATKTDSIDETDDNCSAAQLLELVTKTKVQQEADDDAIQSFGFHC
>gi|1602965588 gene_35|GeneMark.hmm|111_aa|+|28086|28421 JTPF01000026.1 Pseudomonas aeruginosa strain AZPAE14989 AZPAE14989_contig_26, whole genome shotgun sequence
MWVVDTEQGTQPIINEQALSQLLTKTRAHEEEDDDSYLALELMTKTHQQIESDDDTRPTGYSNLLQLVTKTESVQEVDDN
YSASQLLELVTKTKVQQEADDDGFQSFGFHC
>gi|1603178310 gene_29|GeneMark.hmm|111_aa|+|21322|21657 JTNX01000022.1 Pseudomonas aeruginosa strain AZPAE15023 AZPAE15023_contig_22, whole genome shotgun sequence
MWVVDTEQGTQPIINEQALSQLRTKTRAHEEEDDDSYLALELMTKTHQQIESDDDTRPTGYSNLLQLVTKTESVQEVDDN
YSASQLLELVTKTKVQQEADDDGFQSFGFHC
>gi|1602868367 gene_157|GeneMark.hmm|155_aa|+|176740|177207 JTNR01000010.1 Pseudomonas aeruginosa strain AZPAE15029 AZPAE15029_contig_10, whole genome shotgun sequence
MENTTDRDVRAHHRHTNISPFLVNASTPRTGEDRLPGYYCEQQQMWVIETEQGALPIINEQALSQLKTKTRADGEEDDDC
HLALELVTKTHQQIESDDDTRPTAYNNFLYLATKTDSIDETDDNCSAAQLLELVTKTKVQQEADDDAIQSFGFHC
>gi|1602036542 gene_35|GeneMark.hmm|111_aa|+|28083|28418 JTNL01000023.1 Pseudomonas aeruginosa strain AZPAE15035 AZPAE15035_contig_23, whole genome shotgun sequence
MWVVDTEQGTQPIINEQALSQLLTKTRAHEEEDDDSYLALELMTKTHQQIESDDDTRPTGYSNLLQLVTKTESVQEVDDN
YSASQLLELVTKTKVQQEADDDGFQSFGFHC
>gi|1603282158 gene_110|GeneMark.hmm|111_aa|-|114908|115243 JTMD01000012.1 Pseudomonas aeruginosa strain AZPAE15069 AZPAE15069_contig_12, whole genome shotgun sequence
MWVVDTEQGTQPIINEQALSQLLTKTRAHEEEDDDSYLALELMTKTHQQIESDDDTRPTGYSNLLQLVTKTESVQEVDDN
YSASQLLELVTKTKVQQEADDDGFQSFGFHC
>gi|1064856602   EZO79373.1| EZO79373.1 hypothetical protein V557_03378 [Pseudomonas aeruginosa BWH056]
MWVVDTEQGTQPIINEQALSQLLTKTRAHEEEDDDSYLALELMTKTHQQIESDDDTRPTGYSNLLQLVTKTESVQEVDDN
YSASQLLELVTKTKVQQEADDDGFQSFGFHC
>gi|1064852309   EZO66283.1| EZO66283.1 hypothetical protein V558_05449 [Pseudomonas aeruginosa BWH057]
MWVVDTEQGTQPIINEQALSQLLTKTRAHEEEDDDSYLALELMTKTHQQIESDDDTRPTGYSNLLQLVTKTESVQEVDDN
YSASQLLELVTKTKVQQEADDDGFQSFGFHC
>gi|1047184192   ERY87560.1| ERY87560.1 hypothetical protein Q023_03583 [Pseudomonas aeruginosa BWHPSA010]
MWVVDTEQGTQPIINEQALSQLLTKTRAHEEEDDDSYLALELMTKTHQQIESDDDTRPTGYSNLLQLVTKTESVQEVDDN
YSASQLLELVTKTKVQQEADDDGFQSFGFHC
>gi|1047086421   ERV90523.1| ERV90523.1 hypothetical protein Q039_03411 [Pseudomonas aeruginosa BWHPSA026]
MWVVDTEQGTQPIINEQALSQLLTKTRAHEEEDDDSYLALELMTKTHQQIESDDDTRPTGYSNLLQLVTKTESVQEVDDN
YSASQLLELVTKTKVQQEADDDGFQSFGFHC
>gi|1076328203   KEA11453.1| KEA11453.1 hypothetical protein BH78_06735 [Pseudomonas aeruginosa C1913C]
MWVIETEQGALPIINEQALSQLKTKTRADGEEDDDCHLALELVTKTHQQIESDDDTRPTAYNNFLYLATKTDSIDETDDN
CSAAQLLELVTKTKVQQEADDDAIQSFGFHC
>gi|1046865614   ERU59186.1| ERU59186.1 hypothetical protein Q088_06023 [Pseudomonas aeruginosa C41]
MWVVDTEQGTQPIINEQALSQLLTKTRAHEEEDDDSYLALELMTKTHQQIESDDDTRPTGYSNLLQLVTKTESVQEVDDN
YSASQLLELVTKTKVQQEADDDGFQSFGFHC
>gi|1046837672   ERU39680.1| ERU39680.1 hypothetical protein Q092_02695 [Pseudomonas aeruginosa CF77]
MWVVDTEQGTQPIINEQALSQLLTKTRAHEEEDDDSYLALELMTKTHQQIESDDDTRPTGYSNLLQLVTKTESVQEVDDN
YSASQLLELVTKTKVQQEADDDGFQSFGFHC
>gi|1006260313   AFM67868.1| AFM67868.1 hypothetical protein PADK2_28035 [Pseudomonas aeruginosa DK2]
MWVVDTEQGTQPIINEQALSQLLTKTRAHEEEDDDSYLALELMTKTHQQIESDDDTRPTGYSNLLQLVTKTESVQEVDDN
YSASQLLELVTKTKVQQEADDDGFQSFGFHC
>gi|1204422426 gene_12|GeneMark.hmm|111_aa|+|7703|8038 ALIO01000293.1 Pseudomonas aeruginosa DQ8 contig000293, whole genome shotgun sequence
MWVVDTEQGTQPIINEQALSQLLTKTRAHEEEDDDSYLALELMTKTHQQIESDDDTRPTGYSNLLQLVTKTESVQEVDDN
YSASQLLELVTKTKVQQEADDDGFQSFGFHC
>gi|1805481618 gene_38|GeneMark.hmm|155_aa|+|41448|41915 CUXV01000103.1 Pseudomonas aeruginosa genome assembly 278_15_111A_contgs_500, contig NODE_39_length_68657_cov_28.7316_ID_77, whole genome shotgun sequence
MEQTFRSAESPFLAKAAQSRTGANDVPGYYSEELDMWVVETDNGPTPIIAEGALAQLLTKTKVNLEADDDSPFALQLMTK
TAQQIEGDDDRPYAANHMLQLLTKTHTTQEADDNFETGHLLELITKTNIQQESDDDGNPFAGMDSQLVHERFYQG
>gi|1022518031   ESQ64484.1| ESQ64484.1 hypothetical protein PA15_0321225 [Pseudomonas aeruginosa HB15]
MHDTINTDTRPSRSERNISPFLAKAGIPRTGEDRLPGYYCEQQKMWVVDTEQGTQPIINEQALSQLLTKTRAHEEEDDDS
YLALELMTKTHQQIESDDDTRPTGYSNLLQLVTKTESVQEVDDNYSASQLLELVTKTKVQQEADDDGFQSFGFHC
>gi|1066772463   KAJ12642.1| KAJ12642.1 hypothetical protein M002_16355 [Pseudomonas aeruginosa ID4365]
MHDTINTDTRPSRSERNISPFLAKAGIPRTGEDRLPGYYCEQQKMWVVDTEQGTQPIINEQALSQLLTKTRAHEEEDDDS
YLALELMTKTHQQIESDDDTRPTGYSNLLQLVTKTESVQEVDDNYSASQLLELVTKTKVQQEADDDGFQSFGFHC
>gi|1015981984   BAQ43214.1| BAQ43214.1 hypothetical protein PA257_6658 [Pseudomonas aeruginosa]
MTKTESVQEVDDNYSASQLLELVTKTKVQQEADDDGFQSFGFHC
>gi|1025908322   EIE43862.1| EIE43862.1 hypothetical protein CF510_25534 [Pseudomonas aeruginosa PADK2_CF510]
MWVVDTEQGTQPIINEQALSQLLTKTRAHEEEDDDSYLALELMTKTHQQIESDDDTRPTGYSNLLQLVTKTESVQEVDDN
YSASQLLELVTKTKVQQEADDDGFQSFGFHC
>gi|1601592233 gene_36|GeneMark.hmm|111_aa|+|27231|27566 KN360856.1 Pseudomonas aeruginosa strain PDR genomic scaffold Scaffold13, whole genome shotgun sequence
MWVVDTEQGTQPIINEQALSQLLTKTRAHEEEDDDSYLALELMTKTHQQIESDDDTRPTGYSNLLQLVTKTESVQEVDDN
YSASQLLELVTKTKVQQEADDDGFQSFGFHC
>gi|1041121838   KFB21920.1| KFB21920.1 hypothetical protein PGPR2_30165 [Pseudomonas aeruginosa PGPR2]
MHDTINTDTRPSRSERNISPFLAKAGIPRTGEDRLPGYYCEQQKMWVVDTEQGTQPIINEQALSQLLTKTRAHEEEDDDS
YLALELMTKTHQQIESDDDTRPTGYSNLLQLVTKTESVQEVDDNYSASQLLELVTKTKVQQEADDDGFQSFGFHC
>gi|1605946634 gene_112|GeneMark.hmm|155_aa|+|113850|114317 JXBE01000009.1 Pseudomonas aeruginosa strain ST260 contig_9, whole genome shotgun sequence
MENTTDRDVRAHHRHTNISPFLVNASTPRTGEDRLPGYYCEQQQMWVIETEQGALPIINEQALSQLKTKTRADGEEDDDC
HLALELVTKTHQQIESDDDTRPTAYNNFLYLATKTDSIDETDDNCSAAQLLELVTKTKVQQEADDDAIQSFGFHC
>gi|1056667254   ETD87213.1| ETD87213.1 hypothetical protein V527_14880 [Pseudomonas aeruginosa VRFPA06]
MENTTDRDVRAHHRHTNISPFLVNASTPRTGEDRLPGYYCEQQQMWVIETEQGALPIINEQALSQLKTKTRADGEEDDDC
HLALELVTKTHQQIESDDDTRPTAYNNFLYLATKTDSIDETDDNCSAAQLLELVTKTKVQQEADDDAIQSFGFHC
>gi|1043969665   EQM82751.1| EQM82751.1 hypothetical protein L683_04115 [Pseudomonas aeruginosa WC55]
MENTTDRDVRAHHRHTNISPFLVNASTPRTGEDRLPGYYCEQQQMWVIETEQGALPIINEQALSQLKTKTRADGEEDDDC
HLALELVTKTHQQIESDDDTRPTAYNNFLYLATKTDSIDETDDNCSAAQLLELVTKTKVQQEADDDAIQSFGFHC
>gi|1109467671   KSC50923.1| KSC50923.1 hypothetical protein AO883_30200 [Pseudomonas aeruginosa]
MHDTINTDTRPSRSERNISPFLAKAGIPRTGEDRLPGYYCEQQKMWVVDTEQGTQPIINEQALSQLLTKTRAHEEEDDDS
YLALELMTKTHQQIESDDDTRPTGYSNLLQLVTKTESVQEVDDNYSASQLLELVTKTKVQQEADDDGFQSFGFHC
>gi|1109878243   KSE51028.1| KSE51028.1 hypothetical protein AO917_07530 [Pseudomonas aeruginosa]
MWVIETEQGALPIINEQALSQLKTKTRADGEEDDDCHLALELVTKTHQQIESDDDTRPTAYNNFLYLATKTDSIDETDDN
CSAAQLLELVTKTKVQQEADDDAIQSFGFHC
>gi|1109679789   KSF12273.1| KSF12273.1 hypothetical protein AO935_26060 [Pseudomonas aeruginosa]
MHDTINTDTRPSRSERNISPFLAKAGIPRTGEDRLPGYYCEQQKMWVVDTEQGTQPIINEQALSQLLTKTRAHEEEDDDS
YLALELMTKTHQQIESDDDTRPTGYSNLLQLVTKTESVQEVDDNYSASQLLELVTKTKVQQEADDDGFQSFGFHC
>gi|1110885675   KSQ01799.1| KSQ01799.1 hypothetical protein APB22_12590 [Pseudomonas aeruginosa]
MHDTINTDTRPSRSERNISPFLAKAGIPRTGEDRLPGYYCEQQKMWVVDTEQGTQPIINEQALSQLLTKTRAHEEEDDDS
YLALELMTKTHQQIESDDDTRPTGYSNLLQLVTKTESVQEVDDNYSASQLLELVTKTKVQQEADDDGFQSFGFHC
>gi|1110610182   KSP67346.1| KSP67346.1 hypothetical protein APB24_11325 [Pseudomonas aeruginosa]
MHDTINTDTRPSRSERNISPFLAKAGIPRTGEDRLPGYYCEQQKMWVVDTEQGTQPIINEQALSQLLTKTRAHEEEDDDS
YLALELMTKTHQQIESDDDTRPTGYSNLLQLVTKTESVQEVDDNYSASQLLELVTKTKVQQEADDDGFQSFGFHC
>gi|1111008292   KSR67733.1| KSR67733.1 hypothetical protein APB56_06485 [Pseudomonas aeruginosa]
MHDTINTDTRPSRSERNISPFLAKAGIPRTGEDRLPGYYCEQQKMWVVDTEQGTQPIINEQALSQLLTKTRAHEEEDDDS
YLALELMTKTHQQIESDDDTRPTGYSNLLQLVTKTESVQEVDDNYSASQLLELVTKTKVQQEADDDGFQSFGFHC
>gi|1109969871   KSG77695.1| KSG77695.1 hypothetical protein AO961_09000 [Pseudomonas aeruginosa]
MHDTINTDTRPSRSERNISPFLAKAGIPRTGEDRLPGYYCEQQKMWVVDTEQGTQPIINEQALSQLLTKTRAHEEEDDDS
YLALELMTKTHQQIESDDDTRPTRYSNLLQLVTKTESVQEVDDNYSASQLLELVTKTKVQQEADDDGFQSFGFHC
>gi|1110062766   KSI57437.1| KSI57437.1 hypothetical protein AO985_10315 [Pseudomonas aeruginosa]
MHDTINTDTRPSRSERNISPFLAKAGIPRTGEDRLPGYYCEQQKMWVVDTEQGTQPIINEQALSQLLTKTRAHEEEDDDS
YLALELMTKTHQQIESDDDTRPTGYSNLLQLVTKTESVQEVDDNYSASQLLELVTKTKVQQEADDDGFQSFGFHC
>gi|1110677125   KSJ62989.1| KSJ62989.1 hypothetical protein AO997_10695 [Pseudomonas aeruginosa]
MHDTINTDTRPSRSERNISPFLAKAGIPRTGEDRLPGYYCEQQKMWVVDTEQGTQPIINEQALSQLLTKTRAHEEEDDDS
YLALELMTKTHQQIESDDDTRPTGYSNLLQLVTKTESVQEVDDNYSASQLLELVTKTKVQQEADDDGFQSFGFHC
>gi|1110306022   KSL16985.1| KSL16985.1 hypothetical protein APA45_15875 [Pseudomonas aeruginosa]
MWVIETEQGALPIINEQALSQLKTKTRADGEEDDDCHLALELVTKTHQQIESDDDTRPTAYNNFLYLATKTDSIDETDDN
CSAAQLLELVTKTKVQQEADDDAIQSFGFHC
>gi|1110759175   KSL63255.1| KSL63255.1 hypothetical protein APA58_26880 [Pseudomonas aeruginosa]
MHDTINTDTRPSRSERNISPFLAKAGIPRTGEDRLPGYYCEQQKMWVVDTEQGTQPIINEQALSQLLTKTRAHEEEDDDS
YLALELMTKTHQQIESDDDTRPTGYSNLLQLVTKTESVQEVDDNYSASQLLELVTKTKVQQEADDDGFQSFGFHC
>gi|1110419136   KSM78372.1| KSM78372.1 hypothetical protein APA73_25395 [Pseudomonas aeruginosa]
MHDTINTDTRPSRSERNISPFLAKAGIPRTGEDRLPGYYCEQQKMWVVDTEQGTQPIINEQALSQLLTKTRAHEEEDDDS
YLALELMTKTHQQIESDDDTRPTGYSNLLQLVTKTESVQEVDDNYSASQLLELVTKTKVQQEADDDGFQSFGFHC
>gi|1110793097   KSN08429.1| KSN08429.1 hypothetical protein APA79_10585 [Pseudomonas aeruginosa]
MHDTINTDTRPSRSERNISPFLAKAGIPRTGEDRLPGYYCEQQKMWVVDTEQGTQPIINEQALSQLLTKTRAHEEEDDDS
YLALELMTKTHQQIESDDDTRPTGYSNLLQLVTKTESVQEVDDNYSASQLLELVTKTKVQQEADDDGFQSFGFHC
>gi|1120633945   KWS62550.1| KWS62550.1 hypothetical protein AL055_26515 [Pseudomonas amygdali pv. morsprunorum]
MVLSRHCRLSRLAGTGDASLGALQTTSPFLSRFATPRTGEDSIPGFYSPELQMWVVEAVDGVVPVIADGALNELMTKTKV
NAEQDDEASWQIELLTKTYQRVESDDDDPNPYRGQSNDSGHLHQFDSSSHLLQLVTKTDAITERDDRCNANHILELITKT
SVELERDDNGDPTFGLDTRYYSD
>gi|1016916605   EGH90287.1| EGH90287.1 hypothetical protein PSYTB_11138 [Pseudomonas amygdali pv. tabaci str. ATCC 11528]
MTKTKVNAEQDDEAPWQVELLTKTYQKVESDDDDHIRYRRQSSADSFSQPLSLGSSNNLLQLVTKTDANTERDDRCEANQ
ILELITKTNVELERDDNGDPTFRLDTRYYTD
>gi|1018344812   KEZ64719.1| KEZ64719.1 hypothetical protein C1E_0225795 [Pseudomonas amygdali pv. tabaci str. ATCC 11528]
MTKTKVNAEQDDEAPWQVELLTKTYQKVESDDDDHIRYRRQSSADSFSQPLSLGSSNNLLQLVTKTDANTERDDRCEANQ
ILELITKTNVELERDDNGDPTFRLDTRYYTD
>gi|1091563264   KKY52946.1| KKY52946.1 hypothetical protein AAY86_10540 [Pseudomonas amygdali pv. tabaci str. ATCC 11528]
MGALENLSGTSPYLSRFATPRTGEDRIPGYYSSELNMWAIDSPAGAIPIIADGALNELMTKTKVNAEQDDEAPWQVELLT
KTYQKVESDDDDHIRYRRQSSADSFSQPLSLGSSNNLLQLVTKTDANTERDDRCEANQILELITKTNVELERDDNGDPTF
RLDTRYYTD
>gi|1008978079   AHL34900.1| AHL34900.1 hypothetical protein CD58_19340 [Pseudomonas brassicacearum]
MWVVDTAEGVKPIIAQGALSELLTKTKVNAEQDDEATWQLELTTKTAQKVESDDEYTREANHLLQLVTKTDSTTERDDRC
EATYILELITKTNLQLEHDDNGDPTFGLDTRYYEG
>gi|1009554998   AIC20175.1| AIC20175.1 hypothetical protein EY04_15055 [Pseudomonas chlororaphis]
MWVVEAIDGVVPVIADGALNELMTKTKVNAEQDDEASWQIELLTKTYQRVESDDDDPNPYRGQSNDSGHLHQFDSSSHLL
QLVTKTDAITERDDRCNANHILELITKTSVELERDDNGDPTFGLDTRYYSD
>gi|1081968943   KGS16249.1| KGS16249.1 hypothetical protein OA77_01365 [Pseudomonas coronafaciens]
MGAMDRSPFLARAATPRTGSDEIPGYYSAELGMWVVDTPSGILPIISQGALRELLTKTKVNAEQDDEAPWHLELMTKTYQ
KVESDDEPACGHQDLLQLMTKTDAATERDDRSEANYLLELITKTNVELEHDDNGDPTFGLDTRYYEG
>gi|1705744101 gene_35|GeneMark.hmm|111_aa|+|28113|28448 JWBF01000358.1 Pseudomonas denitrificans strain 1151_PDEN 1197_51764_982029, whole genome shotgun sequence
MWVVDTEQGTQPIINEQALSQLLTKTRAHEEEDDDSYLALELMTKTHQQIESDDDTRPTGYSNLLQLVTKTESVQEVDDN
YSASQLLELVTKTKVQQEADDDGFQSFGFHC
>gi|1705943018 gene_28|GeneMark.hmm|111_aa|-|23321|23656 JVUY01000092.1 Pseudomonas denitrificans strain 1298_PDEN 277_51772_1265904, whole genome shotgun sequence
MWVVDTEQGTQPIINEQALSQLLTKTRAHEEEDDDSYLALELMTKTHQQIESDDDTRPTGYSNLLQLVTKTESVQEVDDN
YSASQLLELVTKTKVQQEADDDGFQSFGFHC
>gi|1007510104   AGI24360.1| AGI24360.1 hypothetical protein H681_12450 [Pseudomonas denitrificans ATCC 13867]
MWVVDTVSGTKPLIENGALSQLLTKTKTNNEQDDDSFFLLETITKTFQRTESDDDDFARGNQLLELLSKTESKTEQDDPG
TANLILELMTKTNVELERDDNGDPSFSLETRYYQD
>gi|1121083313   KWV76479.1| KWV76479.1 hypothetical protein PFL603g_02820 [Pseudomonas fluorescens]
MTKTKVNAEQDDEAPWQVELLTKTYQKVESDDDDHIRFRGQSSADSFSQPLSLDSSNNLLQLVTKTDANTERDDRCEANQ
ILELITKTNVELERDDNGDPTFGLDTRYYTD
>gi|1121071609   KWV69522.1| KWV69522.1 hypothetical protein PFLuk1_02984 [Pseudomonas fluorescens]
MPTTSISEYRAVSPLLARNAVPRTGTDNLPGYYSTQHDMWVVETTNGIQPVIARGALDELLTKTKVNSEEDDDSFVTLET
LTKTYSKPESDDDLTSKGQASHLLQLMTKTDTVIEEDDPGDSYAMLELMTKTEAELEHDDPGDMQFDLDERFYLD
>gi|1083554497   KHK66705.1| KHK66705.1 hypothetical protein JZ00_02360 [Pseudomonas frederiksbergensis]
MEKTLASSPFLADGATTRTGEEKIPGYYSAALDMWVVDTAEGVKPIIAQGALSELLTKTKVNAEQDDEATWQLELTTKTA
QKVESDDEYTREANHLLQLVTKTDSTTERDDRCEATYILELITKTNLQLEHDDNGDPTFGLDTRYYEG
>gi|1505925914 gene_146|GeneMark.hmm|129_aa|-|185772|186161 BBIR01000012.1 Pseudomonas japonica NBRC 103040 = DSM 22348 DNA, contig: PJA01S_CON00601, whole genome shotgun sequence
MWAIDSPAGVVPIITDGVLNELMTKTKVNAEQDDEACWQVELLTKTYQKVESDDDDPSPYRGQCSSELRNFDTSNHLLQL
VTKTDANTERDDRCEVNHILELITKTNVELERDDNGDPTFGLDTRYYSD
>gi|1505923448 gene_13|GeneMark.hmm|125_aa|+|17678|18055 BBIR01000048.1 Pseudomonas japonica NBRC 103040 = DSM 22348 DNA, contig: PJA01S_CON02501, whole genome shotgun sequence
MWVVETADGAAPIIADGALDELMTKTKVNAEQDDEASWQIELLTKTYQRVESDDDDPSPYRDRSFGSGSSSHLMQLVTKT
DATSERDDKCSANHILELITKTNVELERDDNGDPTFGLDARYYSD
>gi|1500856080 gene_42|GeneMark.hmm|129_aa|-|39545|39934 KK211238.1 Pseudomonas mosselii DSM 17497 genomic scaffold Q380DRAFT_scaffold00001.1, whole genome shotgun sequence
MWAVDSPAGVVPIIADGALNELMTKTKVNAEQDDEACWQVELLTKTYQKVESDDDDPSPYRGQSSVELRDFDSSNQLLQL
VTKTDANTERDDRCEANHILELITKTNVELERDDNGDPTFGLDTRYYSD
>gi|1085692352   BAP81473.1| BAP81473.1 hypothetical protein MT1_4300 [Pseudomonas sp. MT-1]
MWVVDTAQGTQPIINEHALSQLLTKTRAHEEEDDDSYLALELMTKTYLQIESDDDTQPSGFNNLLQLTTKTASNQEADDN
RSACQLLELVTKSKVQQEADDDGFQSFGFHC
>gi|1805175242 gene_34|GeneMark.hmm|117_aa|-|44862|45215 BCBN01000009.1 Pseudomonas sp. NBRC 111137 DNA, contig: PPU25_CON00009, whole genome shotgun sequence
MWVVETTNGIQPVIARGALDELLTKTKVNSEEDDDSFVTLETLTKTYSKPESDDDLTSKGQASHLLQLMTKTDTVIEEDD
PGDSYAMLELMTKTEAELEHDDPGDMQFDLDERFYLD
>gi|1303915875 gene_4|GeneMark.hmm|155_aa|+|3136|3603 AROI01000048.1 Pseudomonas pelagia CL-AP6 111.KCCM90073.1_48, whole genome shotgun sequence
MENAINRETRARHRHTNISPFLANAGTPRTGEDRLPGYYCEQQQMWVVDTEQGALPIINTQALSQLKTKTRADGEDDDDC
QLVIELTTKTHQQIESDDDTRPNGFINLLQLATKTDVIDEADDHYSAAQLLELVTKTKVQQEADDDEIQSFGLHC
>gi|1096402775   KMU97148.1| KMU97148.1 hypothetical protein AC138_04840 [Pseudomonas putida]
MVSSRLCRITRRAGIGDASLGALENSLGKSPYLSRFATPRTGEDSIPGSYSSELNMWVVDSADGVVPIISQGSLGELMTK
TNANTEQDDDSFWQVELLTKTFQKVESDDEDPSSYRGRGSANESELSCLESKNNLLQLLTKTDSTTERDDRSDVSHILEL
ITKTNVELEHDDNGDPTFGLDTRYYSD
>gi|1097158125   KMY30951.1| KMY30951.1 hypothetical protein AA993_18925 [Pseudomonas putida]
MVSSRLCRITRRAGIGDASLGALENSLGKSPYLSRFATPRTGEDSIPGSYSSELNMWVVDSADGVVPIISQGSLGELMTK
TNANTEQDDDSFWQVELLTKTFQKVESDDEDPSSYRGRGSANESELSCLESKNNLLQLLTKTDSTTERDDRSDVSHILEL
ITKTNVELEHDDNGDPTFGLDTRYYSD
>gi|1000142491   AMM02959.1| AMM02959.1 conserved protein of unknown function [Pseudomonas putida KT2440]
MWVVDSADGVVPIISQGSLGELMTKTNANTEQDDDSFWQVELLTKTFQKVESDDEDPSSYRGRGSANESELSCLESKNNL
LQLLTKTDSTTERDDRSDVSHILELITKTNVELEHDDNGDPTFGLDTRYYSD
>gi|1038825949   ERL01343.1| ERL01343.1 hypothetical protein O999_23195 [Pseudomonas putida LF54]
MWAVESSAGVVPIITEGALNELMTKTKVNAEQDDEEGWQVELLTKTYQIVESDDEDFTPYRSQSTAYSSASLCRVESSNH
LMQLVTKTEAQTERDDRCEVNHILELVTKTNVQVERDDNGDPTFGLDTRYYTD
>gi|1606236665 gene_838|GeneMark.hmm|99_aa|+|946870|947169 CCYI01000014.1 Pseudomonas rhodesiae genome assembly Pseudomonas rhodesiae FF9, contig contig00014, whole genome shotgun sequence
LDELLTKTKVNSEEDDDSFVTLETLTKTNSKPESDDDLTSKGQASHLLQLMTKTDTVIEEDDPDDSYSMLELMTKTEAEL
EHDDPGDMQFGLDERFYLD
>gi|1107572818   KRC93908.1| KRC93908.1 hypothetical protein ASE33_28790 [Pseudomonas sp. Root9]
MGALENFSGTSPYLSRFATPRTGEDKIPGYYSSELNMWAIDSPAGAIPIIADGALNELMTKTKVNAEQDDEAPWQVELLT
KTYQKVESDDDDHIRFRGQSSADSFSQPLSLDSSNNLLQLVTKTDANTERDDRCEANQILELITKTNVELERDDNGDPTF
GLDTRYYTD
>gi|1104570838   KPW59887.1| KPW59887.1 Uncharacterized protein ALO86_04337 [Pseudomonas syringae pv. berberidis]
MWVVEAVDGVVPVIADGALNELMTKTKVNAEQDDEASWQIELLTKTYQRVESDDDDPNPYRGQSNDSGHLHQFDSSSHLL
QLVTKTDAITERDDRCNANHILELITKTSVELERDDNGDPTFGLDTRYYSD
>gi|1400819379 gene_22|GeneMark.hmm|117_aa|+|32192|32545 AVEG02000343.1 Pseudomonas syringae CC1559 contig343.1, whole genome shotgun sequence
MWVVETPNGIQPVIARGALDELLTKTKVNSEEDDDSFVTLETLTKTNSKPESDDDLISKGQASHLLQLMTKTDTVIEEDD
PGDSYAMLELMTKTEAELEHDDPGDMQFGLDERFYLD
>gi|1016886241   EGH58868.1| EGH58868.1 hypothetical protein PMA4326_08600 [Pseudomonas syringae pv. maculicola str. ES4326]
MPTASIPAYKAVSPLLARSAVPRTGTDNLPGYYSTQHDMWVVETPHGIQPVIARGALDELLTKTKVNSEEDDDSFVTLET
LTKTNSKPESDDDFIFKGQASHLLQLMTKTDTVIEEDDPGDSYAMLELMTKTEAELEHDDPGDMQFGLDERFYLD
>gi|1102131628   KPB71332.1| KPB71332.1 Uncharacterized protein AC507_4015 [Pseudomonas syringae pv. maculicola]
MDELLTKTKVNSEEDDDSFVTLETLTKTNSKPESDDDFIFKGQASHLLQLMTKTDTVIEEDDPGDSYAMLELMTKTEAEL
EHDDPGDMQFGLDERFYLD
>gi|1000819587   AAY37689.1| AAY37689.1 hypothetical protein Psyr_2650 [Pseudomonas syringae pv. syringae B728a]
MPTFTTDQAKSVVPLLAKTAVPRTGSDNLPGYYSPLHDMWVVETIDGVKPIITRGALDELLTKTKVNTEEDDDSFVTLET
LTKTSATPESDDDLSNNGRGSHLLQLVTKTDTVVEEDDPGSGYAMLELMTKTEAELENDDPGDPLFGLDQRFYLD
>gi|1405627867 gene_46|GeneMark.hmm|88_aa|-|47843|48109 JAEG01000017.1 Rhizobium selenitireducens ATCC BAA-1503 L867DRAFT_scaffold00014.14_C, whole genome shotgun sequence
MWVVASLDGSVPLIDTKSDLIEITTKTKVEQESDDTPAPFLEIQTKTETNVEGDDQVQHSATHLLEITTKTDAQMESDDT
SPRVHGFL
>gi|1204964257 gene_159|GeneMark.hmm|153_aa|-|172474|172935 ALPN01000001.1 Salmonella enterica subsp. enterica serovar Bareilly str. 06-0784 contig00001, whole genome shotgun sequence
MEHKMKSNNLALPFLARFATERTEGENIPGWYSYEQDLWVVEEDSKEIPIISKYTLTQTVTKTKVRQESDDDSSVSMLEL
TTKTEAQLERDDSDLSMNHLLELMTKTDTIQERDDDNWCAGNILELSIKTFVSVERDEDFSMHTYDHQREGLI
>gi|1080071630   KFS52170.1| KFS52170.1 hypothetical protein EC06_09550 [Salmonella enterica subsp. enterica serovar Bareilly str. CFSAN000754]
MKSNNLALPFLARFATERTEGENIPGWYSYEQDLWVVEEDSKEIPIISKYTLTQTVTKTKVRQESDDDSSVSMLELTTKT
EAQLERDDSDLSMNHLLELMTKTDTIQERDDDNWCAGNILELSIKTFVSVERDEDFSMHTYDHQREGLI
>gi|1122816591   GAR53156.1| GAR53156.1 hypothetical protein NGUA13_03677 [Salmonella enterica]
MKPYTMLYSESFKLNVSSFSPKTNATVKTFTTEPDDEDYLNTWTTHTRVIENQDEDYSLTPRSYEKKEEISNEKQSSLDT
FFTESIENNDNDFIVCRTFVTNIVESGDDDFYFS
>gi|1003689784   AFV73513.1| AFV73513.1 uncharacterized protein SO_4765 [Shewanella oneidensis MR-1]
MKPYILQYSETFEFIQQAHQMQLTKGETWITRQMEPSDEDQVSFAHDTTTLTFVVENIDHDELLLVDETTRLTKTTEVSD
PDEIVMFGETTLITNVVENVDPDEITLM
>gi|1706058852 gene_6|GeneMark.hmm|153_aa|-|6446|6907 JWBK01000003.1 Shigella boydii strain 1146_SBOY 5_27167_843365, whole genome shotgun sequence
MEHKMKSNNLALPFLARFATERIEGENIPGWYSYEQDLWVVEEDSKEIPIISKYTLTQTVTKTKVRQESDDDSSVSMLEL
TTKTEAQLERDDSDLSMNHLLELMTKTDTIQERDDDNWCAGNILELSIKTFVSVERDEDFSMHTYDHQREGLI
>gi|1111552164   KSV80388.1| KSV80388.1 hypothetical protein N183_17505 [Sinorhizobium sp. Sb3]
MTNASSASAVKPFLHRFAIERTGGCDIEGSYSESEQMWVVATTAGVRPIIDLANAHLELVTKTAAGQEQDDERNFGALEL
ATKTDSGQESDEQAIASAVALELSTETEAQLESDDTRQDACAFM
>gi|1086845544   CDT01051.1| CDT01051.1 hypothetical protein BN1088_1432771 [Sphingobacterium sp. PM2-P1-29]
MKPFIFQFLEKGEEEGFDLDLLQYDRKLSLSIEKASGLPAIKFLDLSTETFTKTENEVADSDNNYLNRLVETETLTAVNN
EDSDSDNNYKNLQHLMATTTATRKFTEESDTDYN
>gi|1604520123 gene_87|GeneMark.hmm|151_aa|-|73563|74018 JSBN01000026.1 Sphingomonas sp. Ant H11 contig_26, whole genome shotgun sequence
MIVETLPLVLNLPYMFLIHDTATGSMPMTVHSPITSAEPFLLRFATPRSADAEMPGRYSSELGVWVVDGEDGAVPIIEVA
GGGLVVTQSKTMTQVEVDDDDPSRFGVLETSTGTRVRQEVDDEDASLCLPELQTKTEVQQERDDEAVAPYW
>gi|1202491537 gene_2177|GeneMark.hmm|151_aa|+|2302618|2303073 JH584235.1 Sphingomonas echinoides ATCC 14820 genomic scaffold scaffold00001, whole genome shotgun sequence
MIVETLPLVLNLPYMFLIHDTATGSMPMTVHSPITSAEPFLLRFATPRSADAEMPGRYSSELGVWVVDGEDGAVPIIEVA
GGGLVVTQSKTMTQVEVDDDDPSRFGVLETSTGTRVRQEVDDEDASLCLPELQTKTEVQQERDDEAVAPYW
>gi|1105860913   KQM72871.1| KQM72871.1 hypothetical protein ASE72_19295 [Sphingomonas sp. Leaf20]
MRTNSDLTTTAVPLLFRYGVSRTSGVELPGHYDASSQLWVIETRDGFVSVVEVADRADLDTSTGTRVRQEGDDEDFSNNV
GLAAAHVGTSTLTLVRQETDDDDISGDASLCMALLNTSTLTKVRQESADDDLTDDETIGTPRRLGALAELATKTDVQQES
DDEINASTILELETRSYSNQEGSDDDFPPMLLKLQPQILAGREGCDDFPMTH
>gi|1007465152   AGH50181.1| AGH50181.1 hypothetical protein G432_12300 [Sphingomonas sp. MM-1]
MTLQSSRVAADPFLLRFATPRSADAEMPGRYSPDLGVWVIDRDGGEVPIIEVAGGSLVATQSKTMTHVEVDDDDPARFGS
METGTSTRVRQEADDEDASLCLPELTTKTDVQQERDDETVTAYW
>gi|1083074359   GAM01590.1| GAM01590.1 hypothetical protein SP5_067_00030 [Sphingomonas parapaucimobilis NBRC 15100]
MRQTSNSIAETAPLLFRHATPCIASEEMSGRYDPEVQLWVVNTGKGFVPLVEAASVPQLETRTCTRVQQEGDDEDAAASR
ELCSTLLDTSTFTKTKQEGADDDISTDDGLVGVRSCGALEAIVTRTNVQQEGTDEMASSALLDLETRSLNNQEGIDDDWP
LMLLELQTRSYSNGESDDEDSLVH
>gi|1113725202   KTT98233.1| KTT98233.1 hypothetical protein SB4_11770 [Sphingomonas sanguinis]
MTIHSPIAPADPFLLRFVTPRSADAEMPGHYSPELGVWVVDSEDGPVPIIEIAGGALVATQSKTMTQVEVDDDDPSRFGA
LETSTGTRVRQEADDEDASLCLPELQTKTDVQQERDDEAMAPYW
>gi|1501835556 gene_65|GeneMark.hmm|114_aa|+|64526|64870 JHYO01000008.1 Terasakiella pusilla DSM 6293 Q397DRAFT_scaffold00008.8_C, whole genome shotgun sequence
MPKDLVSTSPFLFQFAVNREGSTEMPGHYDSSRNVWVVNDNGTSTPLIEKAENVAELATKTKAQVEGEDMPFTITNELRT
KTEAQRKRDDEAQSIYSSLLMLITKTCSAPERDD
>gi|1305637889 gene_31|GeneMark.hmm|125_aa|+|33611|33988 ATYI01000004.1 Teredinibacter turnerae T8415 TerturDRAFT_scaffold_1.2_C, whole genome shotgun sequence
MFKTMKPVIFDYAVAQKDGDFTEVFYDYDLDQNTINGETIIEKSKFYAAYTTKTKVQRESDDSPSAPLLNAATKTDVKRE
ADDCSDNLSFNTLTKTNTQRESDDHAMDVSIMLLTKTESSRESDE
>gi|1100261917   KOE80494.1| KOE80494.1 hypothetical protein ACS86_17330 [Vibrio alginolyticus]
MKPYIMNYSETIEISPVGSTFHTIDTTTKTFTIESHDNDEIRCDWTIQTNVTEPTDNDSILCLDETAITKTLEPTDQDCM
HLDATYETRVVESSDNDSLYFDTTVATESIEGLDPDEIVLAH
>gi|1203129783 gene_5|GeneMark.hmm|154_aa|-|6274|6738 AEZA01000030.1 Vibrio anguillarum 96F contig00033, whole genome shotgun sequence
MPKNERSRSLSEALSSFRTRFMDKAFRAKLPIRNISHSNYQGIHMLNDSKPFILNYATERVHSNVPTLDGHYCDTEHMWV
DDKSNTPIINLVDKNCSELLTKTNVQVESDDQSYALEMQTKTKVEVERDDNDINLCHLTELLTKTDVIQARKRR
>gi|1010889672   CDQ48485.1| CDQ48485.1 putative uncharacterized protein [Vibrio anguillarum]
MKPYIMNYSQKVELSSPSVACTNTDTTTQTFTIENQDEDAIRLDWTVQTNTTEPTDNDCIYFLDETTITKTLEATDQDQL
HFDTTYETRILETSDNDEMYLDTTLMTESLEGLDPDEILLTH
>gi|1204083710 gene_13|GeneMark.hmm|161_aa|+|13398|13883 AJYW01000150.1 Vibrio genomosp. F6 str. FF-238 subcontig_150, whole genome shotgun sequence
MPKNERSRSLSEALSSFRTRFMDKAFRAKLPIRNISHSNYQGIHMLNDSKPFILNYATERVHSNVPTLDGHYCDTEHMWV
DDESNTPIINLVDKNCSELLTKTNVQVESDDQSYALEMQTKTKVEVERDDNDINLCHLTELLTKTDVIQESDDNSHSFGM
S
>gi|1075173638   GAJ78972.1| GAJ78972.1 hypothetical protein JCM18905_4996 [Vibrio sp. JCM 18905]
MWVDDESKTPIINLVDRNCPELITKTNVQVESDDQSYALEMQTKTKVEVERDDNDISLCHLNELLTKTEVMQESDDNSYS
FGMS
>gi|1804761383 gene_10|GeneMark.hmm|119_aa|-|7932|8291 BBDZ01000044.1 Vibrio sp. JCM 18905 DNA, contig: JCM18905.contig00044, whole genome shotgun sequence
MHMLNDPKPFILNYATERVHSNIPALGGHYCDDEHMWVDDESKTPIINLVDRNCPELITKTNVQVESDDQSYALEMQTKT
KVEVERDDNDISLCHLNELLTKTEVMQESDDNSYSFGMS
>gi|1104662626   KQA16759.1| KQA16759.1 hypothetical protein AAY52_16225 [Vibrio metoecus]
MLEHQRDIPFLVNFAMTRSQAPTIGGHYSQELDMWVDDEHEKPMIEFSHTAELVTKTKVQSESDDESLCALELLTKTFVS
PESDDDLQKIRLHELMTKTSVELESDDEGFGL
>gi|1402873705 gene_32|GeneMark.hmm|122_aa|+|38074|38442 AWHL01000017.1 Vibrio parahaemolyticus S168 Contig17, whole genome shotgun sequence
MKPYIMNYSETVELSPLPTSLSEIDTTNKTFTIENQDNDEIHCDWTIQTNTTEPTDNDSILCLDETTVTKTLEPTDQDSM
YLDTTYETRVIETTDNDSLYLDTTIQTESIEDLDPDEVVLAH
>gi|1404095645 gene_40|GeneMark.hmm|119_aa|-|47515|47874 AXNR01000103.1 Vibrio parahaemolyticus VIP4-0444 contig00133, whole genome shotgun sequence
MHMLNDPKPFILNYATERVHSNIPALGGHYCDDEHMWVDDESKTPIINLVDRNCPELITKTNVQVESDDQSYALEMQTKT
KVEVERDDNDISLCHLNELLTKTEVMQESDDNSYSFGMS
>gi|1080394903   GAK86073.1| GAK86073.1 hypothetical protein JCM19238_3663 [Vibrio ponticus]
MHLDATYETRVVESSDNDSLYLDTTVVTESIEGLDPDEIVLAH
>gi|1204130166 gene_18|GeneMark.hmm|98_aa|+|19464|19760 AJZJ01000229.1 Vibrio splendidus 1F-157 subcontig_229, whole genome shotgun sequence
MLVDPKPFILNYATERVHSNVPSLDGHYCDTEHMWVEDESNTPIINLLDKNCSELLTKTKVEVERDDNDIGLCHLTELLT
KTDVIQESDDNSHSFGML
>gi|1096229389   CCV31790.1| CCV31790.1 hypothetical protein YE21202_30031 [Yersinia enterocolitica (type O:9) str. YE212/02]
MKQSIAIQNTNILDVTTRTFTIETDDHDEILGLATIITERIENSDRDEISAYSTFQTNIVENSDKDEISCAGTMVTAVIE
NSDTDEYLLFSTMETRELEAADSDEISYLMSDSTIMTKVFEATDNDE
>gi|1096233160   CCV39624.1| CCV39624.1 hypothetical protein YE5603_39201 [Yersinia enterocolitica (type O:9) str. YE56/03]
MKQSIAIQNTNILDVTTRTFTIETDDHDEILGLATIITERIENSDRDEISAYSTFQTNIVENSDKDEISCAGTMVTAVIE
NSDTDEYLLFSTMETRELEAADSDEISYLMSDSTIMTKVFEATDNDE
>gi|1011857676   AJI88106.1| AJI88106.1 hypothetical protein AW19_2349 [Yersinia frederiksenii Y225]
MKPYIMNYSETITMKQSVAIQNTNILDVTTRTFTIETDDHDEILGLATIITERIENSDRDEISAYSTFQTNIVENSDKDE
ISCAGTMVTAVIENSDTDEYLLFSTMETRELEAADSEEISYLMSDSTIMTKVFEATDNDE
>gi|1080268244   AIN19464.1| AIN19464.1 hypothetical protein DJ57_253 [Yersinia kristensenii]
MKPYIMNYSETITMKQSVAIQNTNILDVTTRTFTIETDDHDEILGLATIITERIENSDRDEISAYSTFQTNIVENSDKDE
ISCAGTMVTAVIENSDTDEYLLFSTMETRELEAADSEEISYLMSDSTIMTKVFEATDNDE
>gi|1011944976   AJJ37148.1| AJJ37148.1 hypothetical protein CH54_3437 [Yersinia kristensenii]
MKPYIMNYSETITMKQSVAIQNTNILDVTTRTFTIETDDHDEILGLATIITERIENSDRDEISAYSTFQTNIVENSDKDE
ISCAGTMVTAVIENSDTDEYLLFSTMETRELEAADSEEISYLMSDSTIMTKVFEATDNDE
>gi|1301266614 gene_200|GeneMark.hmm|63_aa|-|221249|221440 KB894493.1 Algicola sagamiensis DSM 14643 genomic scaffold C505DRAFT_scaffold00003.3, whole genome shotgun sequence
MKTTPFFANLLASQTRELTENELEMTAGGTASQQSPVQEVPEQPFATMRYPSDSDEDGFNFPV
>gi|1405886361 gene_1591|GeneMark.hmm|54_aa|+|1820472|1820636 KI928193.1 Aphanizomenon flos-aquae NIES-81 genomic scaffold scaffold00002, whole genome shotgun sequence
MQASTLANIEALPFFARFLAAEEEPPETPTPQPEEQPLPPSVFTFKWPSDWEDC
>gi|1013467763   AKJ01364.1| AKJ01364.1 Hypothetical protein AA314_02990 [Archangium gephyra]
MKKDTTKKPFFARLLEQQELDQVAGGADQTQKYPSDGDDTTVTLQDSSVDGTLKYPSDSDDRDL
>gi|1405715831 gene_88|GeneMark.hmm|96_aa|-|83131|83421 JAFA01000010.1 Burkholderia nodosa DSM 21604 A3CWDRAFT_scaffold_9.10_C, whole genome shotgun sequence
MSNVKIETQEPVPFFSHFLEGQFSRNLTAAEMQAIRGGAVVTMVAPSDQEGMPVGELPDFLGMLRHMGWPMGQMPGNNPS
SPVTMAYPSDGESASI
>gi|1007065128   AFZ03236.1| AFZ03236.1 hypothetical protein Cal6303_4329 [Calothrix sp. PCC 6303]
MSTEKQVLPFFVRYLENQAEDMSIEELNEISGGNGQVVTMAYPSDSDTADGGYSTEQPKSPFDMPKFSTNLPFPQFGYGS
PYIK
>gi|1206815231 gene_6563|GeneMark.hmm|106_aa|-|7675941|7676261 KB217478.1 Calothrix sp. PCC 7103 genomic scaffold Cal7103DRAFT_CPM.6, whole genome shotgun sequence
MPNENEKALPFFARYLEGQFCEDLSDEETNEVQGGLRFAAPTKKFPPEIPDVIVTTLKFPSDREDGFPVHPPVTKKYPSD
HEDYVVTQKYPSDGDDLIATTPIPMN
>gi|1206814090 gene_5422|GeneMark.hmm|110_aa|-|6350623|6350955 KB217478.1 Calothrix sp. PCC 7103 genomic scaffold Cal7103DRAFT_CPM.6, whole genome shotgun sequence
MSHEDEKVLPFFSRYLEGQFCEDLSEEEMDQVSGGLKLAAPTTKFPSENPDDGIVTTLKFPSDHEESQPIRPPVTKKYPS
DHEEYAVTQKYPSDGDDWLATTPIPKDSIE
>gi|1401394995 gene_12|GeneMark.hmm|55_aa|-|12035|12202 AUNO01000275.1 Chitinophaga sp. JGI 0001002-D04 C830DRAFT_NODE-unique_16_len_30983.16_C, whole genome shotgun sequence
MQPNNQAQKPFFAKFLENQANAKVTTAQQEAGLTAEQAESQTTLKFPSDWDEEDW
>gi|1401394994 gene_11|GeneMark.hmm|55_aa|-|11790|11957 AUNO01000275.1 Chitinophaga sp. JGI 0001002-D04 C830DRAFT_NODE-unique_16_len_30983.16_C, whole genome shotgun sequence
MQPNQELQKPFFAQFLESQAKKEQQFLPIITGKLLDDPGHETQKYPSDSDEGWES
>gi|1007050651   AFY85619.1| AFY85619.1 hypothetical protein Chro_0062 [Chroococcidiopsis thermalis PCC 7203]
MSDMNSRNLNSPIPFFAHFLEGQFGAELSEAEMASVSGGNEYATTLAYPSDVDVDGGNKGYEFPSIDVPKMPSMPEFPKF
PSISDYYKK
>gi|1095773927   KMQ64286.1| KMQ64286.1 serine endopeptidase [Chryseobacterium angstadtii]
MKDQNSKKKPFFASFLEKQIKDPETIQGGGVITNTDNDVITLPSRDNATAQILDHVTSPNKDLLVTMKYPSDGDEDIV
>gi|1095773928   KMQ64287.1| KMQ64287.1 serine endopeptidase [Chryseobacterium angstadtii]
MKNKNSKKQPFFASFLEKQLKDPETIKGGDTSIITNILKDSITKPAVDVVTSPQDDMMHTLKYPSDGDDDAPIIPLD
>gi|1095773926   KMQ64285.1| KMQ64285.1 serine endopeptidase [Chryseobacterium angstadtii]
MNNENSKKKPFFASFLEKQIKDPETIQGGNIISSPDSDVITAPSIDNVTRPVFDNVTAPSKDLLVTMKYPSDNDESGELE
AF
>gi|1095773925   KMQ64284.1| KMQ64284.1 serine endopeptidase [Chryseobacterium angstadtii]
MEKKNSKKPFFASFLEKQIQDPEKVQGGGITTPTTDVLTVPTRDTITTSPFLDNATSTVRDQIVTMKYPSDSDESGELEV
L
>gi|1095766392   KMQ62103.1| KMQ62103.1 serine endopeptidase [Chryseobacterium sp. BLS98]
MKDENSKKKPFFASFLEKQIKDPETVQGGGIISNTDNDIVTAPSIDNVTAQIFDHVTHPSKDLLVTMKYPSDGDDDVV
>gi|1095766391   KMQ62102.1| KMQ62102.1 serine endopeptidase [Chryseobacterium sp. BLS98]
MKDKNSKKKPFFASFLEKQLKDPETIKGGDTGIITDTLKDSITKPSIDVVTSPKDDMMHTLKYPSDGDDDAPTVPLD
>gi|1095766393   KMQ62104.1| KMQ62104.1 serine endopeptidase [Chryseobacterium sp. BLS98]
MEKKNSKKPFFASFLEKQISDPEKIQGGGITTSTTDVITIPERDNVTTSPFLDNATTPLKDQAVTMKYPSDSDESGELDI
L
>gi|1903459639 gene_13|GeneMark.hmm|72_aa|+|8456|8674 LSIL01000378.1 Chryseobacterium sp. CCH4-E10 CCH4-E10_contig378, whole genome shotgun sequence
MKNKNSKKKPFFASFLEKQLQDPQKIKGGGDVTDVRLDNATSKVADTVTKPTLDLLQTMKYPSDGDDDAPTV
>gi|1903459638 gene_12|GeneMark.hmm|79_aa|+|8173|8412 LSIL01000378.1 Chryseobacterium sp. CCH4-E10 CCH4-E10_contig378, whole genome shotgun sequence
MEGKKSKKPFFASFLEKQIEDPETVKGGSGSVTSALQDNTTGALKDSITSATLDNVTKPGGDHVTLKYPSDGDEDANAI
>gi|1507122987 gene_36|GeneMark.hmm|65_aa|-|38837|39034 JQKZ01000024.1 Chryseobacterium sp. CF284 EW64DRAFT_scaffold00024.24_C, whole genome shotgun sequence
MKNKSSKKKPFFASFLEKQLKDPQTVTGGGPDITIPERDVVTKPTLDMAQTMKYPSDGDDDVPTV
>gi|1507122988 gene_37|GeneMark.hmm|92_aa|-|39080|39358 JQKZ01000024.1 Chryseobacterium sp. CF284 EW64DRAFT_scaffold00024.24_C, whole genome shotgun sequence
MKNKNKKKPFFASFLEKQIQDPEKVTGGGGIVTSPTSDVLTLPTRDNITSPLADNVTTPGNDSVTLKYPSDNDESGPGPI
HPFDPTSPVDPF
>gi|1506708709 gene_36|GeneMark.hmm|65_aa|-|38851|39048 JQMA01000024.1 Chryseobacterium sp. CF299 EW67DRAFT_scaffold00024.24_C, whole genome shotgun sequence
MKNKSSKKKPFFASFLEKQLKDPQTVTGGGPDITIPERDVVTKPTLDMAQTMKYPSDGDDDVPTV
>gi|1506708710 gene_37|GeneMark.hmm|92_aa|-|39094|39372 JQMA01000024.1 Chryseobacterium sp. CF299 EW67DRAFT_scaffold00024.24_C, whole genome shotgun sequence
MKNKNKKKPFFASFLEKQIQDPEKVTGGGGIVTSPTSDVLTLPTRDNITSPLADNVTTPGNDSVTLKYPSDNDESGPGPI
HPFDPTSPVDPF
>gi|1028377957   EJL70076.1| EJL70076.1 Serine endopeptidase inhibitor [Chryseobacterium sp. CF314]
MKNKSSKKKPFFASFLEKQLKDPQTVTGGGPDITIPERDVVTKPTLDMAQTMKYPSDGDDDVPTV
>gi|1028377958   EJL70077.1| EJL70077.1 Serine endopeptidase inhibitor [Chryseobacterium sp. CF314]
MKNKNKKKPFFASFLEKQIQDPEKVTGGGGIVTSPTSDVLTLPTRDNITSPLADNVTTPGNDSVTLKYPSDNDESGPGPI
HPFDPTSPVDPF
>gi|1604664300 gene_100|GeneMark.hmm|64_aa|+|96696|96890 JUGW01000004.1 Chryseobacterium sp. CF356 EW66DRAFT_scaffold00003.3_C, whole genome shotgun sequence
MEKKKLKKPFFASFLENQIKDTKAVKGGASVSGITTPLKDTVTKPAYDGQQTMKYPSDGDESGV
>gi|1506937647 gene_23|GeneMark.hmm|74_aa|+|21144|21368 KN050703.1 Chryseobacterium sp. CF365 genomic scaffold EW65DRAFT_scaffold00024.24, whole genome shotgun sequence
MKSNNSKKKPFFASFLEKQVKDPETVKGGSDITLAERDLITKPTIDTVTSPKDDMMHTLKYPSDGDDDTITLPL
>gi|1506937646 gene_22|GeneMark.hmm|78_aa|+|20854|21090 KN050703.1 Chryseobacterium sp. CF365 genomic scaffold EW65DRAFT_scaffold00024.24, whole genome shotgun sequence
MENKNSKKKPFFASFLEKQVKDPETVKGGGITSVLADQITTSLQDQITTPIKDNVTKPDNDNVTMKYPSDGDEDVLEA
>gi|1306175911 gene_131|GeneMark.hmm|64_aa|-|136542|136736 AUMT01000011.1 [strain=DSM 19388], whole genome shotgun sequence
MKNKNSKKKPFFAAFLEKQINEPQKVKGGGIITKPEVDTVTKPIYDMAQTQKYPSDGDDDVQSV
>gi|1306175912 gene_132|GeneMark.hmm|79_aa|-|136776|137015 AUMT01000011.1 [strain=DSM 19388], whole genome shotgun sequence
MENKKSKKPFFASFLEKQVEDPEKIKGGSGTITSALQDNTTGALKDSITSALQDNITKPGSDNVTMKYPSDSDEGGDTV
>gi|1102747024   KPH11013.1| KPH11013.1 serine endopeptidase [Chryseobacterium sp. ERMR1:04]
MKNKDSKKKPFFASFLEKQLKEPQKVKGGTDITIPERDSVYSPGPVTMKPTDMAYTQKYPSDGDDDAPVV
>gi|1102747023   KPH11012.1| KPH11012.1 serine endopeptidase [Chryseobacterium sp. ERMR1:04]
MKNKNSKKQPFFASFLEKQIQDPQTVKGGAITTALQDTPTTSILRDTVTDRQNDQVTLKYPSDSDETGELE
>gi|1102747022   KPH11011.1| KPH11011.1 serine endopeptidase [Chryseobacterium sp. ERMR1:04]
MNNENSKKKPFFASFLEKQIKDPETIQGGAVTTPLTDIVSDTTRDVATSPTFDNATLPTRDHLVTLKYPSDNDEAGI
>gi|1102747021   KPH11010.1| KPH11010.1 serine endopeptidase [Chryseobacterium sp. ERMR1:04]
MKNKKLKKPFFASFLEKQINDPEKVKGGSMTSELLDNVTTALQDTVTKPGYDNVTMKYPSDGDEAGETS
>gi|1102747020   KPH11009.1| KPH11009.1 serine endopeptidase [Chryseobacterium sp. ERMR1:04]
MRQKNSKKPFFASFLEKQIKNPEKVNGGLEITTALEDSITIPTKDTITSAILDNVTKPGFDHVTMKYPSDGDDSVV
>gi|1095768896   KMQ69546.1| KMQ69546.1 serine endopeptidase [Chryseobacterium sp. FH2]
MKNKNSKKQPFFASFLEKQLKDPETVKGGIDVTIPERDGITTSKVKDVVTLPEYDMAQTQKYPSDGDDDVQYVE
>gi|1095768895   KMQ69545.1| KMQ69545.1 serine endopeptidase [Chryseobacterium sp. FH2]
MEKKNSKKPFFASFLEKQIKDPETIQGGSGIVTAALEDSVAPTAPLKDSVTMVTLDNATRPGYDNVTMKYPSDGDEDGNA
V
>gi|1079149987   KFF00236.1| KFF00236.1 serine endopeptidase [Chryseobacterium formosense]
MEKKKLKKPFFASFLENQIKDTKAVQGGASATGITTPLKDTVTKPAYDQQQTMKYPSDGDESGV
>gi|1013306268   AKK71463.1| AKK71463.1 serine endopeptidase [Chryseobacterium gallinarum]
MKNKNSKKKPFFASFLEKQLKDPQTVKGGTDISIPERDVITKPEIDSVTSPKDDMMHTMKYPSDGDDDVQYV
>gi|1013306269   AKK71464.1| AKK71464.1 serine endopeptidase [Chryseobacterium gallinarum]
MKNGNSKKKPFFATFLEKQIKDPETVKGGDATSVLLDDVTSVIKDSITTSALEDSVSRPGSENVTMKFPSDSDEAGDVV
>gi|1016676017   EFK33430.1| EFK33430.1 hypothetical protein HMPREF0204_12498 [Chryseobacterium gleum ATCC 35910]
MKSNNSKKKPFFASFLEKQVKDPETVKGGGDITLAETDLITKPTVDTVTSPKDDMMQTMKYPSDGDDDVINLPL
>gi|1016676016   EFK33429.1| EFK33429.1 hypothetical protein HMPREF0204_12497 [Chryseobacterium gleum ATCC 35910]
MENKNSKKKPFFATFLEKQVKDPETVKGGGITSVLADQITTSLQDQITTPLKDNVTKPDNDNVTMKYPSDGDEDVLEV
>gi|1306177757 gene_297|GeneMark.hmm|77_aa|+|310400|310633 AUMU01000002.1 [strain=DSM 19109], whole genome shotgun sequence
MENRKSKKPFFASFLEKQIEDPEKIKGGAVTSALVDNVTSVNKDNVTSSLLDHVTKPGGDNVTMKYPSDGDEDGNAV
>gi|1306177760 gene_300|GeneMark.hmm|72_aa|+|311224|311442 AUMU01000002.1 [strain=DSM 19109], whole genome shotgun sequence
MKSKDSKKKPFFASFLEKQIQDPEKVKGGTEVTLSTQDNITKPLYDTVTKPTLDMMQTMKYPSDGDDDAPVV
>gi|1306177759 gene_299|GeneMark.hmm|91_aa|+|310926|311201 AUMU01000002.1 [strain=DSM 19109], whole genome shotgun sequence
MKNKNSKKEPFFAAFLEKQLQDPEKIQGGGVSTSLKDVVTSPLGDTLTLKTLDNGTTPAADTPVTLKYPSDSDEGGFDPG
FPPGLDPEIHP
>gi|1306177758 gene_298|GeneMark.hmm|73_aa|+|310670|310891 AUMU01000002.1 [strain=DSM 19109], whole genome shotgun sequence
MKNKDSKKKPFFASFLEKQIQDPEKIKGGSGDITTGVLKDSVTSALVDNITKPGQDVVSMKYPSDSDEDGDPV
>gi|1502631545 gene_353|GeneMark.hmm|74_aa|+|366743|366967 JARQ01000003.1 Chryseobacterium hispalense DSM 25574 Contig3, whole genome shotgun sequence
MKNKNSKKQPFFASFLEKQLQDPEKIKGGGDVTIATQDGPITTSKTADAVTKPIYDMAQTMKYPSDGDDDAPTV
>gi|1502631544 gene_352|GeneMark.hmm|77_aa|+|366467|366700 JARQ01000003.1 Chryseobacterium hispalense DSM 25574 Contig3, whole genome shotgun sequence
MEGKKSKKPFFATFLEKQIQDPETVKGGTVTSVLLDNTTGALKDSVTSTTIDNITKPGGDHVTLKYPSDGDEDGTAI
>gi|1015113909   ALR30874.1| ALR30874.1 serine endopeptidase [Chryseobacterium sp. IHB B 17019]
MKNKNSKKKPFFAAFLEKQVNEPQKVKGGAGIITKPEVDTVTKPTFDMAQTQKYPSDGDDDVQSV
>gi|1015113911   ALR30876.1| ALR30876.1 serine endopeptidase [Chryseobacterium sp. IHB B 17019]
MEEKKSKKPFFASFLEKQVEDPEKIKGGSGSITSALEDNITGALKDSITSALLDNITKPGSDNVTMKYPSDGDEGGDAV
>gi|1015113910   ALR30875.1| ALR30875.1 hypothetical protein ATE47_10190 [Chryseobacterium sp. IHB B 17019]
MKKDSKKKPFFASFLEKQIKNPEEIQGGGIISSPTGDVTTLPTNDTVVTSRTLDNVTLPAYDTPVTLKYPSDNDEIGFEP
GIDPVKD
>gi|1102459194   KPE52130.1| KPE52130.1 serine endopeptidase [Chryseobacterium indologenes]
MKNKNSKKKPFFASFLEKQIRDPETVKGGGTEIITIPEKDVITKPSVDTATSPKDDMAHTLKYPSDGDDDVPTLPL
>gi|1102459193   KPE52129.1| KPE52129.1 hypothetical protein AOB46_04395 [Chryseobacterium indologenes]
MKKNNSKKPFFASFLEKQIHDPEKVQGGGTTPDTDVITHPATDGSTSPVLDNMTTPRQDYIETKKYPSDSDEAGNF
>gi|1102459192   KPE52128.1| KPE52128.1 serine endopeptidase [Chryseobacterium indologenes]
MEKKNSKKPFFASFLEKQIQDPEKIQGGGITDPSMDIVTLPAQDQITSVNFDTVTLPVKDNVVTMKHPSDSDEAGELDYL
>gi|1702142156 gene_16|GeneMark.hmm|75_aa|+|13718|13945 LAZY01000049.1 Chryseobacterium indologenes strain J31 contig_49, whole genome shotgun sequence
MENKNSKKKPFFASFLEKQIKDPETVKGGGTEISIPERDVITKPAIDVVTSPKDDMMHTLKYPSDGDDDVIILPL
>gi|1702142155 gene_15|GeneMark.hmm|83_aa|+|13417|13668 LAZY01000049.1 Chryseobacterium indologenes strain J31 contig_49, whole genome shotgun sequence
MENKSSKKKPFFASFLEKQIKDPETVKGGGITTALEDQITSKIKDDIIVTTALEDSVSTPLNDNVTLKYPSDGDDHVLEI
EAQ
>gi|1902934555 gene_7|GeneMark.hmm|74_aa|-|7608|7832 FCNN01000301.1 Chryseobacterium indologenes strain mars15 genome assembly, contig: contig00301, whole genome shotgun sequence
MKGNNSKKKPFFASFLEKQVKDPETVKGGTDMSIPERDAITKPAIDTVTSPKDDMQHTMKYPSDGDEDTVSVPL
>gi|1902934556 gene_8|GeneMark.hmm|80_aa|-|7858|8100 FCNN01000301.1 Chryseobacterium indologenes strain mars15 genome assembly, contig: contig00301, whole genome shotgun sequence
MENKNSKKKPFFATFLEKQIKDPETVKGGSTITLITVDTVTSAIKDHITTAALEDSVSTHKNDNVTMKYPSDGDEDVLEA
>gi|1050545056   GAE64947.1| GAE64947.1 hypothetical protein CIN01S_09_04330 [Chryseobacterium indologenes NBRC 14944]
MKGNNSKKKPFFASFLEKQVKDPETVKGGTDMSIPERDAITKPAIDTVTSPKDDMQHTMKYPSDGDEDTVSVPL
>gi|1050545055   GAE64946.1| GAE64946.1 hypothetical protein CIN01S_09_04320 [Chryseobacterium indologenes NBRC 14944]
MENKNSKKKPFFATFLEKQIKDPETVKGGSTITLITVDTVTSAIKDHITTAALEDSVSTHKNDNVTMKYPSDGDEDVLEA
>gi|1115245525   KUJ52615.1| KUJ52615.1 serine endopeptidase [Chryseobacterium sp. JAH]
MEKKKLKKPFFASFLESQIKDSKEVKGGSTSFGATTPLKDGVTKPSLDSQQTMKYPSDGDESTV
>gi|1079169072   KFF18629.1| KFF18629.1 serine endopeptidase [Chryseobacterium sp. JM1]
MQDENSKKKPFFASFLEKQIKDPETIQGGAGIITDMDNDVVTIPSKDNVTAQIFDHVTSPNKDLLVTMKYPSDGDDGVI
>gi|1079169073   KFF18630.1| KFF18630.1 serine endopeptidase [Chryseobacterium sp. JM1]
MKDKKSTKKPFFASFLEKQIKDAETVKGGASSGVTNILKDSITNPAVDIVTSPNDDLMVTMKYPSDGDDDSPTIPLD
>gi|1079169071   KFF18628.1| KFF18628.1 serine endopeptidase [Chryseobacterium sp. JM1]
MEKKNSKKPFFASFLEKQINDPEKIQGGGITAPTVDMITVPTRDVITSQILDNVTSSVRDQIVTMKYPSDSDEGGELEDL
>gi|1122343970   KXH85210.1| KXH85210.1 serine endopeptidase [Chryseobacterium kwangjuense]
MKDQNSKKKPFFASFLEKQIQDPEKVQGGGPITTPDTDIITAPSIDNVTRPVFDNVTTPSKDLLVTMKYPSDGDESVL
>gi|1122343969   KXH85209.1| KXH85209.1 serine endopeptidase [Chryseobacterium kwangjuense]
MKDKNSKKKPFFASFLEKQLKDPETVKGGDSGIITIPERDVITKPSIDVVTSPKDDMMHTLKYPSDGDDDAPTVPL
>gi|1122343971   KXH85211.1| KXH85211.1 hypothetical protein AU378_05525 [Chryseobacterium kwangjuense]
MEKKNSKKPFFASFLEKQINDPEKIQGGGITTPTTDVLTVPQRDVVTTSPFLDNATSQLRDQVVTMKYPSDSDESGELEV
L
>gi|1105848142   KQM23493.1| KQM23493.1 serine endopeptidase [Chryseobacterium sp. Leaf201]
MKNKNSKKKPFFAAFLEKQIQDPEKVKGGDGTGIITKPTVDTVTKPTLDMMQTMKYPSDGDDDSPVV
>gi|1105848143   KQM23494.1| KQM23494.1 hypothetical protein ASE55_05820 [Chryseobacterium sp. Leaf201]
MKNENPKKKPFFAVFLEKQIQDPEKVKGGDGGTTTGALRDSVTSLFVDGLTSPGQDVVSMKYPSDSDEDGTLEQL
>gi|1105848144   KQM23495.1| KQM23495.1 serine endopeptidase [Chryseobacterium sp. Leaf201]
MENKKTKKPFFASFLEKQIQDPEKIKGGTSPLTSVLADDVTDAKKDNVTGVLRDNVTGTSLDAVTLRYPSDSDAAQDLD
>gi|1106373892   KQS92939.1| KQS92939.1 serine endopeptidase [Chryseobacterium sp. Leaf394]
MEKKKLKKPFFASFLENQIKDPKEVKGGSSSVGSTSPLRDGVTKPAYDTQQTMKYPSDGDESTV
>gi|1106663910   KQT33125.1| KQT33125.1 serine endopeptidase [Chryseobacterium sp. Leaf405]
MKNNNSKKKPFFASFLEKQLQDPEKVKGGAGDVTLATQDSVTKPLLDTVTKPTLDMMQTMKYPSDGDDDAPVV
>gi|1106663911   KQT33126.1| KQT33126.1 hypothetical protein ASG22_18060 [Chryseobacterium sp. Leaf405]
MKNNDSKKKPFFASLLEKQIQDPEKIQGGGLSTSLKDVVTSPTGDVVTLKTLDNVTTPAADTPVTLKYPSDSDEGGFDPG
NPGLDPHILP
>gi|1106663912   KQT33127.1| KQT33127.1 serine endopeptidase [Chryseobacterium sp. Leaf405]
MEKKSKKPFFASFLEKQIEDPEKIKGGAVTSVTVDNVTSVLKDDVTSKILDTVTKPGSDNVTMKYPSDSDEGGSEV
>gi|1079180913   KFF02343.1| KFF02343.1 serine endopeptidase [Chryseobacterium luteum]
MKDENSKKKPFFASFLEKQIKDPETVQGGASISTNADNDIVTAPSVDNVTAQIFDHVTAPSKDLLVTMKYPSDGDDSVV
>gi|1079180912   KFF02342.1| KFF02342.1 serine endopeptidase [Chryseobacterium luteum]
MKNKNSQKKPFFASFLEKQLKDPETVKGGDTGIITSILKDSVTKPALDTVTSPKDDMMHTLKYPSDGDDDSPTVPLD
>gi|1079180914   KFF02344.1| KFF02344.1 hypothetical protein IX38_14080 [Chryseobacterium luteum]
MEKKNSKKPFFASFLEKQVNDPEKIQGGGITTPTTDVLTVPTRDVVTTSPFLDNATSQAKDHVVTMKYPSDSDESGELDV
L
>gi|1500210082 gene_176|GeneMark.hmm|77_aa|+|163750|163983 CCAV010000007.1 Chryseobacterium oranimense G311 WGS project CCAV000000000 data, contig 00007, whole genome shotgun sequence
MKDKNSKKKPFFASFLEKQLKDPETIKGGDTGIITDTLKDSITKPSVDVVTSPKDDMMHTLKYPSDGDDDAPTIPLD
>gi|1500210081 gene_175|GeneMark.hmm|78_aa|+|163460|163696 CCAV010000007.1 Chryseobacterium oranimense G311 WGS project CCAV000000000 data, contig 00007, whole genome shotgun sequence
MKDENSKKKPFFASFLEKQVKDPETIQGGGIISNTDNDIVTAPSIDNVTAQIFDHVTHPSKDLLVTMKYPSDGDDDVV
>gi|1500210080 gene_174|GeneMark.hmm|81_aa|+|163180|163425 CCAV010000007.1 Chryseobacterium oranimense G311 WGS project CCAV000000000 data, contig 00007, whole genome shotgun sequence
MEKKNSKKPFFASFLEKQISDPEKIQGGAVTTPTTDIVTIPERDNVTTSPFLDNATTPLKDQVVTMKYPSDSDESGELDI
L
>gi|1085299020   CEJ71476.1| CEJ71476.1 Serine endopeptidase inhibitors [Chryseobacterium oranimense G311]
MKDKNSKKKPFFASFLEKQLKDPETIKGGDTGIITDTLKDSITKPSVDVVTSPKDDMMHTLKYPSDGDDDAPTIPLD
>gi|1085299019   CEJ71475.1| CEJ71475.1 Serine endopeptidase inhibitors [Chryseobacterium oranimense G311]
MKDENSKKKPFFASFLEKQVKDPETIQGGGIISNTDNDIVTAPSIDNVTAQIFDHVTHPSKDLLVTMKYPSDGDDDVV
>gi|1085299018   CEJ71474.1| CEJ71474.1 Serine endopeptidase inhibitors [Chryseobacterium oranimense G311]
MEKKNSKKPFFASFLEKQISDPEKIQGGAVTTPTTDIVTIPERDNVTTSPFLDNATTPLKDQVVTMKYPSDSDESGELDI
L
>gi|1604691565 gene_57|GeneMark.hmm|72_aa|+|68026|68244 JUHD01000005.1 Chryseobacterium sp. OV705 EW72DRAFT_scaffold00005.5_C, whole genome shotgun sequence
MNNKDSKKKPFFASFLEKQLKDPETVKGGLEITIPERDVITKPVIDTVTSALKDMEHTMKYPSDGDDDALEV
>gi|1604691564 gene_56|GeneMark.hmm|79_aa|+|67745|67984 JUHD01000005.1 Chryseobacterium sp. OV705 EW72DRAFT_scaffold00005.5_C, whole genome shotgun sequence
MENKNSKKKPFFASFLEKQIKDPETVTGGAITSVKLDNVTSVIKDHITTVALEDSVTLPGHDHVTMKYPSDSDEAGEEL
>gi|1604801132 gene_25|GeneMark.hmm|80_aa|+|20331|20573 JUGX01000009.1 Chryseobacterium sp. OV715 EW70DRAFT_scaffold00009.9_C, whole genome shotgun sequence
MTMQDENSKKKPFFASFLEKQIKDPETIQGGGIITNTDNDIITIPSRDNVTAQIFDHVTTPNKDLLVTMKYPSDGDEDLV
>gi|1604801133 gene_26|GeneMark.hmm|75_aa|+|20625|20852 JUGX01000009.1 Chryseobacterium sp. OV715 EW70DRAFT_scaffold00009.9_C, whole genome shotgun sequence
MKDKNSKKKPFFASFLEKQLKDPETVKGGGIITIPERDVITKPVVDNVTSPQDDLMVTMKYPSDGDDDSPTIPLD
>gi|1604801131 gene_24|GeneMark.hmm|80_aa|+|20048|20290 JUGX01000009.1 Chryseobacterium sp. OV715 EW70DRAFT_scaffold00009.9_C, whole genome shotgun sequence
MEKKNSKKPFFASFLEKQINDPEKIQGGGITAPTVDMITVPTRDVITSQILDNVTSSVRDQIVTMKYPSDSDEGGELEDL
>gi|1079212784   KFF75520.1| KFF75520.1 serine endopeptidase [Chryseobacterium sp. P1-3]
MKNKNSKKKPFFASFLEKQLKDPQTVKGGTDISIPERDVITKPEIDSVTSPKDDMMHTMKYPSDGDDDVQYV
>gi|1079212783   KFF75519.1| KFF75519.1 serine endopeptidase [Chryseobacterium sp. P1-3]
MKNGNSKKKPFFATFLEKQIKDPETVKGGDATSVLLDDVTSVIKDSITTSALEDSVSRPGSENVTMKFPSDSDEAGDVV
>gi|1079175904   KFF29466.1| KFF29466.1 serine endopeptidase [Chryseobacterium piperi]
MKNKNSKKKPFFASFLEKQLKDPQSVTGGGPDITIPERDVVTKPTVDLAHTMKYPSDGDDDAPTV
>gi|1079175905   KFF29467.1| KFF29467.1 serine endopeptidase [Chryseobacterium piperi]
MKNKKQKKPFFASFLEKQIQDPEKVTGGGTITTPSIDVVTIPTRDNITSFVTDNITTPGNDHVTLKYPSDSDESGPLE
>gi|1079163119   KFF13601.1| KFF13601.1 serine endopeptidase [Chryseobacterium soli]
MKNKNSQKKPFFASFLEKQLKDPQKVKGGTDIITIPERDAVTKPQIDSVTSPKDDLAHTMKYPSDGDDYSPTV
>gi|1079163117   KFF13599.1| KFF13599.1 serine endopeptidase [Chryseobacterium soli]
MNNKKSQKKPFFASFLEKQLKDGQSVKGGVMTAVTLDAPTTSVLKDDVTGPGGDQVTMKYPSDSDEAGYEV
>gi|1079163118   KFF13600.1| KFF13600.1 serine endopeptidase [Chryseobacterium soli]
MKNKKSQKKPFFASFLEKQVKDGQAVTGGAITSVLVDSPTTSILRDSATTQSNDQVTMKYPSDSDEAGELS
>gi|1079163116   KFF13598.1| KFF13598.1 serine endopeptidase [Chryseobacterium soli]
MEKKNSKKPFFASFLEKQIQDPEKIQGGGITTPATDIVTSLAKDTVTTSPTFDNATLPTKDNLVTLKYPSDNDEALDLD
>gi|1011498929   BAP32774.1| BAP32774.1 uncharacterized protein CHSO_3737 [Chryseobacterium sp. StRB126]
MENKNSKKKPFFASFLEKQLKDPETVKGGTDITIPERDTITKPTLDGVTSKLTDMDHTMKYPSDGDDDTAEL
>gi|1402567384 gene_282|GeneMark.hmm|74_aa|-|323476|323700 KI535290.1 Chryseobacterium sp. UNC8MFCol genomic scaffold M030DRAFT_scaffold00001.1, whole genome shotgun sequence
MKGNNSKKKPFFASFLEKQVKDPETVKGGTDMSIPERDAITKPAIDTVTSPKDDMQHTMKYPSDGDEDTVSVPL
>gi|1402567385 gene_283|GeneMark.hmm|80_aa|-|323726|323968 KI535290.1 Chryseobacterium sp. UNC8MFCol genomic scaffold M030DRAFT_scaffold00001.1, whole genome shotgun sequence
MENKNSKKKPFFATFLEKQIKDPETVKGGSTITLITVDTVTSAIKDHITTAALEDSVSTHKNDNVTMKYPSDGDEDVLEA
>gi|1079173037   KFF25482.1| KFF25482.1 serine endopeptidase [Chryseobacterium vrystaatense]
MKDKNSKKKPFFASFLEKQLKDPETVKGGSNVTNILKDSITNPAVDIVTSPKDDLMVTMKYPSDGDDDAPTIPLD
>gi|1079173036   KFF25481.1| KFF25481.1 serine endopeptidase [Chryseobacterium vrystaatense]
MKNENSKKKPFFASFLEKQIQDPEKVQGGGIITTPEIDVITLPSIDNVTRPLLDNATNPSRDLLVTMKYPSDGDESVL
>gi|1079173035   KFF25480.1| KFF25480.1 serine endopeptidase [Chryseobacterium vrystaatense]
MKDENSKKKPFFASFLEKQIQDPEKVLGGGTTPDTDVITSPVVDVITAPILDNATSPSKDHLITLKYPSDHDDSVN
>gi|1079173034   KFF25479.1| KFF25479.1 serine endopeptidase [Chryseobacterium vrystaatense]
MEKKNSKKPFFASFLEKQIQDPEKIQGGGITTPTTDVITVPTRDVVTTSPFLDNATLPVRDQIVTMKYPSDSDESGELEI
L
>gi|1604626374 gene_167|GeneMark.hmm|64_aa|+|171979|172173 JUGK01000011.1 Chryseobacterium sp. YR005 EW71DRAFT_scaffold00001.1_C, whole genome shotgun sequence
MEKKKLKKPFFASFLESQIKDSKEVKGGSTSFGATTPLKDGVTKPSLDSQQTMKYPSDGDESTV
>gi|1604618025 gene_498|GeneMark.hmm|74_aa|-|589658|589882 KN549085.1 Chryseobacterium sp. YR459 genomic scaffold EW75DRAFT_scaffold00001.1, whole genome shotgun sequence
MKSNNSKKKPFFASFLEKQVKDPETVKGGTDITIPERDVITKPAVDVVTSPKDDMMHTLKYPSDGDDDTITIPL
>gi|1604618026 gene_499|GeneMark.hmm|78_aa|-|589932|590168 KN549085.1 Chryseobacterium sp. YR459 genomic scaffold EW75DRAFT_scaffold00001.1, whole genome shotgun sequence
MENKNSKKKPFFASFLEKQVKDPETVKGGGITSVLADQITTSLQDQITTPLKDNVTKPDNDNVTMKYPSDGDEDVLEA
>gi|1604609007 gene_452|GeneMark.hmm|73_aa|+|499441|499662 JUGG01000008.1 Chryseobacterium sp. YR460 EW73DRAFT_scaffold00001.1_C, whole genome shotgun sequence
MKNKDSKKKPFFASFLEKQLQDPEKIKGGTDVTIATQDGVITAKITDQPTKPTLDMAHTMKYPSDGDDDVPTV
>gi|1604609006 gene_451|GeneMark.hmm|91_aa|+|499138|499413 JUGG01000008.1 Chryseobacterium sp. YR460 EW73DRAFT_scaffold00001.1_C, whole genome shotgun sequence
MKNNDKKKPFFASFLEKQVQNPEEIQGGGLSTSPTGDIVTLPTSDTVFTLKTLDSPTTTPAADTPVTLKYPSDSDEGGFN
PGGPGLEPYHP
>gi|1604609005 gene_450|GeneMark.hmm|80_aa|+|498853|499095 JUGG01000008.1 Chryseobacterium sp. YR460 EW73DRAFT_scaffold00001.1_C, whole genome shotgun sequence
MENKKSKKPFFASFLERQIEDPEKIKGGSGTITTALEDNSTAPLKDSVTTSLQDSPTKPTLDTAQTMKYPSDGDEGGNEI
>gi|1604650855 gene_614|GeneMark.hmm|74_aa|-|665440|665664 KN549100.1 Chryseobacterium sp. YR477 genomic scaffold EW78DRAFT_scaffold00002.2, whole genome shotgun sequence
MKSNNSKKKPFFASFLEKQVKDPETVKGGSDITLAERDLITKPAIDTVTSPKDDMMHTLKYPSDGDDDTITLPM
>gi|1604650856 gene_615|GeneMark.hmm|78_aa|-|665718|665954 KN549100.1 Chryseobacterium sp. YR477 genomic scaffold EW78DRAFT_scaffold00002.2, whole genome shotgun sequence
MENKNSKKKPFFASFLEKQVKDPETVKGGGITSVLADQITTSLQDQITTPIRDNVTKPDNDNVTMKYPSDGDEDVLEA
>gi|1604640362 gene_365|GeneMark.hmm|74_aa|+|413258|413482 JUGN01000011.1 Chryseobacterium sp. YR480 EW79DRAFT_scaffold00001.1_C, whole genome shotgun sequence
MKNQNSKKKPFFASFLEKQVKDPETVKGGGDITLAETDLITKPAVDTVTSPKDDMMHTLKYPSDGDDDTIIVPL
>gi|1604640361 gene_364|GeneMark.hmm|78_aa|+|412969|413205 JUGN01000011.1 Chryseobacterium sp. YR480 EW79DRAFT_scaffold00001.1_C, whole genome shotgun sequence
MENKNSKKKPFFATFLEKQVKDPETVKGGGITSVLADQITTSLQDQITTPLKDNVTKPDNDNVTMKYPSDGDEDVLDV
>gi|1604646472 gene_886|GeneMark.hmm|74_aa|+|975808|976032 KN549097.1 Chryseobacterium sp. YR485 genomic scaffold EW77DRAFT_scaffold00002.2, whole genome shotgun sequence
MKNQNSKKKPFFASFLEKQVKDPETVKGGTDMSIPERDVITKPAIDVVTSPKDDMMHTLKYPSDGDDDVITIPL
>gi|1604646471 gene_885|GeneMark.hmm|78_aa|+|975517|975753 KN549097.1 Chryseobacterium sp. YR485 genomic scaffold EW77DRAFT_scaffold00002.2, whole genome shotgun sequence
MENKNSKKKPFFATFLEKQVKDPETVKGGGITSVLVDQITTSLQDQITTPLKDNVTKPDNDNVTMKYPSDGDEDVLDV
>gi|1807131014 gene_177|GeneMark.hmm|58_aa|+|183629|183805 LJYX01000006.1 Colwellia sp. TT2012 CMT41_NODE_1, whole genome shotgun sequence
MNKPFFANFLEEQDVKQVTGGILPGDGGCVITDPRKDQLEVTMKYPSDGDEGAESELF
>gi|1807131013 gene_176|GeneMark.hmm|58_aa|+|183342|183518 LJYX01000006.1 Colwellia sp. TT2012 CMT41_NODE_1, whole genome shotgun sequence
MNKPFFANFLEEQDVKKVTGGILPGDGGCVITDPRKDQLEVTMKYPSDGDEGAELELF
>gi|1807131012 gene_175|GeneMark.hmm|58_aa|+|183055|183231 LJYX01000006.1 Colwellia sp. TT2012 CMT41_NODE_1, whole genome shotgun sequence
MNKPFFANFLEEQDVKKVTGGILPGDGGCVITDPRKDQLEVTMKYPSDGDEGAELELF
>gi|1807131011 gene_174|GeneMark.hmm|66_aa|+|182744|182944 LJYX01000006.1 Colwellia sp. TT2012 CMT41_NODE_1, whole genome shotgun sequence
MNKPFFANFLEEQDVKEVSGGTYKGLPIGVAPGGGGCVITDPRKDQLEVTMKAPSDGDEGAELELF
>gi|1807131010 gene_173|GeneMark.hmm|66_aa|+|182433|182633 LJYX01000006.1 Colwellia sp. TT2012 CMT41_NODE_1, whole genome shotgun sequence
MNKPFFANFLEEQDVKEVSGGTYKGLPIGVAPGGGGCVITDPRKDQLEVTMKAPSDGDEGAELELF
>gi|1002446887   ACL42717.1| ACL42717.1 conserved hypothetical protein [Cyanothece sp. PCC 7425]
MSDINKQDASAKAVPFFARYLEEQEVSQELSQEELEGLSGARTTLKYPSDSDEGDISGSWRN
>gi|1003730004   ADN16744.1| ADN16744.1 hypothetical protein Cyan7822_4853 [Cyanothece sp. PCC 7822]
MSKNTGKAREIRAVVPFFARFLEEQAAHPANPLPFTLKYPSDWEDE
>gi|1003730012   ADN16752.1| ADN16752.1 hypothetical protein Cyan7822_4861 [Cyanothece sp. PCC 7822]
MSKNTGKQKEIKAVPFFARFLEEQAAQNETAPYQNTLKYPSDWEDY
>gi|1003730011   ADN16751.1| ADN16751.1 hypothetical protein Cyan7822_4860 [Cyanothece sp. PCC 7822]
MSKNTGKQKEIKAVPFFARFLEEQAAQNETAPYQNTLKYPSDWEDY
>gi|1003730010   ADN16750.1| ADN16750.1 hypothetical protein Cyan7822_4859 [Cyanothece sp. PCC 7822]
MSKNTGKAKEIKAVPFFARFLEEQAAQNETAPTVTRKYPSDWEDY
>gi|1003730009   ADN16749.1| ADN16749.1 hypothetical protein Cyan7822_4858 [Cyanothece sp. PCC 7822]
MSKNTGKAKEIKAVPFFARFLEEQAAQNETAPYVTKKYPSDWEDY
>gi|1003730008   ADN16748.1| ADN16748.1 hypothetical protein Cyan7822_4857 [Cyanothece sp. PCC 7822]
MSKNTGKAKEIKAVPFFARFLEEQAAQNETAPYVTKKYPSDWEEY
>gi|1003730007   ADN16747.1| ADN16747.1 hypothetical protein Cyan7822_4856 [Cyanothece sp. PCC 7822]
MSKNTGKAKEIKAVPFFARFLEEQAAQNETAPYVTKKYPSDWEEY
>gi|1003730006   ADN16746.1| ADN16746.1 hypothetical protein Cyan7822_4855 [Cyanothece sp. PCC 7822]
MSKNTGKAKEIKAVPFFARFLEEQAAQNETAPYQNTLKYPSDWEEY
>gi|1003730005   ADN16745.1| ADN16745.1 hypothetical protein Cyan7822_4854 [Cyanothece sp. PCC 7822]
MSKNTGKQKEIKVVPFFARFLEEQAAQSETEALPPATLKYPSDWEEY
>gi|1003730003   ADN16743.1| ADN16743.1 putative esterase [Cyanothece sp. PCC 7822]
MSNNAAALPITNAKPFFARFLATQEETPPTEKPAETPAPFPFPEFPPIFTLKFPSDWEDS
>gi|1033376972   EPX65057.1| EPX65057.1 hypothetical protein D187_000482 [Cystobacter fuscus DSM 2262]
MKKDKQESSQQKGKRPFFARLLEAQELEKAAGGAPLQTLKYPSDSDDDGSITRKWPSDWDDSY
>gi|1033373544   EPX61629.1| EPX61629.1 hypothetical protein D187_010248 [Cystobacter fuscus DSM 2262]
MKKDTTKKPFFAKLLEEQELEQVTGGVGNATQKYPSDGDDHDATLVKSPPDTTQKYPSDGDDDIAV
>gi|1078719212   KFA92818.1| KFA92818.1 hypothetical protein Q664_13335 [Cystobacter violaceus Cb vi76]
MKKDMTRKPFFARLLEEQELELVSGGANNTMKYPSDGHDSAATLQESNSEGTLKYPSDTDERDL
>gi|1900414898 gene_8|GeneMark.hmm|58_aa|+|6045|6221 LNFB01000014.1 Deltaproteobacteria bacterium Ga0077550 Ga0077550_1012.1, whole genome shotgun sequence
MSKPDTKSTKKPFFARFLETQELEQVQGGKATKKFPSDADEAQTMKYPSDGDDALPTE
>gi|1205957740 gene_163|GeneMark.hmm|62_aa|+|206103|206291 JH992893.1 Fischerella sp. PCC 9339 genomic scaffold PCC9339DRAFT_scaffold2.6, whole genome shotgun sequence
MIHIDLVKANFLGGNSMSNNTNQAVPFFARFLEEQSEQTKESSSKNIKIPQTLKYPSDWEEY
>gi|1205957743 gene_166|GeneMark.hmm|44_aa|+|209120|209254 JH992893.1 Fischerella sp. PCC 9339 genomic scaffold PCC9339DRAFT_scaffold2.6, whole genome shotgun sequence
MSENTNKALPFFARFLEEQQSEPEDETPQPFPFTYKFPSDWEDR
>gi|1405459879 gene_1026|GeneMark.hmm|94_aa|+|1230173|1230457 KI912148.1 Fischerella sp. PCC 9605 genomic scaffold FIS9605DRAFT_scaffold1.1, whole genome shotgun sequence
MSNSKKQDLNLSVVPFFARYLEGQLCEDLSSEEMEKITGGSEVVTMRYPSDNEDSNPVPMPPSYPTQPNQPINWNLPSYP
HFSIPIPPFCRKRK
>gi|1405460705 gene_1852|GeneMark.hmm|97_aa|-|2211935|2212228 KI912148.1 Fischerella sp. PCC 9605 genomic scaffold FIS9605DRAFT_scaffold1.1, whole genome shotgun sequence
MSESKEQALPFFARYLEGQFCEDLSEEEMNAVQGGWGATTLKYPSDNEESHNREDGIAVTKKYPSDADEYVTHKYPSDGD
DDIAVTQKYPSDADDVQ
>gi|1089032765   KIX21407.1| KIX21407.1 hypothetical protein SY27_06755 [Flavobacterium sp. 316]
MKNQNLKKPFFANFLESQLTKEESNEVQGGAKVTSILEDVAHTLKYPSDSDDDTTTPLSDQVHTMKHPSDSDDGGPVDLL
>gi|1106348295   KQS47197.1| KQS47197.1 hypothetical protein ASG38_06980 [Flavobacterium sp. Leaf359]
MFGLFSYLRTEKEKHSINPKFIIMENDKKLKKPFFANFLESQVPEKEMEQINGGTDAVTMKFPSDGEDGPGQVITSRVKD
LYQTMKYPSDSDEEGVEL
>gi|1085057522   KIF32671.1| KIF32671.1 hypothetical protein PI95_31130 [Hassallia byssoidea VB512170]
MSDNKPLDLNSSKVPFFARYLEGQFCEDLSEEEMDTVQGGTTFVTLKYPSDNEEGGHDGGIGGGIITNKLRDKHDWGGGV
VTKKSPSDADEYAVTQKYPSDGDDHAFPID
>gi|1079128688   KFE66376.1| KFE66376.1 hypothetical protein DB31_0849 [Hyalangium minutum]
MKKNATDGAPQEGRKPFFARLLESQELEQAAGGSTRVTLKYPSDGDEHYTLKYPSDRDEYCY
>gi|1205952272 gene_987|GeneMark.hmm|78_aa|-|1110032|1110268 JH992901.1 Mastigocladopsis repens PCC 10914 genomic scaffold Mas10914DRAFT_scaffold1.1, whole genome shotgun sequence
MSKNHKQNLKQEAVPFFARYLEGQIIELSEEEMQAVVGGKKDIVTTQKYPSDSEEDSEPILVTQKYPSDNDDSTYTIE
>gi|1000589109   BAG02233.1| BAG02233.1 unknown protein [Microcystis aeruginosa NIES-843]
MAYPNDQQGKALPFFARFLSVSKEESSIKSPSPEPTYGGTFKYPSDWEDY
>gi|1030939746   CCH94922.1| CCH94922.1 Genome sequencing data, contig C236 [Microcystis aeruginosa PCC 9432]
MNYPNTEQSKAIPFFARFLSADQDEAPTPDSPPDSEPAPVWTWKWPSDWEDS
>gi|1041111901   EPF16036.1| EPF16036.1 Serine endopeptidase inhibitor [Microcystis aeruginosa SPC777]
MAYPNDQQGKALPFFARFLSVSKEESSIKSPSPEPTYGVTFKYPSDWEDF
>gi|1029836739   CCI32586.1| CCI32586.1 Microviridin [Microcystis sp. T1-4]
MAYPNDQQGKALPFFARFLSVSKEESSIKSPSPEREYNVTLKYPSDWEEF
>gi|1019508939   EAY24950.1| EAY24950.1 conserved domain protein [Microscilla marina ATCC 23134]
MKKNVKKPFFAKFLENQVKEESLTNAKGGTCIQTRKYPSDSDEYVTMKYPSDNDEF
>gi|1019508940   EAY24951.1| EAY24951.1 hypothetical protein M23134_04990 [Microscilla marina ATCC 23134]
MKKVKKPFFAQFLENQIADEKLTNTKGGASAAAASDKKKKIKIEQTMKYPSDADEDFTMKYPSDSDEW
>gi|1022257804   EGJ32452.1| EGJ32452.1 hypothetical protein LYNGBM3L_17550 [Moorea producens 3L]
MSNMDKPEENSQAVPFFARYLEGQWCEELSEEEMDDVRGGRGFAFTEKFPSDFEDGAGCFTRKYPSDHEEGGGGPALTKK
YPSDHEEGGGGPIAMTQKFPSDQEDGGGGSVVTLKFPSDEEDAPHK
>gi|1022256667   EGJ33630.1| EGJ33630.1 hypothetical protein LYNGBM3L_28790 [Moorea producens 3L]
MQNQESNTQVKPFFAQFLEEQQAAPDQSQDTHGQQTLKYPSDYEEVETQKYPSDWEEG
>gi|1507699410 gene_634|GeneMark.hmm|111_aa|-|726083|726418 JRFE01000014.1 Myxosarcina sp. GI1 contig_13, whole genome shotgun sequence
MSDNDRQELNTEAVPFFARYLEDQDYQEELSEEESQHIGGGRRPLIQTKKAPSDNEEVCGGGFVTTMKYPSDNEEGGGGS
VVTLKFPSDNEEGGGGVIKHKHPSNKKDLQK
>gi|1019503032   EAW45423.1| EAW45423.1 hypothetical protein N9414_22578 [Nodularia spumigena CCY9414]
MTTATLANIEAVPFFARFLAAEEPPETPAPQPEEQPLPPPIFTLKWPSDWEDC
>gi|1033962096   AHJ31234.1| AHJ31234.1 hypothetical protein NSP_49420 [Nodularia spumigena CCY9414]
MTTATLANIEAVPFFARFLAAEEPPETPAPQPEEQPLPPPIFTLKWPSDWEDC
>gi|1016057637   BAT54633.1| BAT54633.1 hypothetical protein NOS3756_36050 [Nostoc sp. NIES-3756]
MSTRKVKTVDVGMVPFFVRFLEGQNAEGEGTETPSFPWTFKYPSDLEDK
>gi|1016057636   BAT54632.1| BAT54632.1 hypothetical protein NOS3756_36040 [Nostoc sp. NIES-3756]
MSTNTVKPANVEVVPFFARFLEEQPVAEVSDTAPFETRKYPSDWEEY
>gi|1016057635   BAT54631.1| BAT54631.1 hypothetical protein NOS3756_36030 [Nostoc sp. NIES-3756]
MSTNTVKTANVEAVPFFARFLEEQAAQASDTAPINTFKYPSDFEDY
>gi|1000430563   BAB78097.1| BAB78097.1 all7013 [Nostoc sp. PCC 7120]
MPENRQEDLNAQAVPFFARFLEGQNCEDLTDEESEAVSGGKRGQTRKYPSDCEDGNGVTGKLRDEDIAVTLKYPSDNEDN
GGGEIVTLKFPSDDDDQPVG
>gi|1102820144   ALF56610.1| ALF56610.1 microviridin precursor [Nostoc piscinale CENA21]
MSTNTIKTVNVELVPFFACFLEKQTAEGGETETPSWPWTFKFPSDLEDT
>gi|1102820143   ALF56253.1| ALF56253.1 microviridin precursor [Nostoc piscinale CENA21]
MSTSTTQGGTLKVVPFFAYFLAAQPDENPPVPPSEEPPPPPPIWTFKWPSDWEDS
>gi|1206906392 gene_2627|GeneMark.hmm|72_aa|-|3698956|3699174 KB235948.1 Oscillatoria sp. PCC 10802 genomic scaffold Osc10802DRAFT_Contig7.7, whole genome shotgun sequence
MSEKEKQSLQPEAVPFFARFLEGQGTEELSDEEMQAIAGGKKRKPVTTMKYPSDGDEMLTTMKYPSDGDESL
>gi|1206906391 gene_2626|GeneMark.hmm|103_aa|-|3698192|3698503 KB235948.1 Oscillatoria sp. PCC 10802 genomic scaffold Osc10802DRAFT_Contig7.7, whole genome shotgun sequence
MSDKEKQGRQPEAVPFFARFLEGQGTEELSDEEMQAIAGGADMVTLKYPSDSEEGGVQTRKYPSDSEDGGGCGGMVTEKF
PSDNEDVNVTLKYPSDGDDNIAE
>gi|1076964518   KEI68584.1| KEI68584.1 MvdE [Planktothrix agardhii NIVA-CYA 126/8]
MSKNVKVSAPKAVPFFARFLAEQAVEANNSNSAPYGNTMKYPSDWEEY
>gi|1076964517   KEI68583.1| KEI68583.1 MvdF [Planktothrix agardhii NIVA-CYA 126/8]
MSKNIKVSTGSAVPFFARFLSEQDTETGDSTSTDIPTIWTFKWPSDWEDS
>gi|1401419471 gene_417|GeneMark.hmm|50_aa|-|493501|493653 KE734694.1 Planktothrix agardhii NIVA-CYA 15 genomic scaffold scaffold00001, whole genome shotgun sequence
MSKNIKVSTGLAVPFFARFLSEQDTETGGPTSTDFPTAWTLKWPSDFEDS
>gi|1401435134 gene_78|GeneMark.hmm|50_aa|-|84936|85088 AVFT01000008.1 Planktothrix agardhii NIVA-CYA 34 contig00008, whole genome shotgun sequence
MSKNIKVSTGLAVPFFARFLSEQDTETGGPTSTDFPTAWTLKWPSDFEDS
>gi|1401442955 gene_90|GeneMark.hmm|50_aa|-|98869|99021 KE734706.1 Planktothrix mougeotii NIVA-CYA 405 genomic scaffold scaffold00003, whole genome shotgun sequence
MSKNIKVSTGLAVPFFARFLSEQDTETGGPTSTDFPTAWTLKWPSDFEDS
>gi|1401456519 gene_2546|GeneMark.hmm|50_aa|+|2895748|2895900 KE734720.1 Planktothrix prolifica NIVA-CYA 540 genomic scaffold scaffold00001, whole genome shotgun sequence
MSKNIKVSTGLAVPFFARFLSEQDTETGGPTSTDFPTAWTLKWPSDFEDS
>gi|1007022646   AFY55913.1| AFY55913.1 Serine endopeptidase inhibitor [Rivularia sp. PCC 7116]
MSEKENKKINSNAVPFFARYLEGQYCEDLSEEEMDRVHGGLSKREKISKRYPNDLKDIVTTMKYPSDHEDSSPKHPPIAM
TKKYPSDADEAMTHKFPSDGDDELPPHYERW
>gi|1300389026 gene_37|GeneMark.hmm|105_aa|-|41384|41701 ANNX01000166.1 Scytonema hofmanni PCC 7110 contig00166, whole genome shotgun sequence
VSNNEQILPFFARYLEGQFCEDLSEEEMDEVHGGYRLAHPTRPKKDEIFTTLKYPSDNEEGGDFATKKYPSDTDEYAVTL
KYPSDGDDDVIAIETVDAVDTTAIE
>gi|1300383178 gene_9|GeneMark.hmm|63_aa|+|28476|28667 ANNX01000037.1 Scytonema hofmanni PCC 7110 contig00037, whole genome shotgun sequence
MSTKTVESAGIEAVPFFARFLEDQSVLAKSEEPPAEPPADRPPVPPYPPLPFTIKYPSDWEDR
>gi|1406822649 gene_2544|GeneMark.hmm|106_aa|+|2996680|2997000 KK073768.1 Tolypothrix [Scytonema hofmanni] UTEX 2349 genomic scaffold Tol9009DRAFT_TPD.8, whole genome shotgun sequence
MSDNHKPDFNSSKVPFFARYLEGQFCEDLSSEEMEAVEGGITFVTLKYPSDNEEGGHGGGIVTNKFRDKYDWGGGIVTKK
YPSDADEYAVTQKYPSDGDDHAFPIE
>gi|1085026202   KIF17212.1| KIF17212.1 hypothetical protein QH73_27555 [Scytonema millei VB511283]
MSDMNSRNLNSPIPFFAHFLEGQFGAELSEAEMASVSGGSVYATTLAYPSDVDVDGGNKGYEFPSMEMPKMPSMPDFPKF
PSISDYYK
>gi|1085641412   KIJ81245.1| KIJ81245.1 serine endopeptidase inhibitor [Scytonema tolypothrichoides VB-61278]
MSDSDKQASNDKAVPFFARYLEGQFCEDLSEEEMENVHGGSTEISDAKGGIVTTLKYPSDNEEGGSVITKRHPSDKDDCG
GGISVTRKYPSDNEDAVTLKYPSDGDDDIIAIDTVE
>gi|1003316464   CAN97343.1| CAN97343.1 hypothetical protein predicted by Glimmer/Critica [Sorangium cellulosum So ce56]
MADIDNRELEQQEQNDDAEAVPFFARFLEDQKRVRTGVKAGRPPFQTLKYPSDQEDGGGGGKDPIFTTLKYPSDGDET
>gi|1007841922   AGP40494.1| AGP40494.1 hypothetical protein SCE1572_41925 [Sorangium cellulosum So0157-2]
MADVDLREPEQQEHEAAEAVPFFARFLEDQKRVRTGVKAGGGAVTKKYPSDSDADPPIYTTLKYPSDSEDSGSGV
>gi|1007841921   AGP40493.1| AGP40493.1 hypothetical protein SCE1572_41920 [Sorangium cellulosum So0157-2]
MADIDRDPEQTEQVPFFARFLEDQKRVRTGVKAGGCVTTMKYPSDSEDVGGGEAVTLKFPSDNDEDLGVK
>gi|1004508349   ADZ80325.1| ADZ80325.1 hypothetical protein Sph21_3790 [Sphingobacterium sp. 21]
METKNQMKKPFFARFLEGQTAQNAKNQNGNQQSPKSELHQSPDWNVTLKFPSDSDEGL
>gi|1003955381   ADO75033.1| ADO75033.1 conserved uncharacterized protein [Stigmatella aurantiaca DW4/3-1]
MKTKAKNQAQQGGKQPFFARLLEAQELGQAAGGSQVITTKKFPSDSDEVMVTLKFPSDSDEGCAR
>gi|1305282313 gene_40|GeneMark.hmm|65_aa|-|53469|53666 AUDS01000008.1 Terrimonas ferruginea DSM 30193 H608DRAFT_scaffold00004.4_C, whole genome shotgun sequence
MKICMQTSNEKKQPFFARFLENQDKQTNPDGRVTSSEQQSVEAWITKPWLDMEQTQKYPSDGDEI
>gi|1305282312 gene_39|GeneMark.hmm|60_aa|-|53190|53372 AUDS01000008.1 Terrimonas ferruginea DSM 30193 H608DRAFT_scaffold00004.4_C, whole genome shotgun sequence
MEEKKQQPFFAKFLESQHKNVPQPQENANGEQLESSITKPWLDHHDETHKYPSDGDEGGV
>gi|1085637829   KIJ78061.1| KIJ78061.1 hypothetical protein SD81_09370 [Tolypothrix campylonemoides VB511288]
MSKINLQDLNSPAVPFFARYLEGQCEELSVEEMEAVTGGGQINTTLKYPSDLEDVGGGTVTTLKYPSDQEEGGGGIVTTQ
KYPSDGDDEGFSVE
>gi|1019237461   EFP98007.1| EFP98007.1 hypothetical protein VIBC2010_06434 [Vibrio caribbenthicus ATCC BAA-2122]
MNKNTPFFNNFIEAETLTEEEANQIAGGCANFSTSSFSASDLTRKYPSDDDEGNSSISGVNFPGSASGVNFPGSSSKVNF
PS
>gi|1033007424   ELS03781.1| ELS03781.1 Serine endopeptidase inhibitor [Xenococcus sp. PCC 7305]
MMSDNKNSSNDNRQESNLKAVPFFVRYLEGQLESLTEEETELIYGGMDCPGNNGIETRKYPSDSDEEIAMTLKYPSDNEE
GVIGPPVTLKFPSDQEDPSGSP
>gi|1806099225 gene_16|GeneMark.hmm|55_aa|+|16472|16639 JPYB01000114.1 Xanthomonas axonopodis pv. dieffenbachiae LMG 695 contig_114, whole genome shotgun sequence
MENFELMENSRPVAQRFAREMTQEEVSAVSCGGAGDTLIIIIVEAVDTETIVIVG
>gi|1904335828 gene_560|GeneMark.hmm|55_aa|-|611353|611520 CP014347.1 Xanthomonas axonopodis pv. dieffenbachiae LMG 695 genome
MENFELMENSRPVAQRFAREMTQEEVSAVSCGGAGDTLIIIIVEAVDTETIVIVG
>gi|1203752656 gene_20|GeneMark.hmm|55_aa|-|19045|19212 AKCX01000121.1 Xanthomonas axonopodis pv. manihotis str. AT6B AT6B_contig60, whole genome shotgun sequence
MENFELMENSRPVAQRFAREMTQEEVSAVSCGGAGDTLIIIIVEAVDTETIVIVG
>gi|1203760652 gene_14|GeneMark.hmm|55_aa|+|17951|18118 AKCY01000069.1 Xanthomonas axonopodis pv. manihotis str. CFBP1851 CFBP1851_contig5, whole genome shotgun sequence
MENFELMENSRPVAQRFAREMTQEEVSAVSCGGAGDTLIIIIVEAVDTETIVIVG
>gi|1203765406 gene_21|GeneMark.hmm|55_aa|-|19705|19872 AKCZ01000069.1 Xanthomonas axonopodis pv. manihotis str. CIO1 CIO1_contig45, whole genome shotgun sequence
MENFELMENSRPVAQRFAREMTQEEVSAVSCGGAGDTLIIIIVEAVDTETIVIVG
>gi|1203767108 gene_8|GeneMark.hmm|55_aa|-|6815|6982 AKDA01000032.1 Xanthomonas axonopodis pv. manihotis str. CIO151 CIO151_contig127, whole genome shotgun sequence
MENFELMENSRPVAQRFAREMTQEEVSAVSCGGAGDTLIIIIVEAVDTETIVIVG
>gi|1114737731   KUF36011.1| KUF36011.1 hypothetical protein AO826_04630 [Xanthomonas axonopodis pv. manihotis]
MENFELMENSRPVAQRFAREMTQEEVSAVSCGGAGDTLIIIIVEAVDTETIVIVG
>gi|1203773863 gene_7|GeneMark.hmm|55_aa|+|7124|7291 AKDB01000371.1 Xanthomonas axonopodis pv. manihotis str. IBSBF 1182 IBSBF1182_contig432, whole genome shotgun sequence
MENFELMENSRPVAQRFAREMTQEEVSAVSCGGAGDTLIIIIVEAVDTETIVIVG
>gi|1203779157 gene_13|GeneMark.hmm|55_aa|-|12109|12276 AKDC01000105.1 Xanthomonas axonopodis pv. manihotis str. IBSBF 1411 IBSBF1411_contig76, whole genome shotgun sequence
MENFELMENSRPVAQRFAREMTQEEVSAVSCGGAGDTLIIIIVEAVDTETIVIVG
>gi|1203783977 gene_5|GeneMark.hmm|55_aa|+|6018|6185 AKDD01000557.1 Xanthomonas axonopodis pv. manihotis str. IBSBF 1994 IBSBF1994_contig60, whole genome shotgun sequence
MENFELMENSRPVAQRFAREMTQEEVSAVSCGGAGDTLIIIIVEAVDTETIVIVG
>gi|1203785348 gene_21|GeneMark.hmm|55_aa|+|29106|29273 AKDE01000026.1 Xanthomonas axonopodis pv. manihotis str. IBSBF 2345 IBSBF2345_contig121, whole genome shotgun sequence
MENFELMENSRPVAQRFAREMTQEEVSAVSCGGAGDTLIIIIVEAVDTETIVIVG
>gi|1203792348 gene_27|GeneMark.hmm|55_aa|+|35123|35290 AKDF01000087.1 Xanthomonas axonopodis pv. manihotis str. IBSBF 2346 IBSBF2346_contig67, whole genome shotgun sequence
MENFELMENSRPVAQRFAREMTQEEVSAVSCGGAGDTLIIIIVEAVDTETIVIVG
>gi|1203794395 gene_4|GeneMark.hmm|55_aa|-|2392|2559 AKDG01000145.1 Xanthomonas axonopodis pv. manihotis str. IBSBF 2538 IBSBF2538_contig229, whole genome shotgun sequence
MENFELMENSRPVAQRFAREMTQEEVSAVSCGGAGDTLIIIIVEAVDTETIVIVG
>gi|1203798350 gene_19|GeneMark.hmm|55_aa|-|18516|18683 AKDH01000047.1 Xanthomonas axonopodis pv. manihotis str. IBSBF 2539 IBSBF2539_contig16, whole genome shotgun sequence
MENFELMENSRPVAQRFAREMTQEEVSAVSCGGAGDTLIIIIVEAVDTETIVIVG
>gi|1203724034 gene_5|GeneMark.hmm|55_aa|-|4335|4502 AKDI01000107.1 Xanthomonas axonopodis pv. manihotis str. IBSBF 2665 IBSBF2665_contig195, whole genome shotgun sequence
MENFELMENSRPVAQRFAREMTQEEVSAVSCGGAGDTLIIIIVEAVDTETIVIVG
>gi|1203719952 gene_8|GeneMark.hmm|55_aa|+|7780|7947 AKDJ01000066.1 Xanthomonas axonopodis pv. manihotis str. IBSBF 2666 IBSBF2666_contig158, whole genome shotgun sequence
MENFELMENSRPVAQRFAREMTQEEVSAVSCGGAGDTLIIIIVEAVDTETIVIVG
>gi|1203963498 gene_21|GeneMark.hmm|55_aa|-|19947|20114 AKDK01000054.1 Xanthomonas axonopodis pv. manihotis str. IBSBF 2667 IBSBF2667_contig22, whole genome shotgun sequence
MENFELMENSRPVAQRFAREMTQEEVSAVSCGGAGDTLIIIIVEAVDTETIVIVG
>gi|1203966788 gene_13|GeneMark.hmm|55_aa|-|12018|12185 AKDL01000038.1 Xanthomonas axonopodis pv. manihotis str. IBSBF 2670 IBSBF2670_contig132, whole genome shotgun sequence
MENFELMENSRPVAQRFAREMTQEEVSAVSCGGAGDTLIIIIVEAVDTETIVIVG
>gi|1203805935 gene_15|GeneMark.hmm|55_aa|+|18608|18775 AKDM01000124.1 Xanthomonas axonopodis pv. manihotis str. IBSBF 2672 IBSBF2672_contig92, whole genome shotgun sequence
MENFELMENSRPVAQRFAREMTQEEVSAVSCGGAGDTLIIIIVEAVDTETIVIVG
>gi|1203808658 gene_8|GeneMark.hmm|55_aa|+|7779|7946 AKDN01000220.1 Xanthomonas axonopodis pv. manihotis str. IBSBF 2673 IBSBF2673_contig297, whole genome shotgun sequence
MENFELMENSRPVAQRFAREMTQEEVSAVSCGGAGDTLIIIIVEAVDTETIVIVG
>gi|1203813174 gene_103|GeneMark.hmm|55_aa|+|138851|139018 AKDO01000077.1 Xanthomonas axonopodis pv. manihotis str. IBSBF 278 IBSBF278_contig43, whole genome shotgun sequence
MENFELMENSRPVAQRFAREMTQEEVSAVSCGGAGDTLIIIIVEAVDTETIVIVG
>gi|1203817184 gene_7|GeneMark.hmm|55_aa|+|7111|7278 AKDP01000481.1 Xanthomonas axonopodis pv. manihotis str. IBSBF 280 IBSBF280_contig531, whole genome shotgun sequence
MENFELMENSRPVAQRFAREMTQEEVSAVSCGGAGDTLIIIIVEAVDTETIVIVG
>gi|1203821749 gene_2|GeneMark.hmm|55_aa|+|827|994 AKDQ01000080.1 Xanthomonas axonopodis pv. manihotis str. IBSBF 2816 IBSBF2816_contig4, whole genome shotgun sequence
MENFELMENSRPVAQRFAREMTQEEVSAVSCGGAGDTLIIIIVEAVDTETIVIVG
>gi|1203825021 gene_55|GeneMark.hmm|55_aa|+|71449|71616 AKDR01000050.1 Xanthomonas axonopodis pv. manihotis str. IBSBF 2818 IBSBF2818_contig18, whole genome shotgun sequence
MENFELMENSRPVAQRFAREMTQEEVSAVSCGGAGDTLIIIIVEAVDTETIVIVG
>gi|1203831232 gene_6|GeneMark.hmm|55_aa|-|4566|4733 AKDS01000298.1 Xanthomonas axonopodis pv. manihotis str. IBSBF 2819 IBSBF2819_contig367, whole genome shotgun sequence
MENFELMENSRPVAQRFAREMTQEEVSAVSCGGAGDTLIIIIVEAVDTETIVIVG
>gi|1203835244 gene_13|GeneMark.hmm|55_aa|-|12106|12273 AKDT01000089.1 Xanthomonas axonopodis pv. manihotis str. IBSBF 2820 IBSBF2820_contig43, whole genome shotgun sequence
MENFELMENSRPVAQRFAREMTQEEVSAVSCGGAGDTLIIIIVEAVDTETIVIVG
>gi|1203837416 gene_3|GeneMark.hmm|55_aa|+|924|1091 AKDU01000027.1 Xanthomonas axonopodis pv. manihotis str. IBSBF 2821 IBSBF2821_contig122, whole genome shotgun sequence
MENFELMENSRPVAQRFAREMTQEEVSAVSCGGAGDTLIIIIVEAVDTETIVIVG
>gi|1203844645 gene_11|GeneMark.hmm|55_aa|-|9397|9564 AKDV01000290.1 Xanthomonas axonopodis pv. manihotis str. IBSBF 2822 IBSBF2822_contig36, whole genome shotgun sequence
MENFELMENSRPVAQRFAREMTQEEVSAVSCGGAGDTLIIIIVEAVDTETIVIVG
>gi|1203848576 gene_30|GeneMark.hmm|55_aa|+|36916|37083 AKDW01000084.1 Xanthomonas axonopodis pv. manihotis str. IBSBF 285 IBSBF285_contig41, whole genome shotgun sequence
MENFELMENSRPVAQRFAREMTQEEVSAVSCGGAGDTLIIIIVEAVDTETIVIVG
>gi|1203852384 gene_21|GeneMark.hmm|55_aa|+|29087|29254 AKDX01000095.1 Xanthomonas axonopodis pv. manihotis str. IBSBF 289 IBSBF289_contig44, whole genome shotgun sequence
MENFELMENSRPVAQRFAREMTQEEVSAVSCGGAGDTLIIIIVEAVDTETIVIVG
>gi|1203747336 gene_19|GeneMark.hmm|55_aa|-|18680|18847 AKDY01000044.1 Xanthomonas axonopodis pv. manihotis str. IBSBF 320 IBSBF320_contig29, whole genome shotgun sequence
MENFELMENSRPVAQRFAREMTQEEVSAVSCGGAGDTLIIIIVEAVDTETIVIVG
>gi|1203729301 gene_2|GeneMark.hmm|55_aa|+|826|993 AKDZ01000401.1 Xanthomonas axonopodis pv. manihotis str. IBSBF 321 IBSBF321_contig46, whole genome shotgun sequence
MENFELMENSRPVAQRFAREMTQEEVSAVSCGGAGDTLIIIIVEAVDTETIVIVG
>gi|1203741731 gene_21|GeneMark.hmm|55_aa|+|29099|29266 AKEA01000037.1 Xanthomonas axonopodis pv. manihotis str. IBSBF 356 IBSBF356_contig14, whole genome shotgun sequence
MENFELMENSRPVAQRFAREMTQEEVSAVSCGGAGDTLIIIIVEAVDTETIVIVG
>gi|1203736654 gene_13|GeneMark.hmm|55_aa|-|12017|12184 AKEB01000148.1 Xanthomonas axonopodis pv. manihotis str. IBSBF 436 IBSBF436_contig98, whole genome shotgun sequence
MENFELMENSRPVAQRFAREMTQEEVSAVSCGGAGDTLIIIIVEAVDTETIVIVG
>gi|1203974738 gene_5|GeneMark.hmm|55_aa|-|4354|4521 AKEC01000573.1 Xanthomonas axonopodis pv. manihotis str. IBSBF 614 IBSBF614_contig614, whole genome shotgun sequence
MENFELMENSRPVAQRFAREMTQEEVSAVSCGGAGDTLIIIIVEAVDTETIVIVG
>gi|1203857189 gene_19|GeneMark.hmm|55_aa|-|18686|18853 AKED01000077.1 Xanthomonas axonopodis pv. manihotis str. IBSBF 725 IBSBF725_contig40, whole genome shotgun sequence
MENFELMENSRPVAQRFAREMTQEEVSAVSCGGAGDTLIIIIVEAVDTETIVIVG
>gi|1203862521 gene_20|GeneMark.hmm|55_aa|-|18702|18869 AKEE01000120.1 Xanthomonas axonopodis pv. manihotis str. IBSBF 726 IBSBF726_contig80, whole genome shotgun sequence
MENFELMENSRPVAQRFAREMTQEEVSAVSCGGAGDTLIIIIVEAVDTETIVIVG
>gi|1203866959 gene_21|GeneMark.hmm|55_aa|-|19948|20115 AKEF01000122.1 Xanthomonas axonopodis pv. manihotis str. NCPPB 1159 NCPPB1159_contig93, whole genome shotgun sequence
MENFELMENSRPVAQRFAREMTQEEVSAVSCGGAGDTLIIIIVEAVDTETIVIVG
>gi|1203867270 gene_5|GeneMark.hmm|55_aa|-|4339|4506 AKEI01000045.1 Xanthomonas axonopodis pv. manihotis str. ORST4 ORST4_contig139, whole genome shotgun sequence
MENFELMENSRPVAQRFAREMTQEEVSAVSCGGAGDTLIIIIVEAVDTETIVIVG
>gi|1203878122 gene_5|GeneMark.hmm|55_aa|-|3810|3977 AKEK01000185.1 Xanthomonas axonopodis pv. manihotis str. ThaiXam ThaiXam_contig265, whole genome shotgun sequence
MENFELMENSRPVAQRFAREMTQEEVSAVSCGGAGDTLIIIIVEAVDTETIVIVG
>gi|1203714210 gene_10|GeneMark.hmm|55_aa|+|12420|12587 AKEL01000120.1 Xanthomonas axonopodis pv. manihotis str. UA226 UA226_contig90, whole genome shotgun sequence
MENFELMENSRPVAQRFAREMTQEEVSAVSCGGAGDTLIIIIVEAVDTETIVIVG
>gi|1203708061 gene_19|GeneMark.hmm|55_aa|-|18370|18537 AKEM01000073.1 Xanthomonas axonopodis pv. manihotis str. UA303 UA303_contig47, whole genome shotgun sequence
MENFELMENSRPVAQRFAREMTQEEVSAVSCGGAGDTLIIIIVEAVDTETIVIVG
>gi|1203978385 gene_18|GeneMark.hmm|55_aa|-|18406|18573 AKEO01000102.1 Xanthomonas axonopodis pv. manihotis str. UA323 UA323_contig54, whole genome shotgun sequence
MENFELMENSRPVAQRFAREMTQEEVSAVSCGGAGDTLIIIIVEAVDTETIVIVG
>gi|1203882383 gene_19|GeneMark.hmm|55_aa|-|18382|18549 AKEQ01000081.1 Xanthomonas axonopodis pv. manihotis str. UA536 UA536_contig43, whole genome shotgun sequence
MENFELMENSRPVAQRFAREMTQEEVSAVSCGGAGDTLIIIIVEAVDTETIVIVG
>gi|1203885687 gene_55|GeneMark.hmm|55_aa|+|71447|71614 AKER01000050.1 Xanthomonas axonopodis pv. manihotis str. UA556 UA556_contig18, whole genome shotgun sequence
MENFELMENSRPVAQRFAREMTQEEVSAVSCGGAGDTLIIIIVEAVDTETIVIVG
>gi|1203891103 gene_55|GeneMark.hmm|55_aa|+|71634|71801 AKES01000096.1 Xanthomonas axonopodis pv. manihotis str. UA560 UA560_contig46, whole genome shotgun sequence
MENFELMENSRPVAQRFAREMTQEEVSAVSCGGAGDTLIIIIVEAVDTETIVIVG
>gi|1203894762 gene_18|GeneMark.hmm|55_aa|-|18365|18532 AKET01000079.1 Xanthomonas axonopodis pv. manihotis str. UA686 UA686_contig40, whole genome shotgun sequence
MENFELMENSRPVAQRFAREMTQEEVSAVSCGGAGDTLIIIIVEAVDTETIVIVG
>gi|1203948818 gene_16|GeneMark.hmm|55_aa|-|15615|15782 AKFF01000188.1 Xanthomonas axonopodis pv. manihotis str. Xam668 Xam668_contig92, whole genome shotgun sequence
MENFELMENSRPVAQRFAREMTQEEVSAVSCGGAGDTLIIIIVEAVDTETIVIVG
>gi|1203949329 gene_27|GeneMark.hmm|55_aa|+|35124|35291 AKFG01000007.1 Xanthomonas axonopodis pv. manihotis str. Xam669 Xam669_contig104, whole genome shotgun sequence
MENFELMENSRPVAQRFAREMTQEEVSAVSCGGAGDTLIIIIVEAVDTETIVIVG
>gi|1203955170 gene_22|GeneMark.hmm|55_aa|+|29530|29697 AKFH01000109.1 Xanthomonas axonopodis pv. manihotis str. Xam672 Xam672_contig48, whole genome shotgun sequence
MENFELMENSRPVAQRFAREMTQEEVSAVSCGGAGDTLIIIIVEAVDTETIVIVG
>gi|1082143501   KGT52838.1| KGT52838.1 hypothetical protein NZ02_02840 [Xanthomonas axonopodis pv. phaseoli]
MENFELMENSRPVAQRFAREMTQEEVSAVSCGGAGDTLIIIIVEAVDTETIVIVG
>gi|1082897641   KHD67540.1| KHD67540.1 hypothetical protein PK63_02320 [Xanthomonas axonopodis pv. phaseoli]
MENFELMENSRPVAQRFAREMTQEEVSAVSCGGAGDTLIIIIVEAVDTETIVIVG
>gi|1082902116   KHD71879.1| KHD71879.1 hypothetical protein PK69_00925 [Xanthomonas axonopodis pv. phaseoli]
MENFELMENSRPVAQRFAREMTQEEVSAVSCGGAGDTLIIIIVEAVDTETIVIVG
>gi|1082907379   KHD65261.1| KHD65261.1 hypothetical protein PK68_04430 [Xanthomonas axonopodis pv. phaseoli]
MENFELMENSRPVAQRFAREMTQEEVSAVSCGGAGDTLIIIIVEAVDTETIVIVG
>gi|1084153287   KHS30798.1| KHS30798.1 hypothetical protein RM64_03555 [Xanthomonas axonopodis pv. phaseoli]
MENFELMENSRPVAQRFAREMTQEEVSAVSCGGAGDTLIIIIVEAVDTETIVIVG
>gi|1084157526   KHS28088.1| KHS28088.1 hypothetical protein RM66_03865 [Xanthomonas axonopodis pv. phaseoli]
MENFELMENSRPVAQRFAREMTQEEVSAVSCGGAGDTLIIIIVEAVDTETIVIVG
>gi|1084162742   KHS37688.1| KHS37688.1 hypothetical protein RN19_10060 [Xanthomonas axonopodis pv. phaseoli]
MENFELMENSRPVAQRFAREMTQEEVSAVSCGGAGDTLIIIIVEAVDTETIVIVG
>gi|1084167090   KHS38613.1| KHS38613.1 hypothetical protein RN20_06770 [Xanthomonas axonopodis pv. phaseoli]
MENFELMENSRPVAQRFAREMTQEEVSAVSCGGAGDTLIIIIVEAVDTETIVIVG
>gi|1085622208   KIJ02223.1| KIJ02223.1 hypothetical protein ST27_04310 [Xanthomonas axonopodis pv. phaseoli]
MENFELMENSRPVAQRFAREMTQEEVSAVSCGGAGDTLIIIIVEAVDTETIVIVG
>gi|1049540701   ETC84561.1| ETC84561.1 hypothetical protein XHC_4115 [Xanthomonas hortorum pv. carotae str. M081]
MENFELMENSRPVAQRFAREMTQEEVSAVSCGGAGDTLVIIIVEAIDTETIIIVS
>gi|1300606536 gene_4|GeneMark.hmm|63_aa|+|5901|6092 AQOJ01000005.1 Xanthomonas sp. SHU166 5, whole genome shotgun sequence
MLSFKESGMETVVNTENSRPVAQRFAREMTQEEVSAISCGGGQDTLIIIIVEAVDTETIIIFS
>gi|1300601978 gene_4|GeneMark.hmm|63_aa|+|5902|6093 AQOI01000026.1 Xanthomonas sp. SHU199 26, whole genome shotgun sequence
MLSFKESGMETVVNTENSRPVAQRFAREMTQEEVSAISCGGGQDTLIIIIVEAVDTETIIIFS
>gi|1033412859   ELX12011.1| ELX12011.1 hypothetical protein Jab_1c06000 [Janthinobacterium sp. HH01]
MQKTTQHNANDAILARRLARELAVEEIVEVSGGTATDWSVDYKDGSSTGRTGVRLDGRVDF
>gi|1112074563   KTC64813.1| KTC64813.1 hypothetical protein Lade_2107 [Legionella adelaidensis]
MEKNCKRVLAYQLAKQVNTKNLTSIAGGCLLTYQATRYWTNFNPRTVDSIDDAPSDV
>gi|1112074562   KTC64812.1| KTC64812.1 hypothetical protein Lade_2106 [Legionella adelaidensis]
MKHKRVMAYQLAKKVERKKDLEDIAGGANPSYFTAYCSPTLTGKERSKDSCGDQGMDF
>gi|1112074561   KTC64811.1| KTC64811.1 hypothetical protein Lade_2105 [Legionella adelaidensis]
MKDNKNRVMAYQLAKTLSSAEMQKIAGGAGICHRPSVQVSGNGALNSFDGIVDYSIDF
>gi|1112062765   KTC86667.1| KTC86667.1 hypothetical protein Lbru_0608 [Legionella brunensis]
MENIKERVLAYGLSTEISESDLHDVTGGAGKLTHYVTHYYTAKKAGGDRERDDDWD
>gi|1112062762   KTC86664.1| KTC86664.1 hypothetical protein Lbru_0605 [Legionella brunensis]
MEDKERVFAYQLAKTIDNEELDKVSGGSALMTSRQTVRATAGSGQGADVAYDVAFDW
>gi|1112185128   KTC99818.1| KTC99818.1 hypothetical protein Lery_0172 [Legionella erythra]
MEKNNERVLAYSMAKPLSEKEMMEVAGGGANYTTRHTIRVTGGTGPSADVAYDVSVDW
>gi|1500915809 gene_29|GeneMark.hmm|52_aa|+|26916|27074 JHYC01000020.1 Legionella fairfieldensis ATCC 49588 T345DRAFT_scaffold00017.17_C, whole genome shotgun sequence
MEKEERVLAYTLAKEIDYKDLDEVSGGSVQTTAQVTGNVSSPDGAGDVTVDW
>gi|1112190113   KTC96429.1| KTC96429.1 hypothetical protein Lfee_2227 [Legionella feeleii]
MTDSKERVFAYTLAKTIDNDELANVSGGYAATFTHSETVKGTGGSGQGVDAWYDQSIDW
>gi|1112190110   KTC96426.1| KTC96426.1 hypothetical protein Lfee_2224 [Legionella feeleii]
MEDMKKRVLAYGLAVEISNEELESVTGGSNFGSRQNTLEISGCYPDPCDISTDHIQD
>gi|1112201802   KTD12796.1| KTD12796.1 hypothetical protein Lhac_1667 [Legionella hackeliae]
MENNCERVFAYTSAKVIEHEDLDKVSGGSTQGLTHSKTFHPTGSSRRDCDGVIDGSLDW
>gi|1112201798   KTD12792.1| KTD12792.1 hypothetical protein Lhac_1663 [Legionella hackeliae]
MENKERVLAYGLATEIIEQDMQDVSGGSSNLTHYGTRYYTNKKAGGDVEHDDAWD
>gi|1112201801   KTD12795.1| KTD12795.1 hypothetical protein Lhac_1666 [Legionella hackeliae]
METKNERIFAYTMAKILDRSDLNKVSGGTAQATYLQTCRATGSNASDMDTLYDVTPH
>gi|1012237095   CEK12220.1| CEK12220.1 conserved protein of unknown function [Legionella hackeliae]
MENNCERVFAYTSAKVIEHEDLDKVSGGSTQGLTHSKTFHPTGSSRRDCDGVIDGSLDW
>gi|1012237091   CEK12216.1| CEK12216.1 conserved protein of unknown function [Legionella hackeliae]
MENKERVLAYGLATEIIEQDMQDVSGGSSNLTHYGTRYYTNKKAGGDVEHDDAWD
>gi|1012237094   CEK12219.1| CEK12219.1 protein of unknown function [Legionella hackeliae]
METKNERIFAYTMAKILDRSDLNKVSGGTAQATYLQTCRATGSNASDMDTLYDVTPH
>gi|1112205222   KTD07689.1| KTD07689.1 hypothetical protein Ljam_1884 [Legionella jamestowniensis]
MENNERVFAYTSAKVIGQEDLDKVSGGGGSSYLTTQATVAPTGSWPGNFDGRADVTFDW
>gi|1112205221   KTD07688.1| KTD07688.1 hypothetical protein Ljam_1883 [Legionella jamestowniensis]
MEIQNERVFAYTFAKTIEHGDLDKVSGGSSQGTVQRTFLITGGSGPITDVKYDVNQDH
>gi|1112207976   KTD17393.1| KTD17393.1 hypothetical protein Ljor_1699 [Legionella jordanis]
MDKTSKQRVLAYKKSTEISEEELGVVSGGSNAGMTHERSVKGTGQIGNADVRYDEVWDW
>gi|1112206714   KTD16131.1| KTD16131.1 hypothetical protein Ljor_0437 [Legionella jordanis]
MKDKHERVFAYQLAKTITDEDLEKVAGGVTSGMTSSITMGPSGQTGNYDAHLDVHFDW
>gi|1112213112   KTD22286.1| KTD22286.1 hypothetical protein Llan_1227 [Legionella lansingensis]
MEDTKERVFAYTLAKTLDNEQLDKVSGGAANMTSKPTLGPTGGSGGYDGIVDCSWDW
>gi|1112212028   KTD25397.1| KTD25397.1 hypothetical protein Llan_0143 [Legionella lansingensis]
MQNDRVLGYNLAKELTHEDMREVAGGNGNLKNRTTCTTNEYTHPIGIDVTIDADLALDT
>gi|1501013147 gene_38|GeneMark.hmm|69_aa|-|32289|32498 JHWF01000023.1 Legionella lansingensis DSM 19556 = ATCC 49751 BU01DRAFT_scaffold00021.21_C, whole genome shotgun sequence
VNEKFYHKKEKKMEDTKERVFAYTLAKTLDNEQLDKVSGGAANMTSKPTLGPTGGSGGYDGIVDCSWDW
>gi|1501011823 gene_134|GeneMark.hmm|59_aa|+|142425|142604 KK211407.1 Legionella lansingensis DSM 19556 = ATCC 49751 genomic scaffold BU01DRAFT_scaffold00004.4, whole genome shotgun sequence
MQNDRVLGYNLAKELTHEDMREVAGGNGNLKNRTTCTTNEYTHPIGIDVTIDADLALDT
>gi|1003427407   CBJ13343.1| CBJ13343.1 hypothetical protein LLO_2904 [Legionella longbeachae NSW150]
MNKTGNQRVLGYKKSTELSEEELGAVSGGSNSGLTHSRNLKATGDNTNPDARYDEVVDW
>gi|1112228297   KTD33579.1| KTD33579.1 hypothetical protein Lnau_2330 [Legionella nautarum]
MENNKERILAYKLAKELSPEDLGKVAGGSVEGTVKVTGNSSSPDGGVDTRVDW
>gi|1008641133   AHE66201.1| AHE66201.1 hypothetical protein Loa_00632 [Legionella oakridgensis ATCC 33761 = DSM 21215]
MEDNNVRVLAYTLARIIDNNELSKVSGGASQMTHSETVKGTGGSGQGVDVVYDQSVDW
>gi|1112229892   KTD42330.1| KTD42330.1 hypothetical protein Loak_0756 [Legionella oakridgensis]
MEDNNVRVLAYTLARIIDNNELSKVSGGASQMTHSETVKGTGGSGQGVDVVYDQSVDW
>gi|1049939665   ETO93993.1| ETO93993.1 hypothetical protein LOR_6c00220 [Legionella oakridgensis RV-2-2007]
MEDNNVRVLAYTLARIIDNNELSKVSGGASQMTHSETVKGTGGSGQGVDVVYDQSVDW
>gi|1112260093   KTD46633.1| KTD46633.1 hypothetical protein Lrub_1555 [Legionella rubrilucens]
MEKNNERVLAYSMAKPLSEKEMMDVAGGAANYTTRHTFRVTGGTGPSADVAYDVSVDW
>gi|1112267920   KTD61692.1| KTD61692.1 hypothetical protein Lspi_2322 [Legionella spiritensis]
MTHNKERVFAYNLAKTISNDDLEQVSGGSSQWTSKQTVQATGGSGQGVDARYDVSVDW
>gi|1112267923   KTD61695.1| KTD61695.1 hypothetical protein Lspi_2325 [Legionella spiritensis]
MEKKQERVLAYGLSTEIRDSDIQEVSGGVANMSRIVTWYYSGEKTGGHMAKDIDYDL
>gi|1205515883 gene_22|GeneMark.hmm|59_aa|-|11713|11892 CALJ01000294.1 Legionella sp. LegM WGS project CALJ00000000 data, contig 00295, whole genome shotgun sequence
MTESKERVFAYTLAKTIDNDELAKVSGGYAATTTHSETVRATGGSGQGVDVLYDQSIDW
>gi|1205515877 gene_16|GeneMark.hmm|59_aa|-|9270|9449 CALJ01000294.1 Legionella sp. LegM WGS project CALJ00000000 data, contig 00295, whole genome shotgun sequence
MKMEDMKKRVLTYGLAVEISNEELEKVSGGSNFSGKQNTLEISGCYPYSCDIKTDHSQD
>gi|1033143130   CCQ11279.1| CCQ11279.1 hypothetical protein PALB_21660 [Pseudoalteromonas luteoviolacea B = ATCC 29581]
MKSENNIQKKRIFNRLVAKAMSTEELLKVSGGSKHATPSGTSYCGRNCEPDDCTVEY
>gi|1802892695 gene_32|GeneMark.hmm|54_aa|-|41020|41184 LJDF01000001.1 Pseudoalteromonas sp. R3 R3_scaffold1, whole genome shotgun sequence
MKENNKPRVLAHTFSRQLKKDEASQVAGGIRMRETGKTNGKGDRFGSGDDVIWE
>gi|1034294066   EMI48580.1| EMI48580.1 hypothetical protein C405_15712 [Stenotrophomonas maltophilia AU12-09]
MSDKNVSIKPLGLEMARELSTEELMNVGGGALEAAPASTGSAGGKVTSGGDWEVNVGIDW
>gi|1701075044 gene_1589|GeneMark.hmm|67_aa|-|1850549|1850752 JZHX01000001.1 Xanthomonas albilineans strain FIJ080 Xal-FIJ080-G1-Mol001, whole genome shotgun sequence
MQNDDNSKRVMGYVHARELSNQEISQVSGGDDDDGGDKQKKNGTKITVGTGGSGGGSNGTGSQRSDR
>gi|1701075362 gene_1907|GeneMark.hmm|61_aa|-|2228100|2228285 JZHX01000001.1 Xanthomonas albilineans strain FIJ080 Xal-FIJ080-G1-Mol001, whole genome shotgun sequence
MQNDNNKRVMGYVHARELSNEEISQVSGGDDDDGGHCPKKNRTKVTTGTGGGGTGETLCDY
>gi|1701088469 gene_2318|GeneMark.hmm|61_aa|-|2733692|2733877 JZHY01000003.1 Xanthomonas albilineans strain GAB266 Xal-GAB266-G1-Mol001, whole genome shotgun sequence
MQNDNNKRVMGYVHARELSNEEISQVSGGDDDDGGHCPKKNRTKVTTGTGGGGTGETLCDY
>gi|1701068776 gene_1787|GeneMark.hmm|61_aa|-|2026688|2026873 JZIA01000003.1 Xanthomonas albilineans strain GPE PC17 Xal-GPE_PC17-G1-Mol001, whole genome shotgun sequence
MQNDNNKRVMGYVHARELSNEEISQVSGGDDDDGGHCPKKNRTKVTTGTGGGGTGETLCDY
>gi|1003371866   CBA16284.1| CBA16284.1 hypothetical protein XALC_1790 [Xanthomonas albilineans GPE PC73]
MQNDNNKRVMGYVHARELSNEEISQVSGGDDDDGGHCPKKNRTKVTTGTGGGGTGETLCDY
>gi|1701081443 gene_1827|GeneMark.hmm|61_aa|-|2050573|2050758 JZIB01000003.1 Xanthomonas albilineans strain GPE PC86 Xal-GPE_PC86-G1-Mol001, whole genome shotgun sequence
MQNDNNKRVMGYVHARELSNEEISQVSGGDDDDGGHCPKKNRTKVTTGTGGGGTGETLCDY
>gi|1701083336 gene_334|GeneMark.hmm|61_aa|+|383015|383200 JZID01000001.1 Xanthomonas albilineans strain HVO005 Xal-HVO005-G1-Mol001, whole genome shotgun sequence
MQNDNNKRVMGYVHARELSNEEISQVSGGDDDDGGHCPKKNRTKVTTGTGGGGTGETLCDY
>gi|1701091177 gene_1785|GeneMark.hmm|61_aa|-|2035344|2035529 JZIF01000003.1 Xanthomonas albilineans strain MTQ032 Xal-MTQ032-G1-Mol001, whole genome shotgun sequence
MQNDNNKRVMGYVHARELSNEEISQVSGGDDDDGGHCPKKNRTKVTTGTGGGGTGETLCDY
>gi|1701066169 gene_2260|GeneMark.hmm|61_aa|-|2607639|2607824 JZIG01000004.1 Xanthomonas albilineans strain PNG130 Xal-PNG_130-G1-Mol001, whole genome shotgun sequence
MQNDNNKRVMGYVHARELSNEEISQVSGGDDDDGGDCPKKNRTKVTTGTGGGGTGETRCDY
>gi|1701094531 gene_1849|GeneMark.hmm|61_aa|-|2153013|2153198 JZIH01000029.1 Xanthomonas albilineans strain REU174 Xal-REU174-G1-Mol001, whole genome shotgun sequence
MQNDNNKRVMGYVHARELSNEEISQVSGGDDDDGGHCPKKNRTKVTTGTGGGGTGETLCDY
>gi|1701098386 gene_2310|GeneMark.hmm|61_aa|-|2714521|2714706 JZII01000001.1 Xanthomonas albilineans strain REU209 Xal-REU209-G1-Mol001, whole genome shotgun sequence
MQNDNNKRVMGYVHARELSNEEISQVSGGDDDDGGHCPKKNRTKVTTGTGGGGTGETLCDY
>gi|1701100978 gene_1751|GeneMark.hmm|67_aa|-|2005237|2005440 JZIJ01000005.1 Xanthomonas albilineans strain USA048 Xal-USA048-G1-Mol001, whole genome shotgun sequence
MQNDDNSKRVMGYVHARELSNQEISQVSGGDDDDGGDKQKKNGTKITVGTGGSGGGSNGTGSQRSDR
>gi|1701104014 gene_1741|GeneMark.hmm|67_aa|-|1989045|1989248 JZIK01000001.1 Xanthomonas albilineans strain Xa23R1 Xal-Xa23R1-G1-Mol001, whole genome shotgun sequence
MQNDDNSKRVMGYVHARELSNQEISQVSGGDDDDGGDKQKKNGTKITVGTGGSGGGSNGTGSQRSDR
>gi|1701107087 gene_1785|GeneMark.hmm|61_aa|-|2026345|2026530 JZIL01000006.1 Xanthomonas albilineans strain XaFL07-1 Xal-XaFL07_1-G1-Mol001, whole genome shotgun sequence
MQNDNNKRVMGYVHARELSNEEISQVSGGDDDDGGHCPKKNRTKVTTGTGGGGTGETLCDY
>gi|1073879643   KCX00054.1| KCX00054.1 hypothetical protein DK27_20905 [Xanthomonas arboricola pv. pruni]
MSHNKEIKPVCYANSRVLTEDELVEVSGGGTSHATLTGGGGGIPNPIRVQPDGDVSVDFG
>gi|1050564208   GAE53869.1| GAE53869.1 hypothetical protein XPR_0504 [Xanthomonas arboricola pv. pruni MAFF 301420]
MSHNKEIKPVCYANSRVLTEDELVEVSGGGTSHATLTGGGGGIPNPIRVQPDGDVSVDFG
>gi|1050991334   GAE59922.1| GAE59922.1 hypothetical protein XPN_1828 [Xanthomonas arboricola pv. pruni MAFF 301427]
MSHNKEIKPVCYANSRVLTEDELVEVSGGGTSHATLTGGGGGIPNPIRVQPDGDVSVDFG
>gi|1050984587   GAE52353.1| GAE52353.1 hypothetical protein XPU_3885 [Xanthomonas arboricola pv. pruni str. MAFF 311562]
MSHNKEIKPVCYANSRVLTEDELVEVSGGGTSHATLTGGGGGIPNPIRVQPDGDVSVDFG
>gi|1049537973   ETC89195.1| ETC89195.1 hypothetical protein XHC_1305 [Xanthomonas hortorum pv. carotae str. M081]
MSHNKEIKPVCYANSRVLTEDELVEVSGGGTSHATLTGGGGGIPNPIRVQPDGDVSVDFG
>gi|1701111374 gene_2|GeneMark.hmm|62_aa|+|2073|2261 JZIM01000016.1 Xanthomonas sp. MUS 060 XANALMUS060016, whole genome shotgun sequence
MQNDDNNKRVMGYVHARELSNQEISQVSGGDDDDDGNCPKKNRSKVSTGTGGGGTGQTRCDY
>gi|1101944590   CTP83228.1| CTP83228.1 hypothetical protein XTALMG727_0560 [Xanthomonas translucens pv. arrhenatheri LMG 727]
MQNEISNKRLMGYVHARALSHEEISQVSGGDDDGDDGDKKKPKRTKITVGGGANGSSRTFDDN
>gi|1605390118 gene_628|GeneMark.hmm|59_aa|-|671406|671585 CM003052.1 Xanthomonas translucens pv. cerealis strain CFBP 2541 chromosome, whole genome shotgun sequence
MSRNKEIKPVCYANSRVLTEDELVEVSGGATSHPTLTGGGGGIPSPIVVQPDGDATIDF
>gi|1900104966 gene_12|GeneMark.hmm|59_aa|+|10452|10631 LNSU01000001.1 Xanthomonas translucens strain XT123 flattened_line_0, whole genome shotgun sequence
MSRNKEIKPVCYANSRVLTEDELVEVSGGATSHPTLTGGGGGIPSHIVVQPDGDATIDF
>gi|1205550732 gene_8|GeneMark.hmm|151_aa|+|8102|8557 BAFP01000092.1 Nocardia abscessus NBRC 100374 DNA, contig: NA2_con92, whole genome shotgun sequence
MTDAIRLPGTTPKGDRVPPLQGLLVAESDREISVRVAEGTWTFCRSDVLRVVDSAVPQSDQDGRPVLVDIRAGATADFTR
RLRIDLIDRPMTIPESPSEALGDDQLRQLTEIWADRLQLVDIPGASGATFTYCQTRSIDGSDDGINCDSLD
>gi|1205528067 gene_7|GeneMark.hmm|155_aa|+|8305|8772 BAFQ01000116.1 Nocardia aobensis NBRC 100429 DNA, contig: NA6_con116, whole genome shotgun sequence
MNDAGRQVPGHTRPHPKPRHPAPPLAGRLVAESRDTISVRVAEGIWTLDRDDILQLRDESPDSGTAERAVLVWIRPGATA
DFTQRRRIQLTERPLTLPPRPSPAVGDELLARLTDQWARKLDVAPTPGAAGATVSYSQTRSGGGSDDGTACDSLD
>gi|1205543351 gene_8|GeneMark.hmm|151_aa|+|8085|8540 BAFR01000121.1 Nocardia araoensis NBRC 100135 DNA, contig: NA7_con121, whole genome shotgun sequence
MTDAIHLPGTTPRGDRVPPLQGLLVAESDRQISVRVAEGTWTFSRSDVLRVVDSTAPQADQDGRPVLVDIRAGATADFTR
RLRIDLVDRPMTIPESPSEALGDEQLRRLTETWADRLQLVDCPGAGGATFTYCQTKSMNGSDDGINCDSLD
>gi|1205535964 gene_10|GeneMark.hmm|151_aa|+|11179|11634 BAFS01000169.1 Nocardia asiatica NBRC 100129 DNA, contig: NA9_con169, whole genome shotgun sequence
MTDAIRLPGTTPPGDRVPPLQGLLVAESDREISVRVAEGTWTFCRSDVLRVVDSAVPQADQDGRPVLVDIRAGATADFTR
RLRIDLVDRPMTIPESPSAALGDDQLRLLTEMWADRLQLVDCPGAGGATYTYCQTRSIDGSDDGINCDSLD
>gi|1030955610   GAD84204.1| GAD84204.1 hypothetical protein NCAST_21_01550 [Nocardia asteroides NBRC 15531]
MTDAIHLPATASSRDRGPALRGLLVAESDRDISVRVEGGTWTFDRRDVLRLTEDRADAGERQVRVDIRPGATADFTRRMR
VELVERPITLAPDPSEALGDDQLAAATRRWAGKLRIAERGGVTGATFTFRDGINCDSLD
>gi|1406097284 gene_6139|GeneMark.hmm|166_aa|+|6891960|6892460 JAFQ01000004.1 Nocardia sp. BMG51109 D892DRAFT_scf7180000000033_quiver.4_C, whole genome shotgun sequence
MTETLRPFIPAAGSAPDDRDLVPPLSGYLTAESEHTVSVRVGEGTWTFDRADILRLDVPESGRSDGGRPEAPGRPSADRP
VRVWVRPGATADFTQRRRIDLVDRPMTLARPHSPARGDDLLRRLTEVWARRLRLPGTPGIGGATFTYCQTRTSARSDDGT
ACDSLD
>gi|1005844388   AFU03470.1| AFU03470.1 hypothetical protein O3I_027605 [Nocardia brasiliensis ATCC 700358]
MTDALRLHGTAPKSDRVPPLHGLLVAESERDISVRVAEGTWTFRRSDVLRVLDSAVPEGVRAERGARPVLVDIRVGATAD
FTRRLRIDVVDRPMTMQQAPSAALGDEQLRELTESWADRLNLVDLPGTNGATFTYCQTKSLATSDDGINCDSLD
>gi|1502823424 gene_29|GeneMark.hmm|154_aa|+|30482|30946 BAUA01000155.1 Nocardia brasiliensis IFM 10847 DNA, contig: NBRGI155, whole genome shotgun sequence
MTDALRLHGTAPKSDRVPPLHGLLVAESERDISVRVAEGTWTFRRSDVLRVLDSAVPEGVRAEHGARPVLVDIRVGATAD
FTRRLRIDVVDRPMTMQQAPSAALGDEQLRELTESWADRLNLVDLPGTNGATFTYCQTKSLATSDDGINCDSLD
>gi|1030964220   GAJ83516.1| GAJ83516.1 hypothetical protein NBRGN_063_01200 [Nocardia brasiliensis NBRC 14402]
MTDALRLHGTAPKSDRVPPLHGLLVAESERDISVRVAEGTWTFRRSDVLRVLDSAVPEGLRAERGARPVLVDIRVGATAD
FTRRLRIDVVDRPMTMQQAPSAALGDEQLRELTESWADRLNLVDLPGTNGATFTYCQTKSLATSDDGINCDSLD
>gi|1205558257 gene_153|GeneMark.hmm|146_aa|+|154939|155379 BAFU01000058.1 Nocardia brevicatena NBRC 12119 DNA, contig: NB2_con58, whole genome shotgun sequence
MIDALHLPAAPDRYRAPALQGILVARPGRDISVRVTEGTWTFRRDDAFDIRETDSYAPGQPVPVDIRPGATADFTRRLRI
DIVGRPMTLAAPPSEAFGDDQLRRLTEAWTDRLRIADSPATGATFTFCQTKPMDGSDDGVNRDSLY
>gi|1205566030 gene_154|GeneMark.hmm|148_aa|-|183472|183918 BAFV01000029.1 Nocardia carnea NBRC 14403 DNA, contig: NC1_con29, whole genome shotgun sequence
MTDVLPPVGTTQSDAVATLAGVLLGHDEGAVRIQVADGTWTFDPCDVLGIREHDGRSSSPAGAVLVDIRSGATADFTRRL
RIDVGERPLTLAAPPSPALGDTQLRRLTETWARRLHLAELPHHPATFTFAQTRSHNSSDDGVHCDSLD
>gi|1503785497 gene_182|GeneMark.hmm|148_aa|+|211740|212186 JNZF01000008.1 Nocardia carnea strain NRRL B-1997 contig8.1, whole genome shotgun sequence
MTDVLPPVGTTQSDAVATLAGVLLGHDEGAVRIQVADGTWTFDPCDVLGIREHDGRSSSPAGAVLVDIRSGATADFTRRL
RIDVGERPLTLAAPPSPALGDTQLRRLTETWARRLHLAELPHHPATFTFAQTRSHNSSDDGVHCDSLD
>gi|1205572447 gene_3|GeneMark.hmm|155_aa|+|2752|3219 BAFW01000142.1 Nocardia cerradoensis NBRC 101014 DNA, contig: NC2_con142, whole genome shotgun sequence
MNDAGRQVPGHTRPRPKPRHPAPPLSGRLVAESRDTISVRVAEGIWTLDRDDVLQLRDESPDSGASERAVLVWIRPGATA
DFTQRRRIQLTERPLTLPPRPTPAVGDELLARLTDQWARKLDVAPAPGAAGATVSYSQTRSGGGSDDGIACDSLD
>gi|1205666778 gene_25|GeneMark.hmm|153_aa|+|22051|22512 BAFX01000081.1 Nocardia concava NBRC 100430 DNA, contig: NC3_con81, whole genome shotgun sequence
MTGALHRTGSTAIASTSPPLPGYLVAATERSISLRVGDGTWTFHRTDVLDISRWDTATAAGSPEGRPVLVRVRSGATADF
TQRRRVELTDRPLTLAPELSPARGDDELRRQTEIWARGLELTTQPGVGGATMTCCQTRSLHGSDDGIACDSLD
>gi|1006501938   CCF63388.1| CCF63388.1 protein of unknown function [Nocardia cyriacigeorgica GUH-2]
MTDAIHFPGAAATGDRVPALQGMLVAQSERDITVRVAEGTWTFRRADVLRVLESDASAAAPGRPVLVDIRPGATADFTRR
LRIDVVDRPMTLAAPPSPAFGDDLLRELTESWADELQLLDAPGTGATYTYCQTKSHAGSDDGINCDSLD
>gi|1205579186 gene_24|GeneMark.hmm|149_aa|-|24026|24475 BAFY01000118.1 Nocardia cyriacigeorgica NBRC 100375 DNA, contig: NC6_con118, whole genome shotgun sequence
MTDAIHFPGAAATGDRVPALQGMLVAQSERDITVRVAEGTWTFRRADVLRVLESDATAAAPGRPVLVDIRPGATADFTRR
LRIDVVDRPMTLAAPPSPAFGDDLLRELTESWADELQLLDAPGTGATFTYCQTKSHAGSDDGINCDSLD
>gi|1205584866 gene_31|GeneMark.hmm|151_aa|+|29989|30444 BAFZ01000069.1 Nocardia exalbida NBRC 100660 DNA, contig: NE1_con69, whole genome shotgun sequence
MTDAIHLPGTTPKDDRVPPLQGLLVAESDRQISVRVAEGTWTFSRSDVLRVVDSAAPRTDQDGRPVLVDIRAGATADFTR
RLRIDLVDRPMTIPESPSEALGDEQLRQLTETWADRLQLVDCPGSGGATFTYCQTKSINGSDDGINCDSLD
>gi|1205600731 gene_34|GeneMark.hmm|132_aa|+|39723|40121 BAGB01000043.1 Nocardia jiangxiensis NBRC 101359 DNA, contig: NJ2_con43, whole genome shotgun sequence
LIAESTRAVSVRVSEGTWTFDRADVLGIDLVGARMPHGDGDPAARPVQVRIRPGATADFTRRLRIELTDRPMTLPQQHSP
ARGDDLLARLTERWARDLQLPTDPAVGGVTMTRSQTRSFALSDDAMTCDSLD
>gi|1900755948 gene_58|GeneMark.hmm|146_aa|+|64698|65138 LNDA01000083.1 Nocardia jinanensis NBRC 108249 scaffold77, whole genome shotgun sequence
MTDALHLLDTPGRGVVATLTGALVGESDRDIRVRVADGMWTFRRGDVLAVQDLDDRTAGRRVRVDIRPGSTADFTRSLRI
DVVERPMTLAAPPSEAFGDPQLRRLTESWAQRLDLADTPEFPATFTCAQTRSRNTSDDGIHSDSFD
>gi|1205612822 gene_107|GeneMark.hmm|154_aa|-|105974|106438 BAGC01000107.1 Nocardia niigatensis NBRC 100131 DNA, contig: NN1_con107, whole genome shotgun sequence
MTGALHRTGSAILASTSPPLPGYLVAANERSISVRVGDGSTWTFHRADVVDIARWDAAAAQGSGEGRPVLVRVRPGATAD
FTQRRRVEVTDRPLTLSPDLSPARGDDELRKLTEIWARGLDLTAHPGVGGATMTCCQTRSHHGSDDGIACDSLD
>gi|1008799530   AHH18923.1| AHH18923.1 hypothetical protein NONO_c41390 [Nocardia nova SH22a]
MNDVRRQVSERARPRPTSPESAPPLTGRLIAESPATISVRVAEGIWTLDRADVLRLRAEPGTDPGEPAVLVWIRPGATAD
FTQRRRIQLTERPLTLASRPSPAVGDDLLARLTDRWARQLRLRPAIGAAGATVSYSQTRSGGGSDDGTACDSLD
>gi|1504796762 gene_219|GeneMark.hmm|157_aa|+|236402|236875 JOJF01000005.1 Nocardia sp. NRRL WC-3656 contig5.1, whole genome shotgun sequence
MNDARRQVPERTRPRPLPRHPAPPLSGRLVAESRDTISVRVAEGIWTLHRDDVLQLRDGSPDAGTGVAERPVLVWIRPGA
TADFTQRRRIQLTERPLTLPPRPSPAVGDDLLARLTDQWARRLDVTPAPGAAGATVSYSQTRSGGGSDDGTACDSLD
>gi|1502820305 gene_704|GeneMark.hmm|161_aa|-|719912|720397 BATZ01000011.1 Nocardia otitidiscaviarum IFM 11049 DNA, contig: NOTIT11, whole genome shotgun sequence
MTGALRPRVSAPPGTAAPPTATASPPLPGYLVDATERHIRVRVTDGTWTFRWADVLALTDCEFGAQGPRLGDARPVLVRV
RAGATADFTQRRRIELTERPLTLPQDHAPTRGDDELARLTESWARRLELTTGPGIGGATMTCCQTRSHSGSDDGAACDSL
D
>gi|1205609038 gene_7|GeneMark.hmm|161_aa|+|3798|4283 BAGD01000065.1 Nocardia otitidiscaviarum NBRC 14405 DNA, contig: NO1_con65, whole genome shotgun sequence
MTGALRPRVSAPPGTAAPPTATASPPLPGYLVDATERHIRVRVTDGTWTFRWADVLALTDCEFGAQGPRLGDARPVLVRV
RAGATADFTQRRRIELTERPLTLPQDHTPTRGDDELARLTESWARRLELTTGPGIGGATMTCCQTRSHSGSDDGAACDSL
D
>gi|1205645342 gene_67|GeneMark.hmm|151_aa|+|73928|74383 BAGF01000049.1 Nocardia pneumoniae NBRC 100136 DNA, contig: NP2_con49, whole genome shotgun sequence
MTDIIRRPGTTPTSDRVPPLQGLLVAESDREISVRVAEGTWTFRRSDVLRVVDSTAQHPDQDGRPVSVDIRAGATADFTR
RLRIDLVDRPMTIPEAPSEALGDDQLRRLTEIWADRLQLVESPGTGGATFTYCQTKSLDGSDDGINCDSLD
>gi|1504858803 gene_1551|GeneMark.hmm|146_aa|+|1731343|1731783 JOAJ01000001.1 Nocardia rhamnosiphila NBRC 108938 strain NRRL B-24637 contig1.1, whole genome shotgun sequence
MTDALHLLETPERGAVATLNGVLVGESDREIRVRVADGTWTFCRDDVLAIRFVDECATGRRVHVDIRPGVTADFTRRLRI
EVAERPMTLAAPPSEAFGDRQLRHLTESWARRLDLAGTPEFPATFTCAQTRSRNTSDDGVHSDSFD
>gi|1505081333 gene_1550|GeneMark.hmm|146_aa|+|1731361|1731801 JOEJ01000001.1 Nocardia rhamnosiphila NBRC 108938 strain NRRL B-24637 contig1.1, whole genome shotgun sequence
MTDALHLLETPERGAVATLNGVLVGESDREIRVRVADGTWTFCRDDVLAIRFVDECATGRRVHVDIRPGVTADFTRRLRI
EVAERPMTLAAPPSEAFGDRQLRHLTESWARRLDLAGTPEFPATFTCAQTRSRNTSDDGVHSDSFD
>gi|1107096786   KQY37731.1| KQY37731.1 hypothetical protein ASD42_04085 [Nocardia sp. Root136]
MTDAIHLPATASSRDRGPALRGLLVAESDHDISVRVDGGTWTFDRNDVVRLTEDRVGAGERQVRVDIRPGATADFTRRMR
VDLVDRPITLAPEPSEALDDEQLARATRSWAAKLRIAERGGATGATFTFRDGINCDSLD
>gi|1058725370   GAM47149.1| GAM47149.1 hypothetical protein NS07_v2contig00044-0027 [Nocardia seriolae]
MRVGDGTWTFHRTDVLDITRWDAAAAGSCEGRPVLVRVRSGATADFTQRRRVELTDRPLTLAPDHSPARGDDELGRLTEI
WARGLDLTTATGVGGATMTCCQTRSHHGSDDGIACDSLD
>gi|1097820719   GAP29056.1| GAP29056.1 hypothetical protein NSK11_contig00048-0028 [Nocardia seriolae]
MRVGDGTWTFHRTDVLDITRWDAAAAGSCEGRPVLVRVRSGATADFTQRRRVELTDRPLTLAPDHSPARGDDELGRLTEI
WARGLDLTTATGVGGATMTCCQTRSHHGSDDGIACDSLD
>gi|1507972267 gene_25|GeneMark.hmm|152_aa|-|29024|29482 JNCT01000023.1 Nocardia seriolae strain ZJ0503 Scaffold23_1, whole genome shotgun sequence
MTGALHRTGSTALASTSPPLPGYLVAATERSISVRVGDGTWTFHRTDVLDITRWDAAAAGSCEGRPVLVRVRSGATADFT
QRRRVELTDRPLTLAPDHSPARGDDELGRLTEIWARGLDLTTATGVGGATMTCCQTRSHHGSDDGIACDSLD
>gi|1205637687 gene_11|GeneMark.hmm|171_aa|+|9565|10080 BAGH01000234.1 Nocardia tenerifensis NBRC 101015 DNA, contig: NT3_con234, whole genome shotgun sequence
VANREQIGETVMTDALRLPGTAPKSDRVPPLQGLLIAESERDISVRVAEGTWTFRRSDVLRVLDSPVPDALSCVSDAARP
QDGRPVLVDIRAGATADFTRRLRIDLVDRPMTLTETPSAAHGDEQLRELTESWADRLQLADLTGAHGATFTYCQTKSHAT
SDDGINCDSLD
>gi|1206137937 gene_3|GeneMark.hmm|151_aa|+|1000|1455 BAGI01001078.1 Nocardia terpenica NBRC 100888 DNA, contig: NT4_con1078, whole genome shotgun sequence
MTDVLRPRSGTLEAAPALPGRLVAESDRAISVRVTEGTWTFDRADVLDIDDCATGEFDAAPDGRAVLVRIRPGATADFTQ
RLRIELTERPMTLPQRPSPARGDEQLRTLTERWARGLRLPEVTGTGGATWTFCQTRTSGRSDDGVACDSLD
>gi|1205652356 gene_148|GeneMark.hmm|146_aa|+|147242|147682 BAGJ01000103.1 Nocardia testacea NBRC 100365 DNA, contig: NT5_con103, whole genome shotgun sequence
MTDALHLLETSGRGAVATLTGVLVGESDCEIRVRVADGTWTFRRGDVLAIRCADEHPTGRRVHVDIRPGVTADFTRRLRI
EVAERPMTLAAPPSEAFGDRQLRRLTESWARRLDLAGDPEFPATFTCAQTRSRNTSDDGVHSDSFD
>gi|1205658849 gene_8|GeneMark.hmm|150_aa|+|7278|7730 BAGK01000141.1 Nocardia thailandica NBRC 100428 DNA, contig: NT6_con141, whole genome shotgun sequence
MTDAIHLPATPSPGERSTALSGLLVAESERDISIRVDDGTWTFDRRDVMAVTADGRAPEAGHRPVRVDIRPGATADFTRR
LRVEIVERPITLAPAPSHCLGDEQLAAQTRAWATKLRIAERGGTTGATYTFCQTKSLAGSDDGINCDSLD
>gi|1205688465 gene_19|GeneMark.hmm|158_aa|+|18654|19130 BAGL01000080.1 Nocardia transvalensis NBRC 15921 DNA, contig: NT7_con80, whole genome shotgun sequence
MTETIRPFNPVAGPSPDRRDIVLPLSGYLTAESDRAISIRTGEGTWTFDRADVVSIDDGDGERGRPEVPGRAVRVRVRPG
ATADFTQRRRIDLTDRPMTLAHQHSPALGDDALRRLTEDWARELRLPTSPGIGGATFTFCQTRTSARSDDGTACDSLD
>gi|1205683352 gene_7|GeneMark.hmm|153_aa|+|6472|6933 BAGM01000082.1 Nocardia veterana NBRC 100344 DNA, contig: NV3_con82, whole genome shotgun sequence
MNDARRPAPGSTRPRTDPRRSAPPLSGRLVAESSDTVSIRVAEGVWTLDRRDILQWLEPSPAGSERAVQVWIRPGATADF
TQRRRIHLTERPLTLPPRPGPAVGDDALARLTEQWARRLRVRTVPGAAGATVSYSHTHSGGGSDDGTACDSLD
>gi|1205676110 gene_13|GeneMark.hmm|152_aa|+|14183|14641 BAGN01000141.1 Nocardia vinacea NBRC 16497 DNA, contig: NV4_con141, whole genome shotgun sequence
MTDAIHLPGTGPAGDRVPALQGLLVAESERDFTVKVTEGTWTFRRDDVLRVLDWTDSATTERDGRPVLMDIRPGATADFT
RRLRIDLVDRPMTLAEEPSAALGDEALQQLTASWADSLQLAECPGTSGATFTYCQTKSLATSDDGINCDSLD
>gi|1084705864   KIA64534.1| KIA64534.1 hypothetical protein FG87_13345 [Nocardia vulneris]
MTDALRLHGTAPKSDRVPPLHGLLVAESERDISVRVAEGTWTFRRSDVLRVLDSAVPEGVRAERGARPVLVDIRVGATAD
FTRRLRIDVVDRPMTMQQAPSAALGDEQLRELTESWADRLNLVDLPGTNGATFTYCQTKSLATSDDGINCDSLD
>gi|1504457065 gene_195|GeneMark.hmm|139_aa|-|199948|200367 JOFP01000008.1 Pilimelia anulata strain NRRL B-3741 contig8.1, whole genome shotgun sequence
MTDAIHLPATASSRDRGPALRGLLVAESDRDISVRVEGGTWTFDRRDVLRLTEDRADAGERQVRVDIRPGATADFTRRMR
VELVERPITLAPDPSEALGDDQLAAATRRWAGKLRIAERGGVTGATFTFRDGINCDSLD
>gi|1099991263   KNY30750.1| KNY30750.1 hypothetical protein AKG12_28290 [Agrobacterium sp. SUL3]
MHILQRIAKTTKVNGSGVPSNADYDIVAGVWRGQEGLIAFDPESEMTTKKNDLETGEDQKGE
>gi|1606214029 gene_33|GeneMark.hmm|67_aa|-|27069|27272 CCYL01000015.1 Bacillus sp. JCA genome assembly Bacillus saudimassiliensis JCA, contig contig00015, whole genome shotgun sequence
MAKHLLLDKIHIYEKQYDKRFGTEGSQYSPERGFWLIGDTMQPLVEDSRRPLPSTKKHDVERGEDMK
>gi|1500184436 gene_12|GeneMark.hmm|67_aa|-|10451|10654 CCAS010000053.1 Bacillus sp. JCE WGS project CCAS000000000 data, contig 00053, whole genome shotgun sequence
MAKHLLLDKIHIYEKQYDKRFGTEGSQYSPERGFWLIGDTMQPLVEDSRRPLPSTKKHDVERGEDMK
>gi|1304990552 gene_2|GeneMark.hmm|68_aa|+|1954|2160 AUJF01000060.1 Blautia wexlerae AGR2146 G599DRAFT_scaffold00059.59_C, whole genome shotgun sequence
MKEHILLDKAYIYEDIPKELTPKGCSYDRVCGLWRVDKTGEVMMIGDYAQRPETKKCDIETGEDQKGE
>gi|1038197002   ENZ83252.1| ENZ83252.1 hypothetical protein OR37_01028 [Caulobacter crescentus OR37]
MHVLRGYALESVARDETPLPTGARYDVGLGAWRGEKGLLAYDAMTDRLTKKHDIETGEDQKGQ
>gi|1405375508 gene_2721|GeneMark.hmm|68_aa|+|2963853|2964059 KI911563.1 Cohnella panacarvi Gsoil 349 genomic scaffold CohpaDRAFT_scaffold1.1, whole genome shotgun sequence
VKKHLLLEKAYIYPLERDEANLSDYLYDTEKGYWLNKETQAAFILEPSARKPKSKKCDRETGEDQKGE
>gi|1112347060   KTE90020.1| KTE90020.1 hypothetical protein AT727_08820 [Desulfitobacterium hafniense]
MKEHILLEKAHRYTEPSSVIPVPSDCVFQEKRGYWTRCSTNEVMMLSSNPPLMQTKKCDRETGEDQKGE
>gi|1115352638   KUK53684.1| KUK53684.1 hypothetical protein XD78_1009 [Desulfotomaculum sp. 46_296]
MKEHILLEKAHRYTEPSVVPVPSDCVFQEKRGYWTKCGTNEVMMLSSDPRLPQSKKCDRETGEDQKGE
>gi|1115406664   KUK84788.1| KUK84788.1 hypothetical protein XE00_0535 [Desulfotomaculum kuznetsovii]
MKEHILLEKAHRYTEPSVVPVPSDCVFQEKRGYWTKCGTNEVMMLSSDPRLPQSKKCDRETGEDQKGE
>gi|1301580948 gene_184|GeneMark.hmm|68_aa|-|174063|174269 AQWN01000009.1 Desulfurispora thermophila DSM 16022 B064DRAFT_scaffold_8.9_C, whole genome shotgun sequence
VSNHLLIQKAYKYPLPKQAPNMDGCYYDHKKGYWISKTNNLPVILDKNFIKPRTKKADRETGEDQKGE
>gi|1024253052   EHO26930.1| EHO26930.1 hypothetical protein HMPREF0981_02276 [Erysipelotrichaceae bacterium 6_1_45]
MKQHILLEKAYCYPEPGEAQIPENCTFIQKNGYWRNNSTGEIMMLSNDPRRPQTKKADIETGEDQKGE
>gi|1900288407 gene_12|GeneMark.hmm|67_aa|+|6590|6793 LIUM01000047.1 Fibrobacteria bacterium AD312 contig_80834, whole genome shotgun sequence
MHIILEKARKYNKREHSREMLNQFSYNQKLGFWSHKLNNVPLMDESVGFKPRTKKEDIETGEDRKGE
>gi|1900288406 gene_11|GeneMark.hmm|68_aa|+|6365|6571 LIUM01000047.1 Fibrobacteria bacterium AD312 contig_80834, whole genome shotgun sequence
MHIILEKARRYMKNIQHHDLKRLYSYSQSVGYWVQTKNGIPLMEDPFARFRPTSKKADVETGEDKKGE
>gi|1033645266   EMA14669.1| EMA14669.1 hypothetical protein C436_05541 [Haloarcula sinaiiensis ATCC 33800]
MKNSVSDSEPFLLKFAEETGSPPDSELGEDYYFDQDSDLLRSKNHPEELPAIEIEGEDGPDTKKNDVEKGDDNKDRGMWV
>gi|1706144390 gene_11|GeneMark.hmm|69_aa|+|8370|8579 JVWL01000211.1 Klebsiella pneumoniae strain 1263_KPNE 679_18349_212218, whole genome shotgun sequence
MMKQEHVLIQFSTKRPFSNKPEMPEGAVYNKAKGYWIRNGEPLVSYNSEYGTRATKKCDVETGEDQKGE
>gi|1606535306 gene_1|GeneMark.hmm|62_aa|+|1|189 CCHJ01000240.1 Klebsiella pneumoniae genome assembly 62BG, contig 62BG_240, whole genome shotgun sequence
LIQFSTKRPFSNKPEMPEGAVYNKAKGYWIRNGEPLVSYNSEYGTRATKKCDVETGEDQKGE
>gi|1606624733 gene_4|GeneMark.hmm|69_aa|+|1227|1436 CCIA01000153.1 Klebsiella pneumoniae genome assembly 81RE, contig 81RE_153, whole genome shotgun sequence
MMKQEHVLIQFSTKRPFSNKPEMPEGAVYNKAKGYWIRNGEPLVSYNSEYGTRATKKCDVETGEDQKGE
>gi|1606636371 gene_6|GeneMark.hmm|69_aa|+|4157|4366 CCID01000119.1 Klebsiella pneumoniae genome assembly 83RE, contig 83RE_119, whole genome shotgun sequence
MMKQEHVLIQFSTKRPFSNKPEMPEGAVYNKAKGYWIRNGEPLVSYNSEYGTRATKKCDVETGEDQKGE
>gi|1806792335 gene_33|GeneMark.hmm|67_aa|+|33982|34185 LIQF01000008.1 Marinomonas fungiae strain JCM 18476 DSM_18476_08, whole genome shotgun sequence
MSNHVLIALAKRKPFVVTPEMPEGCSYDYVRGLWMKANDVLVSHGSEFGVQATKKCDVETGEDQKGE
>gi|1115837861   CUB04731.1| CUB04731.1 hypothetical protein Ga0061065_10833 [Marinomonas fungiae]
MSNHVLIALAKRKPFVVTPEMPEGCSYDYVRGLWMKANDVLVSHGSEFGVQATKKCDVETGEDQKGE
>gi|1403785737 gene_13|GeneMark.hmm|62_aa|+|11148|11336 AYGY02000190.1 Martelella sp. AD-3 contig190, whole genome shotgun sequence
MHILQRVAKTTKVNGSGVPSDAEYDVVAGVWRGQEGLIAFDPESEMKTKKNDLETGEDQKGE
>gi|1016502633   AMM87349.1| AMM87349.1 hypothetical protein AZF01_22695 (plasmid) [Martelella sp. AD-3]
MHILQRVAKTTKVNGSGVPSDAEYDVVAGVWRGQEGLIAFDPESEMKTKKNDLETGEDQKGE
>gi|1016574816   CVK32439.1| CVK32439.1 conserved protein of unknown function [Methanoculleus sp. MAB1]
MNEHILLNKAFRYSEPATKTIPQDCTFQEKQGYWTKNSTGEVMILSDDPCHLVTKKADIETGEDLKGE
>gi|1601640698 gene_67|GeneMark.hmm|68_aa|-|66335|66541 KN360940.1 Methanolacinia paynteri strain DSM 2545 genomic scaffold PGA_scaffold_33, whole genome shotgun sequence
MKEHILLEKASRYTSSVVDPIPQDCTFKEKQGYWIKNSTGEIMMLSDDSCRPLTKKEDRETGEDQKGE
>gi|1700803282 gene_2|GeneMark.hmm|58_aa|+|1157|1333 JZSH01000350.1 Morganella morganii strain GCSL-TSO-24 CFSAN029440_contig0349, whole genome shotgun sequence
MKQEHVLIQFSTKRPFSNKPKMPDGAIYDHVKGYWMRNGKPLVSYNSEYGTRATKNVM
>gi|1090621867   CDZ68049.1| CDZ68049.1 Hypothetical protein NGAL_HAMBI2605_63320 [Neorhizobium galegae bv. orientalis]
MHILQTKAKKFQANGTGQPENANYDFAAGVWRNKEGLVAFQTGNEPVSKKNDLETGEDQKGE
>gi|1002112534   ACB75232.1| ACB75232.1 hypothetical protein Oter_1949 [Opitutus terrae PB90-1]
MATPFLLRYAKDCQSPGRVPKMSASYFDSDVDMLRASDLPGNPLLIEVPHLVEPKTKKADIEKGEDQKDRRMWR
>gi|1086964620   KJD42685.1| KJD42685.1 hypothetical protein QD47_26845 [Paenibacillus terrae]
MKSHLLLEKAYIYPIEREETDMKNYKFDAEKGYWINLKSFEAFIKEPFARKPRSKKCDRETGEDQKGE
>gi|1095393880   KMM93794.1| KMM93794.1 hypothetical protein TU81_04405 [Pseudomonas lini]
MHVLQRKAKTTECSKIDAPEDATYDFEAGVWRNETGLVAYDPRHAQSTKKNDIETGEDQKGQ
>gi|1300768358 gene_80|GeneMark.hmm|123_aa|-|93158|93529 AQUC01000005.1 Rhizobium leguminosarum bv. viciae TOM RLEG15DRAFT_Scaffold2.5_C, whole genome shotgun sequence
MVWLTKEEKDDWSFWGKRSLMFYAKRLGWKLENCPDVAFVRIEFMSLSARRTEHSIRISSMHVLLTTALVSTVRDEIPLP
EGAKYDVALGAWRGDSGLLAFDPDTDRVSKKQDVETGEDQKGQ
>gi|1027262780   EJC64457.1| EJC64457.1 hypothetical protein Rleg5DRAFT_1178 [Rhizobium leguminosarum bv. viciae WSM1455]
MVWLTKEEKDDWSFWGKRSLMFYAKRLGWKLENCPDVAFVCIEFMSLSARRIEHSVRISSMHVLLTTALASTVRDEIPLP
EGAKYDVALGAWRGDSGLLAFDPDTDRVSKKQDVETGEDQKGQ
>gi|1300787469 gene_553|GeneMark.hmm|123_aa|-|567180|567551 AQUM01000002.1 Rhizobium leguminosarum bv. viciae WSM1481 Rleg19DRAFT_scaffold2.2_C, whole genome shotgun sequence
MVWLTKEEKDDWSFWGKRSLMFYAKRLGWKLENCPDVAFVCIEFMSLSARRIEHSVRISSMHVLLTTALASTVRDEIPLP
EGAKYDVALGAWRGDSGLLAFDPDTDRVSKKQDVETGEDQKGQ
>gi|1406188975 gene_947|GeneMark.hmm|67_aa|-|938819|939022 JAGQ01000002.1 Ruminococcus gnavus AGR2154 N769DRAFT_scf7180000000027_quiver.2_C, whole genome shotgun sequence
MKHILLDKAYVYEDIPKQLTPKGCSYDREAGLWRVDKTGEVMMIGSYAQRPETKKCDVETGEDQKGE
>gi|1077973405   KES09322.1| KES09322.1 hypothetical protein SASC598O02_015990 [Snodgrassella alvi SCGC AB-598-O02]
MSQHILLKYATRKPYKSNPEMPDEAVFDLLKGYWIQNNHYLITSTSKYGKLTTKKCDLETGEDLKGE
>gi|1501158311 gene_38|GeneMark.hmm|78_aa|+|45654|45890 AYMG01000020.1 Sphingobacterium sp. H1ai Contig20, whole genome shotgun sequence
LTKVVFYTKKDMAHILLDRAVPYTRDHDISVPEGFVFSRSLGAWYSTVDGTHLVERPGYPGGGTKKNDIETGEDQKGQ
>gi|1303398333 gene_1|GeneMark.hmm|67_aa|+|478|681 BAOJ01000022.1 Vibrio sagamiensis NBRC 104589 DNA, contig: contig0022, whole genome shotgun sequence
MRQHILITLATKKPFSEQPEMPEGASYDFSRGYWFKSDEILVSYHSEFGTMVSKKCDIETGEDLKGE
>gi|1095776604   KMQ58478.1| KMQ58478.1 hypothetical protein ACM46_22530 [Chryseobacterium angstadtii]
MKKLNGMKNFSSLENKKLKNSKMIFGGGTNVRTTEPTGPNGQPGNTGDTRILNDGKAHSTITVD
>gi|1095767323   KMQ60534.1| KMQ60534.1 hypothetical protein ACM40_12225 [Chryseobacterium sp. BLS98]
MKKLQGMKKDFSSLENKKMNNPANIVGGRLAESNTRTTAETAPNGNAGNTGDTQMYNDGVLVATITVD
>gi|1507121904 gene_95|GeneMark.hmm|99_aa|+|97568|97867 JQKZ01000011.1 Chryseobacterium sp. CF284 EW64DRAFT_scaffold00011.11_C, whole genome shotgun sequence
MCAVQTLIKSTKPNVRDYMTEKIFKYKKINKMKKLTGMKNFSSENKKLKRENLKSINGGLIYGGGKAIPSNLVNENGSHD
TDYYDANGNWISRGWCCNG
>gi|1506707736 gene_95|GeneMark.hmm|99_aa|+|97805|98104 JQMA01000012.1 Chryseobacterium sp. CF299 EW67DRAFT_scaffold00012.12_C, whole genome shotgun sequence
MCAVQTLIKSTKPNVRDYMTEKIFKYKKINKMKKLTGMKNFSSENKKLKRENLKSINGGLIYGGGKAIPSNLVNENGSHD
TDYYDANGNWISRGWCCNG
>gi|1028377465   EJL71245.1| EJL71245.1 putative peptide modification target, TIGR04139 family [Chryseobacterium sp. CF314]
MCAVQTLIKSTKPNVRDYMTEKIFKYKKINKMKKLTGMKNFSSENKKLKRENLKSINGGLIYGGGKAIPSNLVNENGSHD
TDYYDANGNWISRGWCCNG
>gi|1506937983 gene_22|GeneMark.hmm|100_aa|-|22316|22618 JQJM01000038.1 Chryseobacterium sp. CF365 EW65DRAFT_scaffold00029.29_C, whole genome shotgun sequence
MTKFRIIHPRSWGNLTQMIYIKQLKITHMKKLNGMKRDFSSLENKRLKDLKTIQGGSYNVKSNVSVGEGCEEYDTYTAPG
GTYIGRITVCNPTQESQSLN
>gi|1095770555   KMQ68006.1| KMQ68006.1 hypothetical protein ACM39_09040 [Chryseobacterium sp. FH2]
MKKLTGMKKNFSSLENKKLSSLSSINGGLMAASNDTWSNGTCDNGCEDVYIYVDGVRTGGGQTGADC
>gi|1016680125   EFK36760.1| EFK36760.1 hypothetical protein HMPREF0204_11317 [Chryseobacterium gleum ATCC 35910]
MTQMFTQHKKRIKMKKLNGMKGSFSSAENKKLQRKDLKSILGGDDYKYVETDCGSSCYDKETWKDGVRISTLQIDTSLD
>gi|1015114669   ALR31575.1| ALR31575.1 hypothetical protein ATE47_14140 [Chryseobacterium sp. IHB B 17019]
MKKTLASLNGKKIKKNDLITVKGGLLNSSTSTISSGCDTLVMTGHKGDAHPSNDGTCDDSDWAC
>gi|1102458191   KPE50185.1| KPE50185.1 hypothetical protein AOB46_15650 [Chryseobacterium indologenes]
MKKLQGMKSSFSSLENKKLRNLQVITGGTASSRNAPSEYPTPQGVVQDTDYYTDNDSPGKWKYKSRLIIGEIERVD
>gi|1079170131   KFF15487.1| KFF15487.1 hypothetical protein IW22_24100 [Chryseobacterium sp. JM1]
MKKLNGMKNFSSLENKKLKDMQSIHGGDDSARSSEPTACGSNCSDTAYYKDGKKTMTLSIEGPNPSTP
>gi|1122346724   KXH79558.1| KXH79558.1 hypothetical protein AU378_19505 [Chryseobacterium kwangjuense]
MLIGCSADPSVSVQYSKKCRIAKPYVRADMAAQILIKNYSIMKKLQGMKNFSSLENKKLENMKAIHGGDSSARTSSQTAC
GNNCSDTAYFKDGVKTMTLYIEGPNQS
>gi|1105847659   KQM34241.1| KQM34241.1 hypothetical protein ASE55_04970 [Chryseobacterium sp. Leaf201]
MKKQLKSLQDKKLNSNDMISLKGGKKRQEPVKTMVMTNSGGHTSDDGNTDDSDWATGSDL
>gi|1079179756   KFF07971.1| KFF07971.1 hypothetical protein IX38_07340 [Chryseobacterium luteum]
MKKLQGMKNGFSSLENKKMNNLGTITGGSGTSRTSNQTLCGPNCSDTEYYKDGAKTMTLYIDGPNPA
>gi|1079182113   KFE97286.1| KFE97286.1 hypothetical protein IX38_20800 [Chryseobacterium luteum]
MKKLAGMKNFSSLENKKLKDLKTVQGGSYNVQSNVSVGEGCIEYDTYTGPGGKYIGILVVCDPT
>gi|1500208915 gene_178|GeneMark.hmm|68_aa|+|170021|170227 CCAV010000004.1 Chryseobacterium oranimense G311 WGS project CCAV000000000 data, contig 00004, whole genome shotgun sequence
MKKLQGMKKDFSSLENKKMNNPANIIGGRLPETNTRTTSESGPSGEPGNTGDTVLYDDGVKVATLKID
>gi|1085297864   CEJ70320.1| CEJ70320.1 hypothetical protein BN1195_02625 [Chryseobacterium oranimense G311]
MKKLQGMKKDFSSLENKKMNNPANIIGGRLPETNTRTTSESGPSGEPGNTGDTVLYDDGVKVATLKID
>gi|1604692376 gene_24|GeneMark.hmm|65_aa|+|22189|22386 JUHD01000011.1 Chryseobacterium sp. OV705 EW72DRAFT_scaffold00009.9_C, whole genome shotgun sequence
MKKLKGMKKNFSSLENKRIKRNDLKFINGSIQQYTIESNTAPSGCYESDHYAYNGGPYEGRVIVC
>gi|1604802084 gene_48|GeneMark.hmm|68_aa|-|56987|57193 JUGX01000013.1 Chryseobacterium sp. OV715 EW70DRAFT_scaffold00013.13_C, whole genome shotgun sequence
MKKLNGMKNFSSLENKKLKDMQSIHGGDDSARSSEQTACGSNCSDTAYYKDGKKTMTLSIEGPNPSTP
>gi|1011495984   BAP29829.1| BAP29829.1 uncharacterized protein CHSO_0792 [Chryseobacterium sp. StRB126]
MKKLTGMKKGFSSLENKKLKRDDLKSVNGSLKSYAIESSAAVTTPGCYEADHYTSNGGDYIGRLEVC
>gi|1011496333   BAP30178.1| BAP30178.1 MerR family transcriptional regulator [Chryseobacterium sp. StRB126]
MCTVQIKHKNTSPNARDYMADHNLINKKISKMKKLVGMKRNFSSTENKKLQREDLKLVQGGNTYTASENATCYDKKTWKG
KDLQSTLYVGTGCQGL
>gi|1604617188 gene_28|GeneMark.hmm|94_aa|-|30043|30327 JUGI01000002.1 Chryseobacterium sp. YR459 EW75DRAFT_scaffold00011.11_C, whole genome shotgun sequence
MINKRIFHPNVRVCMAKMILYNTTKIIKMKKLNGMKGGFSSTENKKLQRKDLKSILGGDDYKYVETDCGSTCYDKETWKD
GVRISTLKIDTSLN
>gi|1604610699 gene_29|GeneMark.hmm|70_aa|-|38241|38453 KN549082.1 Chryseobacterium sp. YR460 genomic scaffold EW73DRAFT_scaffold00004.4, whole genome shotgun sequence
MKKLIGMKKNFSSLENKKLKDLKSIQGGLMAGGGTSYAVKCNLVNSEGCTDTDYYNDDRSYKSRGWLCFD
>gi|1604652440 gene_23|GeneMark.hmm|69_aa|+|19029|19238 JUGP01000008.1 Chryseobacterium sp. YR477 EW78DRAFT_scaffold00004.4_C, whole genome shotgun sequence
MKKLNGMKRDFSSLENKKLKNLKTIQGGTYNVKSNISVGEGCEEYDTYTGPGGTYIGRITVCNPTLTAD
>gi|1604643115 gene_234|GeneMark.hmm|89_aa|-|257807|258076 JUGN01000015.1 Chryseobacterium sp. YR480 EW79DRAFT_scaffold00005.5_C, whole genome shotgun sequence
MKIGEVFNPNARVYMAQIIYTTQQKLSKMKKLIGMKSNFSSLENKKMKSLQSIKGGGDTAINYVSTNKGEVYDKETWVDH
KLSSTLDVG
>gi|1604645042 gene_1071|GeneMark.hmm|61_aa|+|1147650|1147835 KN549096.1 Chryseobacterium sp. YR485 genomic scaffold EW77DRAFT_scaffold00001.1, whole genome shotgun sequence
MKKENQNSKKSLESLKGKKLGDLKTVYAGLQNQTMIDAEMGNCITLIYNGGTADDSSWDRK
>gi|1604648337 gene_29|GeneMark.hmm|61_aa|-|29093|29278 JUGO01000014.1 Chryseobacterium sp. YR485 EW77DRAFT_scaffold00007.7_C, whole genome shotgun sequence
MKKLIGMKSNFSSLENKKMKSLQSIKGGGESAINYVPTNSGEVYDKETWVDHEHKSTLYIG
>gi|1018301461   EEI93861.1| EEI93861.1 hypothetical protein HMPREF0765_0483 [Sphingobacterium spiritivorum ATCC 33300]
MKKLNGMKSFSSLENKKLESENLEGVAGGRAQERYSEVTSNFLNADGARDYDMYVGGRFVGRGWDTSDCPITHY
>gi|1018301460   EEI93860.1| EEI93860.1 hypothetical protein HMPREF0765_0482 [Sphingobacterium spiritivorum ATCC 33300]
MKNLNGMKSFSSLENKKLDLNSSTAVLGSLEGGPKYIASNFLDENGCRDVDYYHGGKWRARFYDCSGC
>gi|1018301459   EEI93859.1| EEI93859.1 hypothetical protein HMPREF0765_0481 [Sphingobacterium spiritivorum ATCC 33300]
MKKLTGMKDFSALEKKKVDLNVIGGLAMSMNQGFYEIQSNFVDAHGCRDVDVYDGNGGAYLSRVWIKDGRFPHFD
>gi|1016670863   EFK57410.1| EFK57410.1 hypothetical protein HMPREF0766_12483 [Sphingobacterium spiritivorum ATCC 33861]
MKKLNGMKSFSSLENKKLESENLEGVSGGRAQERFSEVTSNFLNADGARDYDMYVGGRFVGRGWDTSNCEISHY
>gi|1016670862   EFK57409.1| EFK57409.1 hypothetical protein HMPREF0766_12482 [Sphingobacterium spiritivorum ATCC 33861]
MKSFSSLENKKLDLNSSTAVLGSLEAGPKYIASNFLNENGCRDVDYYHGGKWRARFYDCSGC
>gi|1016670861   EFK57408.1| EFK57408.1 hypothetical protein HMPREF0766_12481 [Sphingobacterium spiritivorum ATCC 33861]
MKKLTGMKDFSALEEKKVDLNVIGGLAMSMSQGFYEIQSNFVDAHGCRDVDVYDGNGGAYLSRLWIKDGRFPHFD
>gi|1100435775   KOG74980.1| KOG74980.1 hypothetical protein ADK78_13495 [Streptomyces aureofaciens]
MPTALPAPAARPYVLSHLTPLLPGTGGATAPQHRYDPARQLVVDDTGAPVVSSPVSTIMATGHLGPHEKADRPDGMDSWW
>gi|1503559403 gene_69|GeneMark.hmm|80_aa|-|64624|64866 JNWP01000020.1 Streptomyces capuensis strain NRRL B-12337 contig20.1, whole genome shotgun sequence
LPTALPAPAARPYVLSHLTPLLPGTGGATAPQHRYDPARQLVVDDTGAPVVSSPVSTIMATGHLGPHEKADRPDGMDSWW
>gi|1504064106 gene_69|GeneMark.hmm|80_aa|-|64624|64866 JOFM01000020.1 Streptomyces capuensis strain NRRL B-3501 contig20.1, whole genome shotgun sequence
LPTALPAPAARPYVLSHLTPLLPGTGGATAPQHRYDPARQLVVDDTGAPVVSSPVSTIMATGHLGPHEKADRPDGMDSWW
>gi|1504288782 gene_144|GeneMark.hmm|67_aa|+|146658|146861 JOCN01000023.1 Streptomyces lavendulae subsp. lavendulae strain NRRL WC-3532 contig23.1, whole genome shotgun sequence
VLSHLTPLLPGTGGATAPQHRYDPARQLVVDDTGAPVVSSPVSTIMATGHLGPHEKADRPDGMDSWW
>gi|1505141109 gene_69|GeneMark.hmm|80_aa|-|64624|64866 JOEX01000028.1 Streptomyces lavendulae subsp. lavendulae strain NRRL B-2775 contig28.1, whole genome shotgun sequence
LPTALPAPAARPYVLSHLTPLLPGTGGATAPQHRYDPARQLVVDDTGAPVVSSPVSTIMATGHLGPHEKADRPDGMDSWW
>gi|1101354671   KOT41780.1| KOT41780.1 hypothetical protein ADK84_10525 [Streptomyces sp. NRRL WC-3701]
MPTALPAPAARPYVLSHLTPLLPGTGGATAPQHRYDPARQLVVDDTGAPVVSSPVSTIMATGHLGPHEKADRPDGMDSWW
>gi|1503894678 gene_69|GeneMark.hmm|80_aa|-|64624|64866 JOCC01000023.1 Streptomyces sp. NRRL WC-3702 contig23.1, whole genome shotgun sequence
LPTALPAPAARPYVLSHLTPLLPGTGGATAPQHRYDPARQLVVDDTGAPVVSSPVSTIMATGHLGPHEKADRPDGMDSWW
>gi|1504271437 gene_69|GeneMark.hmm|80_aa|-|64624|64866 JOCH01000019.1 Streptomyces sp. NRRL WC-3703 contig19.1, whole genome shotgun sequence
LPTALPAPAARPYVLSHLTPLLPGTGGATAPQHRYDPARQLVVDDTGAPVVSSPVSTIMATGHLGPHEKADRPDGMDSWW
>gi|1503773829 gene_4|GeneMark.hmm|53_aa|-|1996|2157 JNXZ01002770.1 Streptomyces rimosus subsp. pseudoverticillatus strain NRRL B-3698 contig868.1, whole genome shotgun sequence
PHHYNPARQLVVDAAGAPVQCDPPTSVMDVCHRGTKERIDRMGGNTGGMDSWW
>gi|1076790723   KEF12149.1| KEF12149.1 hypothetical protein V519_22930 [Streptomyces rimosus R6-500]
MPTALPAPAARPYVLSHLTPLLPGTGGATAPQHRYDPARQLVVDDTGAPVVSSPVSTIMATGHLGPHEKADRPDGMDSWW
>gi|1032968307   ELQ84857.1| ELQ84857.1 hypothetical protein SRIM_02836 [Streptomyces rimosus subsp. rimosus ATCC 10970]
MPTALPAPAARPYVLSHLTPLLPGTGGATAPQHRYDPARQLVVDDTGAPVVSSPVSTIMATGHLGPHEKADRPDGMDSWW
>gi|1503516323 gene_69|GeneMark.hmm|80_aa|-|64624|64866 JNYK01000019.1 Streptomyces rimosus subsp. rimosus strain NRRL B-8076 contig19.1, whole genome shotgun sequence
LPTALPAPAARPYVLSHLTPLLPGTGGATAPQHRYDPARQLVVDDTGAPVVSSPVSTIMATGHLGPHEKADRPDGMDSWW
>gi|1503672529 gene_3|GeneMark.hmm|67_aa|+|1023|1226 JNXX01003009.1 Streptomyces rimosus subsp. rimosus strain NRRL B-2659 contig111.7, whole genome shotgun sequence
VLSHLTPLLPGTGGATAPQHRYDPARQLVVDDTGAPVVSSPVSTIMATGHLGPHEKADRPDGMDSWW
>gi|1503733522 gene_69|GeneMark.hmm|80_aa|-|64624|64866 JNYR01000025.1 Streptomyces rimosus subsp. rimosus strain NRRL ISP-5260 contig25.1, whole genome shotgun sequence
LPTALPAPAARPYVLSHLTPLLPGTGGATAPQHRYDPARQLVVDDTGAPVVSSPVSTIMATGHLGPHEKADRPDGMDSWW
>gi|1504218564 gene_144|GeneMark.hmm|67_aa|-|143927|144130 JOBP01000014.1 Streptomyces rimosus subsp. rimosus strain NRRL WC-3930 contig14.1, whole genome shotgun sequence
MTPLRADTDASAAEPHHYNPARQLVVDAAGAPVQCDPPTSVMDVCHRGTKERIDRMGGNTGGMDSWW
>gi|1504242011 gene_68|GeneMark.hmm|80_aa|-|64542|64784 JOBT01000164.1 Streptomyces rimosus subsp. rimosus strain NRRL WC-3874 contig26.4, whole genome shotgun sequence
LPTALPAPAARPYVLSHLTPLLPGTGGATAPQHRYDPARQLVVDDTGAPVVSSPVSTIMATGHLGPHEKADRPDGMDSWW
>gi|1504280769 gene_69|GeneMark.hmm|80_aa|-|64624|64866 JOCM01000019.1 Streptomyces rimosus subsp. rimosus strain NRRL WC-3876 contig19.1, whole genome shotgun sequence
LPTALPAPAARPYVLSHLTPLLPGTGGATAPQHRYDPARQLVVDDTGAPVVSSPVSTIMATGHLGPHEKADRPDGMDSWW
>gi|1504295839 gene_69|GeneMark.hmm|80_aa|-|64624|64866 JOCO01000019.1 Streptomyces rimosus subsp. rimosus strain NRRL WC-3882 contig19.1, whole genome shotgun sequence
LPTALPAPAARPYVLSHLTPLLPGTGGATAPQHRYDPARQLVVDDTGAPVVSSPVSTIMATGHLGPHEKADRPDGMDSWW
>gi|1504304732 gene_69|GeneMark.hmm|80_aa|-|64622|64864 JOCP01000032.1 Streptomyces rimosus subsp. rimosus strain NRRL WC-3880 contig32.1, whole genome shotgun sequence
LPTALPAPAARPYVLSHLTPLLPGTGGATAPQHRYDPARQLVVDDTGAPVVSSPVSTIMATGHLGPHEKADRPDGMDSWW
>gi|1504915447 gene_69|GeneMark.hmm|80_aa|-|64624|64866 JOBN01000021.1 Streptomyces rimosus subsp. rimosus strain NRRL WC-3925 contig21.1, whole genome shotgun sequence
LPTALPAPAARPYVLSHLTPLLPGTGGATAPQHRYDPARQLVVDDTGAPVVSSPVSTIMATGHLGPHEKADRPDGMDSWW
>gi|1504930762 gene_69|GeneMark.hmm|80_aa|-|64624|64866 JOBS01000022.1 Streptomyces rimosus subsp. rimosus strain NRRL WC-3558 contig22.1, whole genome shotgun sequence
LPTALPAPAARPYVLSHLTPLLPGTGGATAPQHRYDPARQLVVDDTGAPVVSSPVSTIMATGHLGPHEKADRPDGMDSWW
>gi|1504961444 gene_69|GeneMark.hmm|80_aa|-|64624|64866 JOCL01000024.1 Streptomyces rimosus subsp. rimosus strain NRRL WC-3877 contig24.1, whole genome shotgun sequence
LPTALPAPAARPYVLSHLTPLLPGTGGATAPQHRYDPARQLVVDDTGAPVVSSPVSTIMATGHLGPHEKADRPDGMDSWW
>gi|1504967259 gene_35|GeneMark.hmm|80_aa|-|35683|35925 JOCR01000020.1 Streptomyces rimosus subsp. rimosus strain NRRL WC-3900 contig20.1, whole genome shotgun sequence
LPTALPAPAARPYVLSHLTPLLPGTGGATAPQHRYDPARQLVVDDTGAPVVSSPVSTIMATGHLGPHEKADRPDGMDSWW
>gi|1505098179 gene_144|GeneMark.hmm|67_aa|+|146544|146747 JOEO01000023.1 Streptomyces rimosus subsp. rimosus strain NRRL B-2626 contig23.1, whole genome shotgun sequence
VLSHLTPLLPGTGGATAPQHRYDPARQLVVDDTGAPVVSSPVSTIMATGHLGPHEKADRPDGMDSWW
>gi|1505115088 gene_69|GeneMark.hmm|80_aa|-|64624|64866 JOET01000022.1 Streptomyces rimosus subsp. rimosus strain NRRL B-2661 contig22.1, whole genome shotgun sequence
LPTALPAPAARPYVLSHLTPLLPGTGGATAPQHRYDPARQLVVDDTGAPVVSSPVSTIMATGHLGPHEKADRPDGMDSWW
>gi|1505336129 gene_85|GeneMark.hmm|67_aa|+|108157|108360 JOJJ01000015.1 Streptomyces rimosus subsp. rimosus strain NRRL WC-3929 contig15.1, whole genome shotgun sequence
MTPLRADTDASAAEPHHYNPARQLVVDAAGAPVQCDPPTSVMDVCHRGTKERIDRMGGNTGGMDSWW
>gi|1101346765   KOT43938.1| KOT43938.1 hypothetical protein ADK42_06315 [Streptomyces rimosus subsp. rimosus]
MPTALPAPAARPYVLSHLTPLLPGTGGATAPQHRYDPARQLVVDDTGAPVVSSPVSTIMATGHLGPHEKADRPDGMDSWW
>gi|1101368235   KOT67274.1| KOT67274.1 hypothetical protein ADK44_03695 [Streptomyces rimosus subsp. rimosus]
MPTALPAPAARPYVLSHLTPLLPGTGGATAPQHRYDPARQLVVDDTGAPVVSSPVSTIMATGHLGPHEKADRPDGMDSWW
>gi|1101380743   KOT71109.1| KOT71109.1 hypothetical protein ADK47_32520 [Streptomyces rimosus subsp. rimosus]
MPTALPAPAARPYVLSHLTPLLPGTGGATAPQHRYDPARQLVVDDTGAPVVSSPVSTIMATGHLGPHEKADRPDGMDSWW
>gi|1101383300   KOT69882.1| KOT69882.1 hypothetical protein ADK45_05350 [Streptomyces rimosus subsp. rimosus]
MPTALPAPAARPYVLSHLTPLLPGTGGATAPQHRYDPARQLVVDDTGAPVVSSPVSTIMATGHLGPHEKADRPDGMDSWW
>gi|1101458446   KOT90580.1| KOT90580.1 hypothetical protein ADK48_03315 [Streptomyces rimosus subsp. rimosus]
MPTALPAPAARPYVLSHLTPLLPGTGGATAPQHRYDPARQLVVDDTGAPVVSSPVSTIMATGHLGPHEKADRPDGMDSWW
>gi|1115252109   KUJ40328.1| KUJ40328.1 hypothetical protein ADK46_09620 [Streptomyces rimosus subsp. rimosus]
MPTALPAPAARPYVLSHLTPLLPGTGGATAPQHRYDPARQLVVDDTGAPVVSSPVSTIMATGHLGPHEKADRPDGMDSWW
>gi|1085422364   CEI36226.1| CEI36226.1 hypothetical protein XACJJ10_1780044 [Xanthomonas citri pv. citri]
MVHALTRSITCALTGVDEMSNADVTKNRKNATETGRVLARVLSRDEVGQVAGGATNPTPTNSWKDQSKCTPKTDPGSA
>gi|1085427474   CEI17461.1| CEI17461.1 hypothetical protein XACLG98_2530010 [Xanthomonas citri pv. citri]
MVHALTRSITCALTGVDEMSNADVTKNRKNATETGRVLARVLSRDEVGQVAGGATNPTPTNSWKDQSKCTPKTDPGSA
>gi|1085436775   CEH95706.1| CEH95706.1 hypothetical protein XACB100_2150037 [Xanthomonas citri pv. citri]
MVHALTRSITCALTGVDEMSNADVTKNRKNATETGRVLARVLSRDEVGQVAGGATNPTPTNSWKDQSKCTPKTDPGSA
>gi|1085441832   CEL40308.1| CEL40308.1 hypothetical protein XACJK4_2520044 [Xanthomonas citri pv. citri]
MVHALTRSITCALTGVDEMSNADVTKNRKNATETGRVLARVLSRDEVGQVAGGATNPTPTNSWKDQSKCTPKTDPGSA
>gi|1085451066   CEH98327.1| CEH98327.1 hypothetical protein XACG117_2270010 [Xanthomonas citri pv. citri]
MVHALTRSITCALTGVDEMSNADVTKNRKNATETGRVLARVLSRDEVGQVAGGATNPTPTNSWKDQSKCTPKTDPGSA
>gi|1085455803   CEH97261.1| CEH97261.1 hypothetical protein XACS581_2100055 [Xanthomonas citri pv. citri]
MVHALTRSITCALTGVDEMSNADVTKNRKNATETGRVLARVLSRDEVGQVAGGATNPTPTNSWKDQSKCTPKTDPGSA
>gi|1085461238   CEH88715.1| CEH88715.1 hypothetical protein XAC3607_3240008 [Xanthomonas citri pv. citri]
MVHALTRSITCALTGVDEMSNADVTKNRKNATETGRVLARVLSRDEVGQVAGGATNPTPTNSWKDQSKCTPKTDPGSA
>gi|1085465639   CEH80173.1| CEH80173.1 hypothetical protein XACLH37_2420037 [Xanthomonas citri pv. citri]
MVHALTRSITCALTGVDEMSNADVTKNRKNATETGRVLARVLSRDEVGQVAGGATNPTPTNSWKDQSKCTPKTDPGSA
>gi|1085470683   CEH79745.1| CEH79745.1 hypothetical protein XAC3612_2400066 [Xanthomonas citri pv. citri]
MVHALTRSITCALTGVDEMSNADVTKNRKNATETGRVLARVLSRDEVGQVAGGATNPTPTNSWKDQSKCTPKTDPGSA
>gi|1085481223   CEH57166.1| CEH57166.1 hypothetical protein XACJK48_8390014 [Xanthomonas citri pv. citri]
MSNADVTKNRKNATETGRVLARVLSRDEVGQVAGGATNPTPTNSWKDQSKCTPKTDPGSA
>gi|1085486211   CEH65435.1| CEH65435.1 hypothetical protein XACLG97_9860014 [Xanthomonas citri pv. citri]
MVHALTRSITCALTGVDEMSNADVTKNRKNATETGRVLARVLSRDEVGQVAGGATNPTPTNSWKDQSKCTPKTDPGSA
>gi|1085495136   CEH68106.1| CEH68106.1 hypothetical protein XACG102_9800014 [Xanthomonas citri pv. citri]
MVHALTRSITCALTGVDEMSNADVTKNRKNATETGRVLARVLSRDEVGQVAGGATNPTPTNSWKDQSKCTPKTDPGSA
>gi|1085495536   CEH46794.1| CEH46794.1 hypothetical protein XAC3610_10860009 [Xanthomonas citri pv. citri]
MVHALTRSITCALTGVDEMSNADVTKNRKNATETGRVLARVLSRDEVGQVAGGATNPTPTNSWKDQSKCTPKTDPGSA
>gi|1085504352   CEJ25873.1| CEJ25873.1 hypothetical protein XACE116_10920014 [Xanthomonas citri pv. citri]
MVHALTRSITCALTGVDEMSNADVTKNRKNATETGRVLARVLSRDEVGQVAGGATNPTPTNSWKDQSKCTPKTDPGSA
>gi|1085508890   CEJ21283.1| CEJ21283.1 hypothetical protein XACE116_10920014 [Xanthomonas citri pv. citri]
MVHALTRSITCALTGVDEMSNADVTKNRKNATETGRVLARVLSRDEVGQVAGGATNPTPTNSWKDQSKCTPKTDPGSA
>gi|1085513894   CEH45888.1| CEH45888.1 hypothetical protein XAC3615_12490008 [Xanthomonas citri pv. citri]
MVHALTRSITCALTGVDEMSNADVTKNRKNATETGRVLARVLSRDEVGQVAGGATNPTPTNSWKDQSKCTPKTDPGSA
>gi|1085518311   CEH56020.1| CEH56020.1 hypothetical protein XACS582_12280015 [Xanthomonas citri pv. citri]
MVHALTRSITCALTGVDEMSNADVTKNRKNATETGRVLARVLSRDEVGQVAGGATNPTPTNSWKDQSKCTPKTDPGSA
>gi|1085522971   CEH48024.1| CEH48024.1 hypothetical protein XACLD7_13360010 [Xanthomonas citri pv. citri]
MVHALTRSITCALTGVDEMSNADVTKNRKNATETGRVLARVLSRDEVGQVAGGATNPTPTNSWKDQSKCTPKTDPGSA
>gi|1085739554   CEL49082.1| CEL49082.1 hypothetical protein XACJM35_2240008 [Xanthomonas citri pv. citri]
MVHALTRSITCALTGVDEMSNADVTKNRKNATETGRVLARVLSRDEVGQVAGGATNPTPTNSWKDQSKCTPKTDPGSA
>gi|1114985124   CEE42996.1| CEE42996.1 hypothetical protein XAC1083_790084 [Xanthomonas citri pv. citri]
MVHALTRSITCALTGVDEMSNADVTKNRKNATETGRVLARVLSRDEVGQVAGGATNPTPTNSWKDQSKCTPKTDPGSA
>gi|1114994919   CEE87359.1| CEE87359.1 hypothetical protein XACLC80_980131 [Xanthomonas citri pv. citri]
MVHALTRSITCALTGVDEMSNADVTKNRKNATETGRVLARVLSRDEVGQVAGGATNPTPTNSWKDQSKCTPKTDPGSA
>gi|1114999795   CEE48586.1| CEE48586.1 hypothetical protein XAC3810_780133 [Xanthomonas citri pv. citri]
MVHALTRSITCALTGVDEMSNADVTKNRKNATETGRVLARVLSRDEVGQVAGGATNPTPTNSWKDQSKCTPKTDPGSA
>gi|1115009590   CEE41436.1| CEE41436.1 hypothetical protein XAC9322_750132 [Xanthomonas citri pv. citri]
MVHALTRSITCALTGVDEMSNADVTKNRKNATETGRVLARVLSRDEVGQVAGGATNPTPTNSWKDQSKCTPKTDPGSA
>gi|1115019463   CEE83143.1| CEE83143.1 hypothetical protein XAC2852_840083 [Xanthomonas citri pv. citri]
MVHALTRSITCALTGVDEMSNADVTKNRKNATETGRVLARVLSRDEVGQVAGGATNPTPTNSWKDQSKCTPKTDPGSA
>gi|1115024464   CEE49677.1| CEE49677.1 hypothetical protein XAC2911_850008 [Xanthomonas citri pv. citri]
MVHALTRSITCALTGVDEMSNADVTKNRKNATETGRVLARVLSRDEVGQVAGGATNPTPTNSWKDQSKCTPKTDPGSA
>gi|1115035986   CEE54226.1| CEE54226.1 hypothetical protein XACS584_1260082 [Xanthomonas citri pv. citri]
MVHALTRSITCALTGVDEMSNADVTKNRKNATETGRVLARVLSRDEVGQVAGGATNPTPTNSWKDQSKCTPKTDPGSA
>gi|1115054887   CEE20859.1| CEE20859.1 hypothetical protein XAC902_1090008 [Xanthomonas citri pv. citri]
MVHALTRSITCALTGVDEMSNADVTKNRKNATETGRVLARVLSRDEVGQVAGGATNPTPTNSWKDQSKCTPKTDPGSA
>gi|1115059946   CEG19188.1| CEG19188.1 hypothetical protein XAC3562_910082 [Xanthomonas citri pv. citri]
MVHALTRSITCALTGVDEMSNADVTKNRKNATETGRVLARVLSRDEVGQVAGGATNPTPTNSWKDQSKCTPKTDPGSA
>gi|1115065181   CEF47592.1| CEF47592.1 hypothetical protein XAC217_860085 [Xanthomonas citri pv. citri]
MVHALTRSITCALTGVDEMSNADVTKNRKNATETGRVLARVLSRDEVGQVAGGATNPTPTNSWKDQSKCTPKTDPGSA
>gi|1115069929   CEE78769.1| CEE78769.1 hypothetical protein XACW160_760130 [Xanthomonas citri pv. citri]
MVHALTRSITCALTGVDEMSNADVTKNRKNATETGRVLARVLSRDEVGQVAGGATNPTPTNSWKDQSKCTPKTDPGSA
>gi|1115074788   CEF21901.1| CEF21901.1 hypothetical protein XACJK2_1480108 [Xanthomonas citri pv. citri]
MVHALTRSITCALTGVDEMSNADVTKNRKNATETGRVLARVLSRDEVGQVAGGATNPTPTNSWKDQSKCTPKTDPGSA
>gi|1016332517   AMJ95952.1| AMJ95952.1 hypothetical protein AVL56_17635 [Alteromonas addita]
MQHNTQNHTHKNTQKHVQTATEFHLATQELLQVTGGKSGVSTGADKAPIRLIKPPVYITLAIGEDGGQLPDLLS
>gi|1060551044   EXF51309.1| EXF51309.1 hypothetical protein H978DRAFT_3906 [Alteromonas sp. ALT199]
MKHHQLTQNQPTTTEPVALAEAQLFEVSGGLRIRLSDSVPVVGPAPKEPVYITLAIGEGGGKLPDILS
>gi|1507638826 gene_112|GeneMark.hmm|64_aa|+|127450|127644 JQFW01000050.1 Alteromonas sp. LOR NODE_85, whole genome shotgun sequence
MKDQQQAVTLAEEQLFVVSGGRTYQGEGVKPPTFSLPSLPIYKEPVYITMAIGEGGGTLPDILA
>gi|1507640454 gene_112|GeneMark.hmm|64_aa|+|127450|127644 JQHG01000007.1 Alteromonas sp. LTR NODE_7, whole genome shotgun sequence
MKDQQQAVTLAEEQLFVVSGGRTYQGEGVKPPTFSLPSLPIYKEPVYITMAIGEGGGTLPDILA
>gi|1016324832   AMJ88264.1| AMJ88264.1 hypothetical protein AV939_17815 [Alteromonas sp. Mac1]
MQHNTQNHTHKNTQKHVQTATEFHLATQELLQVTGGKSGVSTGADKAPIRLIKPPVYITLAIGEDGGQLPDLLS
>gi|1016328682   AMJ92120.1| AMJ92120.1 hypothetical protein AV940_17515 [Alteromonas sp. Mac2]
MQHNTQNHTHKNTQKHVQTATEFHLATQELLQVTGGKSGVSTGADKAPIRLIKPPVYITLAIGEDGGQLPDLLS
>gi|1084134967   KHT54599.1| KHT54599.1 hypothetical protein RJ43_09335 [Alteromonas macleodii]
MKNHPLTQNQPANTKLATVAESQLFEVSGGLRARLSESVPVVGPTPKEPVYITMAIGEGGGKLPDILS
>gi|1084144213   KHT58695.1| KHT58695.1 hypothetical protein RJ44_12240 [Alteromonas macleodii]
MKNHPLTQNQPANFKLATVAESQLFEVSGGLRVRLSESVPVVGPTPKEPVYITMAIGEGGGKLPDILS
>gi|1004073855   AFS38921.1| AFS38921.1 hypothetical protein MASE_17155 [Alteromonas macleodii ATCC 27126]
MKNHPLTQNQPANSKLATVAESQLFEVSGGLRARLSESVPVVGPTPKEPVYITMAIGEGGGKLPDILS
>gi|1006802869   AFT96966.1| AFT96966.1 hypothetical protein AMBAS45_17545 [Alteromonas macleodii str. 'Balearic Sea AD45']
MKNHPLTQNQPENTKLTTVAESQLFEVSGGLRARLSESVPVVGPTPKEPVYITMAIGEGGGKLPDILS
>gi|1006784957   AFT79900.1| AFT79900.1 hypothetical protein AMBLS11_16655 [Alteromonas macleodii str. 'Black Sea 11']
MKNHPLTQNQPANTQLTTVAESQLFEVSGGLRARLSGGVPVVGPTPKEPVYITMAIGEGGGKLPDILS
>gi|1016340054   AMJ99847.1| AMJ99847.1 hypothetical protein AVL55_17805 [Alteromonas macleodii]
MKNHPLTQNQPANSKLATVAESQLFEVSGGLRARLSESVPVVGPTPKEPVYITMAIGEGGGKLPDILS
>gi|1006778944   AFT76135.1| AFT76135.1 hypothetical protein AMEC673_17275 [Alteromonas macleodii str. 'English Channel 673']
MKNHPLTQNQPANTKLATVAESQLFEVSGGLRARLSESVPVVGPTPKEPVYITMAIGEGGGKLPDILS
>gi|1016528903   AMN13240.1| AMN13240.1 hypothetical protein ACZ81_17630 [Alteromonas macleodii]
MKNHPLTQNQPANTKLATVAESQLFEVSGGLRARLSESVPVVGPTPKEPVYITMAIGEGGGKLPDILS
>gi|1801105375 gene_76|GeneMark.hmm|83_aa|+|88270|88521 JXRW01000011.1 Alteromonas macleodii strain MIT1002 contig00011, whole genome shotgun sequence
VSTSLLTTPLQGAYIMKNHPLTQNQPANSKLATVAESQLFEVSGGLRARLSESVPVVGPTPKEPVYITMAIGEGGGKLPD
ILS
>gi|1084130595   KHT55004.1| KHT55004.1 hypothetical protein RJ41_05355 [Alteromonas marina]
MKHLQLSHNQPTTNEPVALAEAQLFEVSGGLRVRLSDTVPVVGPTPKEPVYITMAIGEGGGKLPDILS
>gi|1006966453   AFV87126.1| AFV87126.1 hypothetical protein amad1_18235 [Alteromonas macleodii AltDE1]
MKNQQHQLTVKSCASAQPVTLVEEQLFDVSGGLRARLSDINPVEGGGPVEDRGPKEPVYITLAIGEGGGKLPDILS
>gi|1002218794   AEA99777.1| AEA99777.1 hypothetical protein MADE_1018265 [Alteromonas macleodii str. 'Deep ecotype']
MKNQQHQLTVKSCASAQPVTLVEEQLFDVSGGLRARLSDINPVEGGGPVEDRGPKEPVYITLAIGEGGGKLPDILS
>gi|1007991816   AGP83375.1| AGP83375.1 hypothetical protein I533_17120 [Alteromonas macleodii str. 'Aegean Sea MED64']
MKNQQHQLTVKSCASAQPVTLVEEQLFDVSGGLRARLSDINPVEGGGPVEDRGPKEPVYITLAIGEGGGKLPDILS
>gi|1016353432   AMJ84192.1| AMJ84192.1 hypothetical protein AV941_18025 [Alteromonas mediterranea]
MKNQQHQLTVKSCASAQPVTLVEEQLFDVSGGLRARLSDINPVEGGGPVEDRGPKEPVYITLAIGEGGGKLPDILS
>gi|1042823812   AGP87206.1| AGP87206.1 hypothetical protein I607_17170 [Alteromonas macleodii str. 'Ionian Sea U4']
MKNQQHQLTVKSCASAQPVTLVEEQLFDVSGGLRARLSDINPVEGGGPVEDRGPKEPVYITLAIGEGGGKLPDILS
>gi|1007995700   AGP91343.1| AGP91343.1 hypothetical protein I876_17555 [Alteromonas macleodii str. 'Ionian Sea U7']
MKNQQHQLTVKSCASAQPVTLVEEQLFDVSGGLRARLSDINPVEGGGPVEDRGPKEPVYITLAIGEGGGKLPDILS
>gi|1007999511   AGP95154.1| AGP95154.1 hypothetical protein I634_17370 [Alteromonas macleodii str. 'Ionian Sea U8']
MKNQQHQLTVKSCASAQPVTLVEEQLFDVSGGLRARLSDINPVEGGGPVEDRGPKEPVYITLAIGEGGGKLPDILS
>gi|1008007670   AGQ03314.1| AGQ03314.1 hypothetical protein I636_17440 [Alteromonas macleodii str. 'Ionian Sea UM4b']
MKNQQHQLTVKSCASAQPVTLVEEQLFDVSGGLRARLSDINPVEGGGPVEDRGPKEPVYITLAIGEGGGKLPDILS
>gi|1008003498   AGP99141.1| AGP99141.1 hypothetical protein I635_18200 [Alteromonas macleodii str. 'Ionian Sea UM7']
MKNQQHQLTVKSCASAQPVTLVEEQLFDVSGGLRARLSDINPVEGGGPVEDRGPKEPVYITLAIGEGGGKLPDILS
>gi|1016357582   AMJ80037.1| AMJ80037.1 hypothetical protein AV942_17950 [Alteromonas mediterranea]
MKNQQHQLTVKSCASAQPVTLVEEQLFDVSGGLRARLSDINPVEGGGPVEDRGPKEPVYITLAIGEGGGKLPDILS
>gi|1014861278   ALM92965.1| ALM92965.1 hypothetical protein AOR13_3973 [Alteromonas stellipolaris LMG 21856]
MQHNTQNHTHKNTQKHVQTATEFHLATQELLQVTGGKSGVSTGADKAPIRLIKPPVYITLAIGEDGGQLPDLLS
>gi|1016320716   AMJ75838.1| AMJ75838.1 hypothetical protein AVL57_18845 [Alteromonas stellipolaris]
MQHNTQNHTHKNTQKHVQTATEFHLATQELLQVTGGKSGVSTGADKAPIRLIKPPVYITLAIGEDGGQLPDLLS
>gi|1301861597 gene_47|GeneMark.hmm|63_aa|-|47192|47383 KB899393.1 Salinimonas chungwhensis DSM 16280 genomic scaffold F458DRAFT_scaffold00018.18, whole genome shotgun sequence
MKTTSKQSTASMTDTEILQVNGGNSLSLVEVQAERGSLPVKPIRYYTQALGEDGGDLPDLLTM
>gi|1301230055 gene_861|GeneMark.hmm|70_aa|-|965738|965950 KB894093.1 Actinomadura flavalba DSM 45200 genomic scaffold C229DRAFT_scaffold00001.1, whole genome shotgun sequence
MTVDTTVRPAIYVGQERMALAPAPKLAAWERELIERLDLEWDLHTIESMHPNETISGSGGDWDDCDYRKP
>gi|1903249409 gene_5|GeneMark.hmm|68_aa|+|3942|4148 BCRO01000063.1 Actinomadura hibisca NBRC 15177 DNA, contig: AH6_CON02910, whole genome shotgun sequence
MTVDTQVRPAIYVGQERMALAPAPKLAAWERDLIERLDIEWDLHVLESMHPNETISGSGDGWDDCDAG
>gi|1404427106 gene_5796|GeneMark.hmm|71_aa|-|6551497|6551712 KI632511.1 Actinospica robiniae DSM 44927 genomic scaffold ActroDRAFT_ARA.1, whole genome shotgun sequence
MTQGTTIRPAVFAAQPAEYQAGEAADLVAWERELVASLNLDLEPTAEAKQWVRGETISGSGNGWDDSDFIG
>gi|1057714399   EWT00379.1| EWT00379.1 hypothetical protein N865_16070 [Intrasporangium oryzae NRRL B-24470]
MVDMRAFEGAKRTEGTAPVVFHFQPKYYVEVQTAEQAQLWEKLFAEECGVKLQEERPSLWKESGKDWVRCESISGSWDGW
DDCDQYC
>gi|1049877040   ETK31314.1| ETK31314.1 hypothetical protein MPTA5024_35390 [Microbispora sp. ATCC PTA-5024]
MAVDTQVRPAIFVGQERMRPAPAPDLARWERDLIERLALDRAYDIEACPDLHPDETISGSGDGWDDCDYMPARG
>gi|1206018118 gene_28|GeneMark.hmm|69_aa|-|27510|27719 AJTY01000282.1 Paenibacillus sonchi X19-5 S5_contig00287, whole genome shotgun sequence
MTALNNTKPAVFYFQPTEFKMLESPEEIKRWEHLMRESVGIKSVTFDGSGSCCESPSGNPSRADDCDQD
>gi|1097578349   KND15670.1| KND15670.1 hypothetical protein HS99_02375 [Streptomyces aureofaciens]
MASFKLGDPVAEDVQARSRISTELAPPVILRAQPDSFVRLNTPEELRDWEEAVRATTGMRIDASRMGGSASESCSCGCSD
DCCVDCPAQ
>gi|1701649321 gene_22|GeneMark.hmm|89_aa|+|21084|21353 LBHA01000170.1 Streptomyces aureofaciens strain NRRL 2209 B2209_contig_170, whole genome shotgun sequence
MASFKLGDPVAEDVQARSRISTELAPPVILRAQPDSFVRLNTPEELRDWEEAVRATTGMRIDASRMGGSASESCSCGCSD
DCCVDCPAQ
>gi|1504411270 gene_22|GeneMark.hmm|89_aa|+|21136|21405 JOER01000051.1 Streptomyces aureofaciens strain NRRL B-2657 contig51.1, whole genome shotgun sequence
MASFKLGDPVAEDVQARSRISTELAPPVILRAQPDSFVRLNTPEELRDWEEAVRATTGMRIDASRMGGSASESCSCGCSD
DCCVDCPAQ
>gi|1505179394 gene_26|GeneMark.hmm|89_aa|+|20498|20767 JOFK01000068.1 Streptomyces avellaneus strain NRRL B-3447 contig68.1, whole genome shotgun sequence
MASFKLGDPVAEDVQARSRISTELAPPVILRAQPDSFVRLNTPEELRDWEEAVRATTGMRIDASRMGGSASESCSCGCSD
DCCVDCPAQ
>gi|1505730017 gene_4|GeneMark.hmm|83_aa|+|3386|3637 JOFR01000056.1 Streptomyces bicolor strain NRRL B-3897 contig56.1, whole genome shotgun sequence
MMPTFKLGEPVDESQLEKKPPPVVIEAQPDSFIRLETPEEVQAWEVAVRQTTGLDFTGNDMSVVRTEGCSNGCSDKSDVC
RPE
>gi|1504466550 gene_27|GeneMark.hmm|83_aa|-|22636|22887 JOFS01000058.1 Streptomyces bicolor strain NRRL B-5348 contig58.1, whole genome shotgun sequence
MMPTFKLGEPVDESQLEKKPPPVVIEAQPDSFIRLETPEEVQAWEVAVRQTTGLDFTGNDMSVVRTEGCSNGCSDKSDVC
RPE
>gi|1018199037   EFL19773.1| EFL19773.1 predicted protein [Streptomyces sp. C]
MVQWRKKQSAIRTRGRGKQSREAVTMNGFKLGEPLDQSREGFHNVAPPVVFSTQATGFVELKTPEELRAWEVALRTTTGM
EISAEALAGHTCETGCGPNCCCDKCDAA
>gi|1201853876 gene_156|GeneMark.hmm|83_aa|-|167865|168116 JH164846.1 Streptomyces chartreusis NRRL 12338 genomic scaffold 12338_Doro1_scaffold10, whole genome shotgun sequence
MTGFKLGEPLDQSQESFTSTAPPVVFSTQATGFVELKTPEELQAWEEALRTTTGLEISAESLAGHACETGCGPHCCSDMC
DAA
>gi|1503873879 gene_103|GeneMark.hmm|101_aa|+|112804|113109 JOBE01000029.1 Streptomyces griseoluteus strain NRRL ISP-5360 contig29.1, whole genome shotgun sequence
MPPPNPNVSTDSEVGRMPDFKLGDSLDGYDDDVVRMPPPVVFRSQPDSYVVLKTPEQLRAWEQSVRQTTGLEIVADNLAG
VASETGCSYGEASHSDDCGMA
>gi|1504010007 gene_205|GeneMark.hmm|81_aa|+|222509|222754 JOEW01000014.1 Streptomyces lavendulae subsp. lavendulae strain NRRL B-2774 contig14.1, whole genome shotgun sequence
MTKIKLGEPVDKARLDKNPPPVVIECQPDSFIRLETPEELRVWETIVRQTTGLEMSASDLRATGTEGCSCGCSDKSDVCP
E
>gi|1804523300 gene_2|GeneMark.hmm|81_aa|-|960|1205 BBGA01000275.1 Streptomyces lavendulae subsp. lavendulae JCM 4055 DNA, contig: JCM4055.contig00275, whole genome shotgun sequence
MTKIKLGEPVDKARLDKNPPPVVIECQPDSFIRLETPEELRVWETIVRQTTGLEMSASDLRATGTEGCSCGCSDKSDVCP
E
>gi|1807406930 gene_2164|GeneMark.hmm|103_aa|+|2510290|2510601 LNBE01000003.1 Streptomyces sp. MBT76 scaffold_3, whole genome shotgun sequence
LKKGVDPAKDSTKVTLMASFKLGEPIGEGSRSLTGIASATAPPVVLRAQPDSYVRLETPEELRAWEEAVRATTGLKIDAS
AMAGSASESCSCGCSDDCCVDCQ
>gi|1085726431   GAO10845.1| GAO10845.1 hypothetical protein TPA0598_07_05690 [Streptomyces sp. NBRC 110027]
MSEFNLGDPLDKNSEEFVRTPPPVVLRVQPSGFVRLKTPEQLRAWENAVRLTTGLDIVADNLAGVAAESGCEFGEASHSD
ACDME
>gi|1504754058 gene_27|GeneMark.hmm|84_aa|+|22983|23237 JOIS01000057.1 Streptomyces sp. NRRL F-2747 contig57.1, whole genome shotgun sequence
MSEFRLGDRIDESTEFVNTPPPVVFKTQPTGYVRLKSPEELRAWEEAVRLTTGLEIDADSLAGHVCESGCEVNLTSRSDR
CDLA
>gi|1505827877 gene_4|GeneMark.hmm|84_aa|-|2422|2676 JOCD01000068.1 Streptomyces sp. NRRL WC-3719 contig68.1, whole genome shotgun sequence
MKMADIQLGKPVDESRLEQKPPPVVLESQPDSFVRLETPEELRTWEALVKQTTGLDMSASDMRAVGTEGCSCGCSDKSDV
CPEQ
>gi|1107490990   KRD20009.1| KRD20009.1 hypothetical protein ASE41_16800 [Streptomyces sp. Root264]
MASFKLGDPVAEDAQTQSAISTDLAPPVILRAQPESFVRLNTPEELRDWEEAVRATTGMRIDATRMGGSASESCSCGCSD
DCCVDCPV
>gi|1806996962 gene_8|GeneMark.hmm|78_aa|-|8389|8625 LIRK01000476.1 Streptomyces torulosus strain NRRL B-3889 B-3889_contig_476, whole genome shotgun sequence
MRIMTSESGNQRPIVFLGTPPGSVSTPVPQELREWEAAVIRFAELRDDIPEGSGGSCAFSVSGTPSEPDDSKVDYTLL
>gi|1100392742   KOG13982.1| KOG13982.1 hypothetical protein ADK34_29895 [Streptomyces viridochromogenes]
MSEFRLGDRIDESTEFVNTPPPVVFKTQPTGYVRLKSPEELRAWEEAVRLTTGLEIVADSLAGHVCESGCEVDLTSRSDM
CDLA
>gi|1503395449 gene_32|GeneMark.hmm|84_aa|-|29819|30073 JNWK01000039.1 Streptomyces wedmorensis strain NRRL 3426 contig39.1, whole genome shotgun sequence
MSEFRLGDRIDESTEFVNTPPPVVFKTQPTGYVRLKSPEELRAWEEAVRLTTGLEIVADSLAGHVCESGCEVDLTSRSDM
CDLA
>gi|1801946057 gene_93|GeneMark.hmm|56_aa|+|103156|103326 LFWC01000002.1 Gallaecimonas pentaromativorans strain YA_1 contig2, whole genome shotgun sequence
MNKQKDTKLFAFKLAEKKQDVKQQKWTARDNVATAACTGPFTRASTQTSYDGGVYC
>gi|1030008238   EKE87650.1| EKE87650.1 hypothetical protein A10D4_01110 [Idiomarina xiamenensis 10-D-4]
MKQNKKLFAFKLAEKKQATQMKSQKQFKAREGVALAGCTDPSGNFNVRYDDNGMYC
>gi|1807450328 gene_7|GeneMark.hmm|61_aa|-|3443|3628 LNCE01000112.1 Janthinobacterium sp. Ant5-2-1 strain Ant5-2-1 (purple) Contig112, whole genome shotgun sequence
MQNQPKLFAFKLAEKKISTPPTPPTEWKVRTGVAVAGCSEVDRFQYRYSSTINSRDTGQFC
>gi|1807450327 gene_6|GeneMark.hmm|62_aa|-|3014|3202 LNCE01000112.1 Janthinobacterium sp. Ant5-2-1 strain Ant5-2-1 (purple) Contig112, whole genome shotgun sequence
MQNQTKLFAFKLAEKQVQKQAAPATAWKVRDGVAVAGCTAVGTHDQYRDSSRLKPNDSGQYC
>gi|1807450326 gene_5|GeneMark.hmm|64_aa|-|2626|2820 LNCE01000112.1 Janthinobacterium sp. Ant5-2-1 strain Ant5-2-1 (purple) Contig112, whole genome shotgun sequence
MQKQNQTKLFAFKLAEKETDKEVKQPWQVRDGVAVAGCTYYGDPEDYNLRDSSRFAPNDTGVYC
>gi|1114974711   CUU33359.1| CUU33359.1 hypothetical protein BN3177_13923 [Janthinobacterium sp. CG23_2]
MKNQNGVKTFAFKLADKKAKEAKPAPQWKAREGVSSAGCSGPYARGDRWPGHDNGIYC
>gi|1033415156   ELX08332.1| ELX08332.1 hypothetical protein Jab_2c03780 [Janthinobacterium sp. HH01]
MKKQNETKLFAFKLAEKKAVVKADPQWKAREGVALAGCSGPDARAGRNGGRDNGIWC
>gi|1090758598   KKO64099.1| KKO64099.1 hypothetical protein VM94_02241 [Janthinobacterium sp. KBS0711]
MQNQTKLFAFKLAEKQVQKQAAPAATWKVRDGVAVAGCTAVGTHDQYRDSSRLKPNDSGQYC
>gi|1090758599   KKO64100.1| KKO64100.1 hypothetical protein VM94_02242 [Janthinobacterium sp. KBS0711]
MQKQNQTKLFAFKLAEKEADKEVKQPWQVRDGVAVAGCTYYGDPEDYNLRDSSRFAPNDTGVYC
>gi|1090758597   KKO64098.1| KKO64098.1 hypothetical protein VM94_02240 [Janthinobacterium sp. KBS0711]
MQNQPKLFAFKLAEKKISTPPTPPTEWKVRTGVAVAGCSEVDRFQYRYSSTINSRDTGQFC
>gi|1082659191   KHA76207.1| KHA76207.1 hypothetical protein NC77_25070 [Janthinobacterium lividum]
MHKETKLFAFKLAEKKEEEKPAHPALWKVRDGVAVAGCTAVDSEEQYRYSRIGSSDGGEFC
>gi|1082659190   KHA76206.1| KHA76206.1 hypothetical protein NC77_25065 [Janthinobacterium lividum]
MQNQTKLFAFKLAEKQVQKQEAPATAWKVRDGVAVAGCTAVGTHDQYRDSSRLKPNDSGQYC
>gi|1065119460   EZP40980.1| EZP40980.1 hypothetical protein BW37_00929 [Janthinobacterium lividum]
MQNQTKLFAFKLAEKQVQKQAAPATAWKVRDGVAVAGCTAVGTHDQYRDSSRLRPNDSGQYC
>gi|1065119459   EZP40979.1| EZP40979.1 hypothetical protein BW37_00928 [Janthinobacterium lividum]
MQKQNQTKLFAFKLAEKEADKEVKQPWQVRDGVAVAGCTYYGDPEDYNLRDSSRFSPNDTGVYC
>gi|1506889083 gene_1023|GeneMark.hmm|61_aa|+|1198189|1198374 JQNP01000001.1 Janthinobacterium sp. RA13 FG13DRAFT_unitig_0_quiver_dupTrim_5945.1_C, whole genome shotgun sequence
MHKETKLFAFKLAEKKEEEKPALPAPWKVRDGVAVAGCTAVDSEEQYRYSRIGSSDGGEFC
>gi|1506889082 gene_1022|GeneMark.hmm|64_aa|+|1197801|1197995 JQNP01000001.1 Janthinobacterium sp. RA13 FG13DRAFT_unitig_0_quiver_dupTrim_5945.1_C, whole genome shotgun sequence
MQKQNHSKLFAFKLAEKQVQKQVAPATVWKVRDGVAVAGCTAVGTRDQYRDSSRFQPNDGGQYC
>gi|1002787358   ACV26983.1| ACV26983.1 hypothetical protein Kkor_1571 [Kangiella koreensis DSM 16069]
MKKQNETKLFAFKMSEKTHATKAENQWKARDGVSTAGCTGWWARGYDRWGNENGIFC
>gi|1013944338   AKU21615.1| AKU21615.1 hypothetical protein ACZ75_09195 [Massilia sp. NR 4-1]
MKKMQKKEVKSFAFKLAEKKDQSKAQSQWKVRDGVATAGCTFPSERDRSRFGGNDNGLYCA
>gi|1013944337   AKU21614.1| AKU21614.1 hypothetical protein ACZ75_09190 [Massilia sp. NR 4-1]
MKQSDKKPAQQLFAFRLAESKEKQAAPAAQWKQRDGVARAGCSGPYEREMQWPWDGDQGVWC
>gi|1013944341   AKU21618.1| AKU21618.1 hypothetical protein ACZ75_09210 [Massilia sp. NR 4-1]
MEMKNQNKETKLFAFKLAEKKSLAAQSQWKAREGVAQAGCTGPDARAERLRGRDNGIYC
>gi|1013944340   AKU21617.1| AKU21617.1 hypothetical protein ACZ75_09205 [Massilia sp. NR 4-1]
MKTRQAQPKLFAFKLASKKADPAKTTPQWQARASVAVAGCTFPAERYARVGAKDNGVYC
>gi|1013944339   AKU21616.1| AKU21616.1 hypothetical protein ACZ75_09200 [Massilia sp. NR 4-1]
MQKQEVKSFAFKLAEKKAESKSGAQWKVRDGVAVAGCSGQMDPRYVQAGNAKIRDEGWYC
>gi|1305248176 gene_87|GeneMark.hmm|58_aa|-|97522|97698 AUDI01000012.1 Pseudoduganella violaceinigra DSM 15887 H597DRAFT_scaffold00008.8_C, whole genome shotgun sequence
MKKQTEKKLFAFKVADKKAEADKKPAAKWQAREGVASAGCSFPSERYYRSFGDNGVYC
>gi|1022621333   EGM68184.1| EGM68184.1 hypothetical protein SOHN41_03676 [Shewanella sp. HN-41]
MLKKKQQAHVSQQQNVQFKARDGVAIAGCTLAPAGNGHAPRYSDTGMYC
>gi|1079164456   KFF11512.1| KFF11512.1 hypothetical protein IW15_14960 [Chryseobacterium soli]
MKKSIKNLEAKSLGNFTKTFGSKIFGGEGAPTRSIKEIVIVVHKPKALDSGMGDDDAPIDQTNDGPY
>gi|1116769774   KUY22511.1| KUY22511.1 hypothetical protein ATB94_14505 [Elizabethkingia genomosp. 1]
MKKEKSIENLRKKLQLGGFTKTFGSKIIGGNRSLTIKEVVITVPRPAALESEYDDDGSEDGDKPTDPSGPGKNTGPWY
>gi|1114742667   KUF45642.1| KUF45642.1 hypothetical protein AS358_09605 [Elizabethkingia anophelis]
MKKDKSIENLRKKLQLGGFTKTFGSKIVGGNRSLTIKEVVITVPRPAALESEYDDDGSEDGDKPTDPSGPGKNTGPWY
>gi|1024086612   EHM99333.1| EHM99333.1 hypothetical protein EAAG1_00090 [Elizabethkingia anophelis Ag1]
MKKEKSIENLSEKLKLGGFTKTFGSKIIGGNRTMTIKEVVISAPKPSLDSEYDDDGEDGDKPEDPSGPGKNTGPWY
>gi|1096385716   KMU65177.1| KMU65177.1 hypothetical protein EZBTHKR_0661 [Elizabethkingia anophelis]
MKKEKSIENLSEKLKLGGFTKTFGSKIIGGNRTMTIKEVVISAPKPSLDSEYDDDGEDGDKPEDPSGPGKNTGPWY
>gi|1403773405 gene_180|GeneMark.hmm|78_aa|+|204554|204790 ASYH01000015.1 Elizabethkingia anophelis NUH1 NUH1-contig-15, whole genome shotgun sequence
MKKDKSIENLRKKLQLGGFTKTFGSKIVGGNRSLTIKEVVITVPRPAALESEYDDDGSEDGDKPTDPSGPGKNTGPWY
>gi|1403782575 gene_405|GeneMark.hmm|78_aa|-|412922|413158 ASYK01000005.1 Elizabethkingia anophelis NUH11 NUH11-contig-5, whole genome shotgun sequence
MKKDKSIENLRKKLQLGGFTKTFGSKIIGGNRSLTIKEVVITVPRPAALESEYDDDGSEDGDKPTDPSGPGKNTGPWY
>gi|1403774204 gene_138|GeneMark.hmm|78_aa|-|146748|146984 ASYI01000001.1 Elizabethkingia anophelis NUH4 NUH4-contig-1, whole genome shotgun sequence
MKKDKSIENLRKKLQLGGFTKTFGSKIVGGNRSLTIKEVVITVPRPAALESEYDDDGSEDGDKPTDPSGPGKNTGPWY
>gi|1403778841 gene_185|GeneMark.hmm|78_aa|+|206213|206449 ASYJ01000005.1 Elizabethkingia anophelis NUH6 NUH6-contig-5, whole genome shotgun sequence
MKKDKSIENLRKKLQLGGFTKTFGSKIIGGNRSLTIKEVVITVPRPAALESEYDDDGSEDGDKPTDPSGPGKNTGPWY
>gi|1008400078   AIL45630.1| AIL45630.1 hypothetical protein BD94_1855 [Elizabethkingia anophelis NUHP1]
MKKDKSIENLRKKLQLGGFTKTFGSKIVGGNRSLTIKEVVITVPRPAALESEYDDDGSEDGDKPTDPSGPGKNTGPWY
>gi|1403764034 gene_180|GeneMark.hmm|78_aa|+|204553|204789 ASYF01000005.1 Elizabethkingia anophelis NUHP2 NUHP2-contig-5, whole genome shotgun sequence
MKKDKSIENLRKKLQLGGFTKTFGSKIVGGNRSLTIKEVVITVPRPAALESEYDDDGSEDGDKPTDPSGPGKNTGPWY
>gi|1403766147 gene_138|GeneMark.hmm|78_aa|-|146748|146984 ASYG01000001.1 Elizabethkingia anophelis NUHP3 NUHP3-contig-1, whole genome shotgun sequence
MKKDKSIENLRKKLQLGGFTKTFGSKIVGGNRSLTIKEVVITVPRPAALESEYDDDGSEDGDKPTDPSGPGKNTGPWY
>gi|1074108685   CDN78417.1| CDN78417.1 conserved hypothetical protein [Elizabethkingia anophelis]
MKKDKSIENLRKKLQLGGFTKTFGSKIVGGNRSLTIKEVVITVPRPAALESEYDDDGSEDGDKPTDPSGPGKNTGPWY
>gi|1701804024 gene_124|GeneMark.hmm|78_aa|-|129663|129899 CBYD010000013.1 Elizabethkingia anophelis PW2806 WGS project CBYD000000000 data, contig scaffold13, whole genome shotgun sequence
MKKEKSIENLRKKLQLGGFTKTFGSKIIGGNRSLTIKEVVITVPRPAALESEYDDDGSEDGDKPTDPSGPGKNTGPWY
>gi|1704005179 gene_42|GeneMark.hmm|78_aa|+|53145|53381 CBYE010000010.1 Elizabethkingia anophelis PW2809 WGS project CBYE000000000 data, contig scaffold1, whole genome shotgun sequence
MKKEKSIENLRKKLQLGGFTKTFGSKIIGGNRSLTIKEVVITVPRPAALESEYDDDGSEDGDKPTDPSGPGKNTGPWY
>gi|1032998553   ELR78586.1| ELR78586.1 hypothetical protein D505_14887 [Elizabethkingia anophelis R26]
MKKEKSIENLSEKLKLGGFTKTFGSKIIGGNRTMTIKEVVISAPKPSLDSEYDDDGEDGDKPEDPSGPGKNTGPWY
>gi|1074098716   CDN76045.1| CDN76045.1 conserved hypothetical protein [Elizabethkingia anophelis]
MKKDKSIENLRKKLQLGGFTKTFGSKIVGGNRSLTIKEVVITVPRPAALESEYDDDGSEDGDKPTDPSGPGKNTGPWY
>gi|1012269380   AJW62374.1| AJW62374.1 hypothetical protein VO54_00888 [Elizabethkingia sp. BM10]
MKKDKSIENLRKKLQLGGFTKTFGSKIVGGNRSLTIKEVVITVPRPAALESEYDDDGSEDGDKPTDPSGPGKNTGPWY
>gi|1508389862 gene_67|GeneMark.hmm|76_aa|-|61364|61594 JSAA01000026.1 Elizabethkingia meningoseptica strain Endophthalmitis contig_26, whole genome shotgun sequence
MKKEKSIENLSEKLKLGGFTKTFGSKIIGGNRTMTIKEVVISAPKPSLDSEYDDDGEDGDKPEDPSGPGKNTGPWY
>gi|1013201695   AKH94178.1| AKH94178.1 hypothetical protein M876_06320 [Elizabethkingia meningoseptica FMS-007]
MKKDKSIENLRKKLQLGGFTKTFGSKIVGGNRSLTIKEVVITVPRPAALESEYDDDGSEDGDKPTDPSGPGKNTGPWY
>gi|1085906966   KIO74698.1| KIO74698.1 hypothetical protein TH53_25055 [Pedobacter sp. NL19]
MKNQKSIANLKAKNLGGFTKAFGAKVYGGYNTYTIEEVVIPSKPKSKRLAPGGTDYPLDSTGDPY
>gi|1091234975   KKT26268.1| KKT26268.1 hypothetical protein UW13_C0020G0010 [candidate division WWE3 bacterium GW2011_GWA1_43_94]
MKSKRGSTLHKPREQRTFGYDNLGVEIRVFKTAQNAGANSEEFGLVTVKLANNVYELEKFQTGFKNQGYSTNFVLMKGTY
VLSYTSDIKKAVKFLKG
>gi|1091234974   KKT26267.1| KKT26267.1 hypothetical protein UW13_C0020G0009 [candidate division WWE3 bacterium GW2011_GWA1_43_94]
MDPSPKAQGVQKAVDVRVFHTLQQAITATYVQSYRLVKNGETFGFITHRIAANFDEFEKIIEEFKNADIFYNYVLVYQNG
QMEFTREQEKVKKHLGYRR
>gi|1091055561   KKS59309.1| KKS59309.1 hypothetical protein UV25_C0028G0004 [candidate division WWE3 bacterium GW2011_GWB1_42_41]
MDPSPKAQGVQKAVDVRVFHTLQQAITATYVQSYRLVKNGETFGFITHRIAANFDEFEKIIEEFKNADIFYNYVLVYQNG
QMEFTREQEKVKKHLGYRR
>gi|1091055560   KKS59308.1| KKS59308.1 hypothetical protein UV25_C0028G0003 [candidate division WWE3 bacterium GW2011_GWB1_42_41]
MKSKRGSTLHKPREQRTFGYDNLGVEIRVFKTAQNAGAANIAVPQTSKMLQRNSEEFGLVTVKLANNVYELEKFQTGFKN
QGYSTNFVLMKGTYVLSYTSDIKKAVKFLKG
>gi|1091210525   KKT10531.1| KKT10531.1 hypothetical protein UV89_C0021G0003 [candidate division WWE3 bacterium GW2011_GWB2_43_22]
MRIFKRKPRVQRTFGYDSPGVEVRLFMNKTKAGAASEIASGTIRRNRDIFGLDSIVLANNLEELEKILDSADSKGLVANF
VTMFGTNVIEYTRDIKKVKKFLKTEESL
>gi|1091100978   KKS03291.1| KKS03291.1 hypothetical protein UU55_C0003G0005 [candidate division WWE3 bacterium GW2011_GWC2_41_23]
MDPSPKAQGVQKAVDVRVFHTLQQAITATYVQSYRLVKNGETFGFITHRIAANFDEFEKIIEEFKNADIFYNYVLVYQNG
QMEFTREQEKVKKHLGYRR
>gi|1091100977   KKS03290.1| KKS03290.1 hypothetical protein UU55_C0003G0004 [candidate division WWE3 bacterium GW2011_GWC2_41_23]
MKSKRGSTLHKPREQRTFGYDNLGVEIRVFKTAQNAGAANIAVPQTSKMLQRNSEEFGLVTVKLANNVYELEKFQTGFKN
QGYSTNFVLMKGTYVLSYTSDIKKAVKFLKG
>gi|1091209208   KKT07874.1| KKT07874.1 hypothetical protein UV87_C0010G0009 [candidate division WWE3 bacterium GW2011_GWD1_43_201]
MKSKRGSTLHKPREQRTFGYDNLGVEIRVFKTAQNAGAANIAVPQTSKMLQRNSEEFGLVTVKLANNVYELEKFQTGFKN
QGYSTNFVLMKGTYVLSYTSDIKKAVKFLKG
>gi|1091209207   KKT07873.1| KKT07873.1 hypothetical protein UV87_C0010G0008 [candidate division WWE3 bacterium GW2011_GWD1_43_201]
MDPSPKAQGVQKAVDVRVFHTLQQAITATYVQSYRLVKNGETFGFITHRIAANFDEFEKIIEEFKNADIFYNYVLVYQNG
QMEFTREQEKVKKHLGYRR
>gi|1091136846   KKS28550.1| KKS28550.1 hypothetical protein UU90_C0024G0012 [candidate division WWE3 bacterium GW2011_GWD2_42_11]
MKSKRGSTLHKPREQRTFGYDNLGVEIRVFKTAQNAGAANIAVPQTSKMLQRNSEEFGLVTVKLANNVYELEKFQTGFKN
QGYSTNFVLMKGTYVLSYTSDIKKAVKFLKG
>gi|1091136845   KKS28549.1| KKS28549.1 hypothetical protein UU90_C0024G0011 [candidate division WWE3 bacterium GW2011_GWD2_42_11]
MDPSPKAQGVQKAVDVRVFHTLQQAITATYVQSYRLVKNGETFGFITHRIAANFDEFEKIIEEFKNADIFYNYVLVYQNG
QMEFTREQEKVKKHLGYRR
>gi|1091125219   KKS19916.1| KKS19916.1 hypothetical protein UU79_C0007G0005 [candidate division WWE3 bacterium GW2011_GWE1_41_72]
MDPSPKAQGVQKAVDVRVFHTLQQAITATYVQSYRLVKNGETFGFITHRIAANFDEFEKIIEEFKNADIFYNYVLVYQNG
QMEFTREQEKVKKHLGYRR
>gi|1091125218   KKS19915.1| KKS19915.1 hypothetical protein UU79_C0007G0004 [candidate division WWE3 bacterium GW2011_GWE1_41_72]
MKSKRGSTLHKPREQRTFGYDNLGVEIRVFKTAQNAGAANIAVPQTSKMLQRNSEEFGLVTVKLANNVYELEKFQTGFKN
QGYSTNFVLMKGTYVLSYTSDIKKAVKFLKG
>gi|1091167036   KKS50575.1| KKS50575.1 hypothetical protein UV16_C0008G0005 [candidate division WWE3 bacterium GW2011_GWE2_42_25]
MDPSPKAQGVQKAVDVRVFHTLQQAITATYVQSYRLVKNGETFGFITHRIAANFDEFEKIIEEFKNADIFYNYVLVYQNG
QMEFTREQEKVKKHLGYRR
>gi|1091167035   KKS50574.1| KKS50574.1 hypothetical protein UV16_C0008G0004 [candidate division WWE3 bacterium GW2011_GWE2_42_25]
MKSKRGSTLHKPREQRTFGYDNLGVEIRVFKTAQNAGAANIAVPQTSKMLQRNSEEFGLVTVKLANNVYELEKFQTGFKN
QGYSTNFVLMKGTYVLSYTSDIKKAVKFLKG
>gi|1090995447   KKS63690.1| KKS63690.1 hypothetical protein UV31_C0004G0005 [candidate division WWE3 bacterium GW2011_GWF1_42_51]
MDPSPKAQGVQKAVDVRVFHTLQQAITATYVQSYRLVKNGETFGFITHRIAANFDEFEKIIEEFKNADIFYNYVLVYQNG
QMEFTREQEKVKKHLGYRR
>gi|1090995446   KKS63689.1| KKS63689.1 hypothetical protein UV31_C0004G0004 [candidate division WWE3 bacterium GW2011_GWF1_42_51]
MKSKRGSTLHKPREQRTFGYDNLGVEIRVFKTAQNAGAANIAVPQTSKMLQRNSEEFGLVTVKLANNVYELEKFQTGFKN
QGYSTNFVLMKGTYVLSYTSDIKKAVKFLKG
>gi|1091111075   KKS10160.1| KKS10160.1 hypothetical protein UU64_C0008G0028 [candidate division WWE3 bacterium GW2011_GWF2_41_45]
MKSKRGSTLHKPREQRTFGYDNLGVEIRVFKTAQNAGAANIAVPQTSKMLQRNSEEFGLVTVKLANNVYELEKFQTGFKN
QGYSTNFVLMKGTYVLSYTSDIKKAVKFLKG
>gi|1091111074   KKS10159.1| KKS10159.1 hypothetical protein UU64_C0008G0027 [candidate division WWE3 bacterium GW2011_GWF2_41_45]
MDPSPKAQGVQKAVDVRVFHTLQQAITATYVQSYRLVKNGETFGFITHRIAANFDEFEKIIEEFKNADIFYNYVLVYQNG
QMEFTREQEKVKKHLGYRR
>gi|1049877771   ETK30648.1| ETK30648.1 hypothetical protein MPTA5024_39225 [Microbispora sp. ATCC PTA-5024]
MRKNIQIVDLPEAAVELDGDQLDIVAGAQRPESGFVCSALNGSSSGDCWDM
>gi|1806733377 gene_120|GeneMark.hmm|45_aa|+|139759|139896 BCBX01000046.1 Microbispora sp. GMKU363 DNA, contig: scaffold00017, whole genome shotgun sequence
MSKISIEDIPFEGAELTEAELGEVNGGRATVSWYLKGKPAEWWIS
>gi|1903212515 gene_39|GeneMark.hmm|45_aa|+|39954|40091 BCRI01000029.1 Microbispora mesophila NBRC 14179 = JCM 3151 DNA, contig: MME01S_CON0029_0001, whole genome shotgun sequence
MSKISIEDIPFEGAELTEAELGEVNGGRATVSWYLKGKPAEWWIS
>gi|1504154272 gene_48|GeneMark.hmm|50_aa|-|45212|45364 JNZQ01000004.1 Microbispora rosea subsp. nonnitritogenes strain NRRL B-2631 contig4.1, whole genome shotgun sequence
MPKIRIDDIAAAGPELDEGDLRLVNGGQRFDWSSHVISPDGSIDAQDPDF
>gi|1904724172 gene_74|GeneMark.hmm|52_aa|-|80100|80258 BBYL01000035.1 Microtetraspora glauca DNA, contig: scaffold00034, whole genome shotgun sequence
MEPISRTTLDDIALDGAELDESQLLGITGGYQKLPPHSWTSADGGSVIDDLV
>gi|1904718485 gene_350|GeneMark.hmm|49_aa|-|332219|332368 BBYL01000008.1 Microtetraspora glauca DNA, contig: scaffold00003, whole genome shotgun sequence
MSKTRTTLDDIAAFGPELDEGQLLQVSGGAKSQVIEIHGNHSHTSGDSN
>gi|1902748251 gene_311|GeneMark.hmm|49_aa|-|348678|348827 BBYJ01000004.1 Microtetraspora malaysiensis DNA, contig: scaffold00001, whole genome shotgun sequence
MSKTRTTLDDIAAFGPELDEGQLLQVSGGAKSQVIEICGNHTHTSGDSN
>gi|1904731807 gene_69|GeneMark.hmm|49_aa|-|49285|49434 BBYM01000041.1 Microtetraspora niveoalba DNA, contig: scaffold00043, whole genome shotgun sequence
MLKIDDLPAGVSELAGDDLEIVAGVRAEMKPGSGYACSSAASGQDCKNT
>gi|1302195999 gene_86|GeneMark.hmm|49_aa|+|85317|85466 KB903939.1 Nonomuraea coxensis DSM 45129 genomic scaffold A3G7DRAFT_scaffold_0.1, whole genome shotgun sequence
MSKITIDDLPFEGAELSQAEMGEVGGGRRKEWVASAWTLDDVPYEWWLI
>gi|1302201962 gene_34|GeneMark.hmm|51_aa|+|31323|31478 KB903979.1 Nonomuraea coxensis DSM 45129 genomic scaffold A3G7DRAFT_scaffold_44.45, whole genome shotgun sequence
MNTGKTRTSLDNIAALGAELDEGQLLQVSGGAKSQVIVIHGGHSHTSGDSN
>gi|1806717414 gene_714|GeneMark.hmm|49_aa|+|791818|791967 BBZG01000003.1 Nonomuraea sp. NBRC 110462 DNA, contig: scaffold00003, whole genome shotgun sequence
MSKITIDDLPFEGAELTDAELGEVAGSRQKEWVASAWTLDDVAYEWWLI
>gi|1804318957 gene_18|GeneMark.hmm|55_aa|-|17198|17365 BBEW01000011.1 Rhodococcus sp. HA99 DNA, contig: JCM9789.contig00011, whole genome shotgun sequence
MSKFTIDTISAMGVELDESRLARVAGGKAKAKEKCEIIINTETCQPEGPDVIVQG
>gi|1804242817 gene_14|GeneMark.hmm|55_aa|-|13390|13557 BBEG01000105.1 Rhodococcus sp. JCM 9791 DNA, contig: JCM9791.contig00105, whole genome shotgun sequence
MSKFTIDTISAIGIELDESRLARVAGGKAKTKEKSEIIINQETCQPEGPDVIVQG
>gi|1804250963 gene_5|GeneMark.hmm|55_aa|+|2332|2499 BBEH01000093.1 Rhodococcus sp. JCM 9793 DNA, contig: JCM9793.contig00093, whole genome shotgun sequence
MSKFTIDTISAIGIELDESRLARVAGGKAKTKEKSEIIINQETCQPEGPDVIVQG
>gi|1503189897 gene_18|GeneMark.hmm|48_aa|-|18230|18376 KL573125.1 Sphaerisporangium viridialbum strain NRRL B-2636 genomic scaffold P118_Doro1_scaffold13, whole genome shotgun sequence
MSKTRTSFDDIAAVGPELDEAQLLQVSGGAKSQVIEIHGNHSHTSGDS
>gi|1503190564 gene_3|GeneMark.hmm|51_aa|+|1122|1277 KL573130.1 Sphaerisporangium viridialbum strain NRRL B-2636 genomic scaffold P118_Doro1_scaffold18, whole genome shotgun sequence
MGSKQRTELRDISDAGAELDESQLQGVNGGMQPESAFTGTGWNSTRDDMVC
[truncated: 76,282 more chars]
