# Supplementary material for: Phylogenomic analysis of the diversity of graspetides and proteins involved in their biosynthesis
Source: Biol Direct. 2022 Mar 21;17:7. doi: 10.1186/s13062-022-00320-2 (PMC8939145; doi:10.1186/s13062-022-00320-2)
Supplement: Supplementary file 13 — Additional file 13. Final set of precursor sequences; Alignments of 174 distinct clusters of precursors (zip file). [file 13062_2022_320_MOESM13_ESM.zip › cluster1015.afa]

>gi|1405872783 gene_189|GeneMark.hmm|64_aa|-|216067|216261 JACB01000004.1 Aquimarina megaterium XH134 contig4_scaffold3, whole genome shotgun sequence
MKKKKEDSLSLKFDKQQIAKLTKFKGKSIDYACARGVMGGDLVTASGNSCAV-CDTRNTCDTQIK
>gi|1405872781 gene_187|GeneMark.hmm|60_aa|-|215594|215776 JACB01000004.1 Aquimarina megaterium XH134 contig4_scaffold3, whole genome shotgun sequence
MKKKKEDSLSLKFNKQQISKLTSFKGKSIDYACAHGVMGGDFGEHS-NSCPS----QMCCDTGLI
>gi|1405872782 gene_188|GeneMark.hmm|61_aa|-|215846|216031 JACB01000004.1 Aquimarina megaterium XH134 contig4_scaffold3, whole genome shotgun sequence
MKKKKEDSLSLKFDKQQISKLTSFKGKSIDYVCAHGIMGGDGVGAS-HTCGG-ES-QCWCDTQ-V
>gi|1405872784 gene_190|GeneMark.hmm|64_aa|-|216297|216491 JACB01000004.1 Aquimarina megaterium XH134 contig4_scaffold3, whole genome shotgun sequence
MKKKKADSLSLKFDKQQISKLTSFKGKSIDYACAHGVMGGDHGNAS-NTCHTFAADCDTCDTQIK
>gi|1405872779 gene_185|GeneMark.hmm|58_aa|-|215182|215358 JACB01000004.1 Aquimarina megaterium XH134 contig4_scaffold3, whole genome shotgun sequence
MKKKKLDSLSLKFEKQKIAQLTSIKGKSIDYACAHGIIGGDEGGLT-NSCPD-AS---NCQT--C
>gi|1405872777 gene_183|GeneMark.hmm|60_aa|-|213444|213626 JACB01000004.1 Aquimarina megaterium XH134 contig4_scaffold3, whole genome shotgun sequence
MKKKKEDSLSLKFDKQQIAKLTNFKGNSIDYACAHGVMGGDGATNS-NSCAS----QICCDTGLI
>gi|1405872780 gene_186|GeneMark.hmm|60_aa|-|215384|215566 JACB01000004.1 Aquimarina megaterium XH134 contig4_scaffold3, whole genome shotgun sequence
MKKKKIDSLSLKFDKQQIAKLTNFKGNSIDYACAHGVMGGDKGGNS-NSCQS----VICCDTGLI
