# Supplementary material for: Phylogenomic analysis of the diversity of graspetides and proteins involved in their biosynthesis
Source: Biol Direct. 2022 Mar 21;17:7. doi: 10.1186/s13062-022-00320-2 (PMC8939145; doi:10.1186/s13062-022-00320-2)
Supplement: Supplementary file 13 — Additional file 13. Final set of precursor sequences; Alignments of 174 distinct clusters of precursors (zip file). [file 13062_2022_320_MOESM13_ESM.zip › cluster1025.afa]

>gi|1902934574 gene_7|GeneMark.hmm|56_aa|-|8250|8420 FCNN01000303.1 Chryseobacterium indologenes strain mars15 genome assembly, contig: contig00303, whole genome shotgun sequence
MTPNKTKIKLTTLKTVKLLNKKAMTITFGGSLSKDIESTGRDSQARDIESHWSDNM---
>gi|1902934575 gene_8|GeneMark.hmm|52_aa|-|8532|8690 FCNN01000303.1 Chryseobacterium indologenes strain mars15 genome assembly, contig: contig00303, whole genome shotgun sequence
-------MKLANLNTVKPLDLKTIKLVSGGYQIEDSLEIAEGSKKRDVESTSNDSLKRD
>gi|1050543586 GAE66013.1| GAE66013.1 hypothetical protein CIN01S_13_01030 [Chryseobacterium indologenes NBRC 14944]
-------MKLANLNTVKPLDLKTIKLVSGGYQIEDSLEIAEGSKKRDVESTSNDSLKRD
>gi|1402570939 gene_90|GeneMark.hmm|52_aa|-|93236|93394 AXUZ01000016.1 Chryseobacterium sp. UNC8MFCol M030DRAFT_scaffold00011.11_C, whole genome shotgun sequence
-------MKLANLNTVKPLDLKTIKLVSGGYQIEDSLEIAEGSKKRDVESTSNDSLKRD
>gi|1050543585 GAE66012.1| GAE66012.1 hypothetical protein CIN01S_13_01020 [Chryseobacterium indologenes NBRC 14944]
MTPNKTKIKLTTLKTVKLLNKKAMTITFGGSLSKDIESTGRDSQARDIESHWSDNM---
>gi|1402570938 gene_89|GeneMark.hmm|56_aa|-|92954|93124 AXUZ01000016.1 Chryseobacterium sp. UNC8MFCol M030DRAFT_scaffold00011.11_C, whole genome shotgun sequence
MTPNKTKIKLTTLKTVKLLNKKAMTITFGGSLSKDIESTGRDSQARDIESHWSDNM---
