# Supplementary material for: Phylogenomic analysis of the diversity of graspetides and proteins involved in their biosynthesis
Source: Biol Direct. 2022 Mar 21;17:7. doi: 10.1186/s13062-022-00320-2 (PMC8939145; doi:10.1186/s13062-022-00320-2)
Supplement: Supplementary file 13 — Additional file 13. Final set of precursor sequences; Alignments of 174 distinct clusters of precursors (zip file). [file 13062_2022_320_MOESM13_ESM.zip › cluster1028.afa]

>gi|1022634853 EGN58225.1| EGN58225.1 hypothetical protein Premu_0015 [Prevotella multisaccharivorax DSM 17128]
MKKNLKKDFDVVKLEDRCEMVNTAMPSYLSDIELGKGKAAVQAVDAQSMAAPGAAQVY
>gi|1022634849 EGN58221.1| EGN58221.1 hypothetical protein Premu_0011 [Prevotella multisaccharivorax DSM 17128]
----MKKDFDVVKLEDRCEMVNTAMPSYLSDIELGKGEAAVQAVDAQSMAAPGAAQVH
>gi|1022634855 EGN58227.1| EGN58227.1 hypothetical protein Premu_0017 [Prevotella multisaccharivorax DSM 17128]
MKKNLKKDFDVVKLEDRCEMVNTAMPSYLSDIELGKGEAAVQAVDAQSMAAPGAAQVY
>gi|1022634854 EGN58226.1| EGN58226.1 hypothetical protein Premu_0016 [Prevotella multisaccharivorax DSM 17128]
MKKNLKKDFDVVKLEDRCEMVNTAMPSYLSDIELGKGEAAVQAVDAQSMAAPGAAQVY
>gi|1022634851 EGN58223.1| EGN58223.1 hypothetical protein Premu_0013 [Prevotella multisaccharivorax DSM 17128]
MKKNLKKDFDVVKLEDRCEMVNTAMPSYLSDIELGKGEAAVQAVDAQSMAAPGAAQVY
>gi|1022634850 EGN58222.1| EGN58222.1 hypothetical protein Premu_0012 [Prevotella multisaccharivorax DSM 17128]
MKKNLKKDFDVVKLEDRCEMVNTAMPSYLSDIELGKGKAAVQAVDAQSMAAPGAAQVY
