# Supplementary material for: Phylogenomic analysis of the diversity of graspetides and proteins involved in their biosynthesis
Source: Biol Direct. 2022 Mar 21;17:7. doi: 10.1186/s13062-022-00320-2 (PMC8939145; doi:10.1186/s13062-022-00320-2)
Supplement: Supplementary file 13 — Additional file 13. Final set of precursor sequences; Alignments of 174 distinct clusters of precursors (zip file). [file 13062_2022_320_MOESM13_ESM.zip › cluster1029.afa]

>gi|1091068290 KKR47518.1| KKR47518.1 hypothetical protein UT83_C0008G0026 [Parcubacteria group bacterium GW2011_GWA2_40_143]
MNKMNDLKEFFPGDNLEMIPLMFLFGEPAKRGNYNIDMGTRFAGEESMSHPDGPGSYDTD
>gi|1091004013 KKR74110.1| KKR74110.1 hypothetical protein UU18_C0034G0006 [Parcubacteria group bacterium GW2011_GWB2_40_8]
MNKMNDLKEFFPGDNLEMIPLMFLFGEPAKRGNYNIDMGTRFAGEESMSHPDGPGSYDTD
>gi|1090984165 KKR59937.1| KKR59937.1 hypothetical protein UT97_C0008G0027 [Parcubacteria group bacterium GW2011_GWC2_40_31]
MNKMNDLKEFFPGDNLEMIPLMFLFGEPAKRGNYNIDMGTRFAGEESMSHPDGPGSYDTD
>gi|1090982345 KKR81970.1| KKR81970.1 hypothetical protein UU28_C0016G0003 [Parcubacteria group bacterium GW2011_GWD2_40_9]
MNKMNDLKEFFPGDNLEMIPLMFLFGEPAKRGNYNIDMGTRFAGEESMSHPDGPGSYDTD
>gi|1091000952 KKR75307.1| KKR75307.1 hypothetical protein UU20_C0057G0005 [Parcubacteria bacterium GW2011_GWE2_40_8]
MNKMNDLKEFFPGDNLEMIPLMFLFGEPAKRGNYNIDMGTRFAGEESMSHPDGPGSYDTD
>gi|1091056745 KKR37905.1| KKR37905.1 hypothetical protein UT71_C0017G0026 [Parcubacteria group bacterium GW2011_GWF2_40_10]
MNKMNDLKEFFPGDNLEMIPLMFLFGEPAKRGNYNIDMGTRFAGEESMSHPDGPGSYDTD
