# Supplementary material for: Phylogenomic analysis of the diversity of graspetides and proteins involved in their biosynthesis
Source: Biol Direct. 2022 Mar 21;17:7. doi: 10.1186/s13062-022-00320-2 (PMC8939145; doi:10.1186/s13062-022-00320-2)
Supplement: Supplementary file 13 — Additional file 13. Final set of precursor sequences; Alignments of 174 distinct clusters of precursors (zip file). [file 13062_2022_320_MOESM13_ESM.zip › cluster1031.afa]

>gi|1701928319 gene_19|GeneMark.hmm|78_aa|+|18643|18879 LBMG01000033.1 Kordia jejudonensis strain SSK3-3 contig33, whole genome shotgun sequence
MKSINKFSKENKELSRVNLAKVYGGGI--------ETSYWRENETATCVTHVHDTFNDLNGDGHRNPG--------ESGT
ICHDTQCIESCPDT
>gi|1701928318 gene_18|GeneMark.hmm|72_aa|+|18405|18623 LBMG01000033.1 Kordia jejudonensis strain SSK3-3 contig33, whole genome shotgun sequence
MKRIHEFEKENHQLDDNILSQIMGGET--------TLSSRKYKGTDGCMHTYTDEFEDCNGDGIWNQG-------TEQGT
SCEEIEC-------
>gi|1048866282 ESU21712.1| ESU21712.1 hypothetical protein FCR2A7T_01680 [Flavobacterium cauense R2A-7]
MKKLNEFINEKTKLG-----IFTGGRL-PEISNWIATSKDPYKDANGCTVTTTDSFNDVNYDGVYNTG--------ESAT
VCTSISCP------
>gi|1300684404 gene_61|GeneMark.hmm|68_aa|+|65648|65854 BARD01000012.1 Elizabethkingia meningoseptica ATCC 13253 = NBRC 12535 DNA, contig: EM0010012, whole genome shotgun sequence
MKKIK----SKKVLNISEMGKLYGGKE--------KQTSSSATNSAGCTVTTSDSFEDSNNNGKWDKG--------ESGQ
SCTVTNCG------
>gi|1701928597 gene_62|GeneMark.hmm|68_aa|+|66239|66445 LBMG01000038.1 Kordia jejudonensis strain SSK3-3 contig38, whole genome shotgun sequence
MKKLNSKK-----IDLTEAHNIIGYGCST------TWTSSSGTG--------KDTYFDDNDNGRLDKGDTIFFDNGRVGT
MGGTIQ-Q------
>gi|1116761949 KUY24281.1| KUY24281.1 hypothetical protein ATB99_01910 [Elizabethkingia meningoseptica]
MKKIK----SKKVLNISEMGKLYGGKE--------KQTSSSATNSAGCTVTTSDSFEDSNNNGKWDKG--------ESGQ
SCTVTNCG------
