# Supplementary material for: Phylogenomic analysis of the diversity of graspetides and proteins involved in their biosynthesis
Source: Biol Direct. 2022 Mar 21;17:7. doi: 10.1186/s13062-022-00320-2 (PMC8939145; doi:10.1186/s13062-022-00320-2)
Supplement: Supplementary file 13 — Additional file 13. Final set of precursor sequences; Alignments of 174 distinct clusters of precursors (zip file). [file 13062_2022_320_MOESM13_ESM.zip › cluster1033.afa]

>gi|1075292303 KDO11038.1| KDO11038.1 hypothetical protein DV26_09665 [Amycolatopsis mediterranei]
MTTAELPLIDADKRFVLGPPLGWTPTSEPVSDTDVTPFGLTLRTAPNSLRGAKKGGTQSVTEITSDGNEEDADVSFDVND
D
>gi|1075807816 KDU89016.1| KDU89016.1 hypothetical protein DV36_27210 [Amycolatopsis mediterranei]
MTTAELPLIDADKRFVLGPPLGWTPTSEPVSDTDVTPFGLTLRTAPNSLRGAKKGGTQSVTEITSDGNEEDADVSFDVND
D
>gi|1008109223 AGT87352.1| AGT87352.1 hypothetical protein B737_6689 [Amycolatopsis mediterranei RB]
MTTAELPLIDADKRFVLGPPLGWTPTSEPVSDTDVTPFGLTLRTAPNSLRGAKKGGTQSVTEITSDGNEEDADVSFDVND
D
>gi|1005253765 AEK45442.1| AEK45442.1 hypothetical protein RAM_34845 [Amycolatopsis mediterranei S699]
MTTAELPLIDADKRFVLGPPLGWTPTSEPVSDTDVTPFGLTLRTAPNSLRGAKKGGTQSVTEITSDGNEEDADVSFDVND
D
>gi|1006421463 AFO80224.1| AFO80224.1 hypothetical protein AMES_6689 [Amycolatopsis mediterranei S699]
MTTAELPLIDADKRFVLGPPLGWTPTSEPVSDTDVTPFGLTLRTAPNSLRGAKKGGTQSVTEITSDGNEEDADVSFDVND
D
>gi|1004718745 ADJ48515.1| ADJ48515.1 hypothetical protein AMED_6791 [Amycolatopsis mediterranei U32]
MTTAELPLIDADKRFVLGPPLGWTPTSEPVSDTDVTPFGLTLRTAPNSLRGAKKGGTQSVTEITSDGNEEDADVSFDVND
D
