# Supplementary material for: Phylogenomic analysis of the diversity of graspetides and proteins involved in their biosynthesis
Source: Biol Direct. 2022 Mar 21;17:7. doi: 10.1186/s13062-022-00320-2 (PMC8939145; doi:10.1186/s13062-022-00320-2)
Supplement: Supplementary file 13 — Additional file 13. Final set of precursor sequences; Alignments of 174 distinct clusters of precursors (zip file). [file 13062_2022_320_MOESM13_ESM.zip › cluster1034.afa]

>gi|1305124533 gene_161|GeneMark.hmm|83_aa|+|159165|159416 AUKP01000005.1 Streptomyces sp. CNQ865 H298DRAFT_scaffold00005.5_C, whole genome shotgun sequence
MTMSAKDLGMGHRSHPWL-GHRV--IDTEHGDRVGVLRAVAPDVDDIRTEPLLTVPSTPPVAWLAPERGGGCEWTTNLNA
IQEA---------VR----------
>gi|1504505696 gene_119|GeneMark.hmm|77_aa|+|137438|137671 JOGK01000009.1 Streptomyces sp. NRRL F-5639 contig9.1, whole genome shotgun sequence
MTQ---------QTENRTPERGTHVYDPAT-CRVGEFQGK--------VGP-HA--------MLRP-VGGGREWQADPGK
IRRATAPERLRAGVKAANERAGRML
>gi|1005618376 CCB75947.1| CCB75947.1 conserved protein of unknown function [Streptomyces cattleya NRRL 8057 = DSM 46488]
MTP---------RTPPWI-RHGVPAYDPAT-GLHGTVAGI--------GEP-YTLPGPPDVVYLRP-LGGGTEWRADIHQ
VQPA--LTRIRGGVR----------
>gi|1005677853 AEW95609.1| AEW95609.1 hypothetical protein SCATT_32380 [Streptomyces cattleya NRRL 8057 = DSM 46488]
MTP---------RTPPWI-RHGVPAYDPAT-GLHGTVAGI--------GEP-YTLPGPPDVVYLRP-LGGGTEWRADIHQ
VQPA--LTRIRGGVR----------
>gi|1504614533 gene_3|GeneMark.hmm|77_aa|+|770|1003 JOHQ01000066.1 Streptomyces sp. NRRL F-5917 contig66.1, whole genome shotgun sequence
MTQ---------QTENRTPERGTHVYDPAT-CRVGEFQGK--------VGP-HA--------MLRP-VGGGREWQADPGK
IRRATAPERLRAGVKAANERAGRML
>gi|1102295127 KPC91896.1| KPC91896.1 hypothetical protein ADL27_27235 [Streptomyces sp. NRRL F-6602]
MTQ---------QTENRTPERGTHVYDPAT-CRVGEFQGK--------VGP-HA--------MLRP-VGGGREWQADPGK
IRRATAPERLRAGVKAANERAGRML
