# Supplementary material for: Phylogenomic analysis of the diversity of graspetides and proteins involved in their biosynthesis
Source: Biol Direct. 2022 Mar 21;17:7. doi: 10.1186/s13062-022-00320-2 (PMC8939145; doi:10.1186/s13062-022-00320-2)
Supplement: Supplementary file 13 — Additional file 13. Final set of precursor sequences; Alignments of 174 distinct clusters of precursors (zip file). [file 13062_2022_320_MOESM13_ESM.zip › cluster1115.afa]

>gi|1038258020 CCW14371.1| CCW14371.1 hypothetical protein EBESD8_49400 [Rhodococcus sp. EsD8]
M--NIEEMARTLLTLDAGDEAALRSVAAIEDATFAAYASDYVEAMTRP--GCKGCHGG
>gi|1058722116 GAM50408.1| GAM50408.1 hypothetical protein NS07_v2contig00151-0013 [Nocardia seriolae]
M--SIEQMAQSLLTAA--DDATLRSWTEVEDATFIAYASAYVDD-TQL--VCKGCHGG
>gi|1004999842 AEF41063.1| AEF41063.1 hypothetical protein AS9A_2616 [Amycolicicoccus subflavus DQS3-9A1]
M--SIEVMARSLIEAT--DTDVME-RAIVEDAAFESFASEYAMMSSRPLYGCKGCHGG
>gi|1304921199 gene_165|GeneMark.hmm|54_aa|-|174610|174774 AUIK01000009.1 Solirubrobacter soli DSM 22325 G569DRAFT_scaffold00006.6_C, whole genome shotgun sequence
MDTTIEALAQRLLDLRDDDVALLELATEIEADAFAAFASDYVAI--YP--PCTSCHTA
>gi|1097824023 GAP32360.1| GAP32360.1 hypothetical protein NSK11_contig00153-0014 [Nocardia seriolae]
M--SIEQMAQSLLTAA--DDATLRSWTEVEDATFIAYASAYVDD-TQL--VCKGCHGG
>gi|1507976340 gene_13|GeneMark.hmm|51_aa|+|11741|11896 JNCT01000136.1 Nocardia seriolae strain ZJ0503 Scaffold135_1, whole genome shotgun sequence
M--SIEQMAQSLLTAA--DDATLRSWTEVEDATFIAYASAYVDD-TQL--VCKGCHGG
