# Supplementary material for: Phylogenomic analysis of the diversity of graspetides and proteins involved in their biosynthesis
Source: Biol Direct. 2022 Mar 21;17:7. doi: 10.1186/s13062-022-00320-2 (PMC8939145; doi:10.1186/s13062-022-00320-2)
Supplement: Supplementary file 13 — Additional file 13. Final set of precursor sequences; Alignments of 174 distinct clusters of precursors (zip file). [file 13062_2022_320_MOESM13_ESM.zip › cluster1196.afa]

>gi|1019511435 EAY27446.1| EAY27446.1 hypothetical protein M23134_06847 [Microscilla marina ATCC 23134]
MKKLSKLNSDLFSNQKLNNIQKQGCKGGYQGGIKTIYND----YPGGPVHVKDGDVV
>gi|1019511436 EAY27447.1| EAY27447.1 hypothetical protein M23134_06848 [Microscilla marina ATCC 23134]
MKKLSKLNSDLFSNQKLNSIQKQSIKG----GIKTIYND----YSGGPVHVKDGDAV
>gi|1019511440 EAY27451.1| EAY27451.1 hypothetical protein M23134_06852 [Microscilla marina ATCC 23134]
MKKLSKLNNDLFSNQELSNIQKQSIKG----GDMTAKSEPRQTNSGVTFMYTVFVQD
>gi|1019511439 EAY27450.1| EAY27450.1 hypothetical protein M23134_06851 [Microscilla marina ATCC 23134]
MKKLSKLNSDLFSNQKLNSIQKQSIKG----GIKTIYND----YPGGPVHVKDGDAV
>gi|1019511438 EAY27449.1| EAY27449.1 hypothetical protein M23134_06850 [Microscilla marina ATCC 23134]
MKKLSKLNSDLFSNQKLNSIQKQSIKG----GITTIYND----YSGGPVHVKDGDAV
>gi|1019511437 EAY27448.1| EAY27448.1 conserved hypothetical protein [Microscilla marina ATCC 23134]
MKKLSKLNSDLFSNQKLNSIQKQSIKG----GIKTIFND----YPGGPVDIKDGDAA
