# Supplementary material for: Phylogenomic analysis of the diversity of graspetides and proteins involved in their biosynthesis
Source: Biol Direct. 2022 Mar 21;17:7. doi: 10.1186/s13062-022-00320-2 (PMC8939145; doi:10.1186/s13062-022-00320-2)
Supplement: Supplementary file 13 — Additional file 13. Final set of precursor sequences; Alignments of 174 distinct clusters of precursors (zip file). [file 13062_2022_320_MOESM13_ESM.zip › cluster1198.afa]

>gi|1030931912 EKD07310.1| EKD07310.1 hypothetical protein SPLC1_S420140 [Arthrospira platensis C1]
MNTANLILAPRKTPMVKTLGVQEKTSDKLPFAMLFAVEPAFTSIPQELLEQELCYNAVLQINEETQLNLIVG------GQ
TSTSLRKSTTTGTLPIPGTGDRDDDNMNDESA
>gi|1020209321 KDR56671.1| KDR56671.1 hypothetical protein APPUASWS_015725 [Arthrospira platensis str. Paraca]
--------------MVKTLGVQEKTSDKLPFAMLFAVEPAFTSIPKESLEQELCYNPVLQINNETQLNLIVG------GQ
TSTSLKRSTGTGF-----FEDSDEDTMGDEYE
>gi|1030931913 EKD07311.1| EKD07311.1 hypothetical protein SPLC1_S420150 [Arthrospira platensis C1]
--------------MVKTLGNQNNCYHQMPFAMFFAVEPAFTSISEEAIKKDFRYNPTLQINDESRFGVAVGRHPCFNGS
TSMSIIKRTTASLSSLLFNSSGDEDSIGDERQ
>gi|1022200061 BAI93376.1| BAI93376.1 hypothetical protein [Arthrospira platensis NIES-39]
--------------MVKTLGTQKNCSHQMPFAMLFAVEPAFTSISEEYGQENLCYNARFQINEETQLASISG------VL
NSTSIKKSTNSGL--IIWHGDKDDDNVADE--
>gi|1022200060 BAI93375.1| BAI93375.1 hypothetical protein [Arthrospira platensis NIES-39]
--------------------------------MLFAVEPAFTSIPKESLEQELCYNPVLQINNETQLNLIVG------GQ
TSTSLKRSTGTGF-----FEDSDEDTMGDEYE
>gi|1020209322 KDR56672.1| KDR56672.1 hypothetical protein APPUASWS_015730 [Arthrospira platensis str. Paraca]
--------------MVKTLGTQKNCSHQMPFAMLFAVEPAFTSISEEYGQENLCYNARFQINEETQLASISG------VL
NSTSIKKSTNSGL--IIWHGDKDDDNVADE--
