# Supplementary material for: Phylogenomic analysis of the diversity of graspetides and proteins involved in their biosynthesis
Source: Biol Direct. 2022 Mar 21;17:7. doi: 10.1186/s13062-022-00320-2 (PMC8939145; doi:10.1186/s13062-022-00320-2)
Supplement: Supplementary file 13 — Additional file 13. Final set of precursor sequences; Alignments of 174 distinct clusters of precursors (zip file). [file 13062_2022_320_MOESM13_ESM.zip › cluster1215.afa]

>gi|1505711079 gene_266|GeneMark.hmm|58_aa|-|349915|350091 JHBV01000030.1 Aureispira sp. CCB-QB1 Contig_30, whole genome shotgun sequence
MQRLKLNDFKLKNLKDE----EGEHAQKLLGQVLGDCHDGPRCI-----PV-GNPLYGLDIPA------GNEEA
>gi|1505711081 gene_268|GeneMark.hmm|63_aa|-|351745|351936 JHBV01000030.1 Aureispira sp. CCB-QB1 Contig_30, whole genome shotgun sequence
MQRLKLNDFKLKNLNAV----DEKRAEKLLGQVLGDCHDEPQCD-----FCYGDALGCDERSGGGGK--PSAIL
>gi|1505711078 gene_265|GeneMark.hmm|61_aa|-|349649|349834 JHBV01000030.1 Aureispira sp. CCB-QB1 Contig_30, whole genome shotgun sequence
MQRLKLDDFKLKNLKDE----KETKANHLLGQVLGDCHDISGCD-----WC-GVGLSCDERSANGG---DGIIQ
>gi|1505711083 gene_270|GeneMark.hmm|58_aa|-|352626|352802 JHBV01000030.1 Aureispira sp. CCB-QB1 Contig_30, whole genome shotgun sequence
MKRLKLDDFKLKSLNNE----TEKNAQKLLGQVLGDCHDEPYSI-----MV----MHFDHNSETGE---ILNPR
>gi|1505711073 gene_260|GeneMark.hmm|60_aa|-|345803|345985 JHBV01000030.1 Aureispira sp. CCB-QB1 Contig_30, whole genome shotgun sequence
MKRLKLEDFKAKKLTNQADETTESKVDQLLGQVLGDCHDDDIDN-----NN-GG-----DR---GGDIFQQNLV
>gi|1505711082 gene_269|GeneMark.hmm|69_aa|-|351994|352203 JHBV01000030.1 Aureispira sp. CCB-QB1 Contig_30, whole genome shotgun sequence
MKRLKLDDFKLKSLNRE----NEKNAQKLLGQVLGDCHDEGSILVPIILPD-GTFIGADDLSTGGSNELSSNAQ
