# Supplementary material for: Phylogenomic analysis of the diversity of graspetides and proteins involved in their biosynthesis
Source: Biol Direct. 2022 Mar 21;17:7. doi: 10.1186/s13062-022-00320-2 (PMC8939145; doi:10.1186/s13062-022-00320-2)
Supplement: Supplementary file 13 — Additional file 13. Final set of precursor sequences; Alignments of 174 distinct clusters of precursors (zip file). [file 13062_2022_320_MOESM13_ESM.zip › cluster1226.afa]

>gi|1403772780 gene_232|GeneMark.hmm|47_aa|+|255581|255724 ASYH01000011.1 Elizabethkingia anophelis NUH1 NUH1-contig-11, whole genome shotgun sequence
MKLQSLKSFEALNSEEIKVIKGGLVAGSTVECDSGDKDKVKTKLAEL
>gi|1403762140 gene_143|GeneMark.hmm|47_aa|-|141071|141214 ASYF01000001.1 Elizabethkingia anophelis NUHP2 NUHP2-contig-1, whole genome shotgun sequence
MKLQSLKSFEALNSEEIKVIKGGLVAGSTVECDSGDKDKVKTKLAEL
>gi|1403777105 gene_227|GeneMark.hmm|47_aa|+|244637|244780 ASYI01000014.1 Elizabethkingia anophelis NUH4 NUH4-contig-14, whole genome shotgun sequence
MKLQSLKSFEALNSEEIKVIKGGLVAGSTVECDSGDKDKVKTKLAEL
>gi|1008401394 AIL46946.1| AIL46946.1 hypothetical protein BD94_3171 [Elizabethkingia anophelis NUHP1]
MKLQSLKSFEALNSEEIKVIKGGLVAGSTVECDSGDKDKVKTKLAEL
>gi|1403767893 gene_143|GeneMark.hmm|47_aa|-|140342|140485 ASYG01000008.1 Elizabethkingia anophelis NUHP3 NUHP3-contig-8, whole genome shotgun sequence
MKLQSLKSFEALNSEEIKVIKGGLVAGSTVECDSGDKDKVKTKLAEL
