# Supplementary material for: Phylogenomic analysis of the diversity of graspetides and proteins involved in their biosynthesis
Source: Biol Direct. 2022 Mar 21;17:7. doi: 10.1186/s13062-022-00320-2 (PMC8939145; doi:10.1186/s13062-022-00320-2)
Supplement: Supplementary file 13 — Additional file 13. Final set of precursor sequences; Alignments of 174 distinct clusters of precursors (zip file). [file 13062_2022_320_MOESM13_ESM.zip › cluster13.afa]

>gi|1122816591 GAR53156.1| GAR53156.1 hypothetical protein NGUA13_03677 [Salmonella enterica]
M--------------------------------------------------------------------KPYTMLYSES-
FKLN---VS---SFS-----------P---KTN-A----TVKTFTTEPDD-EDYLN-T-------WTTHTRV---IE-NQ
--DEDY--S-L--------T----P-RS--YEKK----------------------EEISNEKQ----------------
----------------------------------S---SLDTFFTESIENNDND----------------------F--I
--VC------RTF--VTNIVESGDDD----FY-F------------------S
>gi|1600261943 gene_72|GeneMark.hmm|127_aa|-|60277|60660 JSHY01000071.1 Escherichia coli strain upec-36 upec-36_ctg_3370, whole genome shotgun sequence
M--------------------------------------------------------------------KPYVMFYSET-
YRKP---TQ---SLE-----------H---FID-T----TVRTFTIESDD-SDSIN-A-------GTMITKV---NE-NG
--DDDF--M-Y--------M----S-TI--ETRE----------------------IENSDQNF----------------
----------------------------------S---YQSTVVTESIENDDND----------------------Y--L
--SC------ATL--VTNVVESNDND----FH-SIHDDA-LVS--HVHL--IN
>gi|1077594983 KFX67257.1| KFX67257.1 hypothetical protein KBK24_0103510 [Burkholderia sp. K24]
M--------------------------------------------------------------------KPYIFNYSDS-
VRTI---IP--ESPDHRLQQHRPDAGS---VLD-S----TVLTATVEPVD-PDSAV-L-------STVITRS---VE-PN
--DTDQ---------------------------------------------------------F----------------
----------------------------------M---SASTYITESTEPADPD----------------------M--I
--RL----D-STI--FTKSLEPADED----GI-Y-------PI--IGTT--DH
>gi|1093198419 KLQ25722.1| KLQ25722.1 hypothetical protein ABR34_04435 [Enterobacter sp. GN02600]
M--------------------------------------------------------------------KPYIMQYSET-
IIIN---DH---VM------------D---TID-S----TRKTFSIESDD-NDYLD-T----S-VWTTITKV---NE-AT
--DQDS--I-F--------L----V-SN--PPQK------------------------QSNFDY----------------
----------------------------------I---ATSTLLTERTENNDDD----------------------Y--I
--SL------STI--ITNITESQDDD----YS-Y------------------S
>gi|1003947440 ADO77512.1| ADO77512.1 hypothetical protein Hprae_1382 [Halanaerobium praevalens DSM 2228]
M-----K--------------------------------------------------------------KPYIANYIKE-
KNFN---KT---KR------------F---AYN-KK---EQVSFIDERKV-IKEY----F--S-SSTRLTKS---VE-NE
--DEDE--F-K--------C----F-ETTALTEN----------------------VENDDEDE-F--------------
----------------------------------KC--LESTLYSETIENDDED----------------------E--V
-SLF---F--GTK--KTAKIETSDPD----EL-------------------NI
>gi|1305201134 gene_90|GeneMark.hmm|101_aa|-|89847|90152 AULE01000001.1 Paenibacillus taiwanensis DSM 18679 H509DRAFT_scaffold00010.10_C, whole genome shotgun sequence
M-----K--------------------------------------------------------------KPYIARYVNI-
MTSD------------------------------------------------------------DPSIITEQ---VE-NT
--DPDE--I-K--------L---SSDDFKRETAQ----------------------IEVSDPDE-L--------------
----------------------------------VL---YSRRETRSIESSEPD----------------------E--L
-LFG---KEKDGK--TTFVVENTDPD----EF----------------YFHLS
>gi|1502959055 gene_20|GeneMark.hmm|145_aa|+|12522|12959 JJMW01000021.1 Exiguobacterium alkaliphilum 12/1 HybridContig11, whole genome shotgun sequence
M-----K--------------------------------------------------------------SPYIAAYIEE-
SVIQ---KS---TH------------L---FYD-SK---TQINYLDKNLN-IKAIT-FRG--P-DTTIVTET---VE-NS
--DVNY--M-G-------------P-ETTRITKTNEASDVESLTLG-PETTLETNTVENSDFDV-L--------------
----------------------------------LFG-PQTTRRTFEIEIDDES----------------------NIQL
-FYG---PD-TTI--VTRTLENNDT---------------------------H
>gi|1013772360 AKR12918.1| AKR12918.1 hypothetical protein AC241_29830 (plasmid) [Bacillus thuringiensis]
M-----Y--------------------------------------------------------------KPYIAKYVEE-
QTLQ---PI---TN------------L---VYD-DI---TQISFINKEKN-VKKIN-L-G--P-DKTSLTETIETIE-NG
--DPDE--I-Y--------L---VP-DTTMKTAI----------------------VENLDADE-Y--------------
----------------------------------LLG-PDTTIRTFTVENNDTD----------------------E--H
-YCE---PE-TTR--ITKTIENIDPD----EY-------------------YS
>gi|1010889672 CDQ48485.1| CDQ48485.1 putative uncharacterized protein [Vibrio anguillarum]
M--------------------------------------------------------------------KPYIMNYSQK-
VELS---SP---SV------------A---CTNTDT---TTQTFTIENQD-EDAIR-L------DWTVQTNT---TE-PT
--DNDC--I-Y--------F---LD--ETTITKT----------------------LEATDQDQ-L--------------
----------------------------------HF---DTTYETRILETSDND----------------------E--M
-YL-----D-TTL--MTESLEGLDPD----EI----------------LL-TH
>gi|1102345754 KPD05012.1| KPD05012.1 hypothetical protein AM501_28620 [Aneurinibacillus migulanus]
M-----K--------------------------------------------------------------RPYIGQYVEE-
VELL---DG---PA------------L---YYD-SV---TQMSYTDREMT-RRAIH-NIE--K-DTTVITDT---IE-QS
--DPDE--F-S--------L----S-QTTMKTATIENGDPDELSLS--ETSMETRTIENGDHDE-I--------------
----------------------------------FLF--GTTKQTFTIEDSDPD----------------------E--Y
--MM---TD-TTR--ITKSIEGSDPD----EF-------------------YS
>gi|1505696530 gene_413|GeneMark.hmm|151_aa|+|391989|392444 CCDN010000001.1 Bacillus vietnamensis WGS project CCDN000000000 data, strain HD-02, contig 00001, whole genome shotgun sequence
M-----K--------------------------------------------------------------KPYISLYTEE-
YPIQ---EN---IN------------L---VYD-HL---TQVNYLDKEKT-IHAAF-F-G--PRDKSIETRV---IE-NS
--DDDE--S-Y--------A---GP-NTTRETATLEDTDEDNYQFAGPDTTILSESVENGDDAE-C--------------
----------------------------------RLG-PPTTRQTFVVENDDED----------------------E--M
-LMA---PD-STR--ITKTLEATDPD----EY----------------P--II
>gi|1011857676 AJI88106.1| AJI88106.1 hypothetical protein AW19_2349 [Yersinia frederiksenii Y225]
M--------------------------------------------------------------------KPYIMNYSET-
ITMK---QS---VA------------I---QNT-NILDVTTRTFTIETDD-HDEI----L--G-LATIITER---IE-NS
--DRDE--I-S--------A------YSTFQTNIVENSDKDEISCA---GTMVTAVIENSDTDE-Y--------------
----------------------------------LLF---STMETRELEAADSE----------------------E--I
SYLM---SD-STI--MTKVFEATDND----E----------------------
>gi|1506119654 gene_391|GeneMark.hmm|137_aa|-|434183|434596 JPNB01000002.1 Clostridium sp. KNHs209 CC90DRAFT_scf7180000000013_quiver.2_C, whole genome shotgun sequence
M-----K--------------------------------------------------------------KHILSTYGEL-
CKMN---TI---VD------------L---GKT------TYETSTVETTD-ADEFS-M----I-GVTQETRS---QE-NS
--DPDE--F-L--------L------EPTNITKT----------------------IETTDADE-F--------------
----------------------------------ICS--GPTGVTETVENSDAD----------------------E--F
-LLE----G-PTK--QTFTQENTDED----EFLSYSLNVNLSGDFDEIL--LV
>gi|1003689784 AFV73513.1| AFV73513.1 uncharacterized protein SO_4765 [Shewanella oneidensis MR-1]
M--------------------------------------------------------------------KPYILQYSET-
FEFI---QQ---AH------------Q---MQ-------------------------L-T--K-GETWITRQ---ME-PS
--DEDQ--V-S--------F---AH-DTTTLTFV----------------------VENIDHDE-L--------------
----------------------------------LLV-DETTRLTKTTEVSDPD----------------------E--I
-VMF---GE-TTL--ITNVVENVDPD----EI----------------T--LM
>gi|1013476404 AKM17552.1| AKM17552.1 hypothetical protein GARCT_00203 [Geobacillus sp. 12AMOR1]
M-----K--------------------------------------------------------------KPYIINYAEE-
YYLK---KV---PV------------L---YYD-NE---TQINYIDEQKN-IKALR-I-G--P-ETTIMTET---TE-NI
--DPDE--M-Y--------F---GP-ETTRQTAT----------------------IENSDENE-Y--------------
----------------------------------FIG-PDTTKRTFTIESEDRD----------------------E--V
-YLG---PD-TTR--LTKTIENSDPD----ES----------------I--IM
>gi|1018716334 EEM80215.1| EEM80215.1 hypothetical protein bthur0011_58390 [Bacillus thuringiensis serovar huazhongensis BGSC 4BD1]
M-----Y--------------------------------------------------------------RPYIAKYVEE-
QTLQ---NS---TN------------L---VYD-DI---TQISFINKEKN-VKKIN-L-G--P-DTTIVTET---IE-NA
--DPDE-----------------------------------------------------------Y--------------
----------------------------------FLD-PDTTIHTFTVENNDTD----------------------E--H
-YCG---PE-TTR--ITKTLENIDPD----EY-------------------YS
>gi|1703943617 gene_55|GeneMark.hmm|132_aa|+|47739|48137 CVLT01000074.1 Providencia rettgeri genome assembly Providencia rettgeri H1736, contig contig00074, whole genome shotgun sequence
-------------------------------------------------------------------------MNYSET-
LTIK---QS---NI------------M---HQI-DS---TRKTFTIEPDD-HDEI--L-G--L--STTLTET---IE-NS
--DRDE--I-G--------T------YSTLHTNIVENSDHDEIYYM---STIETAVIENSDNDE-L--------------
----------------------------------NL---FTTVETRELETSDTD----------------------H--I
SYFL---SD-TTI--ITKVLEQSDND----E----------------------
>gi|1304751114 gene_25|GeneMark.hmm|112_aa|+|30783|31121 AUGP01000018.1 Flavobacterium subsaxonicum WB 4.1-42 = DSM 21790 G509DRAFT_scaffold00003.3_C, whole genome shotgun sequence
--------------------------------------------------------------------MKPLILEFIEA-
ATEPD-LDF---SM------------I---EYN-YD---LNLN--VNKTTGLPAVQ-M-PT-L-STSTGTKI---F---D
EVSDSD--DSE-A----L-T---MM-ATMTGTFTT---------------------TEGSDSDP----------------
----------------------------------------------------------------------------R--N
-FTHFTTMITMTT--TRTMLESSDTD---------------------------
>gi|1104920638 KQC00388.1| KQC00388.1 hypothetical protein AQF98_12955 [Pedobacter sp. Hv1]
--------------------------------------------------------------------MKPFIFQFKEQ-
PTVES-ADY---SQ------------L---QYD-KI---LNLS--IDKQTGMPAIC-A-LD-L-STETFTKT---Q---G
EDSDTE--QTY-V----S-R---LM-GTESITLVD---------------------LEASDADP----------------
----------------------------------------------------------------------------D--R
-FSMSMLMGTETE--TRQYVEGADSD-------------------------PQ
>gi|1506242654 gene_2230|GeneMark.hmm|111_aa|+|2608490|2608825 JPOO01000003.1 Arenibacter algicola strain TG409 U735DRAFT_scf7180000000011_quiver.3_C, whole genome shotgun sequence
--------------------------------------------------------------------MRYLLFEYGES-
PTYMT--DI---PP------------V---KYD-YD---KNLN--VLESNNTPAIS-V-LDNC-VTETGTKV---H---N
ESADSD--NNF-P----L-N----F-GTETFTLVD---------------------TEQSDSDE----------------
----------------------------------------------------------------------------D--S
-ILLSSSLITMTT--TRVEMESTDSD---------------------------
>gi|1904705184 gene_20|GeneMark.hmm|122_aa|-|23673|24041 JQSB01000020.1 Leptospira weilii strain 56655 Contig020, whole genome shotgun sequence
M-----KS-----------------------------------------T----------------RKMVPFILRYKEI-
LNDKD--DILYNKK------------T---QYS-KE---LNLT--IDIETGNPLIFSD-PSLA-STITMTKS---G---A
EGPDKD--NER-R----INS---LM-ATATRTDTL---------------------EEVTDADP----------------
----------------------------------------------------------------------------S--R
-LTLSFATGTYTD----TNKEVTDQD--------------------------R
>gi|1904508545 gene_58|GeneMark.hmm|106_aa|+|53555|53875 JQRU01000041.1 Leptospira alstonii strain 56667 Contig041, whole genome shotgun sequence
--------------------------------------------------------------------MKPLIFDYMRE-
QTNV---EF---PE------------L---TYD-RK---SGLNFI--NGTK--FVD-L-CN-S-KTVLQTKT---FT-QR
ESDDEE--K-PYTS-S-I-S---KM-FLVTKTDTI---------------------REVDDDMN----------------
-------------------------------------------------------------------------------F
-NNL---TYLLTK--TEENKEQD-----------------------------E
>gi|1807223851 gene_181|GeneMark.hmm|108_aa|+|210540|210866 LMXN01000009.1 Algoriphagus sp. NH1 contig9, whole genome shotgun sequence
--------------------------------------------------------------------MKPLLLDFAET-
RKEG---PQ---PH------------Y---FYD-AD---KSLNVVEVNGERIPFIE-A-ST-D-EIILLTKT---KV-RS
EADDDQ--M----------N---LI-ELETKTRVK---------------------QEADDESP-A--------------
-------------------------------------------------------------------------------F
-------LELQTK--TLVKQESDDEN----I-----------------I--NY
>gi|1305637889 gene_31|GeneMark.hmm|125_aa|+|33611|33988 ATYI01000004.1 Teredinibacter turnerae T8415 TerturDRAFT_scaffold_1.2_C, whole genome shotgun sequence
M-----FK-----------------------------------------------------------TMKPVIFDYAVA-
QKDG---DF---TE------------V---FYD-YD---LDQNTI--NGET--IIE-K-SK-F-YAAYTTKT---KV-QR
ESDDSP--S--------A-P---LL-NAATKTDVK---------------------READDCSD-N--------------
----------------------------------LSF-NTLTKTNTQRESDDHA-------------------------M
-DVS---IMLLTK--TESSRESD-----------------------------E
>gi|1406210345 gene_60|GeneMark.hmm|107_aa|-|55415|55738 JAGX01000010.1 Leptospira licerasiae ATCC BAA-1110 T343DRAFT_scaffold00010.10_C, whole genome shotgun sequence
--------------------------------------------------------------------MKPLIFDYAIS-
QQDT---PW---PN------------L---KYD-RD---LGLNFV--NNNK--FVD-L-FS-S-SSALITKT---NT-RR
ETDDDL--Q-STDS-I-N-S---IF-YIATKTDTI---------------------KETDDELN-S--------------
-------------------------------------------------------------------------------F
-QKS---LYLLTK--TEQRREED-----------------------------E
>gi|1096402775 KMU97148.1| KMU97148.1 hypothetical protein AC138_04840 [Pseudomonas putida]
M-----VSSRLC---RITRRAGIG-----DA-SLGALE----------NS----------------LGKSPYLSRFATP-
RTGE---DS---IP------------G---SYS-SE---LNMWVVDSADGVVPIIS-Q-G--S-LGELMTKT---NA-NT
EQDDDS--F-W------------QV-ELLTKTFQK---------------------VESDDEDP-SS-------YR----
------------GRGSANE----SEL-SCLESKNNLL-QLLTKTDSTTERDDRS----------------------D--V
-SHI---LELITK--TNVELEHDDNG----DP-TFGLDT-------RYY--SD
>gi|1081968943 KGS16249.1| KGS16249.1 hypothetical protein OA77_01365 [Pseudomonas coronafaciens]
M-----GA----------------------------------------------------------MDRSPFLARAATP-
RTGS---DE---IP------------G---YYS-AE---LGMWVVDTPSGILPIIS-Q-G--A-LRELLTKT---KV-NA
EQDDEA--P-W------------HL-ELMTKTYQK---------------------VESDDEPA-C--------------
-------------------------------GHQDLL-QLMTKTDAATERDDRS----------------------E--A
-NYL---LELITK--TNVELEHDDNG----DP-TFGLDT-------RYY--EG
>gi|1502141280 gene_18|GeneMark.hmm|153_aa|-|16660|17121 JDWO01000050.1 Klebsiella pneumoniae 4541-2 4541_2_50, whole genome shotgun sequence
M-----EHK---------------------------MK----------SN----------------NLALPFLARFATE-
RTEG---EN---IP------------G---WYS-YE---QDLWVVEEDSKEIPIIS-K-Y--T-LTQTVTKT---KV-RQ
ESDDDS--S-V--------S---ML-ELTTKTEAQ---------------------LERDDSDL----------------
-------------------------------SMNHLL-ELMTKTDTIQERDDDNW---------------------C--A
-GNI---LELSIK--TFVSVERDEDF----SM-HTYDHQ-------REG--LI
>gi|1604520123 gene_87|GeneMark.hmm|151_aa|-|73563|74018 JSBN01000026.1 Sphingomonas sp. Ant H11 contig_26, whole genome shotgun sequence
M-----IVETLPLVLNLPYMFLIHDTATGSM-PMTVHS----------PI----------------TSAEPFLLRFATP-
RSAD---AE---MP------------G---RYS-SE---LGVWVVDGEDGAVPIIE-V-AGGG-LVVTQSKT---MT-QV
EVDDDDPSR-F--------G---VL-ETSTGTRVR---------------------QE----------------------
-------------------------------------------------VDDED----------------------A--S
-LCL---PELQTK--TEVQQERDDEA----VA-P-----------------YW
>gi|1805481618 gene_38|GeneMark.hmm|155_aa|+|41448|41915 CUXV01000103.1 Pseudomonas aeruginosa genome assembly 278_15_111A_contgs_500, contig NODE_39_length_68657_cov_28.7316_ID_77, whole genome shotgun sequence
M-----EQ-----------------------------------------T--------------FRSAESPFLAKAAQS-
RTGA---ND---VP------------G---YYS-EE---LDMWVVETDNGPTPIIA-E-G--A-LAQLLTKT---KV-NL
EADDDS--P-F------------AL-QLMTKTAQQ---------------------IEGDDDRP-Y--------------
-------------------------------AANHML-QLLTKTHTTQEADDNF----------------------E--T
-GHL---LELITK--TNIQQESDDDG----NP-FAGMDSQLVH--ERFY--QG
>gi|1120633945 KWS62550.1| KWS62550.1 hypothetical protein AL055_26515 [Pseudomonas amygdali pv. morsprunorum]
M-----VLSRHC---RLSRLAGTG-----DA-S---LG----------AL----------------QTTSPFLSRFATP-
RTGE---DS---IP------------G---FYS-PE---LQMWVVEAVDGVVPVIA-D-G--A-LNELMTKT---KV-NA
EQDDEA--S-W------------QI-ELLTKTYQR---------------------VESDDDDP-NP-------YR----
------------GQSN-DS----GHL-HQFDSSSHLL-QLVTKTDAITERDDRC----------------------N--A
-NHI---LELITK--TSVELERDDNG----DP-TFGLDT-------RYY--SD
>gi|1083554497 KHK66705.1| KHK66705.1 hypothetical protein JZ00_02360 [Pseudomonas frederiksbergensis]
M-----EK-----------------------------------------T----------------LASSPFLADGATT-
RTGE---EK---IP------------G---YYS-AA---LDMWVVDTAEGVKPIIA-Q-G--A-LSELLTKT---KV-NA
EQDDEA--T-W------------QL-ELTTKTAQK---------------------VESDDEYT-R--------------
-------------------------------EANHLL-QLVTKTDSTTERDDRC----------------------E--A
-TYI---LELITK--TNLQLEHDDNG----DP-TFGLDT-------RYY--EG
>gi|1016886241 EGH58868.1| EGH58868.1 hypothetical protein PMA4326_08600 [Pseudomonas syringae pv. maculicola str. ES4326]
MPTASIPA-----------------------------------------Y----------------KAVSPLLARSAVP-
RTGT---DN---LP------------G---YYS-TQ---HDMWVVETPHGIQPVIA-R-G--A-LDELLTKT---KV-NS
EEDDDS--F-V------------TL-ETLTKTNSK---------------------PESDDDFI-FK-------------
------------------------------GQASHLL-QLMTKTDTVIEEDDPG----------------------D--S
-YAM---LELMTK--TEAELEHDDPG----DM-QFGLDE-------RFY--LD
>gi|1604415880 gene_38|GeneMark.hmm|155_aa|-|35975|36442 JUAB01000061.1 Pseudomonas aeruginosa strain AZPAE12413 AZPAE12413_contig_61, whole genome shotgun sequence
M-----ENTT-------------------DR-DVRAHH----------RH----------------TNISPFLVNASTP-
RTGE---DR---LP------------G---YYC-EQ---QQMWVIETEQGALPIIN-E-Q--A-LSQLKTKT---RA-DG
EEDDDC--H-L------------AL-ELVTKTHQQ---------------------IESDDDTRPT--------------
-------------------------------AYNNFL-YLATKTDSIDETDDNC----------------------S--A
-AQL---LELVTK--TKVQQEADDDA----IQ-SFGF--------------HC
>gi|1046146056 ERL52548.1| ERL52548.1 hypothetical protein BJB45_08320 [Halomonas huangheensis]
M-----SQ-----------------------------K----------SS----------------AQHQPLLTRYAVP-
RSAG---QS---MP------------G---GFS-KE---KNVWVVNCDGKEVPVILSH-G--M-PSEMITKT---NN-YN
EQDDES--P-F--------F---HH-ELITKTDVQ---------------------SERDDSDF-LYGDVVPLSTR----
-----------------MAA---GDG-KKIKCSVKLN-ELSTKTEVDAESDDEFP---------------------F--V
-DPL---IELLTK--TKVDEERDDED----G---------------------F
>gi|1091563264 KKY52946.1| KKY52946.1 hypothetical protein AAY86_10540 [Pseudomonas amygdali pv. tabaci str. ATCC 11528]
M-----G----------------------------ALE----------NL----------------SGTSPYLSRFATP-
RTGE---DR---IP------------G---YYS-SE---LNMWAIDSPAGAIPIIA-D-G--A-LNELMTKT---KV-NA
EQDDEA--P-W------------QV-ELLTKTYQK---------------------VESDDDDH-IR-------YR----
------------RQSSADSF---SQP-LSLGSSNNLL-QLVTKTDANTERDDRC----------------------E--A
-NQI---LELITK--TNVELERDDNG----DP-TFRLDT-------RYY--TD
>gi|1084110904 KHT28583.1| KHT28583.1 hypothetical protein RC98_08810 [Pectobacterium carotovorum subsp. carotovorum]
M-----KG-----------------------------------------H----------------IHSIPYLARFASK-
RTEA---NN---IP------------G---YYS-SE---QDVWVIEDGDKELPIIF-K-G--F-LSETLTKT---NS-NQ
EGDDDT--S-Y--------R---MA-ELGTKTEAE---------------------LERDDTDF----------------
-------------------------------STNHLL-ELVTKTDTIQERDDNNW---------------------G--D
-SHL---IELATK--TFVAVERDDEL----SF-LHMLDK-------ENI--VN
>gi|1406817954 gene_337|GeneMark.hmm|147_aa|-|404689|405132 KK073762.1 Pantoea ananatis Sd-1 genomic scaffold scaffold4, whole genome shotgun sequence
M-----ND-----------------------------------------F----------------SQSLPYLAKFAIE-
RTDE---NE---IP------------G---MYS-YE---QDLWVIEEDGKEIPIIF-K-F--N-LSQAVTKT---KV-RQ
ESDDEC--T-S--------A---LL-ELTTKTEVK---------------------LERDDNDI----------------
-------------------------------SMNHLL-ELTTKTDTVQERDDESW---------------------E--K
-ENL---TELTTK--TFVAVERDEEC----LI-NAYS---------SHL--KG
>gi|1405627867 gene_46|GeneMark.hmm|88_aa|-|47843|48109 JAEG01000017.1 Rhizobium selenitireducens ATCC BAA-1503 L867DRAFT_scaffold00014.14_C, whole genome shotgun sequence
--------------------------------------------------------------------------------
-----------------------------------------MWVVASLDGSVPLIDTK-S--D-LIEITTKT---KV-EQ
ESDDTP--A-P------------FL-EIQTKTETN---------------------VEGDDQVQ-H--------------
-------------------------------SATHLL-EITTKTDAQMESDDT---------------------------
-------------------------S----PR-VHG---------------FL
>gi|1038166860 ENZ45255.1| ENZ45255.1 hypothetical protein HMPREF1097_00089 [Clostridium bolteae 90B8]
M-------------------------------------------------------------------SRPIILDYVTP-
RTGD---MN---KV------------F---VYD-YV---RDMNVLASNQDL-EFIG-C-GE-A-DCLAQTET---RV-AR
ESDDDE--Y-R------------AC-ELETKTEVT---------------------RERDEEEI----------------
----------------------------------SFT-ELTTKTAESRERDDE-----------------------D--V
-FSL---SELISK--TFADRERDDED----D----------------YY--LD
>gi|1501835556 gene_65|GeneMark.hmm|114_aa|+|64526|64870 JHYO01000008.1 Terasakiella pusilla DSM 6293 Q397DRAFT_scaffold00008.8_C, whole genome shotgun sequence
M-----PK----------------------------------------DL----------------VSTSPFLFQFAVN-
REGS---TE---MP------------G---HYD-SS---RNVWVVNDNGTSTPLIE-K-AE-N-VAELATKT---KA-QV
EGEDMP--F-T--------I---TN-ELRTKTEAQ---------------------RKRDDEAQ-S--------------
-------------------------------IYSSLL-MLITKTCSAPERDD----------------------------
-----------------------------------------------------
>gi|1015981984 BAQ43214.1| BAQ43214.1 hypothetical protein PA257_6658 [Pseudomonas aeruginosa]
--------------------------------------------------------------------------------
--------------------------------------------------------------------------------
--------------------------------------------------------------------------------
----------------------------------------MTKTESVQEVDDNY----------------------S--A
-SQL---LELVTK--TKVQQEADDDG----FQ-SFGF--------------HC
>gi|1006236483 BAK48481.1| BAK48481.1 F0F1-type ATP synthase alpha subunit [Clostridium sp. SY8519]
M--------------------------------------------------------------------RPLLLTKETE-
REHG---AN---SP------------KKLFRYD-YH---TDMNMLN----GRPFIE-A-GS-LRNRELFSKT---EA-QR
ERDDEE--P-G--------Y---CL-EMMTKTREQ---------------------RESDDESA-CA-------MN----
-------------------LQTESHLHRGCSTEGTLVFEGETLTHADREKDDEER--MTLESETITKVSREGVDEE---P
-GYM---IEMFSK--TFADRERDDEE----D---------------SYY--NQ
>gi|1083074359 GAM01590.1| GAM01590.1 hypothetical protein SP5_067_00030 [Sphingomonas parapaucimobilis NBRC 15100]
M-----RQTS---------------------------N----------SI----------------AETAPLLFRHATP-
CIAS---EE---MS------------G---RYD-PE---VQLWVVNTGKGFVPLVE-A-AS-VPQLETRTCT---RV-QQ
EGDDED--A-AASRELCS-T---LL-DTSTFTKTK---------------------QEGADDDI----------------
--------------------STDDGL-VGVRSCGALE-AIVTRTNVQQEGTDEMASSALLDLETRSLNNQEGIDDDW--P
-LML---LELQTR--SYSNGESDDED--------------------S-L--VH
>gi|1102574864 KPF50535.1| KPF50535.1 hypothetical protein IP65_19710 [Novosphingobium sp. AAP1]
M-----RSEP---------------------------N----------EA----------------AHAAPLLFRHATP-
RTSS---AD---LP------------G---YYD-PS---TQLWVIETAAGIVPVVE-A-AA-STLIETSTST---RV-RQ
EGDDQD--C-SNTV---G-LAAIAF-AETTLTAVQ---------------------MEADDQDA-ST-------DLRSFD
ALLDTSTLTKVRQESADDDLTQDETL-APRRPLGTLA-EVATKTDVQQESDDQMSTGGMLELETRSLNNQEGVDDDF--P
-AML---LELQTK--TFANVEGDDDY----L---------------S-M--IH
>gi|1079158968 KFF16519.1| KFF16519.1 hypothetical protein IW20_10115 [Flavobacterium hydatis]
M-----LTQPI------LK----------EVFLLES-I----------NN----------------SIMNPLILQYAEKS
NTEN---FD---FS------------K---TEY-SS---TLNLTIDKKS-GLPAIE-Y-LN-M-STQTGTKT---YT-EV
SDSDSE--N-I------G-L---MM-GTLTHTSYQ---------------------LEGSDDDA-S--------------
----------------------------------------------------------------------------F--N
-AIK---SMMSTSSVTLVSQEATD------------------------N--DR
>gi|1004835080 AEB85047.1| AEB85047.1 hypothetical protein Alide2_2691 [Alicycliphilus denitrificans K601]
M-----LHRFRE---ENMT----------EP-QLQP-P----------PR----------------GRISPLLTAASIE-
RTGN---AQ---LP------------G---AYC-GQ---RHVWLME----GAPIVE-A-LA-N-LAELTTKT---EA-QL
ERDDSS--E-P------S-----LL-ELQTKTKAE---------------------AEQDDQD-----------------
----------------------------------------------------------------------------W--N
-AHL---LGLTTK--TFANMERDD-----------------------------
>gi|1111552164 KSV80388.1| KSV80388.1 hypothetical protein N183_17505 [Sinorhizobium sp. Sb3]
M-----TNAS--------------------------------------SA----------------SAVKPFLHRFAIE-
RTGG---CD---IE------------G---SYS-ES---EQMWVVATTAGVRPIID-L-AN-A-HLELVTKT---AA-GQ
EQDDER--N-F------G-----AL-ELATKTDSG---------------------QESDEQA-----------------
------------------------------------------------------I---------------------A--S
-AVA---LELSTE--TEAQLESDDTR---QD---------------ACA--FM
>gi|1013158828 AKH43019.1| AKH43019.1 hypothetical protein WYH_01984 [Altererythrobacter atlanticus]
M-----RTAT---------------------------S----------AA-------------AARRDAEPFLMRFATQ-
RSYE--VQE---MA------------G---RYC-EI---RQLWVIDIEGLSRPIVE-Q-AA-DLLAQTHTKT---MT-QV
EADDHD--QER------G-A---MA-ETSTLTKVR---------------------QEADDQDA----------------
-------------------------------------------------------------------------------S
-LAL---PEIQTK--TDVQQETDDQV--------------------K-G--VA
>gi|1204083710 gene_13|GeneMark.hmm|161_aa|+|13398|13883 AJYW01000150.1 Vibrio genomosp. F6 str. FF-238 subcontig_150, whole genome shotgun sequence
M-----PKNERS---RSLS----------EA-LSSF-RTRFMDKAFRAKLPIRNISHSNYQGIHMLNDSKPFILNYATE-
RVHSN-VPT---LD------------G---HYC-DT---EHMW--VDDESNTPIIN-L-VD-KNCSELLTKT---NV-QV
ESDDQS--Y--------------AL-EMQTKTKVE---------------------VERDDNDI----------------
----------------------------------------------------------------------------N--L
-CHL---TELLTK--TDVIQESDDNS----H---------------SFG--MS
>gi|1115242487 KUJ56721.1| KUJ56721.1 hypothetical protein AR686_09205 [Chryseobacterium greenlandense]
--------------------------------------------------------------------MRNLVLNYFEE-
INNTI-IEN---GD------------L---KYC-DK---LNLT--VDK-NNEPAIS-R-VN-L-ATQTFTKT---YDEAS
DSDSDR--N--------A-V---LM-STQTRTFTN---------------------TESSDSDR----------------
----------------------------------------------------------------------------D---
-NRINLLMITSTI--TE-SQELTDS--------------------------DK
>gi|1203129783 gene_5|GeneMark.hmm|154_aa|-|6274|6738 AEZA01000030.1 Vibrio anguillarum 96F contig00033, whole genome shotgun sequence
M-----PKNERS---RSLS----------EA-LSSF-RTRFMDKAFRAKLPIRNISHSNYQGIHMLNDSKPFILNYATE-
RVHSN-VPT---LD------------G---HYC-DT---EHMW--VDDKSNTPIIN-L-VD-KNCSELLTKT---NV-QV
ESDDQS--Y--------------AL-EMQTKTKVE---------------------VERDDNDI----------------
----------------------------------------------------------------------------N--L
-CHL---TELLTK--TDVIQARKR----------------------------R
>gi|1900476655 gene_4|GeneMark.hmm|119_aa|+|5486|5845 LNDP01000021.1 Acidobacteria bacterium Ga0074141 Ga0074141_119.1, whole genome shotgun sequence
--------------------------------------------------------------------MKPLAFSFLQT-
PSVSD-VDL---SL------------I---EYD-DQ---LNLN--VDKATRQPAVE-Y-LK-E-GTETFTRQ---TE-TA
DSDNNT--I--------Q-T---LL-GTETCTKVQ---------------------GETSDDDF----------------
--------------------------------------------------------------------------------
-SGIKMLMETETV--TFVDAEASDSDVDTKN---------------LYL--FN
>gi|1305270918 gene_135|GeneMark.hmm|115_aa|-|155569|155916 AUDO01000010.1 Flavobacterium frigidarium DSM 17623 H603DRAFT_scaffold00008.8_C, whole genome shotgun sequence
--------------------------------------------------------------------MKSFILGFAEK-
PKINN-LDY---SI------------I---EYS-KK---QNLS--VLKNTEIPAIT-Y-VN-M-GTETFTKT---TNEPT
DSDNDY--R-F----RLK-R---LL-DTTSETFTT---------------------TEPSDSDH----------------
----------------------------------------------------------------------------N--Y
-SSLKLLMDTQTI--TE-SQEPTDS--------------------------DK
>gi|1093560361 KLT67765.1| KLT67765.1 hypothetical protein AB674_20975 [Flavobacterium sp. ABG]
--------------------------------------------------------------------MRPLILDYATN-
RTGEY-NPI---FK------------Y---DHL-LS---LNVI--KTEKGTIPFMD-I-ES-S-DLSLTTKT---RV-LG
EADDYN--I----------C---SL-ELETKTKVL---------------------QERDDDDI----------------
----------------------------------------------------------------------------M---
--QL---LQLETK--TFTKQETDD-----------------------------
>gi|1104662626 KQA16759.1| KQA16759.1 hypothetical protein AAY52_16225 [Vibrio metoecus]
M-----LEHQR---------------------------------------------------------DIPFLVNFAMT-
RS--Q-APT---IG------------G---HYS-QE---LDMW--VDDEHEKPMIE-F-S--H-TAELVTKT---KV-QS
ESDDES--L----------C---AL-ELLTKTFVS---------------------PESDD-DL----------------
----------------------------------------------------------------------------Q--K
-IRL---HELMTK--TSVELESDDEG---------------------F---GL
>gi|1016678751 EFK36164.1| EFK36164.1 hypothetical protein HMPREF0204_15233 [Chryseobacterium gleum ATCC 35910]
--------------------------------------------------------------------MKPLILDYKIV-
RSEPDFAPN---YQ------------Y---DSL-ES---LNML--EIDGTKIPLID-A-ST-DIMVALATVT---KV-TA
ESDTNA--L--------------SF-DLTTRTKVS---------------------GEKDDYNL----------------
----------------------------------------------------------------------------D--Y
-V------MYTTK--TLVKMENDDTR----T---------------PY---NQ
>gi|1204130166 gene_18|GeneMark.hmm|98_aa|+|19464|19760 AJZJ01000229.1 Vibrio splendidus 1F-157 subcontig_229, whole genome shotgun sequence
M-----L-----------------------------------------------------------VDPKPFILNYATE-
RVHSN-VPS---LD------------G---HYC-DT---EHMW--VEDESNTPIIN-L-LD-KNCSELLTKT---K----
---------------------------------VE---------------------VERDDNDI----------------
----------------------------------------------------------------------------G--L
-CHL---TELLTK--TDVIQESDDNS----H---------------SFG--ML
>gi|1107055735 KQZ22894.1| KQZ22894.1 hypothetical protein ASD47_24260 [Caulobacter sp. Root1472]
M-----TDSKPV------------------------------------------------------TPLEPFLMRYPTD-
RLGE---PT---IH------------G---RYC-EV---HQVWLVVVDGVEQPIIK-T-DR-A-NSEIQTKT---KV-QV
EDDDDD--W--------G-L---SL-ELATKTRVR---------------------VEEDDEEI----------------
----------------------------------------------------------------------------H--G
-LGL---LEIATK--TFAQIERDDEE----DI-Q-GLEGRSAL---DF---AA
>gi|1079158967 KFF16518.1| KFF16518.1 hypothetical protein IW20_10110 [Flavobacterium hydatis]
M-----TDKTIS------------------------------------KNP----------------VMNPLILQYTEK-
FKNEN-FDL---SQ------------I---AYS-SE---LNLT--IYTKTGLPAID-L-LN-M-STETHTRT---YNESS
DCDSEN--M--------G-L---MM-GTLTHTSYQ---------------------IEGSDNDS----------------
----------------------------------------------------------------------------S--F
-NAFKSMIGTNTF--TFISQESTD---------------------------ND
>gi|1099452989 CRL10874.1| CRL10874.1 hypothetical protein NIT7321_01722 [Nautella italica]
M-------------------------------------------------------------------------------
-------------P------------G---RYC-DE---HEMWIVPTGEGERHAID-V-PS-S-QLSLLTKT---LT-HT
EQDDES--F--------S-T---AN-ILQTKTEAE---------------------LEREDQAL----------------
----------------------------------------------------------------------------S--A
-L-L---ASLQTK--TDAGREADDTT----E----------------M---LV
>gi|1903440036 gene_3|GeneMark.hmm|71_aa|-|1464|1679 LSIH01000356.1 Acidovorax delafieldii strain CCH3-G3 CCH3-G3_contig356, whole genome shotgun sequence
--------------------------------------------------------------------------------
--------------------------------------------ME----GAPIVE-A-LA-N-LAELTTKT---EA-QL
ERDDSS--E-P------S-----LL-ELQTKTKAE---------------------AEQDDQD-----------------
----------------------------------------------------------------------------W--N
-AHL---LGLTTK--TFANMERDD-----------------------------
>gi|1118458463 KVN81882.1| KVN81882.1 hypothetical protein WJ68_18010 [Burkholderia ubonensis]
--------------------------------------------------------------------------------
------------------------MGS---VLD-S----TVLTATVEPVD-PDSAG-L-------STVITRS---VE-PH
--DTDQ---------------------------------------------------------F----------------
----------------------------------M---SASTCITESTEPADPD----------------------M--I
--RL----D-STF--FTKSLEPVDED----GI-C-------LL--VAAT--DH
>gi|1094914731 KLV52225.1| KLV52225.1 hypothetical protein SK33_04132 [Citrobacter sp. MGH103]
------------------------------------MK----------SN----------------NLALPFLARFATE-
RTEG---EN---IP------------G---WYS-YE---QDLWVVEEDSKEIPIIS-K-Y--T-LTQTVTKT---KV-RQ
ESDDDS--S-V--------S---ML-ELTTKTEAQ---------------------LERDDSDL----------------
-------------------------------SMNHLL-ELMTKTDTIQERDDDNW---------------------C--A
-GNI---LELSIK--TFVSVERDEDF----SM-HTYDHQ-------REG--LI
>gi|1106898796 KQX45475.1| KQX45475.1 hypothetical protein ASD49_34690 [Ensifer sp. Root1298]
M-----TNAS--------------------------------------SA----------------SAVKPFLHRFAIE-
RTGG---CD---IE------------G---SYS-ES---EQMWVVATAAGVRPIID-L-AN-A-HLELVTKT---AA-GQ
EQDDER--N-F------G-----AL-ELATKTDSG---------------------QESDDQA-----------------
------------------------------------------------------I---------------------A--S
-AIA---LELSTK--TEAQLESDDTR---QD---------------ACA--FM
>gi|1076007734 KDW73467.1| KDW73467.1 hypothetical protein AB14_2649 [Escherichia coli 1-392-07_S1_C1]
--------------------------------------------------------------------------------
--------------------------------------------------------------------------------
--------------------------------------------------------------------------------
---------------------------------------MDTFFTESIENNDDD----------------------F--I
--VC------RTF--VTNVVESGDDD----FY-F------------------N
>gi|1802007601 gene_108|GeneMark.hmm|109_aa|+|108711|109040 JHQV01000015.1 Escherichia coli strain 100290 100290_15, whole genome shotgun sequence
-------------------------------------------------------------------------MLYSES-
FEIN---AS---TIS-----------S---KTN-S----TVKTFTTEPND-EDYLN-T-------WTTHTRV---IE-NQ
--DEDY--S-L--------A----P-SN--CERK----------------------YEISNEKQ----------------
----------------------------------S---AMDTFFTESIENNDDD----------------------F--I
--VC------RTF--VTNVVESGDDD----FY-F------------------N
>gi|1600632460 gene_32|GeneMark.hmm|109_aa|-|25633|25962 JSPZ01000084.1 Escherichia coli strain blood-10-1308 blood-10-1308_ctg_1364, whole genome shotgun sequence
-------------------------------------------------------------------------MLYSES-
FEIN---AS---TIS-----------N---KTN-S----TVKTFTTEPND-EDYLN-T-------WTTHTRV---IE-NQ
--DEDY--S-L--------A----P-SN--CERK----------------------YEISNEKQ----------------
----------------------------------S---AMDTFFTESIENNDDD----------------------F--I
--VC------RTF--VTNVVESGDDD----FY-F------------------N
>gi|1044424456 EQR42783.1| EQR42783.1 hypothetical protein G785_02043 [Escherichia coli HVH 125 (4-2634716)]
M--------------------------------------------------------------------KPYTMLYSES-
FEIN---AS---TIS-----------N---KTN-S----TVKTFTTEPND-EDYLN-T-------WTTHTRV---IE-NQ
--DEDY--S-L--------A----P-SN--CERK----------------------YEISNEKQ----------------
----------------------------------S---AMDTFFTESIENNDDD----------------------F--I
--VC------RTF--VTNVVESGDDD----FY-F------------------N
>gi|1802915695 gene_4|GeneMark.hmm|109_aa|-|3424|3753 LJGB01000082.1 Escherichia coli strain IMT28707 contig_92, whole genome shotgun sequence
-------------------------------------------------------------------------MLYSES-
FEIN---AS---TIS-----------S---KTN-S----TVKTFTTEPND-EDYLN-T-------WTTNTRV---IE-NQ
--DEDY--S-L--------A----P-SN--CERK----------------------YEISNEKQ----------------
----------------------------------S---AMDTFFTESIENNDDD----------------------F--I
--VC------RTF--VTNVVESGDDD----FY-F------------------N
>gi|1061881612 EYT12452.1| EYT12452.1 hypothetical protein T654_00477 [Escherichia coli K02]
M--------------------------------------------------------------------KPYTMLYSES-
FEIN---AS---TIS-----------S---KTN-S----TVKTFTTEPND-EDYLN-T-------WTTHTRV---IE-NQ
--DEDY--S-L--------A----P-SN--CERK----------------------YEISNEKQ----------------
----------------------------------S---AMDTFFTESIENNDDD----------------------F--I
--VC------RTF--VTNVVESGDDD----FY-F------------------N
>gi|1074586818 KDG79292.1| KDG79292.1 hypothetical protein AE12_01740 [Escherichia coli UCI 53]
M--------------------------------------------------------------------KPYTMLYSES-
FEIN---AS---TIS-----------S---KTN-S----TVKTFTTEPND-EDYLN-T-------WTTNTRV---IE-NQ
--DEDY--S-L--------A----P-SN--CERK----------------------YEISNEKQ----------------
----------------------------------S---AMDTFFTESIENNDDD----------------------F--I
--VC------RTF--VTNVVESGDDD----FY-F------------------N
>gi|1014827393 ALM54067.1| ALM54067.1 hypothetical protein AR456_18640 [Halomonas huangheensis]
--------------------------------------------------------------------------------
--------------------------------------------------------------M-PSEMITKT---NN-YN
EQDDES--P-F--------F---HH-ELITKTDVQ---------------------SERDDSDF-LYGDVVPLSTR----
-----------------MAA---GDG-KKIKCSVKLN-ELSTKTEVDAESDDEFP---------------------F--V
-DPL---IELLTK--TKVDEERDDED----G---------------------F
>gi|1904691326 gene_27|GeneMark.hmm|98_aa|-|20109|20405 JQRT01000018.1 Leptospira alstonii strain 56668 Contig018, whole genome shotgun sequence
----------------------------------------------------------------------------MRE-
QTNV---EF---PE------------L---TYD-RK---SGLNFI--NGTK--FVD-L-CN-S-KTVLQTKT---FT-QR
ESDDEE--K-PYTS-S-I-S---KM-FLVTKTDTI---------------------REVDDDMN----------------
-------------------------------------------------------------------------------F
-NNL---TYLLTK--TEENKEQD-----------------------------E
>gi|1034384145 EMJ95480.1| EMJ95480.1 hypothetical protein LEP1GSC194_3568 [Leptospira alstonii serovar Sichuan str. 79601]
--------------------------------------------------------------------------------
--------------------------------------------------------------------------------
------------------------M-FLVTKTDTI---------------------REVDDDMN----------------
-------------------------------------------------------------------------------F
-NNL---TYLLTK--TEENKEQD-----------------------------E
>gi|1904686688 gene_1|GeneMark.hmm|56_aa|+|1|171 JQRP01000309.1 Leptospira weilii strain 56621 Contig309, whole genome shotgun sequence
--------------------------------------------------------------------------------
--------------------------------------------------------------------------------
EGPDKD--NER-R----INS---LM-ATATRTDTL---------------------EEVTDADP----------------
----------------------------------------------------------------------------S--R
-LTLSFATGTYTD----TNKEVTDQD--------------------------R
>gi|1122714969 KXK10646.1| KXK10646.1 hypothetical protein UZ22_OP11002000644 [Microgenomates bacterium OLB23]
--------------------------------------------------------------------MRPLILEFTEK-
PTLKN-LDF---SL------------I---EYS-HK---QNLS--VIKDTEMPAIK-F-VS-M-DTETFTKT---TGEPT
DSDNDY--K-L----SLR-R---VL-DTSTDTFTS---------------------TEPSDSDN----------------
----------------------------------------------------------------------------D--L
-KRLKLLMDTQTI--TE-SVEGTDS--------------------------DK
>gi|1084089504 KHS90346.1| KHS90346.1 hypothetical protein RC83_00355 [Pectobacterium carotovorum subsp. carotovorum]
M-----KG-----------------------------------------Y----------------IHSMPYLARFASK-
RTEE---NN---IP------------G---YYS-SE---QDVWVIEDGDKELPIIF-K-G--F-LAETLTKT---NT-NQ
EGDDDT--S-Y--------K---MA-ELGTKTEAE---------------------LERDDTDF----------------
-------------------------------STNHLL-ELVTKTDTIQERDDNNW---------------------G--D
-SHL---IELATK--TFVAVERDDEL----SF-LHMLDK-------ENI--VN
>gi|1002870062 ACX87508.1| ACX87508.1 conserved hypothetical protein [Pectobacterium wasabiae WPP163]
M-----KG-----------------------------------------Y----------------IHSMPYLARFASK-
RTEE---NN---TP------------G---YYS-SE---QDVWVIEDGDKELPIIF-K-G--F-LAETLTKT---NT-NQ
EGDDDT--S-Y--------K---MA-ELGTKTEAE---------------------LERDDTDF----------------
-------------------------------STNHLL-ELVTKTDTIQERDDNNW---------------------G--D
-SHL---IELATK--TFVAVERDDEL----SF-LHMLDK-------ENI--VN
>gi|1707452429 gene_31|GeneMark.hmm|111_aa|-|25703|26038 JWBE01000179.1 Pseudomonas aeruginosa strain 1152_PAER 1285_54160_1426367_731+,1017+, whole genome shotgun sequence
--------------------------------------------------------------------------------
-----------------------------------------MWVVDTEQGTQPIIN-E-Q--A-LSQLLTKT---RA-HE
EEDDDS--Y-L------------AL-ELMTKTHQQ---------------------IESDDDTRPT--------------
-------------------------------GYSNLL-QLVTKTESVQEVDDNY----------------------S--A
-SQL---LELVTK--TKVQQEADDDG----FQ-SFGF--------------HC
>gi|1602237181 gene_2|GeneMark.hmm|69_aa|+|390|599 JTTZ01000158.1 Pseudomonas aeruginosa strain AZPAE14863 AZPAE14863_contig_159, whole genome shotgun sequence
--------------------------------------------------------------------------------
--------------------------------------------------------------------------------
----------------------------MTKTHQQ---------------------IESDDDTRPT--------------
-------------------------------GYSNLL-QLVTKTESVQEVDDNY----------------------S--A
-SQL---LELVTK--TKVQQEADDDG----FQ-SFGF--------------HC
>gi|1603178310 gene_29|GeneMark.hmm|111_aa|+|21322|21657 JTNX01000022.1 Pseudomonas aeruginosa strain AZPAE15023 AZPAE15023_contig_22, whole genome shotgun sequence
--------------------------------------------------------------------------------
-----------------------------------------MWVVDTEQGTQPIIN-E-Q--A-LSQLRTKT---RA-HE
EEDDDS--Y-L------------AL-ELMTKTHQQ---------------------IESDDDTRPT--------------
-------------------------------GYSNLL-QLVTKTESVQEVDDNY----------------------S--A
-SQL---LELVTK--TKVQQEADDDG----FQ-SFGF--------------HC
>gi|1076328203 KEA11453.1| KEA11453.1 hypothetical protein BH78_06735 [Pseudomonas aeruginosa C1913C]
--------------------------------------------------------------------------------
-----------------------------------------MWVIETEQGALPIIN-E-Q--A-LSQLKTKT---RA-DG
EEDDDC--H-L------------AL-ELVTKTHQQ---------------------IESDDDTRPT--------------
-------------------------------AYNNFL-YLATKTDSIDETDDNC----------------------S--A
-AQL---LELVTK--TKVQQEADDDA----IQ-SFGF--------------HC
>gi|1022518031 ESQ64484.1| ESQ64484.1 hypothetical protein PA15_0321225 [Pseudomonas aeruginosa HB15]
M-----HDTI-------------------NT-DTRPSR----------SE----------------RNISPFLAKAGIP-
RTGE---DR---LP------------G---YYC-EQ---QKMWVVDTEQGTQPIIN-E-Q--A-LSQLLTKT---RA-HE
EEDDDS--Y-L------------AL-ELMTKTHQQ---------------------IESDDDTRPT--------------
-------------------------------GYSNLL-QLVTKTESVQEVDDNY----------------------S--A
-SQL---LELVTK--TKVQQEADDDG----FQ-SFGF--------------HC
>gi|1109969871 KSG77695.1| KSG77695.1 hypothetical protein AO961_09000 [Pseudomonas aeruginosa]
M-----HDTI-------------------NT-DTRPSR----------SE----------------RNISPFLAKAGIP-
RTGE---DR---LP------------G---YYC-EQ---QKMWVVDTEQGTQPIIN-E-Q--A-LSQLLTKT---RA-HE
EEDDDS--Y-L------------AL-ELMTKTHQQ---------------------IESDDDTRPT--------------
-------------------------------RYSNLL-QLVTKTESVQEVDDNY----------------------S--A
-SQL---LELVTK--TKVQQEADDDG----FQ-SFGF--------------HC
>gi|1016916605 EGH90287.1| EGH90287.1 hypothetical protein PSYTB_11138 [Pseudomonas amygdali pv. tabaci str. ATCC 11528]
--------------------------------------------------------------------------------
--------------------------------------------------------------------MTKT---KV-NA
EQDDEA--P-W------------QV-ELLTKTYQK---------------------VESDDDDH-IR-------YR----
------------RQSSADSF---SQP-LSLGSSNNLL-QLVTKTDANTERDDRC----------------------E--A
-NQI---LELITK--TNVELERDDNG----DP-TFRLDT-------RYY--TD
>gi|1008978079 AHL34900.1| AHL34900.1 hypothetical protein CD58_19340 [Pseudomonas brassicacearum]
--------------------------------------------------------------------------------
-----------------------------------------MWVVDTAEGVKPIIA-Q-G--A-LSELLTKT---KV-NA
EQDDEA--T-W------------QL-ELTTKTAQK---------------------VESDDEYT-R--------------
-------------------------------EANHLL-QLVTKTDSTTERDDRC----------------------E--A
-TYI---LELITK--TNLQLEHDDNG----DP-TFGLDT-------RYY--EG
>gi|1009554998 AIC20175.1| AIC20175.1 hypothetical protein EY04_15055 [Pseudomonas chlororaphis]
--------------------------------------------------------------------------------
-----------------------------------------MWVVEAIDGVVPVIA-D-G--A-LNELMTKT---KV-NA
EQDDEA--S-W------------QI-ELLTKTYQR---------------------VESDDDDP-NP-------YR----
------------GQSN-DS----GHL-HQFDSSSHLL-QLVTKTDAITERDDRC----------------------N--A
-NHI---LELITK--TSVELERDDNG----DP-TFGLDT-------RYY--SD
>gi|1007510104 AGI24360.1| AGI24360.1 hypothetical protein H681_12450 [Pseudomonas denitrificans ATCC 13867]
--------------------------------------------------------------------------------
-----------------------------------------MWVVDTVSGTKPLIE-N-G--A-LSQLLTKT---KT-NN
EQDDDS--F-F------------LL-ETITKTFQR---------------------TESDDDD-----------------
-----------------------------FARGNQLL-ELLSKTESKTEQDDPG----------------------T--A
-NLI---LELMTK--TNVELERDDNG----DP-SFSLET-------RYY--QD
>gi|1121083313 KWV76479.1| KWV76479.1 hypothetical protein PFL603g_02820 [Pseudomonas fluorescens]
--------------------------------------------------------------------------------
--------------------------------------------------------------------MTKT---KV-NA
EQDDEA--P-W------------QV-ELLTKTYQK---------------------VESDDDDH-IR-------FR----
------------GQSSADSF---SQP-LSLDSSNNLL-QLVTKTDANTERDDRC----------------------E--A
-NQI---LELITK--TNVELERDDNG----DP-TFGLDT-------RYY--TD
>gi|1121071609 KWV69522.1| KWV69522.1 hypothetical protein PFLuk1_02984 [Pseudomonas fluorescens]
MPTTSISE-----------------------------------------Y----------------RAVSPLLARNAVP-
RTGT---DN---LP------------G---YYS-TQ---HDMWVVETTNGIQPVIA-R-G--A-LDELLTKT---KV-NS
EEDDDS--F-V------------TL-ETLTKTYSK---------------------PESDDDLT-SK-------------
------------------------------GQASHLL-QLMTKTDTVIEEDDPG----------------------D--S
-YAM---LELMTK--TEAELEHDDPG----DM-QFDLDE-------RFY--LD
>gi|1505925914 gene_146|GeneMark.hmm|129_aa|-|185772|186161 BBIR01000012.1 Pseudomonas japonica NBRC 103040 = DSM 22348 DNA, contig: PJA01S_CON00601, whole genome shotgun sequence
--------------------------------------------------------------------------------
-----------------------------------------MWAIDSPAGVVPIIT-D-G--V-LNELMTKT---KV-NA
EQDDEA--C-W------------QV-ELLTKTYQK---------------------VESDDDDP-SP-------YR----
------------GQC---S----SEL-RNFDTSNHLL-QLVTKTDANTERDDRC----------------------E--V
-NHI---LELITK--TNVELERDDNG----DP-TFGLDT-------RYY--SD
>gi|1505923448 gene_13|GeneMark.hmm|125_aa|+|17678|18055 BBIR01000048.1 Pseudomonas japonica NBRC 103040 = DSM 22348 DNA, contig: PJA01S_CON02501, whole genome shotgun sequence
--------------------------------------------------------------------------------
-----------------------------------------MWVVETADGAAPIIA-D-G--A-LDELMTKT---KV-NA
EQDDEA--S-W------------QI-ELLTKTYQR---------------------VESDDDDP-SP-------YR----
------------DRSF-GS----G-------SSSHLM-QLVTKTDATSERDDKC----------------------S--A
-NHI---LELITK--TNVELERDDNG----DP-TFGLDA-------RYY--SD
>gi|1500856080 gene_42|GeneMark.hmm|129_aa|-|39545|39934 KK211238.1 Pseudomonas mosselii DSM 17497 genomic scaffold Q380DRAFT_scaffold00001.1, whole genome shotgun sequence
--------------------------------------------------------------------------------
-----------------------------------------MWAVDSPAGVVPIIA-D-G--A-LNELMTKT---KV-NA
EQDDEA--C-W------------QV-ELLTKTYQK---------------------VESDDDDP-SP-------YR----
------------GQS---S----VEL-RDFDSSNQLL-QLVTKTDANTERDDRC----------------------E--A
-NHI---LELITK--TNVELERDDNG----DP-TFGLDT-------RYY--SD
>gi|1085692352 BAP81473.1| BAP81473.1 hypothetical protein MT1_4300 [Pseudomonas sp. MT-1]
--------------------------------------------------------------------------------
-----------------------------------------MWVVDTAQGTQPIIN-E-H--A-LSQLLTKT---RA-HE
EEDDDS--Y-L------------AL-ELMTKTYLQ---------------------IESDDDTQPS--------------
-------------------------------GFNNLL-QLTTKTASNQEADDNR----------------------S--A
-CQL---LELVTK--SKVQQEADDDG----FQ-SFGF--------------HC
>gi|1805175242 gene_34|GeneMark.hmm|117_aa|-|44862|45215 BCBN01000009.1 Pseudomonas sp. NBRC 111137 DNA, contig: PPU25_CON00009, whole genome shotgun sequence
--------------------------------------------------------------------------------
-----------------------------------------MWVVETTNGIQPVIA-R-G--A-LDELLTKT---KV-NS
EEDDDS--F-V------------TL-ETLTKTYSK---------------------PESDDDLT-SK-------------
------------------------------GQASHLL-QLMTKTDTVIEEDDPG----------------------D--S
-YAM---LELMTK--TEAELEHDDPG----DM-QFDLDE-------RFY--LD
>gi|1303915875 gene_4|GeneMark.hmm|155_aa|+|3136|3603 AROI01000048.1 Pseudomonas pelagia CL-AP6 111.KCCM90073.1_48, whole genome shotgun sequence
M-----ENAI-------------------NR-ETRARH----------RH----------------TNISPFLANAGTP-
RTGE---DR---LP------------G---YYC-EQ---QQMWVVDTEQGALPIIN-T-Q--A-LSQLKTKT---RA-DG
EDDDDC--Q-L------------VI-ELTTKTHQQ---------------------IESDDDTRPN--------------
-------------------------------GFINLL-QLATKTDVIDEADDHY----------------------S--A
-AQL---LELVTK--TKVQQEADDDE----IQ-SFGL--------------HC
>gi|1000142491 AMM02959.1| AMM02959.1 conserved protein of unknown function [Pseudomonas putida KT2440]
--------------------------------------------------------------------------------
-----------------------------------------MWVVDSADGVVPIIS-Q-G--S-LGELMTKT---NA-NT
EQDDDS--F-W------------QV-ELLTKTFQK---------------------VESDDEDP-SS-------YR----
------------GRGSANE----SEL-SCLESKNNLL-QLLTKTDSTTERDDRS----------------------D--V
-SHI---LELITK--TNVELEHDDNG----DP-TFGLDT-------RYY--SD
>gi|1038825949 ERL01343.1| ERL01343.1 hypothetical protein O999_23195 [Pseudomonas putida LF54]
--------------------------------------------------------------------------------
-----------------------------------------MWAVESSAGVVPIIT-E-G--A-LNELMTKT---KV-NA
EQDDEE--G-W------------QV-ELLTKTYQI---------------------VESDDEDF-TP-------YR----
------------SQSTAYSS---ASL-CRVESSNHLM-QLVTKTEAQTERDDRC----------------------E--V
-NHI---LELVTK--TNVQVERDDNG----DP-TFGLDT-------RYY--TD
>gi|1606236665 gene_838|GeneMark.hmm|99_aa|+|946870|947169 CCYI01000014.1 Pseudomonas rhodesiae genome assembly Pseudomonas rhodesiae FF9, contig contig00014, whole genome shotgun sequence
--------------------------------------------------------------------------------
----------------------------------------------------------------LDELLTKT---KV-NS
EEDDDS--F-V------------TL-ETLTKTNSK---------------------PESDDDLT-SK-------------
------------------------------GQASHLL-QLMTKTDTVIEEDDPD----------------------D--S
-YSM---LELMTK--TEAELEHDDPG----DM-QFGLDE-------RFY--LD
>gi|1107572818 KRC93908.1| KRC93908.1 hypothetical protein ASE33_28790 [Pseudomonas sp. Root9]
M-----G----------------------------ALE----------NF----------------SGTSPYLSRFATP-
RTGE---DK---IP------------G---YYS-SE---LNMWAIDSPAGAIPIIA-D-G--A-LNELMTKT---KV-NA
EQDDEA--P-W------------QV-ELLTKTYQK---------------------VESDDDDH-IR-------FR----
------------GQSSADSF---SQP-LSLDSSNNLL-QLVTKTDANTERDDRC----------------------E--A
-NQI---LELITK--TNVELERDDNG----DP-TFGLDT-------RYY--TD
>gi|1104570838 KPW59887.1| KPW59887.1 Uncharacterized protein ALO86_04337 [Pseudomonas syringae pv. berberidis]
--------------------------------------------------------------------------------
-----------------------------------------MWVVEAVDGVVPVIA-D-G--A-LNELMTKT---KV-NA
EQDDEA--S-W------------QI-ELLTKTYQR---------------------VESDDDDP-NP-------YR----
------------GQSN-DS----GHL-HQFDSSSHLL-QLVTKTDAITERDDRC----------------------N--A
-NHI---LELITK--TSVELERDDNG----DP-TFGLDT-------RYY--SD
>gi|1400819379 gene_22|GeneMark.hmm|117_aa|+|32192|32545 AVEG02000343.1 Pseudomonas syringae CC1559 contig343.1, whole genome shotgun sequence
--------------------------------------------------------------------------------
-----------------------------------------MWVVETPNGIQPVIA-R-G--A-LDELLTKT---KV-NS
EEDDDS--F-V------------TL-ETLTKTNSK---------------------PESDDDLI-SK-------------
------------------------------GQASHLL-QLMTKTDTVIEEDDPG----------------------D--S
-YAM---LELMTK--TEAELEHDDPG----DM-QFGLDE-------RFY--LD
>gi|1102131628 KPB71332.1| KPB71332.1 Uncharacterized protein AC507_4015 [Pseudomonas syringae pv. maculicola]
--------------------------------------------------------------------------------
----------------------------------------------------------------MDELLTKT---KV-NS
EEDDDS--F-V------------TL-ETLTKTNSK---------------------PESDDDFI-FK-------------
------------------------------GQASHLL-QLMTKTDTVIEEDDPG----------------------D--S
-YAM---LELMTK--TEAELEHDDPG----DM-QFGLDE-------RFY--LD
>gi|1000819587 AAY37689.1| AAY37689.1 hypothetical protein Psyr_2650 [Pseudomonas syringae pv. syringae B728a]
MPTFTTDQ-----------------------------------------A----------------KSVVPLLAKTAVP-
RTGS---DN---LP------------G---YYS-PL---HDMWVVETIDGVKPIIT-R-G--A-LDELLTKT---KV-NT
EEDDDS--F-V------------TL-ETLTKTSAT---------------------PESDDDLS-NN-------------
------------------------------GRGSHLL-QLVTKTDTVVEEDDPG----------------------S--G
-YAM---LELMTK--TEAELENDDPG----DP-LFGLDQ-------RFY--LD
>gi|1706058852 gene_6|GeneMark.hmm|153_aa|-|6446|6907 JWBK01000003.1 Shigella boydii strain 1146_SBOY 5_27167_843365, whole genome shotgun sequence
M-----EHK---------------------------MK----------SN----------------NLALPFLARFATE-
RIEG---EN---IP------------G---WYS-YE---QDLWVVEEDSKEIPIIS-K-Y--T-LTQTVTKT---KV-RQ
ESDDDS--S-V--------S---ML-ELTTKTEAQ---------------------LERDDSDL----------------
-------------------------------SMNHLL-ELMTKTDTIQERDDDNW---------------------C--A
-GNI---LELSIK--TFVSVERDEDF----SM-HTYDHQ-------REG--LI
>gi|1086845544 CDT01051.1| CDT01051.1 hypothetical protein BN1088_1432771 [Sphingobacterium sp. PM2-P1-29]
--------------------------------------------------------------------MKPFIFQFLEK-
GEEEG-FDL---DL------------L---QYD-RK---LSLS--IEKASGLPAIK-F-LD-L-STETFTKT---E---N
EVADSD--NNY-L----N-R---LV-ETETLTAVN---------------------NEDSDSDN----------------
----------------------------------------------------------------------------N--Y
-KNLQHLMATTTA--TRKFTEESDTD-------------------------YN
>gi|1105860913 KQM72871.1| KQM72871.1 hypothetical protein ASE72_19295 [Sphingomonas sp. Leaf20]
M-----RTNS---------------------------D----------LT----------------TTAVPLLFRYGVS-
RTSG---VE---LP------------G---HYD-AS---SQLWVIETRDGFVSVVE-V-AD-RADLDTSTGT---RV-RQ
EGDDED--F-SNNV---G-LAAAHV-GTSTLTLVR---------------------QETDDDDI-SG-------DASLCM
ALLNTSTLTKVRQESADDDLTDDETI-GTPRRLGALA-ELATKTDVQQESDDEINASTILELETRSYSNQEGSDDDF--P
-PML---LKLQPQ--ILAGREGCDDF--------------------P-M--TH
>gi|1007465152 AGH50181.1| AGH50181.1 hypothetical protein G432_12300 [Sphingomonas sp. MM-1]
---------------------------------MTLQS----------SR----------------VAADPFLLRFATP-
RSAD---AE---MP------------G---RYS-PD---LGVWVIDRDGGEVPIIE-V-AGGS-LVATQSKT---MT-HV
EVDDDDPAR-F--------G---SM-ETGTSTRVR---------------------QE----------------------
-------------------------------------------------ADDED----------------------A--S
-LCL---PELTTK--TDVQQERDDET----VT-A-----------------YW
>gi|1113725202 KTT98233.1| KTT98233.1 hypothetical protein SB4_11770 [Sphingomonas sanguinis]
---------------------------------MTIHS----------PI----------------APADPFLLRFVTP-
RSAD---AE---MP------------G---HYS-PE---LGVWVVDSEDGPVPIIE-I-AGGA-LVATQSKT---MT-QV
EVDDDDPSR-F--------G---AL-ETSTGTRVR---------------------QE----------------------
-------------------------------------------------ADDED----------------------A--S
-LCL---PELQTK--TDVQQERDDEA----MA-P-----------------YW
>gi|1100261917 KOE80494.1| KOE80494.1 hypothetical protein ACS86_17330 [Vibrio alginolyticus]
M--------------------------------------------------------------------KPYIMNYSET-
IEIS---PV---GS------------T---FHTIDT---TTKTFTIESHD-NDEIR-C------DWTIQTNV---TE-PT
--DNDS--I-L--------C---LD--ETAITKT----------------------LEPTDQDC-M--------------
----------------------------------HL---DATYETRVVESSDND----------------------S--L
-YF-----D-TTV--ATESIEGLDPD----EI----------------VL-AH
>gi|1075173638 GAJ78972.1| GAJ78972.1 hypothetical protein JCM18905_4996 [Vibrio sp. JCM 18905]
--------------------------------------------------------------------------------
-----------------------------------------MW--VDDESKTPIIN-L-VD-RNCPELITKT---NV-QV
ESDDQS--Y--------------AL-EMQTKTKVE---------------------VERDDNDI----------------
----------------------------------------------------------------------------S--L
-CHL---NELLTK--TEVMQESDDNS----Y---------------SFG--MS
>gi|1804761383 gene_10|GeneMark.hmm|119_aa|-|7932|8291 BBDZ01000044.1 Vibrio sp. JCM 18905 DNA, contig: JCM18905.contig00044, whole genome shotgun sequence
--------------------------------------------------------------MHMLNDPKPFILNYATE-
RVHSN-IPA---LG------------G---HYC-DD---EHMW--VDDESKTPIIN-L-VD-RNCPELITKT---NV-QV
ESDDQS--Y--------------AL-EMQTKTKVE---------------------VERDDNDI----------------
----------------------------------------------------------------------------S--L
-CHL---NELLTK--TEVMQESDDNS----Y---------------SFG--MS
>gi|1402873705 gene_32|GeneMark.hmm|122_aa|+|38074|38442 AWHL01000017.1 Vibrio parahaemolyticus S168 Contig17, whole genome shotgun sequence
M--------------------------------------------------------------------KPYIMNYSET-
VELS---PL---PT------------S---LSEIDT---TNKTFTIENQD-NDEIH-C------DWTIQTNT---TE-PT
--DNDS--I-L--------C---LD--ETTVTKT----------------------LEPTDQDS-M--------------
----------------------------------YL---DTTYETRVIETTDND----------------------S--L
-YL-----D-TTI--QTESIEDLDPD----EV----------------VL-AH
>gi|1080394903 GAK86073.1| GAK86073.1 hypothetical protein JCM19238_3663 [Vibrio ponticus]
--------------------------------------------------------------------------------
--------------------------------------------------------------------------------
-----------------------------------------------------------------M--------------
----------------------------------HL---DATYETRVVESSDND----------------------S--L
-YL-----D-TTV--VTESIEGLDPD----EI----------------VL-AH
>gi|1096229389 CCV31790.1| CCV31790.1 hypothetical protein YE21202_30031 [Yersinia enterocolitica (type O:9) str. YE212/02]
--------------------------------------------------------------------------------
--MK---QS---IA------------I---QNT-NILDVTTRTFTIETDD-HDEI----L--G-LATIITER---IE-NS
--DRDE--I-S--------A------YSTFQTNIVENSDKDEISCA---GTMVTAVIENSDTDE-Y--------------
----------------------------------LLF---STMETRELEAADSD----------------------E--I
SYLM---SD-STI--MTKVFEATDND----E----------------------
>gi|1086513109 KIV58383.1| KIV58383.1 hypothetical protein TS64_04830 [Aneurinibacillus migulanus]
M-----K--------------------------------------------------------------RPYIGQYVEE-
VELL---DG---PA------------L---YYD-SV---TQMSYTDREMT-RRAIH-NIE--K-DTTVITDT---IE-QS
--DPDE--F-S--------L----S-QTTMKTATIENGDPDELSLS--ETSMETRTIENGDHDE-I--------------
----------------------------------FLF--GTTKQTFTIEDSDPD----------------------E--Y
--MM---TD-TTR--ITKSIEGSDPD----EF-------------------YS
>gi|1118482166 KVO22451.1| KVO22451.1 hypothetical protein WJ73_31945 [Burkholderia ubonensis]
--------------------------------------------------------------------------------
------------------------MGS---VLD-S----TVLTATVEPVD-PDSAG-L-------STVITRS---VE-PH
--DTDQ---------------------------------------------------------F----------------
----------------------------------M---SASTCITESTEPADPD----------------------M--I
--RL----D-STF--FTKSLEPVDED----GI-C-------LL--VAAT--DH
>gi|1119325543 KVZ80308.1| KVZ80308.1 hypothetical protein WL22_03180 [Burkholderia ubonensis]
--------------------------------------------------------------------------------
------------------------MGS---VLD-S----TVLTATVEPVD-PDSAG-L-------STVITRS---VE-PH
--DTDQ---------------------------------------------------------F----------------
----------------------------------M---SASTCITESTEPADPD----------------------M--I
--RL----D-STF--FTKSLEPVDED----GI-C-------LL--VAAT--DH
>gi|1119329979 KVZ88803.1| KVZ88803.1 hypothetical protein WL24_05390 [Burkholderia ubonensis]
--------------------------------------------------------------------------------
------------------------MGS---VLD-S----TVLTATVEPVD-PDSAG-L-------STVITRS---VE-PH
--DTDQ---------------------------------------------------------F----------------
----------------------------------M---SASTCITESTEPADPD----------------------M--I
--RL----D-STF--FTKSLEPVDED----GI-C-------LL--VAAT--DH
>gi|1119831081 KWE26440.1| KWE26440.1 hypothetical protein WL75_07090 [Burkholderia ubonensis]
--------------------------------------------------------------------------------
------------------------MGS---VLD-S----TVLTATVEPVD-PDSAG-L-------STVITRS---VE-PH
--DTDQ---------------------------------------------------------F----------------
----------------------------------M---SASTCITESTEPADPD----------------------M--I
--RL----D-STF--FTKSLEPVDED----GI-C-------LL--VAAT--DH
>gi|1092131038 KLE71623.1| KLE71623.1 hypothetical protein YA16_03170 [Enterobacter aerogenes]
------------------------------------MK----------SN----------------NLALPFLARFATE-
RTEG---EN---IP------------G---WYS-YE---QDLWVVEEDSKEIPIIS-K-Y--T-LTQTVTKT---KV-RQ
ESDDDS--S-V--------S---ML-ELTTKTEAQ---------------------LERDDSDL----------------
-------------------------------SMNHLL-ELMTKTDTIQERDDDNW---------------------C--A
-GNI---LELSIK--TFVSVERDEDF----SM-HTYDHQ-------REG--LI
>gi|1112904281 KTH40469.1| KTH40469.1 hypothetical protein ASV26_18275 [Enterobacter aerogenes]
------------------------------------MK----------SN----------------NLALPFLARFATE-
RTEG---EN---IP------------G---WYS-YE---QDLWVVEEDSKEIPIIS-K-Y--T-LTQTVTKT---KV-RQ
ESDDDS--S-V--------S---ML-ELTTKTEAQ---------------------LERDDSDL----------------
-------------------------------SMNHLL-ELMTKTDTIQERDDDNW---------------------C--A
-GNI---LELSIK--TFVSVERDEDF----SM-HTYDHQ-------REG--LI
>gi|1112677868 KTJ68221.1| KTJ68221.1 hypothetical protein ASU79_15920 [Enterobacter aerogenes]
------------------------------------MK----------SN----------------NLALPFLARFATE-
RTEG---EN---IP------------G---WYS-YE---QDLWVVEEDSKEIPIIS-K-Y--T-LTQTVTKT---KV-RQ
ESDDDS--S-V--------S---ML-ELTTKTEAQ---------------------LERDDSDL----------------
-------------------------------SMNHLL-ELMTKTDTIQERDDDNW---------------------C--A
-GNI---LELSIK--TFVSVERDEDF----SM-HTYDHQ-------REG--LI
>gi|1080071630 KFS52170.1| KFS52170.1 hypothetical protein EC06_09550 [Salmonella enterica subsp. enterica serovar Bareilly str. CFSAN000754]
------------------------------------MK----------SN----------------NLALPFLARFATE-
RTEG---EN---IP------------G---WYS-YE---QDLWVVEEDSKEIPIIS-K-Y--T-LTQTVTKT---KV-RQ
ESDDDS--S-V--------S---ML-ELTTKTEAQ---------------------LERDDSDL----------------
-------------------------------SMNHLL-ELMTKTDTIQERDDDNW---------------------C--A
-GNI---LELSIK--TFVSVERDEDF----SM-HTYDHQ-------REG--LI
>gi|1106930203 KQX77104.1| KQX77104.1 hypothetical protein ASD41_34680 [Ensifer sp. Root1312]
M-----TNAS--------------------------------------SA----------------SAVKPFLHRFAIE-
RTGG---CD---IE------------G---SYS-ES---EQMWVVATAAGVRPIID-L-AN-A-HLELVTKT---AA-GQ
EQDDER--N-F------G-----AL-ELATKTDSG---------------------QESDDQA-----------------
------------------------------------------------------I---------------------A--S
-AIA---LELSTK--TEAQLESDDTR---QD---------------ACA--FM
>gi|1107555233 KRC16758.1| KRC16758.1 hypothetical protein ASE29_34750 [Ensifer sp. Root74]
M-----TNAS--------------------------------------SA----------------SAVKPFLHRFAIE-
RTGG---CD---IE------------G---SYS-ES---EQMWVVATAAGVRPIID-L-AN-A-HLELVTKT---AA-GQ
EQDDER--N-F------G-----AL-ELATKTDSG---------------------QESDDQA-----------------
------------------------------------------------------I---------------------A--S
-AIA---LELSTK--TEAQLESDDTR---QD---------------ACA--FM
>gi|1107524092 KRD63671.1| KRD63671.1 hypothetical protein ASE71_31255 [Ensifer sp. Root954]
M-----TNAS--------------------------------------SA----------------SAVKPFLHRFAIE-
RTGG---CD---IE------------G---SYS-ES---EQMWVVATAAGVRPIID-L-AN-A-HLELVTKT---AA-GQ
EQDDER--N-F------G-----AL-ELATKTDSG---------------------QESDDQA-----------------
------------------------------------------------------I---------------------A--S
-AIA---LELSTK--TEAQLESDDTR---QD---------------ACA--FM
>gi|1076012564 KDW83130.1| KDW83130.1 hypothetical protein AB42_2007 [Escherichia coli 1-392-07_S1_C2]
--------------------------------------------------------------------------------
--------------------------------------------------------------------------------
--------------------------------------------------------------------------------
---------------------------------------MDTFFTESIENNDDD----------------------F--I
--VC------RTF--VTNVVESGDDD----FY-F------------------N
>gi|1020976257 EFR15911.1| EFR15911.1 hypothetical protein EC236275_3020 [Escherichia coli 2362-75]
--------------------------------------------------------------------------------
--------------------------------------------------------------------------------
--------------------------------------------------------------------------------
---------------------------------------MDTFFTESIENNDDD----------------------F--I
--VC------RTF--VTNVVESGDDD----FY-F------------------N
>gi|1025029965 EHU22982.1| EHU22982.1 hypothetical protein ECDEC1D_2682 [Escherichia coli DEC1D]
--------------------------------------------------------------------------------
--------------------------------------------------------------------------------
--------------------------------------------------------------------------------
---------------------------------------MDTFFTESIENNDDD----------------------F--I
--VC------RTF--VTNVVESGDDD----FY-F------------------N
>gi|1025043383 EHU33390.1| EHU33390.1 hypothetical protein ECDEC2B_5336 [Escherichia coli DEC2B]
--------------------------------------------------------------------------------
--------------------------------------------------------------------------------
--------------------------------------------------------------------------------
---------------------------------------MDTFFTESIENNDDD----------------------F--I
--VC------RTF--VTNVVESGDDD----FY-F------------------N
>gi|1025056637 EHU45179.1| EHU45179.1 hypothetical protein ECDEC2D_2354 [Escherichia coli DEC2D]
--------------------------------------------------------------------------------
--------------------------------------------------------------------------------
--------------------------------------------------------------------------------
---------------------------------------MDTFFTESIENNDDD----------------------F--I
--VC------RTF--VTNVVESGDDD----FY-F------------------N
>gi|1802248216 gene_15|GeneMark.hmm|109_aa|+|12742|13071 JHST01000071.1 Escherichia coli strain 102535 102535_71, whole genome shotgun sequence
-------------------------------------------------------------------------MLYSES-
FEIN---AS---TIS-----------S---KTN-S----TVKTFTTEPND-EDYLN-T-------WTTHTRV---IE-NQ
--DEDY--S-L--------A----P-SN--CERK----------------------YEISNEKQ----------------
----------------------------------S---AMDTFFTESIENNDDD----------------------F--I
--VC------RTF--VTNVVESGDDD----FY-F------------------N
>gi|1802248198 gene_35|GeneMark.hmm|109_aa|+|25149|25478 JHST01000070.1 Escherichia coli strain 102535 102535_70, whole genome shotgun sequence
-------------------------------------------------------------------------MLYSES-
FEIN---AS---TIS-----------S---KTN-S----TVKTFTTEPND-EDYLN-T-------WTTHTRV---IE-NQ
--DEDY--S-L--------A----P-SN--CERK----------------------YEISNEKQ----------------
----------------------------------S---AMDTFFTESIENNDDD----------------------F--I
--VC------RTF--VTNVVESGDDD----FY-F------------------N
>gi|1802135586 gene_37|GeneMark.hmm|109_aa|-|34272|34601 JHRW01000020.1 Escherichia coli strain 102598 102598_20, whole genome shotgun sequence
-------------------------------------------------------------------------MLYSES-
FEIN---AS---TIS-----------S---KTN-S----TVKTFTTEPND-EDYLN-T-------WTTHTRV---IE-NQ
--DEDY--S-L--------A----P-SN--CERK----------------------YEISNEKQ----------------
----------------------------------S---AMDTFFTESIENNDDD----------------------F--I
--VC------RTF--VTNVVESGDDD----FY-F------------------N
>gi|1802022400 gene_3|GeneMark.hmm|109_aa|+|1158|1487 JHQZ01000105.1 Escherichia coli 103385 103385_105, whole genome shotgun sequence
-------------------------------------------------------------------------MLYSES-
FEIN---AS---TIS-----------S---KTN-S----TVKTFTTEPND-EDYLN-T-------WTTHTRV---IE-NQ
--DEDY--S-L--------A----P-SN--CERK----------------------YEISNEKQ----------------
----------------------------------S---AMDTFFTESIENNDDD----------------------F--I
--VC------RTF--VTNVVESGDDD----FY-F------------------N
>gi|1802041202 gene_3|GeneMark.hmm|109_aa|+|1192|1521 JHRC01000062.1 Escherichia coli 300059 300059_62, whole genome shotgun sequence
-------------------------------------------------------------------------MLYSES-
FEIN---AS---TIS-----------S---KTN-S----TVKTFTTEPND-EDYLN-T-------WTTHTRV---IE-NQ
--DEDY--S-L--------A----P-SN--CERK----------------------YEISNEKQ----------------
----------------------------------S---AMDTFFTESIENNDDD----------------------F--I
--VC------RTF--VTNVVESGDDD----FY-F------------------N
>gi|1802163227 gene_14|GeneMark.hmm|109_aa|-|11428|11757 JHSB01000055.1 Escherichia coli strain 300214 300214_55, whole genome shotgun sequence
-------------------------------------------------------------------------MLYSES-
FEIN---AS---TIS-----------S---KTN-S----TVKTFTTEPND-EDYLN-T-------WTTHTRV---IE-NQ
--DEDY--S-L--------A----P-SN--CERK----------------------YEISNEKQ----------------
----------------------------------S---AMDTFFTESIENNDDD----------------------F--I
--VC------RTF--VTNVVESGDDD----FY-F------------------N
>gi|1802045746 gene_4|GeneMark.hmm|109_aa|-|3319|3648 JHRD01000059.1 Escherichia coli strain 300262 300262_59, whole genome shotgun sequence
-------------------------------------------------------------------------MLYSES-
FEIN---AS---TIS-----------S---KTN-S----TVKTFTTEPND-EDYLN-T-------WTTHTRV---IE-NQ
--DEDY--S-L--------A----P-SN--CERK----------------------YEISNEKQ----------------
----------------------------------S---AMDTFFTESIENNDDD----------------------F--I
--VC------RTF--VTNVVESGDDD----FY-F------------------N
>gi|1802063096 gene_34|GeneMark.hmm|109_aa|+|25564|25893 JHRH01000117.1 Escherichia coli strain 302275 302275_117, whole genome shotgun sequence
-------------------------------------------------------------------------MLYSES-
FEIN---AS---TIS-----------S---KTN-S----TVKTFTTEPND-EDYLN-T-------WTTHTRV---IE-NQ
--DEDY--S-L--------A----P-SN--CERK----------------------YEISNEKQ----------------
----------------------------------S---AMDTFFTESIENNDDD----------------------F--I
--VC------RTF--VTNVVESGDDD----FY-F------------------N
>gi|1802298930 gene_13|GeneMark.hmm|109_aa|-|12002|12331 JHTE01000030.1 Escherichia coli strain 400929 400929_30, whole genome shotgun sequence
-------------------------------------------------------------------------MLYSES-
FEIN---AS---TIS-----------S---KTN-S----TVKTFTTEPND-EDYLN-T-------WTTHTRV---IE-NQ
--DEDY--S-L--------A----P-SN--CERK----------------------YEISNEKQ----------------
----------------------------------S---AMDTFFTESIENNDDD----------------------F--I
--VC------RTF--VTNVVESGDDD----FY-F------------------N
>gi|1802201988 gene_33|GeneMark.hmm|109_aa|+|24968|25297 JHSK01000051.1 Escherichia coli strain 401588 401588_51, whole genome shotgun sequence
-------------------------------------------------------------------------MLYSES-
FEIN---AS---TIS-----------S---KTN-S----TVKTFTTEPND-EDYLN-T-------WTTHTRV---IE-NQ
--DEDY--S-L--------A----P-SN--CERK----------------------YEISNEKQ----------------
----------------------------------S---AMDTFFTESIENNDDD----------------------F--I
--VC------RTF--VTNVVESGDDD----FY-F------------------N
>gi|1802207253 gene_7|GeneMark.hmm|109_aa|+|3134|3463 JHSL01000056.1 Escherichia coli strain 401817 401817_56, whole genome shotgun sequence
-------------------------------------------------------------------------MLYSES-
FEIN---AS---TIS-----------S---KTN-S----TVKTFTTEPND-EDYLN-T-------WTTHTRV---IE-NQ
--DEDY--S-L--------A----P-SN--CERK----------------------YEISNEKQ----------------
----------------------------------S---AMDTFFTESIENNDDD----------------------F--I
--VC------RTF--VTNVVESGDDD----FY-F------------------N
>gi|1802211960 gene_28|GeneMark.hmm|109_aa|-|21612|21941 JHSM01000055.1 Escherichia coli strain 402310 402310_55, whole genome shotgun sequence
-------------------------------------------------------------------------MLYSES-
FEIN---AS---TIS-----------S---KTN-S----TVKTFTTEPND-EDYLN-T-------WTTHTRV---IE-NQ
--DEDY--S-L--------A----P-SN--CERK----------------------YEISNEKQ----------------
----------------------------------S---AMDTFFTESIENNDDD----------------------F--I
--VC------RTF--VTNVVESGDDD----FY-F------------------N
>gi|1802338164 gene_8|GeneMark.hmm|109_aa|+|5195|5524 JHTJ01000022.1 Escherichia coli strain 403116 403116_22, whole genome shotgun sequence
-------------------------------------------------------------------------MLYSES-
FEIN---AS---TIS-----------S---KTN-S----TVKTFTTEPND-EDYLN-T-------WTTHTRV---IE-NQ
--DEDY--S-L--------A----P-SN--CERK----------------------YEISNEKQ----------------
----------------------------------S---AMDTFFTESIENNDDD----------------------F--I
--VC------RTF--VTNVVESGDDD----FY-F------------------N
>gi|1507650032 gene_86|GeneMark.hmm|109_aa|+|77681|78010 ALNX01000039.1 Escherichia coli E851/71 E851_71_40, whole genome shotgun sequence
-------------------------------------------------------------------------MLYSES-
FEIN---AS---TIS-----------S---KTN-S----TVKTFTTEPND-EDYLN-T-------WTTHTRV---IE-NQ
--DEDY--S-L--------A----P-SN--CERK----------------------YEISNEKQ----------------
----------------------------------S---AMDTFFTESIENNDDD----------------------F--I
--VC------RTF--VTNVVESGDDD----FY-F------------------N
>gi|1400146344 gene_97|GeneMark.hmm|109_aa|-|84767|85096 ASZR01000015.1 Escherichia coli O127:H6 str. E2348/69 substr. CVDNalr strain E2348/69 E2348_69_CVDNalr_15, whole genome shotgun sequence
-------------------------------------------------------------------------MLYSES-
FEIN---AS---TIS-----------S---KTN-S----TVKTFTTEPND-EDYLN-T-------WTTHTRV---IE-NQ
--DEDY--S-L--------A----P-SN--CERK----------------------YEISNEKQ----------------
----------------------------------S---AMDTFFTESIENNDDD----------------------F--I
--VC------RTF--VTNVVESGDDD----FY-F------------------N
>gi|1400153469 gene_97|GeneMark.hmm|109_aa|-|84767|85096 ASZS01000084.1 Escherichia coli O127:H6 str. E2348/69 substr. UMD753 strain E2348/69 E2348_69_UMD753_84, whole genome shotgun sequence
-------------------------------------------------------------------------MLYSES-
FEIN---AS---TIS-----------S---KTN-S----TVKTFTTEPND-EDYLN-T-------WTTHTRV---IE-NQ
--DEDY--S-L--------A----P-SN--CERK----------------------YEISNEKQ----------------
----------------------------------S---AMDTFFTESIENNDDD----------------------F--I
--VC------RTF--VTNVVESGDDD----FY-F------------------N
>gi|1501994859 gene_5|GeneMark.hmm|109_aa|-|3315|3644 JICI01000057.1 Escherichia coli strain S6966 S6966_57, whole genome shotgun sequence
-------------------------------------------------------------------------MLYSES-
FEIN---AS---TIS-----------S---KTN-S----TVKTFTTEPND-EDYLN-T-------WTTHTRV---IE-NQ
--DEDY--S-L--------A----P-SN--CERK----------------------YEISNEKQ----------------
----------------------------------S---AMDTFFTESIENNDDD----------------------F--I
--VC------RTF--VTNVVESGDDD----FY-F------------------N
>gi|1501998925 gene_37|GeneMark.hmm|109_aa|-|34270|34599 JICH01000040.1 Escherichia coli strain S6995 S6995_40, whole genome shotgun sequence
-------------------------------------------------------------------------MLYSES-
FEIN---AS---TIS-----------S---KTN-S----TVKTFTTEPND-EDYLN-T-------WTTHTRV---IE-NQ
--DEDY--S-L--------A----P-SN--CERK----------------------YEISNEKQ----------------
----------------------------------S---AMDTFFTESIENNDDD----------------------F--I
--VC------RTF--VTNVVESGDDD----FY-F------------------N
>gi|1600982194 gene_103|GeneMark.hmm|109_aa|+|95459|95788 JSMZ01000029.1 Escherichia coli strain upec-150 upec-150_ctg_875, whole genome shotgun sequence
-------------------------------------------------------------------------MLYSES-
FEIN---AS---TIS-----------S---KTN-S----TVKTFTTEPND-EDYLN-T-------WTTHTRV---IE-NQ
--DEDY--S-L--------A----P-SN--CERK----------------------YEISNEKQ----------------
----------------------------------S---AMDTFFTESIENNDDD----------------------F--I
--VC------RTF--VTNVVESGDDD----FY-F------------------N
>gi|1600796793 gene_103|GeneMark.hmm|109_aa|+|95459|95788 JSLV01000040.1 Escherichia coli strain upec-188 upec-188_ctg_913, whole genome shotgun sequence
-------------------------------------------------------------------------MLYSES-
FEIN---AS---TIS-----------S---KTN-S----TVKTFTTEPND-EDYLN-T-------WTTHTRV---IE-NQ
--DEDY--S-L--------A----P-SN--CERK----------------------YEISNEKQ----------------
----------------------------------S---AMDTFFTESIENNDDD----------------------F--I
--VC------RTF--VTNVVESGDDD----FY-F------------------N
>gi|1600080672 gene_70|GeneMark.hmm|109_aa|-|84223|84552 JSFT01000046.1 Escherichia coli strain upec-95 upec-95_ctg_3591, whole genome shotgun sequence
-------------------------------------------------------------------------MLYSES-
FEIN---AS---TIS-----------S---KTN-S----TVKTFTTEPND-EDYLN-T-------WTTHTRV---IE-NQ
--DEDY--S-L--------A----P-SN--CERK----------------------YEISNEKQ----------------
----------------------------------S---AMDTFFTESIENNDDD----------------------F--I
--VC------RTF--VTNVVESGDDD----FY-F------------------N
>gi|1600607942 gene_32|GeneMark.hmm|109_aa|-|25633|25962 JSPY01000034.1 Escherichia coli strain blood-10-1310 blood-10-1310_ctg_1288, whole genome shotgun sequence
-------------------------------------------------------------------------MLYSES-
FEIN---AS---TIS-----------N---KTN-S----TVKTFTTEPND-EDYLN-T-------WTTHTRV---IE-NQ
--DEDY--S-L--------A----P-SN--CERK----------------------YEISNEKQ----------------
----------------------------------S---AMDTFFTESIENNDDD----------------------F--I
--VC------RTF--VTNVVESGDDD----FY-F------------------N
>gi|1507534342 gene_236|GeneMark.hmm|109_aa|-|308355|308684 CCPW01000058.1 Escherichia coli genome assembly FHI38, contig scaffold-45_contig-130.1_505489_1034725_[organism:Escherichia, whole genome shotgun sequence
-------------------------------------------------------------------------MLYSES-
FEIN---AS---TIS-----------N---KTN-S----TVKTFTTEPND-EDYLN-T-------WTTHTRV---IE-NQ
--DEDY--S-L--------A----P-SN--CERK----------------------YEISNEKQ----------------
----------------------------------S---AMDTFFTESIENNDDD----------------------F--I
--VC------RTF--VTNVVESGDDD----FY-F------------------N
>gi|1600963001 gene_70|GeneMark.hmm|109_aa|-|91887|92216 JSMX01000084.1 Escherichia coli strain upec-153 upec-153_ctg_4251, whole genome shotgun sequence
-------------------------------------------------------------------------MLYSES-
FEIN---AS---TIS-----------N---KTN-S----TVKTFTTEPND-EDYLN-T-------WTTHTRV---IE-NQ
--DEDY--S-L--------A----P-SN--CERK----------------------YEISNEKQ----------------
----------------------------------S---AMDTFFTESIENNDDD----------------------F--I
--VC------RTF--VTNVVESGDDD----FY-F------------------N
>gi|1600128710 gene_71|GeneMark.hmm|109_aa|-|92089|92418 JSGZ01000094.1 Escherichia coli strain upec-65 upec-65_ctg_10453, whole genome shotgun sequence
-------------------------------------------------------------------------MLYSES-
FEIN---AS---TIS-----------N---KTN-S----TVKTFTTEPND-EDYLN-T-------WTTHTRV---IE-NQ
--DEDY--S-L--------A----P-SN--CERK----------------------YEISNEKQ----------------
----------------------------------S---AMDTFFTESIENNDDD----------------------F--I
--VC------RTF--VTNVVESGDDD----FY-F------------------N
>gi|1044887267 EQV69478.1| EQV69478.1 hypothetical protein G887_01934 [Escherichia coli KOEGE 56 (169a)]
M--------------------------------------------------------------------KPYTMLYSES-
FEIN---AS---TIS-----------N---KTN-S----TVKTFTTEPND-EDYLN-T-------WTTHTRV---IE-NQ
--DEDY--S-L--------A----P-SN--CERK----------------------YEISNEKQ----------------
----------------------------------S---AMDTFFTESIENNDDD----------------------F--I
--VC------RTF--VTNVVESGDDD----FY-F------------------N
>gi|1045174585 EQY42026.1| EQY42026.1 hypothetical protein G948_02038 [Escherichia coli UMEA 3221-1]
M--------------------------------------------------------------------KPYTMLYSES-
FEIN---AS---TIS-----------N---KTN-S----TVKTFTTEPND-EDYLN-T-------WTTHTRV---IE-NQ
--DEDY--S-L--------A----P-SN--CERK----------------------YEISNEKQ----------------
----------------------------------S---AMDTFFTESIENNDDD----------------------F--I
--VC------RTF--VTNVVESGDDD----FY-F------------------N
>gi|1045184792 EQY45486.1| EQY45486.1 hypothetical protein G950_02001 [Escherichia coli UMEA 3230-1]
M--------------------------------------------------------------------KPYTMLYSES-
FEIN---AS---TIS-----------N---KTN-S----TVKTFTTEPND-EDYLN-T-------WTTHTRV---IE-NQ
--DEDY--S-L--------A----P-SN--CERK----------------------YEISNEKQ----------------
----------------------------------S---AMDTFFTESIENNDDD----------------------F--I
--VC------RTF--VTNVVESGDDD----FY-F------------------N
>gi|1802909449 gene_44|GeneMark.hmm|109_aa|+|38752|39081 LJGC01000040.1 Escherichia coli strain IMT28764 contig_40, whole genome shotgun sequence
-------------------------------------------------------------------------MLYSES-
FEIN---AS---TIS-----------S---KTN-S----TVKTFTTEPND-EDYLN-T-------WTTNTRV---IE-NQ
--DEDY--S-L--------A----P-SN--CERK----------------------YEISNEKQ----------------
----------------------------------S---AMDTFFTESIENNDDD----------------------F--I
--VC------RTF--VTNVVESGDDD----FY-F------------------N
>gi|1802920236 gene_7|GeneMark.hmm|109_aa|+|6191|6520 LJGF01000080.1 Escherichia coli strain IMT31352 contig_91, whole genome shotgun sequence
-------------------------------------------------------------------------MLYSES-
FEIN---AS---TIS-----------S---KTN-S----TVKTFTTEPND-EDYLN-T-------WTTNTRV---IE-NQ
--DEDY--S-L--------A----P-SN--CERK----------------------YEISNEKQ----------------
----------------------------------S---AMDTFFTESIENNDDD----------------------F--I
--VC------RTF--VTNVVESGDDD----FY-F------------------N
>gi|1802940594 gene_3|GeneMark.hmm|109_aa|-|2144|2473 LJGI01000136.1 Escherichia coli strain IMT33180 contig_265, whole genome shotgun sequence
-------------------------------------------------------------------------MLYSES-
FEIN---AS---TIS-----------S---KTN-S----TVKTFTTEPND-EDYLN-T-------WTTNTRV---IE-NQ
--DEDY--S-L--------A----P-SN--CERK----------------------YEISNEKQ----------------
----------------------------------S---AMDTFFTESIENNDDD----------------------F--I
--VC------RTF--VTNVVESGDDD----FY-F------------------N
>gi|1605357905 gene_224|GeneMark.hmm|109_aa|+|214495|214824 JWHN01000165.1 Escherichia coli strain MAMC18 contig_165, whole genome shotgun sequence
-------------------------------------------------------------------------MLYSES-
FEIN---AS---TIS-----------S---KTN-S----TVKTFTTEPND-EDYLN-T-------WTTNTRV---IE-NQ
--DEDY--S-L--------A----P-SN--CERK----------------------YEISNEKQ----------------
----------------------------------S---AMDTFFTESIENNDDD----------------------F--I
--VC------RTF--VTNVVESGDDD----FY-F------------------N
>gi|1003156473 CAS09659.1| CAS09659.1 predicted protein [Escherichia coli O127:H6 str. E2348/69]
M--------------------------------------------------------------------KPYTMLYSES-
FEIN---AS---TIS-----------S---KTN-S----TVKTFTTEPND-EDYLN-T-------WTTHTRV---IE-NQ
--DEDY--S-L--------A----P-SN--CERK----------------------YEISNEKQ----------------
----------------------------------S---AMDTFFTESIENNDDD----------------------F--I
--VC------RTF--VTNVVESGDDD----FY-F------------------N
>gi|1037170073 EMZ45503.1| EMZ45503.1 hypothetical protein C827_01604 [Escherichia coli SWW33]
M--------------------------------------------------------------------KPYTMLYSES-
FEIN---AS---TIS-----------S---KTN-S----TVKTFTTEPND-EDYLN-T-------WTTHTRV---IE-NQ
--DEDY--S-L--------A----P-SN--CERK----------------------YEISNEKQ----------------
----------------------------------S---AMDTFFTESIENNDDD----------------------F--I
--VC------RTF--VTNVVESGDDD----FY-F------------------N
>gi|1045303595 EQZ57272.1| EQZ57272.1 hypothetical protein G983_00642 [Escherichia coli UMEA 3656-1]
M--------------------------------------------------------------------KPYTMLYSES-
FEIN---AS---TIS-----------S---KTN-S----TVKTFTTEPND-EDYLN-T-------WTTHTRV---IE-NQ
--DEDY--S-L--------A----P-SN--CERK----------------------YEISNEKQ----------------
----------------------------------S---AMDTFFTESIENNDDD----------------------F--I
--VC------RTF--VTNVVESGDDD----FY-F------------------N
>gi|1014886084 ALN46039.1| ALN46039.1 hypothetical protein ASE18_08070 [Escherichia coli]
M--------------------------------------------------------------------KPYTMLYSES-
FEIN---AS---TIS-----------S---KTN-S----TVKTFTTEPND-EDYLN-T-------WTTNTRV---IE-NQ
--DEDY--S-L--------A----P-SN--CERK----------------------YEISNEKQ----------------
----------------------------------S---AMDTFFTESIENNDDD----------------------F--I
--VC------RTF--VTNVVESGDDD----FY-F------------------N
>gi|1606491320 gene_18|GeneMark.hmm|153_aa|-|16570|17031 CCHC01000083.1 Klebsiella pneumoniae genome assembly 52BG, contig 52BG_83, whole genome shotgun sequence
M-----EHK---------------------------MK----------SN----------------NLALPFLARFATE-
RTEG---EN---IP------------G---WYS-YE---QDLWVVEEDSKEIPIIS-K-Y--T-LTQTVTKT---KV-RQ
ESDDDS--S-V--------S---ML-ELTTKTEAQ---------------------LERDDSDL----------------
-------------------------------SMNHLL-ELMTKTDTIQERDDDNW---------------------C--A
-GNI---LELSIK--TFVSVERDEDF----SM-HTYDHQ-------REG--LI
>gi|1204964257 gene_159|GeneMark.hmm|153_aa|-|172474|172935 ALPN01000001.1 Salmonella enterica subsp. enterica serovar Bareilly str. 06-0784 contig00001, whole genome shotgun sequence
M-----EHK---------------------------MK----------SN----------------NLALPFLARFATE-
RTEG---EN---IP------------G---WYS-YE---QDLWVVEEDSKEIPIIS-K-Y--T-LTQTVTKT---KV-RQ
ESDDDS--S-V--------S---ML-ELTTKTEAQ---------------------LERDDSDL----------------
-------------------------------SMNHLL-ELMTKTDTIQERDDDNW---------------------C--A
-GNI---LELSIK--TFVSVERDEDF----SM-HTYDHQ-------REG--LI
>gi|1201331143 gene_65|GeneMark.hmm|107_aa|-|69392|69715 AFLO01000001.1 Leptospira licerasiae serovar Varillal str. MMD0835 contig_1, whole genome shotgun sequence
--------------------------------------------------------------------MKPLIFDYAIS-
QQDT---PW---PN------------L---KYD-RD---LGLNFV--NNNK--FVD-L-FS-S-SSALITKT---NT-RR
ETDDDL--Q-STDS-I-N-S---IF-YIATKTDTI---------------------KETDDELN-S--------------
-------------------------------------------------------------------------------F
-QKS---LYLLTK--TEQRREED-----------------------------E
>gi|1024655357 EIE01434.1| EIE01434.1 hypothetical protein LEP1GSC185_3923 [Leptospira licerasiae serovar Varillal str. VAR 010]
--------------------------------------------------------------------MKPLIFDYAIS-
QQDT---PW---PN------------L---KYD-RD---LGLNFV--NNNK--FVD-L-FS-S-SSALITKT---NT-RR
ETDDDL--Q-STDS-I-N-S---IF-YIATKTDTI---------------------KETDDELN-S--------------
-------------------------------------------------------------------------------F
-QKS---LYLLTK--TEQRREED-----------------------------E
>gi|1705762148 gene_28|GeneMark.hmm|111_aa|-|23317|23652 JWAL01000764.1 Pseudomonas aeruginosa strain 1170_PAER 1787_51764_873198, whole genome shotgun sequence
--------------------------------------------------------------------------------
-----------------------------------------MWVVDTEQGTQPIIN-E-Q--A-LSQLLTKT---RA-HE
EEDDDS--Y-L------------AL-ELMTKTHQQ---------------------IESDDDTRPT--------------
-------------------------------GYSNLL-QLVTKTESVQEVDDNY----------------------S--A
-SQL---LELVTK--TKVQQEADDDG----FQ-SFGF--------------HC
>gi|1604366857 gene_7|GeneMark.hmm|111_aa|-|3658|3993 JUAG01000108.1 Pseudomonas aeruginosa strain AZPAE12156 AZPAE12156_contig_109, whole genome shotgun sequence
--------------------------------------------------------------------------------
-----------------------------------------MWVVDTEQGTQPIIN-E-Q--A-LSQLLTKT---RA-HE
EEDDDS--Y-L------------AL-ELMTKTHQQ---------------------IESDDDTRPT--------------
-------------------------------GYSNLL-QLVTKTESVQEVDDNY----------------------S--A
-SQL---LELVTK--TKVQQEADDDG----FQ-SFGF--------------HC
>gi|1603930958 gene_35|GeneMark.hmm|111_aa|+|28151|28486 JTZH01000058.1 Pseudomonas aeruginosa strain AZPAE13866 AZPAE13866_contig_58, whole genome shotgun sequence
--------------------------------------------------------------------------------
-----------------------------------------MWVVDTEQGTQPIIN-E-Q--A-LSQLLTKT---RA-HE
EEDDDS--Y-L------------AL-ELMTKTHQQ---------------------IESDDDTRPT--------------
-------------------------------GYSNLL-QLVTKTESVQEVDDNY----------------------S--A
-SQL---LELVTK--TKVQQEADDDG----FQ-SFGF--------------HC
>gi|1604106982 gene_627|GeneMark.hmm|111_aa|+|692894|693229 JTYN01000014.1 Pseudomonas aeruginosa strain AZPAE14404 AZPAE14404_contig_14, whole genome shotgun sequence
--------------------------------------------------------------------------------
-----------------------------------------MWVVDTEQGTQPIIN-E-Q--A-LSQLLTKT---RA-HE
EEDDDS--Y-L------------AL-ELMTKTHQQ---------------------IESDDDTRPT--------------
-------------------------------GYSNLL-QLVTKTESVQEVDDNY----------------------S--A
-SQL---LELVTK--TKVQQEADDDG----FQ-SFGF--------------HC
>gi|1603646325 gene_31|GeneMark.hmm|111_aa|+|21372|21707 JTXH01000046.1 Pseudomonas aeruginosa strain AZPAE14698 AZPAE14698_contig_50, whole genome shotgun sequence
--------------------------------------------------------------------------------
-----------------------------------------MWVVDTEQGTQPIIN-E-Q--A-LSQLLTKT---RA-HE
EEDDDS--Y-L------------AL-ELMTKTHQQ---------------------IESDDDTRPT--------------
-------------------------------GYSNLL-QLVTKTESVQEVDDNY----------------------S--A
-SQL---LELVTK--TKVQQEADDDG----FQ-SFGF--------------HC
>gi|1603827389 gene_29|GeneMark.hmm|111_aa|+|21516|21851 JTVL01000011.1 Pseudomonas aeruginosa strain AZPAE14823 AZPAE14823_contig_11, whole genome shotgun sequence
--------------------------------------------------------------------------------
-----------------------------------------MWVVDTEQGTQPIIN-E-Q--A-LSQLLTKT---RA-HE
EEDDDS--Y-L------------AL-ELMTKTHQQ---------------------IESDDDTRPT--------------
-------------------------------GYSNLL-QLVTKTESVQEVDDNY----------------------S--A
-SQL---LELVTK--TKVQQEADDDG----FQ-SFGF--------------HC
>gi|1603863221 gene_28|GeneMark.hmm|111_aa|+|21509|21844 JTVG01000034.1 Pseudomonas aeruginosa strain AZPAE14828 AZPAE14828_contig_34, whole genome shotgun sequence
--------------------------------------------------------------------------------
-----------------------------------------MWVVDTEQGTQPIIN-E-Q--A-LSQLLTKT---RA-HE
EEDDDS--Y-L------------AL-ELMTKTHQQ---------------------IESDDDTRPT--------------
-------------------------------GYSNLL-QLVTKTESVQEVDDNY----------------------S--A
-SQL---LELVTK--TKVQQEADDDG----FQ-SFGF--------------HC
>gi|1602198754 gene_36|GeneMark.hmm|111_aa|+|28176|28511 JTUE01000016.1 Pseudomonas aeruginosa strain AZPAE14858 AZPAE14858_contig_16, whole genome shotgun sequence
--------------------------------------------------------------------------------
-----------------------------------------MWVVDTEQGTQPIIN-E-Q--A-LSQLLTKT---RA-HE
EEDDDS--Y-L------------AL-ELMTKTHQQ---------------------IESDDDTRPT--------------
-------------------------------GYSNLL-QLVTKTESVQEVDDNY----------------------S--A
-SQL---LELVTK--TKVQQEADDDG----FQ-SFGF--------------HC
>gi|1602471762 gene_109|GeneMark.hmm|111_aa|-|114792|115127 JTSW01000025.1 Pseudomonas aeruginosa strain AZPAE14892 AZPAE14892_contig_25, whole genome shotgun sequence
--------------------------------------------------------------------------------
-----------------------------------------MWVVDTEQGTQPIIN-E-Q--A-LSQLLTKT---RA-HE
EEDDDS--Y-L------------AL-ELMTKTHQQ---------------------IESDDDTRPT--------------
-------------------------------GYSNLL-QLVTKTESVQEVDDNY----------------------S--A
-SQL---LELVTK--TKVQQEADDDG----FQ-SFGF--------------HC
>gi|1603314214 gene_29|GeneMark.hmm|111_aa|+|21523|21858 JTSK01000010.1 Pseudomonas aeruginosa strain AZPAE14905 AZPAE14905_contig_10, whole genome shotgun sequence
--------------------------------------------------------------------------------
-----------------------------------------MWVVDTEQGTQPIIN-E-Q--A-LSQLLTKT---RA-HE
EEDDDS--Y-L------------AL-ELMTKTHQQ---------------------IESDDDTRPT--------------
-------------------------------GYSNLL-QLVTKTESVQEVDDNY----------------------S--A
-SQL---LELVTK--TKVQQEADDDG----FQ-SFGF--------------HC
>gi|1603409369 gene_109|GeneMark.hmm|111_aa|-|114694|115029 JTSJ01000025.1 Pseudomonas aeruginosa strain AZPAE14906 AZPAE14906_contig_25, whole genome shotgun sequence
--------------------------------------------------------------------------------
-----------------------------------------MWVVDTEQGTQPIIN-E-Q--A-LSQLLTKT---RA-HE
EEDDDS--Y-L------------AL-ELMTKTHQQ---------------------IESDDDTRPT--------------
-------------------------------GYSNLL-QLVTKTESVQEVDDNY----------------------S--A
-SQL---LELVTK--TKVQQEADDDG----FQ-SFGF--------------HC
>gi|1602580036 gene_110|GeneMark.hmm|111_aa|-|114909|115244 JTRR01000027.1 Pseudomonas aeruginosa strain AZPAE14924 AZPAE14924_contig_27, whole genome shotgun sequence
--------------------------------------------------------------------------------
-----------------------------------------MWVVDTEQGTQPIIN-E-Q--A-LSQLLTKT---RA-HE
EEDDDS--Y-L------------AL-ELMTKTHQQ---------------------IESDDDTRPT--------------
-------------------------------GYSNLL-QLVTKTESVQEVDDNY----------------------S--A
-SQL---LELVTK--TKVQQEADDDG----FQ-SFGF--------------HC
>gi|1602853080 gene_32|GeneMark.hmm|111_aa|+|26891|27226 JTPU01000046.1 Pseudomonas aeruginosa strain AZPAE14974 AZPAE14974_contig_46, whole genome shotgun sequence
--------------------------------------------------------------------------------
-----------------------------------------MWVVDTEQGTQPIIN-E-Q--A-LSQLLTKT---RA-HE
EEDDDS--Y-L------------AL-ELMTKTHQQ---------------------IESDDDTRPT--------------
-------------------------------GYSNLL-QLVTKTESVQEVDDNY----------------------S--A
-SQL---LELVTK--TKVQQEADDDG----FQ-SFGF--------------HC
>gi|1602965588 gene_35|GeneMark.hmm|111_aa|+|28086|28421 JTPF01000026.1 Pseudomonas aeruginosa strain AZPAE14989 AZPAE14989_contig_26, whole genome shotgun sequence
--------------------------------------------------------------------------------
-----------------------------------------MWVVDTEQGTQPIIN-E-Q--A-LSQLLTKT---RA-HE
EEDDDS--Y-L------------AL-ELMTKTHQQ---------------------IESDDDTRPT--------------
-------------------------------GYSNLL-QLVTKTESVQEVDDNY----------------------S--A
-SQL---LELVTK--TKVQQEADDDG----FQ-SFGF--------------HC
>gi|1602036542 gene_35|GeneMark.hmm|111_aa|+|28083|28418 JTNL01000023.1 Pseudomonas aeruginosa strain AZPAE15035 AZPAE15035_contig_23, whole genome shotgun sequence
--------------------------------------------------------------------------------
-----------------------------------------MWVVDTEQGTQPIIN-E-Q--A-LSQLLTKT---RA-HE
EEDDDS--Y-L------------AL-ELMTKTHQQ---------------------IESDDDTRPT--------------
-------------------------------GYSNLL-QLVTKTESVQEVDDNY----------------------S--A
-SQL---LELVTK--TKVQQEADDDG----FQ-SFGF--------------HC
>gi|1603282158 gene_110|GeneMark.hmm|111_aa|-|114908|115243 JTMD01000012.1 Pseudomonas aeruginosa strain AZPAE15069 AZPAE15069_contig_12, whole genome shotgun sequence
--------------------------------------------------------------------------------
-----------------------------------------MWVVDTEQGTQPIIN-E-Q--A-LSQLLTKT---RA-HE
EEDDDS--Y-L------------AL-ELMTKTHQQ---------------------IESDDDTRPT--------------
-------------------------------GYSNLL-QLVTKTESVQEVDDNY----------------------S--A
-SQL---LELVTK--TKVQQEADDDG----FQ-SFGF--------------HC
>gi|1064856602 EZO79373.1| EZO79373.1 hypothetical protein V557_03378 [Pseudomonas aeruginosa BWH056]
--------------------------------------------------------------------------------
-----------------------------------------MWVVDTEQGTQPIIN-E-Q--A-LSQLLTKT---RA-HE
EEDDDS--Y-L------------AL-ELMTKTHQQ---------------------IESDDDTRPT--------------
-------------------------------GYSNLL-QLVTKTESVQEVDDNY----------------------S--A
-SQL---LELVTK--TKVQQEADDDG----FQ-SFGF--------------HC
>gi|1064852309 EZO66283.1| EZO66283.1 hypothetical protein V558_05449 [Pseudomonas aeruginosa BWH057]
--------------------------------------------------------------------------------
-----------------------------------------MWVVDTEQGTQPIIN-E-Q--A-LSQLLTKT---RA-HE
EEDDDS--Y-L------------AL-ELMTKTHQQ---------------------IESDDDTRPT--------------
-------------------------------GYSNLL-QLVTKTESVQEVDDNY----------------------S--A
-SQL---LELVTK--TKVQQEADDDG----FQ-SFGF--------------HC
>gi|1047184192 ERY87560.1| ERY87560.1 hypothetical protein Q023_03583 [Pseudomonas aeruginosa BWHPSA010]
--------------------------------------------------------------------------------
-----------------------------------------MWVVDTEQGTQPIIN-E-Q--A-LSQLLTKT---RA-HE
EEDDDS--Y-L------------AL-ELMTKTHQQ---------------------IESDDDTRPT--------------
-------------------------------GYSNLL-QLVTKTESVQEVDDNY----------------------S--A
-SQL---LELVTK--TKVQQEADDDG----FQ-SFGF--------------HC
>gi|1047086421 ERV90523.1| ERV90523.1 hypothetical protein Q039_03411 [Pseudomonas aeruginosa BWHPSA026]
--------------------------------------------------------------------------------
-----------------------------------------MWVVDTEQGTQPIIN-E-Q--A-LSQLLTKT---RA-HE
EEDDDS--Y-L------------AL-ELMTKTHQQ---------------------IESDDDTRPT--------------
-------------------------------GYSNLL-QLVTKTESVQEVDDNY----------------------S--A
-SQL---LELVTK--TKVQQEADDDG----FQ-SFGF--------------HC
>gi|1046865614 ERU59186.1| ERU59186.1 hypothetical protein Q088_06023 [Pseudomonas aeruginosa C41]
--------------------------------------------------------------------------------
-----------------------------------------MWVVDTEQGTQPIIN-E-Q--A-LSQLLTKT---RA-HE
EEDDDS--Y-L------------AL-ELMTKTHQQ---------------------IESDDDTRPT--------------
-------------------------------GYSNLL-QLVTKTESVQEVDDNY----------------------S--A
-SQL---LELVTK--TKVQQEADDDG----FQ-SFGF--------------HC
>gi|1046837672 ERU39680.1| ERU39680.1 hypothetical protein Q092_02695 [Pseudomonas aeruginosa CF77]
--------------------------------------------------------------------------------
-----------------------------------------MWVVDTEQGTQPIIN-E-Q--A-LSQLLTKT---RA-HE
EEDDDS--Y-L------------AL-ELMTKTHQQ---------------------IESDDDTRPT--------------
-------------------------------GYSNLL-QLVTKTESVQEVDDNY----------------------S--A
-SQL---LELVTK--TKVQQEADDDG----FQ-SFGF--------------HC
>gi|1006260313 AFM67868.1| AFM67868.1 hypothetical protein PADK2_28035 [Pseudomonas aeruginosa DK2]
--------------------------------------------------------------------------------
-----------------------------------------MWVVDTEQGTQPIIN-E-Q--A-LSQLLTKT---RA-HE
EEDDDS--Y-L------------AL-ELMTKTHQQ---------------------IESDDDTRPT--------------
-------------------------------GYSNLL-QLVTKTESVQEVDDNY----------------------S--A
-SQL---LELVTK--TKVQQEADDDG----FQ-SFGF--------------HC
>gi|1204422426 gene_12|GeneMark.hmm|111_aa|+|7703|8038 ALIO01000293.1 Pseudomonas aeruginosa DQ8 contig000293, whole genome shotgun sequence
--------------------------------------------------------------------------------
-----------------------------------------MWVVDTEQGTQPIIN-E-Q--A-LSQLLTKT---RA-HE
EEDDDS--Y-L------------AL-ELMTKTHQQ---------------------IESDDDTRPT--------------
-------------------------------GYSNLL-QLVTKTESVQEVDDNY----------------------S--A
-SQL---LELVTK--TKVQQEADDDG----FQ-SFGF--------------HC
>gi|1025908322 EIE43862.1| EIE43862.1 hypothetical protein CF510_25534 [Pseudomonas aeruginosa PADK2_CF510]
--------------------------------------------------------------------------------
-----------------------------------------MWVVDTEQGTQPIIN-E-Q--A-LSQLLTKT---RA-HE
EEDDDS--Y-L------------AL-ELMTKTHQQ---------------------IESDDDTRPT--------------
-------------------------------GYSNLL-QLVTKTESVQEVDDNY----------------------S--A
-SQL---LELVTK--TKVQQEADDDG----FQ-SFGF--------------HC
>gi|1601592233 gene_36|GeneMark.hmm|111_aa|+|27231|27566 KN360856.1 Pseudomonas aeruginosa strain PDR genomic scaffold Scaffold13, whole genome shotgun sequence
--------------------------------------------------------------------------------
-----------------------------------------MWVVDTEQGTQPIIN-E-Q--A-LSQLLTKT---RA-HE
EEDDDS--Y-L------------AL-ELMTKTHQQ---------------------IESDDDTRPT--------------
-------------------------------GYSNLL-QLVTKTESVQEVDDNY----------------------S--A
-SQL---LELVTK--TKVQQEADDDG----FQ-SFGF--------------HC
>gi|1705744101 gene_35|GeneMark.hmm|111_aa|+|28113|28448 JWBF01000358.1 Pseudomonas denitrificans strain 1151_PDEN 1197_51764_982029, whole genome shotgun sequence
--------------------------------------------------------------------------------
-----------------------------------------MWVVDTEQGTQPIIN-E-Q--A-LSQLLTKT---RA-HE
EEDDDS--Y-L------------AL-ELMTKTHQQ---------------------IESDDDTRPT--------------
-------------------------------GYSNLL-QLVTKTESVQEVDDNY----------------------S--A
-SQL---LELVTK--TKVQQEADDDG----FQ-SFGF--------------HC
>gi|1705943018 gene_28|GeneMark.hmm|111_aa|-|23321|23656 JVUY01000092.1 Pseudomonas denitrificans strain 1298_PDEN 277_51772_1265904, whole genome shotgun sequence
--------------------------------------------------------------------------------
-----------------------------------------MWVVDTEQGTQPIIN-E-Q--A-LSQLLTKT---RA-HE
EEDDDS--Y-L------------AL-ELMTKTHQQ---------------------IESDDDTRPT--------------
-------------------------------GYSNLL-QLVTKTESVQEVDDNY----------------------S--A
-SQL---LELVTK--TKVQQEADDDG----FQ-SFGF--------------HC
>gi|1604421408 gene_30|GeneMark.hmm|155_aa|+|24430|24897 JUAA01000045.1 Pseudomonas aeruginosa strain AZPAE12414 AZPAE12414_contig_45, whole genome shotgun sequence
M-----ENTT-------------------DR-DVRAHH----------RH----------------TNISPFLVNASTP-
RTGE---DR---LP------------G---YYC-EQ---QQMWVIETEQGALPIIN-E-Q--A-LSQLKTKT---RA-DG
EEDDDC--H-L------------AL-ELVTKTHQQ---------------------IESDDDTRPT--------------
-------------------------------AYNNFL-YLATKTDSIDETDDNC----------------------S--A
-AQL---LELVTK--TKVQQEADDDA----IQ-SFGF--------------HC
>gi|1604423808 gene_122|GeneMark.hmm|155_aa|+|120043|120510 JTZZ01000011.1 Pseudomonas aeruginosa strain AZPAE12415 AZPAE12415_contig_11, whole genome shotgun sequence
M-----ENTT-------------------DR-DVRAHH----------RH----------------TNISPFLVNASTP-
RTGE---DR---LP------------G---YYC-EQ---QQMWVIETEQGALPIIN-E-Q--A-LSQLKTKT---RA-DG
EEDDDC--H-L------------AL-ELVTKTHQQ---------------------IESDDDTRPT--------------
-------------------------------AYNNFL-YLATKTDSIDETDDNC----------------------S--A
-AQL---LELVTK--TKVQQEADDDA----IQ-SFGF--------------HC
>gi|1602568355 gene_335|GeneMark.hmm|155_aa|-|335145|335612 JTRT01000003.1 Pseudomonas aeruginosa strain AZPAE14922 AZPAE14922_contig_3, whole genome shotgun sequence
M-----ENTT-------------------DR-DVRAHH----------RH----------------TNISPFLVNASTP-
RTGE---DR---LP------------G---YYC-EQ---QQMWVIETEQGALPIIN-E-Q--A-LSQLKTKT---RA-DG
EEDDDC--H-L------------AL-ELVTKTHQQ---------------------IESDDDTRPT--------------
-------------------------------AYNNFL-YLATKTDSIDETDDNC----------------------S--A
-AQL---LELVTK--TKVQQEADDDA----IQ-SFGF--------------HC
>gi|1602930528 gene_156|GeneMark.hmm|155_aa|+|176938|177405 JTPK01000008.1 Pseudomonas aeruginosa strain AZPAE14984 AZPAE14984_contig_8, whole genome shotgun sequence
M-----ENTT-------------------DR-DVRAHH----------RH----------------TNISPFLVNASTP-
RTGE---DR---LP------------G---YYC-EQ---QQMWVIETEQGALPIIN-E-Q--A-LSQLKTKT---RA-DG
EEDDDC--H-L------------AL-ELVTKTHQQ---------------------IESDDDTRPT--------------
-------------------------------AYNNFL-YLATKTDSIDETDDNC----------------------S--A
-AQL---LELVTK--TKVQQEADDDA----IQ-SFGF--------------HC
>gi|1602868367 gene_157|GeneMark.hmm|155_aa|+|176740|177207 JTNR01000010.1 Pseudomonas aeruginosa strain AZPAE15029 AZPAE15029_contig_10, whole genome shotgun sequence
M-----ENTT-------------------DR-DVRAHH----------RH----------------TNISPFLVNASTP-
RTGE---DR---LP------------G---YYC-EQ---QQMWVIETEQGALPIIN-E-Q--A-LSQLKTKT---RA-DG
EEDDDC--H-L------------AL-ELVTKTHQQ---------------------IESDDDTRPT--------------
-------------------------------AYNNFL-YLATKTDSIDETDDNC----------------------S--A
-AQL---LELVTK--TKVQQEADDDA----IQ-SFGF--------------HC
>gi|1605946634 gene_112|GeneMark.hmm|155_aa|+|113850|114317 JXBE01000009.1 Pseudomonas aeruginosa strain ST260 contig_9, whole genome shotgun sequence
M-----ENTT-------------------DR-DVRAHH----------RH----------------TNISPFLVNASTP-
RTGE---DR---LP------------G---YYC-EQ---QQMWVIETEQGALPIIN-E-Q--A-LSQLKTKT---RA-DG
EEDDDC--H-L------------AL-ELVTKTHQQ---------------------IESDDDTRPT--------------
-------------------------------AYNNFL-YLATKTDSIDETDDNC----------------------S--A
-AQL---LELVTK--TKVQQEADDDA----IQ-SFGF--------------HC
>gi|1056667254 ETD87213.1| ETD87213.1 hypothetical protein V527_14880 [Pseudomonas aeruginosa VRFPA06]
M-----ENTT-------------------DR-DVRAHH----------RH----------------TNISPFLVNASTP-
RTGE---DR---LP------------G---YYC-EQ---QQMWVIETEQGALPIIN-E-Q--A-LSQLKTKT---RA-DG
EEDDDC--H-L------------AL-ELVTKTHQQ---------------------IESDDDTRPT--------------
-------------------------------AYNNFL-YLATKTDSIDETDDNC----------------------S--A
-AQL---LELVTK--TKVQQEADDDA----IQ-SFGF--------------HC
>gi|1043969665 EQM82751.1| EQM82751.1 hypothetical protein L683_04115 [Pseudomonas aeruginosa WC55]
M-----ENTT-------------------DR-DVRAHH----------RH----------------TNISPFLVNASTP-
RTGE---DR---LP------------G---YYC-EQ---QQMWVIETEQGALPIIN-E-Q--A-LSQLKTKT---RA-DG
EEDDDC--H-L------------AL-ELVTKTHQQ---------------------IESDDDTRPT--------------
-------------------------------AYNNFL-YLATKTDSIDETDDNC----------------------S--A
-AQL---LELVTK--TKVQQEADDDA----IQ-SFGF--------------HC
>gi|1109878243 KSE51028.1| KSE51028.1 hypothetical protein AO917_07530 [Pseudomonas aeruginosa]
--------------------------------------------------------------------------------
-----------------------------------------MWVIETEQGALPIIN-E-Q--A-LSQLKTKT---RA-DG
EEDDDC--H-L------------AL-ELVTKTHQQ---------------------IESDDDTRPT--------------
-------------------------------AYNNFL-YLATKTDSIDETDDNC----------------------S--A
-AQL---LELVTK--TKVQQEADDDA----IQ-SFGF--------------HC
>gi|1110306022 KSL16985.1| KSL16985.1 hypothetical protein APA45_15875 [Pseudomonas aeruginosa]
--------------------------------------------------------------------------------
-----------------------------------------MWVIETEQGALPIIN-E-Q--A-LSQLKTKT---RA-DG
EEDDDC--H-L------------AL-ELVTKTHQQ---------------------IESDDDTRPT--------------
-------------------------------AYNNFL-YLATKTDSIDETDDNC----------------------S--A
-AQL---LELVTK--TKVQQEADDDA----IQ-SFGF--------------HC
>gi|1066772463 KAJ12642.1| KAJ12642.1 hypothetical protein M002_16355 [Pseudomonas aeruginosa ID4365]
M-----HDTI-------------------NT-DTRPSR----------SE----------------RNISPFLAKAGIP-
RTGE---DR---LP------------G---YYC-EQ---QKMWVVDTEQGTQPIIN-E-Q--A-LSQLLTKT---RA-HE
EEDDDS--Y-L------------AL-ELMTKTHQQ---------------------IESDDDTRPT--------------
-------------------------------GYSNLL-QLVTKTESVQEVDDNY----------------------S--A
-SQL---LELVTK--TKVQQEADDDG----FQ-SFGF--------------HC
>gi|1041121838 KFB21920.1| KFB21920.1 hypothetical protein PGPR2_30165 [Pseudomonas aeruginosa PGPR2]
M-----HDTI-------------------NT-DTRPSR----------SE----------------RNISPFLAKAGIP-
RTGE---DR---LP------------G---YYC-EQ---QKMWVVDTEQGTQPIIN-E-Q--A-LSQLLTKT---RA-HE
EEDDDS--Y-L------------AL-ELMTKTHQQ---------------------IESDDDTRPT--------------
-------------------------------GYSNLL-QLVTKTESVQEVDDNY----------------------S--A
-SQL---LELVTK--TKVQQEADDDG----FQ-SFGF--------------HC
>gi|1109467671 KSC50923.1| KSC50923.1 hypothetical protein AO883_30200 [Pseudomonas aeruginosa]
M-----HDTI-------------------NT-DTRPSR----------SE----------------RNISPFLAKAGIP-
RTGE---DR---LP------------G---YYC-EQ---QKMWVVDTEQGTQPIIN-E-Q--A-LSQLLTKT---RA-HE
EEDDDS--Y-L------------AL-ELMTKTHQQ---------------------IESDDDTRPT--------------
-------------------------------GYSNLL-QLVTKTESVQEVDDNY----------------------S--A
-SQL---LELVTK--TKVQQEADDDG----FQ-SFGF--------------HC
>gi|1109679789 KSF12273.1| KSF12273.1 hypothetical protein AO935_26060 [Pseudomonas aeruginosa]
M-----HDTI-------------------NT-DTRPSR----------SE----------------RNISPFLAKAGIP-
RTGE---DR---LP------------G---YYC-EQ---QKMWVVDTEQGTQPIIN-E-Q--A-LSQLLTKT---RA-HE
EEDDDS--Y-L------------AL-ELMTKTHQQ---------------------IESDDDTRPT--------------
-------------------------------GYSNLL-QLVTKTESVQEVDDNY----------------------S--A
-SQL---LELVTK--TKVQQEADDDG----FQ-SFGF--------------HC
>gi|1110885675 KSQ01799.1| KSQ01799.1 hypothetical protein APB22_12590 [Pseudomonas aeruginosa]
M-----HDTI-------------------NT-DTRPSR----------SE----------------RNISPFLAKAGIP-
RTGE---DR---LP------------G---YYC-EQ---QKMWVVDTEQGTQPIIN-E-Q--A-LSQLLTKT---RA-HE
EEDDDS--Y-L------------AL-ELMTKTHQQ---------------------IESDDDTRPT--------------
-------------------------------GYSNLL-QLVTKTESVQEVDDNY----------------------S--A
-SQL---LELVTK--TKVQQEADDDG----FQ-SFGF--------------HC
>gi|1110610182 KSP67346.1| KSP67346.1 hypothetical protein APB24_11325 [Pseudomonas aeruginosa]
M-----HDTI-------------------NT-DTRPSR----------SE----------------RNISPFLAKAGIP-
RTGE---DR---LP------------G---YYC-EQ---QKMWVVDTEQGTQPIIN-E-Q--A-LSQLLTKT---RA-HE
EEDDDS--Y-L------------AL-ELMTKTHQQ---------------------IESDDDTRPT--------------
-------------------------------GYSNLL-QLVTKTESVQEVDDNY----------------------S--A
-SQL---LELVTK--TKVQQEADDDG----FQ-SFGF--------------HC
>gi|1111008292 KSR67733.1| KSR67733.1 hypothetical protein APB56_06485 [Pseudomonas aeruginosa]
M-----HDTI-------------------NT-DTRPSR----------SE----------------RNISPFLAKAGIP-
RTGE---DR---LP------------G---YYC-EQ---QKMWVVDTEQGTQPIIN-E-Q--A-LSQLLTKT---RA-HE
EEDDDS--Y-L------------AL-ELMTKTHQQ---------------------IESDDDTRPT--------------
-------------------------------GYSNLL-QLVTKTESVQEVDDNY----------------------S--A
-SQL---LELVTK--TKVQQEADDDG----FQ-SFGF--------------HC
>gi|1110062766 KSI57437.1| KSI57437.1 hypothetical protein AO985_10315 [Pseudomonas aeruginosa]
M-----HDTI-------------------NT-DTRPSR----------SE----------------RNISPFLAKAGIP-
RTGE---DR---LP------------G---YYC-EQ---QKMWVVDTEQGTQPIIN-E-Q--A-LSQLLTKT---RA-HE
EEDDDS--Y-L------------AL-ELMTKTHQQ---------------------IESDDDTRPT--------------
-------------------------------GYSNLL-QLVTKTESVQEVDDNY----------------------S--A
-SQL---LELVTK--TKVQQEADDDG----FQ-SFGF--------------HC
>gi|1110677125 KSJ62989.1| KSJ62989.1 hypothetical protein AO997_10695 [Pseudomonas aeruginosa]
M-----HDTI-------------------NT-DTRPSR----------SE----------------RNISPFLAKAGIP-
RTGE---DR---LP------------G---YYC-EQ---QKMWVVDTEQGTQPIIN-E-Q--A-LSQLLTKT---RA-HE
EEDDDS--Y-L------------AL-ELMTKTHQQ---------------------IESDDDTRPT--------------
-------------------------------GYSNLL-QLVTKTESVQEVDDNY----------------------S--A
-SQL---LELVTK--TKVQQEADDDG----FQ-SFGF--------------HC
>gi|1110759175 KSL63255.1| KSL63255.1 hypothetical protein APA58_26880 [Pseudomonas aeruginosa]
M-----HDTI-------------------NT-DTRPSR----------SE----------------RNISPFLAKAGIP-
RTGE---DR---LP------------G---YYC-EQ---QKMWVVDTEQGTQPIIN-E-Q--A-LSQLLTKT---RA-HE
EEDDDS--Y-L------------AL-ELMTKTHQQ---------------------IESDDDTRPT--------------
-------------------------------GYSNLL-QLVTKTESVQEVDDNY----------------------S--A
-SQL---LELVTK--TKVQQEADDDG----FQ-SFGF--------------HC
>gi|1110419136 KSM78372.1| KSM78372.1 hypothetical protein APA73_25395 [Pseudomonas aeruginosa]
M-----HDTI-------------------NT-DTRPSR----------SE----------------RNISPFLAKAGIP-
RTGE---DR---LP------------G---YYC-EQ---QKMWVVDTEQGTQPIIN-E-Q--A-LSQLLTKT---RA-HE
EEDDDS--Y-L------------AL-ELMTKTHQQ---------------------IESDDDTRPT--------------
-------------------------------GYSNLL-QLVTKTESVQEVDDNY----------------------S--A
-SQL---LELVTK--TKVQQEADDDG----FQ-SFGF--------------HC
>gi|1110793097 KSN08429.1| KSN08429.1 hypothetical protein APA79_10585 [Pseudomonas aeruginosa]
M-----HDTI-------------------NT-DTRPSR----------SE----------------RNISPFLAKAGIP-
RTGE---DR---LP------------G---YYC-EQ---QKMWVVDTEQGTQPIIN-E-Q--A-LSQLLTKT---RA-HE
EEDDDS--Y-L------------AL-ELMTKTHQQ---------------------IESDDDTRPT--------------
-------------------------------GYSNLL-QLVTKTESVQEVDDNY----------------------S--A
-SQL---LELVTK--TKVQQEADDDG----FQ-SFGF--------------HC
>gi|1018344812 KEZ64719.1| KEZ64719.1 hypothetical protein C1E_0225795 [Pseudomonas amygdali pv. tabaci str. ATCC 11528]
--------------------------------------------------------------------------------
--------------------------------------------------------------------MTKT---KV-NA
EQDDEA--P-W------------QV-ELLTKTYQK---------------------VESDDDDH-IR-------YR----
------------RQSSADSF---SQP-LSLGSSNNLL-QLVTKTDANTERDDRC----------------------E--A
-NQI---LELITK--TNVELERDDNG----DP-TFRLDT-------RYY--TD
>gi|1097158125 KMY30951.1| KMY30951.1 hypothetical protein AA993_18925 [Pseudomonas putida]
M-----VSSRLC---RITRRAGIG-----DA-SLGALE----------NS----------------LGKSPYLSRFATP-
RTGE---DS---IP------------G---SYS-SE---LNMWVVDSADGVVPIIS-Q-G--S-LGELMTKT---NA-NT
EQDDDS--F-W------------QV-ELLTKTFQK---------------------VESDDEDP-SS-------YR----
------------GRGSANE----SEL-SCLESKNNLL-QLLTKTDSTTERDDRS----------------------D--V
-SHI---LELITK--TNVELEHDDNG----DP-TFGLDT-------RYY--SD
>gi|1202491537 gene_2177|GeneMark.hmm|151_aa|+|2302618|2303073 JH584235.1 Sphingomonas echinoides ATCC 14820 genomic scaffold scaffold00001, whole genome shotgun sequence
M-----IVETLPLVLNLPYMFLIHDTATGSM-PMTVHS----------PI----------------TSAEPFLLRFATP-
RSAD---AE---MP------------G---RYS-SE---LGVWVVDGEDGAVPIIE-V-AGGG-LVVTQSKT---MT-QV
EVDDDDPSR-F--------G---VL-ETSTGTRVR---------------------QE----------------------
-------------------------------------------------VDDED----------------------A--S
-LCL---PELQTK--TEVQQERDDEA----VA-P-----------------YW
>gi|1404095645 gene_40|GeneMark.hmm|119_aa|-|47515|47874 AXNR01000103.1 Vibrio parahaemolyticus VIP4-0444 contig00133, whole genome shotgun sequence
--------------------------------------------------------------MHMLNDPKPFILNYATE-
RVHSN-IPA---LG------------G---HYC-DD---EHMW--VDDESKTPIIN-L-VD-RNCPELITKT---NV-QV
ESDDQS--Y--------------AL-EMQTKTKVE---------------------VERDDNDI----------------
----------------------------------------------------------------------------S--L
-CHL---NELLTK--TEVMQESDDNS----Y---------------SFG--MS
>gi|1096233160 CCV39624.1| CCV39624.1 hypothetical protein YE5603_39201 [Yersinia enterocolitica (type O:9) str. YE56/03]
--------------------------------------------------------------------------------
--MK---QS---IA------------I---QNT-NILDVTTRTFTIETDD-HDEI----L--G-LATIITER---IE-NS
--DRDE--I-S--------A------YSTFQTNIVENSDKDEISCA---GTMVTAVIENSDTDE-Y--------------
----------------------------------LLF---STMETRELEAADSD----------------------E--I
SYLM---SD-STI--MTKVFEATDND----E----------------------
>gi|1080268244 AIN19464.1| AIN19464.1 hypothetical protein DJ57_253 [Yersinia kristensenii]
M--------------------------------------------------------------------KPYIMNYSET-
ITMK---QS---VA------------I---QNT-NILDVTTRTFTIETDD-HDEI----L--G-LATIITER---IE-NS
--DRDE--I-S--------A------YSTFQTNIVENSDKDEISCA---GTMVTAVIENSDTDE-Y--------------
----------------------------------LLF---STMETRELEAADSE----------------------E--I
SYLM---SD-STI--MTKVFEATDND----E----------------------
>gi|1011944976 AJJ37148.1| AJJ37148.1 hypothetical protein CH54_3437 [Yersinia kristensenii]
M--------------------------------------------------------------------KPYIMNYSET-
ITMK---QS---VA------------I---QNT-NILDVTTRTFTIETDD-HDEI----L--G-LATIITER---IE-NS
--DRDE--I-S--------A------YSTFQTNIVENSDKDEISCA---GTMVTAVIENSDTDE-Y--------------
----------------------------------LLF---STMETRELEAADSE----------------------E--I
SYLM---SD-STI--MTKVFEATDND----E----------------------
