# Supplementary material for: Phylogenomic analysis of the diversity of graspetides and proteins involved in their biosynthesis
Source: Biol Direct. 2022 Mar 21;17:7. doi: 10.1186/s13062-022-00320-2 (PMC8939145; doi:10.1186/s13062-022-00320-2)
Supplement: Supplementary file 13 — Additional file 13. Final set of precursor sequences; Alignments of 174 distinct clusters of precursors (zip file). [file 13062_2022_320_MOESM13_ESM.zip › cluster139.afa]

>gi|1205658849 gene_8|GeneMark.hmm|150_aa|+|7278|7730 BAGK01000141.1 Nocardia thailandica NBRC 100428 DNA, contig: NT6_con141, whole genome shotgun sequence
-----------MTDAIHLPATP-------SPGERSTALSGLLVAESERDISIRVDDG-TWTFDRRDVMAVTAD-GR----
------A-----PEAGHRPVRVDIRPGATADFTRRLRVEIVERPITLAPAPSHCLGDEQLAAQTRAWATKLRIAERGGTT
GATYTFCQTKSLAGSDDGINCDSLD
>gi|1504796762 gene_219|GeneMark.hmm|157_aa|+|236402|236875 JOJF01000005.1 Nocardia sp. NRRL WC-3656 contig5.1, whole genome shotgun sequence
-----------MNDARRQVPER-TR-PRPLPRHPAPPLSGRLVAESRDTISVRVAEG-IWTLHRDDVLQLRDGSPDA---
----G-------TGVAERPVLVWIRPGATADFTQRRRIQLTERPLTLPPRPSPAVGDDLLARLTDQWARRLDVTPAPGAA
GATVSYSQTRSGGGSDDGTACDSLD
>gi|1205612822 gene_107|GeneMark.hmm|154_aa|-|105974|106438 BAGC01000107.1 Nocardia niigatensis NBRC 100131 DNA, contig: NN1_con107, whole genome shotgun sequence
-----------MTGALHRTGSA-------ILASTSPPLPGYLVAANERSISVRVGDGSTWTFHRADVVDIARWDAAA---
----A-Q-----GSGEGRPVLVRVRPGATADFTQRRRVEVTDRPLTLSPDLSPARGDDELRKLTEIWARGLDLTAHPGVG
GATMTCCQTRSHHGSDDGIACDSLD
>gi|1008799530 AHH18923.1| AHH18923.1 hypothetical protein NONO_c41390 [Nocardia nova SH22a]
-----------MNDVRRQVSER-AR-PRPTSPESAPPLTGRLIAESPATISVRVAEG-IWTLDRADVLRLRAEPG-----
------------TDPGEPAVLVWIRPGATADFTQRRRIQLTERPLTLASRPSPAVGDDLLARLTDRWARQLRLRPAIGAA
GATVSYSQTRSGGGSDDGTACDSLD
>gi|1507972267 gene_25|GeneMark.hmm|152_aa|-|29024|29482 JNCT01000023.1 Nocardia seriolae strain ZJ0503 Scaffold23_1, whole genome shotgun sequence
-----------MTGALHRTGST-------ALASTSPPLPGYLVAATERSISVRVGDG-TWTFHRTDVLDITRWDAAA---
------A-----GSCEGRPVLVRVRSGATADFTQRRRVELTDRPLTLAPDHSPARGDDELGRLTEIWARGLDLTTATGVG
GATMTCCQTRSHHGSDDGIACDSLD
>gi|1205688465 gene_19|GeneMark.hmm|158_aa|+|18654|19130 BAGL01000080.1 Nocardia transvalensis NBRC 15921 DNA, contig: NT7_con80, whole genome shotgun sequence
-----------MTETIRPFNPV-AG-PSPDRRDIVLPLSGYLTAESDRAISIRTGEG-TWTFDRADVVSIDDGDGER---
----G-R-----PEVPGRAVRVRVRPGATADFTQRRRIDLTDRPMTLAHQHSPALGDDALRRLTEDWARELRLPTSPGIG
GATFTFCQTRTSARSDDGTACDSLD
>gi|1205609038 gene_7|GeneMark.hmm|161_aa|+|3798|4283 BAGD01000065.1 Nocardia otitidiscaviarum NBRC 14405 DNA, contig: NO1_con65, whole genome shotgun sequence
-----------MTGALRPRVSAPPGTAAPPTATASPPLPGYLVDATERHIRVRVTDG-TWTFRWADVLALTDCEFGA---
---QG-P-----RLGDARPVLVRVRAGATADFTQRRRIELTERPLTLPQDHTPTRGDDELARLTESWARRLELTTGPGIG
GATMTCCQTRSHSGSDDGAACDSLD
>gi|1406097284 gene_6139|GeneMark.hmm|166_aa|+|6891960|6892460 JAFQ01000004.1 Nocardia sp. BMG51109 D892DRAFT_scf7180000000033_quiver.4_C, whole genome shotgun sequence
-----------MTETLRPFIPA-AG-SAPDDRDLVPPLSGYLTAESEHTVSVRVGEG-TWTFDRADILRLDVPESGR---
--SDGGRPEAPGRPSADRPVRVWVRPGATADFTQRRRIDLVDRPMTLARPHSPARGDDLLRRLTEVWARRLRLPGTPGIG
GATFTYCQTRTSARSDDGTACDSLD
>gi|1205637687 gene_11|GeneMark.hmm|171_aa|+|9565|10080 BAGH01000234.1 Nocardia tenerifensis NBRC 101015 DNA, contig: NT3_con234, whole genome shotgun sequence
VANREQIGETVMTDALRLPGTA-------PKSDRVPPLQGLLIAESERDISVRVAEG-TWTFRRSDVLRVLDSPVPDALS
CVSDA-A-----RPQDGRPVLVDIRAGATADFTRRLRIDLVDRPMTLTETPSAAHGDEQLRELTESWADRLQLADLTGAH
GATFTYCQTKSHATSDDGINCDSLD
>gi|1205645342 gene_67|GeneMark.hmm|151_aa|+|73928|74383 BAGF01000049.1 Nocardia pneumoniae NBRC 100136 DNA, contig: NP2_con49, whole genome shotgun sequence
-----------MTDIIRRPGTT-------PTSDRVPPLQGLLVAESDREISVRVAEG-TWTFRRSDVLRVVDSTAQ----
------H-----PDQDGRPVSVDIRAGATADFTRRLRIDLVDRPMTIPEAPSEALGDDQLRRLTEIWADRLQLVESPGTG
GATFTYCQTKSLDGSDDGINCDSLD
>gi|1205683352 gene_7|GeneMark.hmm|153_aa|+|6472|6933 BAGM01000082.1 Nocardia veterana NBRC 100344 DNA, contig: NV3_con82, whole genome shotgun sequence
-----------MNDARRPAPGS-TR-PRTDPRRSAPPLSGRLVAESSDTVSIRVAEG-VWTLDRRDILQWLEP-S-----
------------PAGSERAVQVWIRPGATADFTQRRRIHLTERPLTLPPRPGPAVGDDALARLTEQWARRLRVRTVPGAA
GATVSYSHTHSGGGSDDGTACDSLD
>gi|1005844388 AFU03470.1| AFU03470.1 hypothetical protein O3I_027605 [Nocardia brasiliensis ATCC 700358]
-----------MTDALRLHGTA-------PKSDRVPPLHGLLVAESERDISVRVAEG-TWTFRRSDVLRVLDSAVPE---
----GVR-----AERGARPVLVDIRVGATADFTRRLRIDVVDRPMTMQQAPSAALGDEQLRELTESWADRLNLVDLPGTN
GATFTYCQTKSLATSDDGINCDSLD
>gi|1030955610 GAD84204.1| GAD84204.1 hypothetical protein NCAST_21_01550 [Nocardia asteroides NBRC 15531]
-----------MTDAIHLPATA-------SSRDRGPALRGLLVAESDRDISVRVEGG-TWTFDRRDVLRLTEDR------
------------ADAGERQVRVDIRPGATADFTRRMRVELVERPITLAPDPSEALGDDQLAAATRRWAGKLRIAERGGVT
GATFTF---------RDGINCDSLD
>gi|1205676110 gene_13|GeneMark.hmm|152_aa|+|14183|14641 BAGN01000141.1 Nocardia vinacea NBRC 16497 DNA, contig: NV4_con141, whole genome shotgun sequence
-----------MTDAIHLPGTG-------PAGDRVPALQGLLVAESERDFTVKVTEG-TWTFRRDDVLRVLDWTDS----
----A-T-----TERDGRPVLMDIRPGATADFTRRLRIDLVDRPMTLAEEPSAALGDEALQQLTASWADSLQLAECPGTS
GATFTYCQTKSLATSDDGINCDSLD
>gi|1205600731 gene_34|GeneMark.hmm|132_aa|+|39723|40121 BAGB01000043.1 Nocardia jiangxiensis NBRC 101359 DNA, contig: NJ2_con43, whole genome shotgun sequence
-----------------------------------------LIAESTRAVSVRVSEG-TWTFDRADVLGIDLVGARM---
--PHG-D-----GDPAARPVQVRIRPGATADFTRRLRIELTDRPMTLPQQHSPARGDDLLARLTERWARDLQLPTDPAVG
GVTMTRSQTRSFALSDDAMTCDSLD
>gi|1205652356 gene_148|GeneMark.hmm|146_aa|+|147242|147682 BAGJ01000103.1 Nocardia testacea NBRC 100365 DNA, contig: NT5_con103, whole genome shotgun sequence
-----------MTDALHLLETS-------G-RGAVATLTGVLVGESDCEIRVRVADG-TWTFRRGDVLAIRCAD------
------------EHPTGRRVHVDIRPGVTADFTRRLRIEVAERPMTLAAPPSEAFGDRQLRRLTESWARRLDLAGDPEF-
PATFTCAQTRSRNTSDDGVHSDSFD
>gi|1205566030 gene_154|GeneMark.hmm|148_aa|-|183472|183918 BAFV01000029.1 Nocardia carnea NBRC 14403 DNA, contig: NC1_con29, whole genome shotgun sequence
-----------MTDVLPPVGTT--------QSDAVATLAGVLLGHDEGAVRIQVADG-TWTFDPCDVLGIREHDGR----
------------SSSPAGAVLVDIRSGATADFTRRLRIDVGERPLTLAAPPSPALGDTQLRRLTETWARRLHLAELPH-H
PATFTFAQTRSHNSSDDGVHCDSLD
>gi|1206137937 gene_3|GeneMark.hmm|151_aa|+|1000|1455 BAGI01001078.1 Nocardia terpenica NBRC 100888 DNA, contig: NT4_con1078, whole genome shotgun sequence
-----------MTDVLRPRS---------GTLEAAPALPGRLVAESDRAISVRVTEG-TWTFDRADVLDIDDCATGE---
----F-D-----AAPDGRAVLVRIRPGATADFTQRLRIELTERPMTLPQRPSPARGDEQLRTLTERWARGLRLPEVTGTG
GATWTFCQTRTSGRSDDGVACDSLD
>gi|1006501938 CCF63388.1| CCF63388.1 protein of unknown function [Nocardia cyriacigeorgica GUH-2]
-----------MTDAIHFPGAA-------ATGDRVPALQGMLVAQSERDITVRVAEG-TWTFRRADVLRVLESDAS----
------------AAAPGRPVLVDIRPGATADFTRRLRIDVVDRPMTLAAPPSPAFGDDLLRELTESWADELQLLDAPGT-
GATYTYCQTKSHAGSDDGINCDSLD
>gi|1205550732 gene_8|GeneMark.hmm|151_aa|+|8102|8557 BAFP01000092.1 Nocardia abscessus NBRC 100374 DNA, contig: NA2_con92, whole genome shotgun sequence
-----------MTDAIRLPGTT-------PKGDRVPPLQGLLVAESDREISVRVAEG-TWTFCRSDVLRVVDSAVPQS--
-------------DQDGRPVLVDIRAGATADFTRRLRIDLIDRPMTIPESPSEALGDDQLRQLTEIWADRLQLVDIPGAS
GATFTYCQTRSIDGSDDGINCDSLD
>gi|1205528067 gene_7|GeneMark.hmm|155_aa|+|8305|8772 BAFQ01000116.1 Nocardia aobensis NBRC 100429 DNA, contig: NA6_con116, whole genome shotgun sequence
-----------MNDAGRQVPGH-TR-PHPKPRHPAPPLAGRLVAESRDTISVRVAEG-IWTLDRDDILQLRDESPDS---
----G-------T--AERAVLVWIRPGATADFTQRRRIQLTERPLTLPPRPSPAVGDELLARLTDQWARKLDVAPTPGAA
GATVSYSQTRSGGGSDDGTACDSLD
>gi|1205543351 gene_8|GeneMark.hmm|151_aa|+|8085|8540 BAFR01000121.1 Nocardia araoensis NBRC 100135 DNA, contig: NA7_con121, whole genome shotgun sequence
-----------MTDAIHLPGTT-------PRGDRVPPLQGLLVAESDRQISVRVAEG-TWTFSRSDVLRVVDSTAPQA--
-------------DQDGRPVLVDIRAGATADFTRRLRIDLVDRPMTIPESPSEALGDEQLRRLTETWADRLQLVDCPGAG
GATFTYCQTKSMNGSDDGINCDSLD
>gi|1205535964 gene_10|GeneMark.hmm|151_aa|+|11179|11634 BAFS01000169.1 Nocardia asiatica NBRC 100129 DNA, contig: NA9_con169, whole genome shotgun sequence
-----------MTDAIRLPGTT-------PPGDRVPPLQGLLVAESDREISVRVAEG-TWTFCRSDVLRVVDSAVP----
------Q-----ADQDGRPVLVDIRAGATADFTRRLRIDLVDRPMTIPESPSAALGDDQLRLLTEMWADRLQLVDCPGAG
GATYTYCQTRSIDGSDDGINCDSLD
>gi|1502823424 gene_29|GeneMark.hmm|154_aa|+|30482|30946 BAUA01000155.1 Nocardia brasiliensis IFM 10847 DNA, contig: NBRGI155, whole genome shotgun sequence
-----------MTDALRLHGTA-------PKSDRVPPLHGLLVAESERDISVRVAEG-TWTFRRSDVLRVLDSAVPE---
----GVR-----AEHGARPVLVDIRVGATADFTRRLRIDVVDRPMTMQQAPSAALGDEQLRELTESWADRLNLVDLPGTN
GATFTYCQTKSLATSDDGINCDSLD
>gi|1030964220 GAJ83516.1| GAJ83516.1 hypothetical protein NBRGN_063_01200 [Nocardia brasiliensis NBRC 14402]
-----------MTDALRLHGTA-------PKSDRVPPLHGLLVAESERDISVRVAEG-TWTFRRSDVLRVLDSAVPE---
----GLR-----AERGARPVLVDIRVGATADFTRRLRIDVVDRPMTMQQAPSAALGDEQLRELTESWADRLNLVDLPGTN
GATFTYCQTKSLATSDDGINCDSLD
>gi|1205558257 gene_153|GeneMark.hmm|146_aa|+|154939|155379 BAFU01000058.1 Nocardia brevicatena NBRC 12119 DNA, contig: NB2_con58, whole genome shotgun sequence
-----------MIDALHLPAAP-------D-RYRAPALQGILVARPGRDISVRVTEG-TWTFRRDDAFDIRETD------
------------SYAPGQPVPVDIRPGATADFTRRLRIDIVGRPMTLAAPPSEAFGDDQLRRLTEAWTDRLRIADSPAT-
GATFTFCQTKPMDGSDDGVNRDSLY
>gi|1205572447 gene_3|GeneMark.hmm|155_aa|+|2752|3219 BAFW01000142.1 Nocardia cerradoensis NBRC 101014 DNA, contig: NC2_con142, whole genome shotgun sequence
-----------MNDAGRQVPGH-TR-PRPKPRHPAPPLSGRLVAESRDTISVRVAEG-IWTLDRDDVLQLRDESPDS---
----G---------ASERAVLVWIRPGATADFTQRRRIQLTERPLTLPPRPTPAVGDELLARLTDQWARKLDVAPAPGAA
GATVSYSQTRSGGGSDDGIACDSLD
>gi|1205666778 gene_25|GeneMark.hmm|153_aa|+|22051|22512 BAFX01000081.1 Nocardia concava NBRC 100430 DNA, contig: NC3_con81, whole genome shotgun sequence
-----------MTGALHRTGST-------AIASTSPPLPGYLVAATERSISLRVGDG-TWTFHRTDVLDISRWDTAT---
----A-A-----GSPEGRPVLVRVRSGATADFTQRRRVELTDRPLTLAPELSPARGDDELRRQTEIWARGLELTTQPGVG
GATMTCCQTRSLHGSDDGIACDSLD
>gi|1205579186 gene_24|GeneMark.hmm|149_aa|-|24026|24475 BAFY01000118.1 Nocardia cyriacigeorgica NBRC 100375 DNA, contig: NC6_con118, whole genome shotgun sequence
-----------MTDAIHFPGAA-------ATGDRVPALQGMLVAQSERDITVRVAEG-TWTFRRADVLRVLESDAT----
------------AAAPGRPVLVDIRPGATADFTRRLRIDVVDRPMTLAAPPSPAFGDDLLRELTESWADELQLLDAPGT-
GATFTYCQTKSHAGSDDGINCDSLD
>gi|1205584866 gene_31|GeneMark.hmm|151_aa|+|29989|30444 BAFZ01000069.1 Nocardia exalbida NBRC 100660 DNA, contig: NE1_con69, whole genome shotgun sequence
-----------MTDAIHLPGTT-------PKDDRVPPLQGLLVAESDRQISVRVAEG-TWTFSRSDVLRVVDSAAP----
------R-----TDQDGRPVLVDIRAGATADFTRRLRIDLVDRPMTIPESPSEALGDEQLRQLTETWADRLQLVDCPGSG
GATFTYCQTKSINGSDDGINCDSLD
>gi|1900755948 gene_58|GeneMark.hmm|146_aa|+|64698|65138 LNDA01000083.1 Nocardia jinanensis NBRC 108249 scaffold77, whole genome shotgun sequence
-----------MTDALHLLDTP-------G-RGVVATLTGALVGESDRDIRVRVADG-MWTFRRGDVLAVQDLD------
------------DRTAGRRVRVDIRPGSTADFTRSLRIDVVERPMTLAAPPSEAFGDPQLRRLTESWAQRLDLADTPEF-
PATFTCAQTRSRNTSDDGIHSDSFD
>gi|1502820305 gene_704|GeneMark.hmm|161_aa|-|719912|720397 BATZ01000011.1 Nocardia otitidiscaviarum IFM 11049 DNA, contig: NOTIT11, whole genome shotgun sequence
-----------MTGALRPRVSAPPGTAAPPTATASPPLPGYLVDATERHIRVRVTDG-TWTFRWADVLALTDCEFGA---
---QG-P-----RLGDARPVLVRVRAGATADFTQRRRIELTERPLTLPQDHAPTRGDDELARLTESWARRLELTTGPGIG
GATMTCCQTRSHSGSDDGAACDSLD
>gi|1504858803 gene_1551|GeneMark.hmm|146_aa|+|1731343|1731783 JOAJ01000001.1 Nocardia rhamnosiphila NBRC 108938 strain NRRL B-24637 contig1.1, whole genome shotgun sequence
-----------MTDALHLLETP-------E-RGAVATLNGVLVGESDREIRVRVADG-TWTFCRDDVLAIRFVD------
------------ECATGRRVHVDIRPGVTADFTRRLRIEVAERPMTLAAPPSEAFGDRQLRHLTESWARRLDLAGTPEF-
PATFTCAQTRSRNTSDDGVHSDSFD
>gi|1107096786 KQY37731.1| KQY37731.1 hypothetical protein ASD42_04085 [Nocardia sp. Root136]
-----------MTDAIHLPATA-------SSRDRGPALRGLLVAESDHDISVRVDGG-TWTFDRNDVVRLTEDR------
------------VGAGERQVRVDIRPGATADFTRRMRVDLVDRPITLAPEPSEALDDEQLARATRSWAAKLRIAERGGAT
GATFTF---------RDGINCDSLD
>gi|1058725370 GAM47149.1| GAM47149.1 hypothetical protein NS07_v2contig00044-0027 [Nocardia seriolae]
---------------------------------------------------MRVGDG-TWTFHRTDVLDITRWDAAA---
------A-----GSCEGRPVLVRVRSGATADFTQRRRVELTDRPLTLAPDHSPARGDDELGRLTEIWARGLDLTTATGVG
GATMTCCQTRSHHGSDDGIACDSLD
>gi|1504457065 gene_195|GeneMark.hmm|139_aa|-|199948|200367 JOFP01000008.1 Pilimelia anulata strain NRRL B-3741 contig8.1, whole genome shotgun sequence
-----------MTDAIHLPATA-------SSRDRGPALRGLLVAESDRDISVRVEGG-TWTFDRRDVLRLTEDR------
------------ADAGERQVRVDIRPGATADFTRRMRVELVERPITLAPDPSEALGDDQLAAATRRWAGKLRIAERGGVT
GATFTF---------RDGINCDSLD
>gi|1084705864 KIA64534.1| KIA64534.1 hypothetical protein FG87_13345 [Nocardia vulneris]
-----------MTDALRLHGTA-------PKSDRVPPLHGLLVAESERDISVRVAEG-TWTFRRSDVLRVLDSAVPE---
----GVR-----AERGARPVLVDIRVGATADFTRRLRIDVVDRPMTMQQAPSAALGDEQLRELTESWADRLNLVDLPGTN
GATFTYCQTKSLATSDDGINCDSLD
>gi|1503785497 gene_182|GeneMark.hmm|148_aa|+|211740|212186 JNZF01000008.1 Nocardia carnea strain NRRL B-1997 contig8.1, whole genome shotgun sequence
-----------MTDVLPPVGTT--------QSDAVATLAGVLLGHDEGAVRIQVADG-TWTFDPCDVLGIREHDGR----
------------SSSPAGAVLVDIRSGATADFTRRLRIDVGERPLTLAAPPSPALGDTQLRRLTETWARRLHLAELPH-H
PATFTFAQTRSHNSSDDGVHCDSLD
>gi|1505081333 gene_1550|GeneMark.hmm|146_aa|+|1731361|1731801 JOEJ01000001.1 Nocardia rhamnosiphila NBRC 108938 strain NRRL B-24637 contig1.1, whole genome shotgun sequence
-----------MTDALHLLETP-------E-RGAVATLNGVLVGESDREIRVRVADG-TWTFCRDDVLAIRFVD------
------------ECATGRRVHVDIRPGVTADFTRRLRIEVAERPMTLAAPPSEAFGDRQLRHLTESWARRLDLAGTPEF-
PATFTCAQTRSRNTSDDGVHSDSFD
>gi|1097820719 GAP29056.1| GAP29056.1 hypothetical protein NSK11_contig00048-0028 [Nocardia seriolae]
---------------------------------------------------MRVGDG-TWTFHRTDVLDITRWDAAA---
------A-----GSCEGRPVLVRVRSGATADFTQRRRVELTDRPLTLAPDHSPARGDDELGRLTEIWARGLDLTTATGVG
GATMTCCQTRSHHGSDDGIACDSLD
