# Supplementary material for: Phylogenomic analysis of the diversity of graspetides and proteins involved in their biosynthesis
Source: Biol Direct. 2022 Mar 21;17:7. doi: 10.1186/s13062-022-00320-2 (PMC8939145; doi:10.1186/s13062-022-00320-2)
Supplement: Supplementary file 13 — Additional file 13. Final set of precursor sequences; Alignments of 174 distinct clusters of precursors (zip file). [file 13062_2022_320_MOESM13_ESM.zip › cluster1442.afa]

>gi|1001882402 ABX04470.1| ABX04470.1 hypothetical protein Haur_1827 [Herpetosiphon aurantiacus DSM 785]
MRDRTMLVEKTEDVIIFGLTYLEEEAAEINDVVGCLMPIDGEGYTVTGCDDSDGGNPGEMIP
>gi|1001882400 ABX04468.1| ABX04468.1 hypothetical protein Haur_1825 [Herpetosiphon aurantiacus DSM 785]
MEFENIKTE--ELPVIFGLTYLEEEAAEIDDVVGCLMPID--GYSGTSCDDID------AIP
>gi|1001882399 ABX04467.1| ABX04467.1 hypothetical protein Haur_1824 [Herpetosiphon aurantiacus DSM 785]
MEFETTQIN--ETPMIFGLTYLEEEAAEIDDVVGCFV-VD--GYSGTGCDDSDM-PPGTQIP
>gi|1001882401 ABX04469.1| ABX04469.1 hypothetical protein Haur_1826 [Herpetosiphon aurantiacus DSM 785]
MEFNTIKTE--ELPIIFGLTYLEEEAAEINDVVGCLMPIDGEGYTVTGCDDSDG---GYLIP
>gi|1001882398 ABX04466.1| ABX04466.1 hypothetical protein Haur_1823 [Herpetosiphon aurantiacus DSM 785]
MEFENIKTE--ELPAIFGLTYLEEEAAEINDVVGCLMPID--GYSGTSCDDSDQ---GYDIP
