# Supplementary material for: Phylogenomic analysis of the diversity of graspetides and proteins involved in their biosynthesis
Source: Biol Direct. 2022 Mar 21;17:7. doi: 10.1186/s13062-022-00320-2 (PMC8939145; doi:10.1186/s13062-022-00320-2)
Supplement: Supplementary file 13 — Additional file 13. Final set of precursor sequences; Alignments of 174 distinct clusters of precursors (zip file). [file 13062_2022_320_MOESM13_ESM.zip › cluster1472.afa]

>gi|1091152151 KKT83231.1| KKT83231.1 hypothetical protein UW81_C0023G0009 [Candidatus Giovannonibacteria bacterium GW2011_GWC2_44_9]
MLKQQEMPFALRFAEPLMSQEEISSGILDKGIFMATVQTTVYATGKYGADSKSDPD
>gi|1091276192 KKT91545.1| KKT91545.1 hypothetical protein UW93_C0005G0009 [Parcubacteria group bacterium GW2011_GWC1_45_13]
MLKQQEMPFALRFAEPLMSQEEISSGILDKGIFMATVQTTVYATGKYGADSKSDPD
>gi|1091020065 KKT63341.1| KKT63341.1 hypothetical protein UW57_C0008G0009 [Candidatus Giovannonibacteria bacterium GW2011_GWA1_44_29]
MLKQQEMPFALRFAEPLMSQEEISSGILDKGIFMATVQTTVYATGKYGADSKSDPD
>gi|1091269619 KKT57256.1| KKT57256.1 hypothetical protein UW49_C0006G0009 [Parcubacteria (Giovannonibacteria) bacterium GW2011_GWB1_44_23]
MLKQQEMPFALRFAEPLMSQEEISSGILDKGIFMATVQTTVYATGKYGADSKSDPD
