# Supplementary material for: Phylogenomic analysis of the diversity of graspetides and proteins involved in their biosynthesis
Source: Biol Direct. 2022 Mar 21;17:7. doi: 10.1186/s13062-022-00320-2 (PMC8939145; doi:10.1186/s13062-022-00320-2)
Supplement: Supplementary file 13 — Additional file 13. Final set of precursor sequences; Alignments of 174 distinct clusters of precursors (zip file). [file 13062_2022_320_MOESM13_ESM.zip › cluster1677.afa]

>gi|1507123406 gene_74|GeneMark.hmm|65_aa|+|68098|68295 JQKZ01000030.1 Chryseobacterium sp. CF284 EW64DRAFT_scaffold00029.29_C, whole genome shotgun sequence
MKNSQKKDELFSKFQNSKIERIKLDKISGGKRIPTSPIDVQTGLTSSGNHDNDVTPPDYYYDGTL
>gi|1604649745 gene_1132|GeneMark.hmm|65_aa|-|1232862|1233059 KN549099.1 Chryseobacterium sp. YR477 genomic scaffold EW78DRAFT_scaffold00001.1, whole genome shotgun sequence
MKNSKNKDSLMIKFQNSRIDRTKLDTINGGKLVPTAGTDTQTGLTSDGNHDNNVSAPDSYYDGTR
>gi|1028378096 EJL69787.1| EJL69787.1 hypothetical protein PMI13_03079 [Chryseobacterium sp. CF314]
MKNSQKKDELFSKFQNSKIERIKLDKISGGKRIPTSPIDVQTGLTSSGNHDNDVTPPDYYYDGTL
>gi|1506709128 gene_74|GeneMark.hmm|65_aa|+|68034|68231 JQMA01000029.1 Chryseobacterium sp. CF299 EW67DRAFT_scaffold00029.29_C, whole genome shotgun sequence
MKNSQKKDELFSKFQNSKIERIKLDKISGGKRIPTSPIDVQTGLTSSGNHDNDVTPPDYYYDGTL
