# Supplementary material for: Phylogenomic analysis of the diversity of graspetides and proteins involved in their biosynthesis
Source: Biol Direct. 2022 Mar 21;17:7. doi: 10.1186/s13062-022-00320-2 (PMC8939145; doi:10.1186/s13062-022-00320-2)
Supplement: Supplementary file 13 — Additional file 13. Final set of precursor sequences; Alignments of 174 distinct clusters of precursors (zip file). [file 13062_2022_320_MOESM13_ESM.zip › cluster1685.afa]

>gi|1207124862 gene_22|GeneMark.hmm|88_aa|+|19766|20032 AMYW01000027.1 Flavobacterium sp. WG21 WG21_contig00027, whole genome shotgun sequence
MELESLKLDKFKDCTLKREQLFVLNGGGIRTD------SGTVCGP------HAGYQKKKYDYGYDIDRGGE--------G
NITFHDRSNVRECDPVLTKNAEDFYALP
>gi|1207124860 gene_20|GeneMark.hmm|85_aa|+|17506|17763 AMYW01000027.1 Flavobacterium sp. WG21 WG21_contig00027, whole genome shotgun sequence
MKLESLKLDKFKNCTLKREQLFVLNGDGIKSP------AGTICDW------HGG-KLQKFDYGYDSERGG----------
RLTFHNRSNVRECDPVLTKTDEDFYALP
>gi|1008127173 CCG54068.1| CCG54068.1 Hypothetical protein KQS_10710 [Flavobacterium indicum GPTSA100-9 = DSM 17447]
MKLESLKLQNFLDAKMDNEQMSVLNGGLIDAARNTVTPAGSGCGPGLNSSNPTG--VYHIDYGYDVIRTNSDG-----TT
YTTYHDRSNMYEINPANCIG-------L
>gi|1107263730 KQX10218.1| KQX10218.1 hypothetical protein ASC72_21285 [Flavobacterium sp. Root420]
MKLEKLKLLKFKESVLKREQLMQLNGGGIATG------AGHISDW------ATG-ECLSFDYGYDSMRDGSYGYGGDYGT
YQTYHNRTNVTKC---------------
