# Supplementary material for: Phylogenomic analysis of the diversity of graspetides and proteins involved in their biosynthesis
Source: Biol Direct. 2022 Mar 21;17:7. doi: 10.1186/s13062-022-00320-2 (PMC8939145; doi:10.1186/s13062-022-00320-2)
Supplement: Supplementary file 13 — Additional file 13. Final set of precursor sequences; Alignments of 174 distinct clusters of precursors (zip file). [file 13062_2022_320_MOESM13_ESM.zip › cluster171.afa]

>gi|1033645266 EMA14669.1| EMA14669.1 hypothetical protein C436_05541 [Haloarcula sinaiiensis ATCC 33800]
MK----------------NSV------------------------------------SDSEPFLLKFAEETGSPP-DSEL
-GEDYYFDQDSDLLRSKNHPEELPAIEIEGE-DGPDTKKNDVEKGDDNKDRGMWV
>gi|1002112534 ACB75232.1| ACB75232.1 hypothetical protein Oter_1949 [Opitutus terrae PB90-1]
M----------------------------------------------------------ATPFLLRYAKDCQSPG-RVPK
-MSASYFDSDVDMLRASDLPGNPLLIEVPHL-VEPKTKKADIEKGEDQKDRRMWR
>gi|1501158311 gene_38|GeneMark.hmm|78_aa|+|45654|45890 AYMG01000020.1 Sphingobacterium sp. H1ai Contig20, whole genome shotgun sequence
LT----------------KVVFYTK--------------------------------KDMAHILLDRAVPYTRDH-DISV
-PEGFVFSRSLGAWYST-VDG-THLVERPGY-PGGGTKKNDIETGEDQKGQ----
>gi|1300768358 gene_80|GeneMark.hmm|123_aa|-|93158|93529 AQUC01000005.1 Rhizobium leguminosarum bv. viciae TOM RLEG15DRAFT_Scaffold2.5_C, whole genome shotgun sequence
MVWLTKEEKDDWSFWGKRSLMFYAKRLGWKLENCPDVAFVRIEFMSLSARRTEHSIRISSMHVLLTTALVSTVRD-EIPL
-PEGAKYDVALGAWRG--DSG-L-LAFDPDT--DRVSKKQDVETGEDQKGQ----
>gi|1700803282 gene_2|GeneMark.hmm|58_aa|+|1157|1333 JZSH01000350.1 Morganella morganii strain GCSL-TSO-24 CFSAN029440_contig0349, whole genome shotgun sequence
M---------------------------------------------------------KQEHVLIQFSTKRPFSN-KPKM
-PDGAIYDHVKGYWMRN-GKP-L-VSYNSEY-GTRAT----------KNVM----
>gi|1016574816 CVK32439.1| CVK32439.1 conserved protein of unknown function [Methanoculleus sp. MAB1]
M----------------------------------------------------------NEHILLNKAFRYSEPA-TKTI
-PQDCTFQEKQGYWTKN-STG-EVMILSDDP-CHLVTKKADIETGEDLKGE----
>gi|1115352638 KUK53684.1| KUK53684.1 hypothetical protein XD78_1009 [Desulfotomaculum sp. 46_296]
M----------------------------------------------------------KEHILLEKAHRYTEPS-VVPV
-PSDCVFQEKRGYWTKC-GTN-EVMMLSSDP-RLPQSKKCDRETGEDQKGE----
>gi|1303398333 gene_1|GeneMark.hmm|67_aa|+|478|681 BAOJ01000022.1 Vibrio sagamiensis NBRC 104589 DNA, contig: contig0022, whole genome shotgun sequence
M----------------------------------------------------------RQHILITLATKKPFSE-QPEM
-PEGASYDFSRGYWFKS-DEI-L-VSYHSEF-GTMVSKKCDIETGEDLKGE----
>gi|1112347060 KTE90020.1| KTE90020.1 hypothetical protein AT727_08820 [Desulfitobacterium hafniense]
M----------------------------------------------------------KEHILLEKAHRYTEPSSVIPV
-PSDCVFQEKRGYWTRC-STN-EVMMLSSNP-PLMQTKKCDRETGEDQKGE----
>gi|1706144390 gene_11|GeneMark.hmm|69_aa|+|8370|8579 JVWL01000211.1 Klebsiella pneumoniae strain 1263_KPNE 679_18349_212218, whole genome shotgun sequence
M--------------------------------------------------------MKQEHVLIQFSTKRPFSN-KPEM
-PEGAVYNKAKGYWIRN-GEP-L-VSYNSEY-GTRATKKCDVETGEDQKGE----
>gi|1099991263 KNY30750.1| KNY30750.1 hypothetical protein AKG12_28290 [Agrobacterium sp. SUL3]
------------------------------------------------------------MHILQRI-AKTTKVN-GSGV
-PSNADYDIVAGVWRG--QEG-L-IAFDPE--SEMTTKKNDLETGEDQKGE----
>gi|1301580948 gene_184|GeneMark.hmm|68_aa|-|174063|174269 AQWN01000009.1 Desulfurispora thermophila DSM 16022 B064DRAFT_scaffold_8.9_C, whole genome shotgun sequence
V----------------------------------------------------------SNHLLIQKAYKYPLPK-QAPN
-MDGCYYDHKKGYWISK-TNN-LPVILDKNF-IKPRTKKADRETGEDQKGE----
>gi|1900288407 gene_12|GeneMark.hmm|67_aa|+|6590|6793 LIUM01000047.1 Fibrobacteria bacterium AD312 contig_80834, whole genome shotgun sequence
------------------------------------------------------------MHIILEKARKYNKRE-HSRE
MLNQFSYNQKLGFWSHK-LNN-VPLMDESVG-FKPRTKKEDIETGEDRKGE----
>gi|1900288406 gene_11|GeneMark.hmm|68_aa|+|6365|6571 LIUM01000047.1 Fibrobacteria bacterium AD312 contig_80834, whole genome shotgun sequence
------------------------------------------------------------MHIILEKARRYMKNI-QHHD
LKRLYSYSQSVGYWVQT-KNG-IPLMEDPFARFRPTSKKADVETGEDKKGE----
>gi|1606214029 gene_33|GeneMark.hmm|67_aa|-|27069|27272 CCYL01000015.1 Bacillus sp. JCA genome assembly Bacillus saudimassiliensis JCA, contig contig00015, whole genome shotgun sequence
M----------------------------------------------------------AKHLLLDKIHIYEKQY-DKRF
GTEGSQYSPERGFWLIG-DTM-QPLVEDSRR-PLPSTKKHDVERGEDMK------
>gi|1086964620 KJD42685.1| KJD42685.1 hypothetical protein QD47_26845 [Paenibacillus terrae]
M----------------------------------------------------------KSHLLLEKAYIYPIER-EETD
-MKNYKFDAEKGYWINL-KSF-EAFIKEPFA-RKPRSKKCDRETGEDQKGE----
>gi|1406188975 gene_947|GeneMark.hmm|67_aa|-|938819|939022 JAGQ01000002.1 Ruminococcus gnavus AGR2154 N769DRAFT_scf7180000000027_quiver.2_C, whole genome shotgun sequence
M-----------------------------------------------------------KHILLDKAYVYEDIP-KQLT
-PKGCSYDREAGLWRVD-KTG-EVMMIGSYA-QRPETKKCDVETGEDQKGE----
>gi|1304990552 gene_2|GeneMark.hmm|68_aa|+|1954|2160 AUJF01000060.1 Blautia wexlerae AGR2146 G599DRAFT_scaffold00059.59_C, whole genome shotgun sequence
M----------------------------------------------------------KEHILLDKAYIYEDIP-KELT
-PKGCSYDRVCGLWRVD-KTG-EVMMIGDYA-QRPETKKCDIETGEDQKGE----
>gi|1038197002 ENZ83252.1| ENZ83252.1 hypothetical protein OR37_01028 [Caulobacter crescentus OR37]
------------------------------------------------------------MHVLRGYALESVARD-ETPL
-PTGARYDVGLGAWRG--EKG-L-LAYDAMT--DRLTKKHDIETGEDQKGQ----
>gi|1405375508 gene_2721|GeneMark.hmm|68_aa|+|2963853|2964059 KI911563.1 Cohnella panacarvi Gsoil 349 genomic scaffold CohpaDRAFT_scaffold1.1, whole genome shotgun sequence
V----------------------------------------------------------KKHLLLEKAYIYPLER-DEAN
-LSDYLYDTEKGYWLNK-ETQ-AAFILEPSA-RKPKSKKCDRETGEDQKGE----
>gi|1024253052 EHO26930.1| EHO26930.1 hypothetical protein HMPREF0981_02276 [Erysipelotrichaceae bacterium 6_1_45]
M----------------------------------------------------------KQHILLEKAYCYPEPG-EAQI
-PENCTFIQKNGYWRNN-STG-EIMMLSNDP-RRPQTKKADIETGEDQKGE----
>gi|1606535306 gene_1|GeneMark.hmm|62_aa|+|1|189 CCHJ01000240.1 Klebsiella pneumoniae genome assembly 62BG, contig 62BG_240, whole genome shotgun sequence
---------------------------------------------------------------LIQFSTKRPFSN-KPEM
-PEGAVYNKAKGYWIRN-GEP-L-VSYNSEY-GTRATKKCDVETGEDQKGE----
>gi|1806792335 gene_33|GeneMark.hmm|67_aa|+|33982|34185 LIQF01000008.1 Marinomonas fungiae strain JCM 18476 DSM_18476_08, whole genome shotgun sequence
M----------------------------------------------------------SNHVLIALAKRKPFVV-TPEM
-PEGCSYDYVRGLWMKA-NDV-L-VSHGSEF-GVQATKKCDVETGEDQKGE----
>gi|1403785737 gene_13|GeneMark.hmm|62_aa|+|11148|11336 AYGY02000190.1 Martelella sp. AD-3 contig190, whole genome shotgun sequence
------------------------------------------------------------MHILQRV-AKTTKVN-GSGV
-PSDAEYDVVAGVWRG--QEG-L-IAFDPE--SEMKTKKNDLETGEDQKGE----
>gi|1601640698 gene_67|GeneMark.hmm|68_aa|-|66335|66541 KN360940.1 Methanolacinia paynteri strain DSM 2545 genomic scaffold PGA_scaffold_33, whole genome shotgun sequence
M----------------------------------------------------------KEHILLEKASRYTSSV-VDPI
-PQDCTFKEKQGYWIKN-STG-EIMMLSDDS-CRPLTKKEDRETGEDQKGE----
>gi|1090621867 CDZ68049.1| CDZ68049.1 Hypothetical protein NGAL_HAMBI2605_63320 [Neorhizobium galegae bv. orientalis]
------------------------------------------------------------MHILQTK-AKKFQAN-GTGQ
-PENANYDFAAGVWRN--KEG-L-VAFQTG--NEPVSKKNDLETGEDQKGE----
>gi|1095393880 KMM93794.1| KMM93794.1 hypothetical protein TU81_04405 [Pseudomonas lini]
------------------------------------------------------------MHVLQRK-AKTTECS-KIDA
-PEDATYDFEAGVWRN--ETG-L-VAYDPR--HAQSTKKNDIETGEDQKGQ----
>gi|1027262780 EJC64457.1| EJC64457.1 hypothetical protein Rleg5DRAFT_1178 [Rhizobium leguminosarum bv. viciae WSM1455]
MVWLTKEEKDDWSFWGKRSLMFYAKRLGWKLENCPDVAFVCIEFMSLSARRIEHSVRISSMHVLLTTALASTVRD-EIPL
-PEGAKYDVALGAWRG--DSG-L-LAFDPDT--DRVSKKQDVETGEDQKGQ----
>gi|1077973405 KES09322.1| KES09322.1 hypothetical protein SASC598O02_015990 [Snodgrassella alvi SCGC AB-598-O02]
M----------------------------------------------------------SQHILLKYATRKPYKS-NPEM
-PDEAVFDLLKGYWIQN-NHY-L-ITSTSKY-GKLTTKKCDLETGEDLKGE----
>gi|1500184436 gene_12|GeneMark.hmm|67_aa|-|10451|10654 CCAS010000053.1 Bacillus sp. JCE WGS project CCAS000000000 data, contig 00053, whole genome shotgun sequence
M----------------------------------------------------------AKHLLLDKIHIYEKQY-DKRF
GTEGSQYSPERGFWLIG-DTM-QPLVEDSRR-PLPSTKKHDVERGEDMK------
>gi|1115406664 KUK84788.1| KUK84788.1 hypothetical protein XE00_0535 [Desulfotomaculum kuznetsovii]
M----------------------------------------------------------KEHILLEKAHRYTEPS-VVPV
-PSDCVFQEKRGYWTKC-GTN-EVMMLSSDP-RLPQSKKCDRETGEDQKGE----
>gi|1606624733 gene_4|GeneMark.hmm|69_aa|+|1227|1436 CCIA01000153.1 Klebsiella pneumoniae genome assembly 81RE, contig 81RE_153, whole genome shotgun sequence
M--------------------------------------------------------MKQEHVLIQFSTKRPFSN-KPEM
-PEGAVYNKAKGYWIRN-GEP-L-VSYNSEY-GTRATKKCDVETGEDQKGE----
>gi|1606636371 gene_6|GeneMark.hmm|69_aa|+|4157|4366 CCID01000119.1 Klebsiella pneumoniae genome assembly 83RE, contig 83RE_119, whole genome shotgun sequence
M--------------------------------------------------------MKQEHVLIQFSTKRPFSN-KPEM
-PEGAVYNKAKGYWIRN-GEP-L-VSYNSEY-GTRATKKCDVETGEDQKGE----
>gi|1115837861 CUB04731.1| CUB04731.1 hypothetical protein Ga0061065_10833 [Marinomonas fungiae]
M----------------------------------------------------------SNHVLIALAKRKPFVV-TPEM
-PEGCSYDYVRGLWMKA-NDV-L-VSHGSEF-GVQATKKCDVETGEDQKGE----
>gi|1016502633 AMM87349.1| AMM87349.1 hypothetical protein AZF01_22695 (plasmid) [Martelella sp. AD-3]
------------------------------------------------------------MHILQRV-AKTTKVN-GSGV
-PSDAEYDVVAGVWRG--QEG-L-IAFDPE--SEMKTKKNDLETGEDQKGE----
>gi|1300787469 gene_553|GeneMark.hmm|123_aa|-|567180|567551 AQUM01000002.1 Rhizobium leguminosarum bv. viciae WSM1481 Rleg19DRAFT_scaffold2.2_C, whole genome shotgun sequence
MVWLTKEEKDDWSFWGKRSLMFYAKRLGWKLENCPDVAFVCIEFMSLSARRIEHSVRISSMHVLLTTALASTVRD-EIPL
-PEGAKYDVALGAWRG--DSG-L-LAFDPDT--DRVSKKQDVETGEDQKGQ----
