# Supplementary material for: Phylogenomic analysis of the diversity of graspetides and proteins involved in their biosynthesis
Source: Biol Direct. 2022 Mar 21;17:7. doi: 10.1186/s13062-022-00320-2 (PMC8939145; doi:10.1186/s13062-022-00320-2)
Supplement: Supplementary file 13 — Additional file 13. Final set of precursor sequences; Alignments of 174 distinct clusters of precursors (zip file). [file 13062_2022_320_MOESM13_ESM.zip › cluster1869.afa]

>gi|1804242818 gene_15|GeneMark.hmm|56_aa|-|13729|13899 BBEG01000105.1 Rhodococcus sp. JCM 9791 DNA, contig: JCM9791.contig00105, whole genome shotgun sequence
MRKFDIDTISADGTELDESRLARILGGRGIIRDDKGRTGCIPDLDGSIRADDPILG
>gi|1804318958 gene_19|GeneMark.hmm|56_aa|-|17505|17675 BBEW01000011.1 Rhodococcus sp. HA99 DNA, contig: JCM9789.contig00011, whole genome shotgun sequence
MRKFDIDTISADGTVLDESRLARILGGRGVIRDDKGRTGCIPDLDGSIRADDPIVG
>gi|1804250962 gene_4|GeneMark.hmm|56_aa|+|1990|2160 BBEH01000093.1 Rhodococcus sp. JCM 9793 DNA, contig: JCM9793.contig00093, whole genome shotgun sequence
MRKFDIDTISADGTELDESRLARILGGRGIIRDDKGRTGCIPDLDGSIRADDPILG
