# Supplementary material for: Phylogenomic analysis of the diversity of graspetides and proteins involved in their biosynthesis
Source: Biol Direct. 2022 Mar 21;17:7. doi: 10.1186/s13062-022-00320-2 (PMC8939145; doi:10.1186/s13062-022-00320-2)
Supplement: Supplementary file 13 — Additional file 13. Final set of precursor sequences; Alignments of 174 distinct clusters of precursors (zip file). [file 13062_2022_320_MOESM13_ESM.zip › cluster1870.afa]

>gi|1604693134 gene_130|GeneMark.hmm|54_aa|+|139222|139386 KN549127.1 Chryseobacterium sp. OV705 genomic scaffold EW72DRAFT_scaffold00013.13, whole genome shotgun sequence
MKKLEKLKSKEISKKNVKTIFGGLIAP-DYTVYSSNCVETGTSGSWDCGDQS--KDK
>gi|1604693135 gene_131|GeneMark.hmm|57_aa|+|139401|139574 KN549127.1 Chryseobacterium sp. OV705 genomic scaffold EW72DRAFT_scaffold00013.13, whole genome shotgun sequence
MKKLQKLQAKSIKKESLYAIKGGLMAMTSQSFTDTNCVDSGSNGASDCTDSKSDTDK
>gi|1604693133 gene_129|GeneMark.hmm|53_aa|+|139049|139210 KN549127.1 Chryseobacterium sp. OV705 genomic scaffold EW72DRAFT_scaffold00013.13, whole genome shotgun sequence
MKKLQKLKNKELSSKKLSSIFGAFKKA-DESFNCTNTVNSG-GGIWDCEDAI--TDK
