# Supplementary material for: Phylogenomic analysis of the diversity of graspetides and proteins involved in their biosynthesis
Source: Biol Direct. 2022 Mar 21;17:7. doi: 10.1186/s13062-022-00320-2 (PMC8939145; doi:10.1186/s13062-022-00320-2)
Supplement: Supplementary file 13 — Additional file 13. Final set of precursor sequences; Alignments of 174 distinct clusters of precursors (zip file). [file 13062_2022_320_MOESM13_ESM.zip › cluster1871.afa]

>gi|1091186549 KKT85345.1| KKT85345.1 hypothetical protein UW83_C0021G0007 [Parcubacteria bacterium GW2011_GWD1_44_9]
MTTTLADGMKINERTPLLLRRMEDKPEISSYPLASHMTVVTTPGMETEMHDQQEDANR
>gi|1091216148 KKT14315.1| KKT14315.1 hypothetical protein UV94_C0019G0010 [Parcubacteria group bacterium GW2011_GWC1_43_30]
MTTTLADGMKINERTPLLLRRMEDKPEISSYPLASHMTVVTTPGMETEMHDQQEDANR
>gi|1091115142 KKT79517.1| KKT79517.1 hypothetical protein UW76_C0023G0008 [Parcubacteria group bacterium GW2011_GWF2_44_8b]
MTTTLADGMKINERTPLLLRRMEDKPEISSYPLASHMTVVTTPGMETEMHDQQEDANR
