# Supplementary material for: Phylogenomic analysis of the diversity of graspetides and proteins involved in their biosynthesis
Source: Biol Direct. 2022 Mar 21;17:7. doi: 10.1186/s13062-022-00320-2 (PMC8939145; doi:10.1186/s13062-022-00320-2)
Supplement: Supplementary file 13 — Additional file 13. Final set of precursor sequences; Alignments of 174 distinct clusters of precursors (zip file). [file 13062_2022_320_MOESM13_ESM.zip › cluster1874.afa]

>gi|1091169965 KKT62786.1| KKT62786.1 hypothetical protein UW55_C0009G0017 [Candidatus Giovannonibacteria bacterium GW2011_GWA2_44_26]
MNLEKLNAENTDKVRATTQPASQPFFKQFASPITGYAESSLDPTWDSNAYGQLTDYGTC
>gi|1091193518 KKS99097.1| KKS99097.1 hypothetical protein UV75_C0010G0018 [Candidatus Giovannonibacteria bacterium GW2011_GWA1_43_15]
MNLEKLNAENTDKVRATTQPASQPFFKQFASPITGYAESSLDPTWDSNAYGQLTDYGTC
>gi|1091190113 KKS95378.1| KKS95378.1 hypothetical protein UV72_C0011G0018 [Candidatus Giovannonibacteria bacterium GW2011_GWB1_43_13]
MNLEKLNAENTDKVRATTQPASQPFFKQFASPITGYAESSLDPTWDSNAYGQLTDYGTC
