# Supplementary material for: Phylogenomic analysis of the diversity of graspetides and proteins involved in their biosynthesis
Source: Biol Direct. 2022 Mar 21;17:7. doi: 10.1186/s13062-022-00320-2 (PMC8939145; doi:10.1186/s13062-022-00320-2)
Supplement: Supplementary file 13 — Additional file 13. Final set of precursor sequences; Alignments of 174 distinct clusters of precursors (zip file). [file 13062_2022_320_MOESM13_ESM.zip › cluster1877.afa]

>gi|1085296067 CEJ68523.1| CEJ68523.1 hypothetical protein BN1195_00811 [Chryseobacterium oranimense G311]
MKKKLENLNAKKLKFGNLKDILGGRVNPD--QGFCGGTGTADDPYQIETVTIIRGGGAQFDSCD
>gi|1500207103 gene_803|GeneMark.hmm|62_aa|+|812407|812595 CCAV010000001.1 Chryseobacterium oranimense G311 WGS project CCAV000000000 data, contig 00001, whole genome shotgun sequence
MKKKLENLNAKKLKFGNLKDILGGRVNPD--QGFCGGTGTADDPYQIETVTIIRGGGAQFDSCD
>gi|1102742537 KPH13977.1| KPH13977.1 hypothetical protein AMQ68_00115 [Chryseobacterium sp. ERMR1:04]
MK-NLEKLKGKKL--GNLKDVIGGKIDMNNAIGPCGGTGSYDDPHVLETLTLIKGGGGKNDGCD
