# Supplementary material for: Phylogenomic analysis of the diversity of graspetides and proteins involved in their biosynthesis
Source: Biol Direct. 2022 Mar 21;17:7. doi: 10.1186/s13062-022-00320-2 (PMC8939145; doi:10.1186/s13062-022-00320-2)
Supplement: Supplementary file 13 — Additional file 13. Final set of precursor sequences; Alignments of 174 distinct clusters of precursors (zip file). [file 13062_2022_320_MOESM13_ESM.zip › cluster1889.afa]

>gi|1500318204 gene_8|GeneMark.hmm|69_aa|-|10286|10495 BAJP01000051.1 Prevotella amnii DSM 23384 = JCM 14753 DNA, contig: JCM14753.contig00051, whole genome shotgun sequence
VIYKQTSNIIKKLLKMKKFEKITAPKFSAIDVEKMKRLKGGYSLNTVTCYSNGHAGDDGSASADGVYGD
>gi|1301965805 gene_8|GeneMark.hmm|69_aa|-|10374|10583 KB905289.1 Prevotella amnii DSM 23384 genomic scaffold F596DRAFT_scaffold00025.25, whole genome shotgun sequence
VIYKQTSNIIKKLLKMKKFEKITAPKFSAIDVEKMKRLKGGYSLNTVTCYSNGHAGDDGSASADGVYGD
>gi|1020455224 EFN91525.1| EFN91525.1 hypothetical protein HMPREF9018_2031 [Prevotella amnii CRIS 21A-A]
---------------MKKFEKITAPKFSAIDVEKMKRLKGGYTLNTVTCYSNGHAGDDGSASADGVYGD
