# Supplementary material for: Phylogenomic analysis of the diversity of graspetides and proteins involved in their biosynthesis
Source: Biol Direct. 2022 Mar 21;17:7. doi: 10.1186/s13062-022-00320-2 (PMC8939145; doi:10.1186/s13062-022-00320-2)
Supplement: Supplementary file 13 — Additional file 13. Final set of precursor sequences; Alignments of 174 distinct clusters of precursors (zip file). [file 13062_2022_320_MOESM13_ESM.zip › cluster197.afa]

>gi|1105847659 KQM34241.1| KQM34241.1 hypothetical protein ASE55_04970 [Chryseobacterium sp. Leaf201]
-----------------------------------------------M-------KKQLKSLQDKKLNSNDMISLKGGKK
-------R---QEPV-K-----------TMVMT-N--S-GG--HTSD--DGNT---------DDSDWAT------G-SDL
>gi|1604645042 gene_1071|GeneMark.hmm|61_aa|+|1147650|1147835 KN549096.1 Chryseobacterium sp. YR485 genomic scaffold EW77DRAFT_scaffold00001.1, whole genome shotgun sequence
-----------------------------------------------MKKENQNSKKSLESLKGKKL--GDLKTVYAGLQ
-------N---QTMI-D-----AE-------MG-N--C-IT--LIYN--GGTA---------DDSSWDR----------K
>gi|1015114669 ALR31575.1| ALR31575.1 hypothetical protein ATE47_14140 [Chryseobacterium sp. IHB B 17019]
-----------------------------------------------M-------KKTLASLNGKKIKKNDLITVKGGLL
-------N---SSTS-T-----ISSGCDTLVMT-G--H-KGDAHPSN--DGTC---------DDSDWA-----------C
>gi|1079179756 KFF07971.1| KFF07971.1 hypothetical protein IX38_07340 [Chryseobacterium luteum]
-----------------------------------------------MKKLQ-GMKNGFSSLENKKM--NNLGTITGGSG
-------T---SRTS-NQ--TLCGP---------N--CSDT--EYYK--DGAK---------TMTLYIDG-----P-NPA
>gi|1095767323 KMQ60534.1| KMQ60534.1 hypothetical protein ACM40_12225 [Chryseobacterium sp. BLS98]
-----------------------------------------------MKKLQ-GMKKDFSSLENKKM--NNPANIVGGRL
-------AESNTRTT-AE----TAP----NGNAGN--TGDT--QMYN--DGVL---------VATITV-----------D
>gi|1604643115 gene_234|GeneMark.hmm|89_aa|-|257807|258076 JUGN01000015.1 Chryseobacterium sp. YR480 EW79DRAFT_scaffold00005.5_C, whole genome shotgun sequence
MKI---------------GEV----FNPNARVYMAQIIYTTQQKLSKMKKLI-GMKSNFSSLENKKM--KSLQSIKGGGD
-------T---AINY-VS----TNK---------GE-VYDK--ETWV--DHKL---------SSTLDV-----------G
>gi|1016680125 EFK36760.1| EFK36760.1 hypothetical protein HMPREF0204_11317 [Chryseobacterium gleum ATCC 35910]
---------------------------------MTQM-FTQHKKRIKMKKLN-GMKGSFSSAENKKLQRKDLKSILGGDD
-------Y---KYVE-T----DCGS---------S--CYDK--ETWK--DGVR---------ISTLQID------T-SLD
>gi|1604617188 gene_28|GeneMark.hmm|94_aa|-|30043|30327 JUGI01000002.1 Chryseobacterium sp. YR459 EW75DRAFT_scaffold00011.11_C, whole genome shotgun sequence
MIN---------------KRI----FHPNVRVCMAKMILYNTTKIIKMKKLN-GMKGGFSSTENKKLQRKDLKSILGGDD
-------Y---KYVE-T----DCGS---------T--CYDK--ETWK--DGVR---------ISTLKID------T-SLN
>gi|1079182113 KFE97286.1| KFE97286.1 hypothetical protein IX38_20800 [Chryseobacterium luteum]
-----------------------------------------------MKKLA-GMK-NFSSLENKKL--KDLKTVQGGSY
-------N---VQSN-V----SVGE---------GCIEYDT--YTGP--GGKY---------IGILVVCD-----P---T
>gi|1506937983 gene_22|GeneMark.hmm|100_aa|-|22316|22618 JQJM01000038.1 Chryseobacterium sp. CF365 EW65DRAFT_scaffold00029.29_C, whole genome shotgun sequence
MTK---------------FRI----IHPRSWGNLTQMIYIKQLKITHMKKLN-GMKRDFSSLENKRL--KDLKTIQGGSY
-------N---VKSN-VS----VGE---------GCEEYDT--YTAP--GGTY---------IGRITVCNPTQESQ-SLN
>gi|1095770555 KMQ68006.1| KMQ68006.1 hypothetical protein ACM39_09040 [Chryseobacterium sp. FH2]
-----------------------------------------------MKKLT-GMKKNFSSLENKKL--SSLSSINGGLM
-------A---ASND-TWSNGTCDN---------G--CEDV--YIYV--DGVR---------TGGGQTG--------ADC
>gi|1102458191 KPE50185.1| KPE50185.1 hypothetical protein AOB46_15650 [Chryseobacterium indologenes]
-----------------------------------------------MKKLQ-GMKSSFSSLENKKL--RNLQVITGGTA
-------S---SRNA-PSEYPTPQG---------V--VQDT--DYYT--DNDSPGKWKYKSRLIIGEIE--------RVD
>gi|1122346724 KXH79558.1| KXH79558.1 hypothetical protein AU378_19505 [Chryseobacterium kwangjuense]
MLIGCSADPSVSVQYSKKCRI----AKPYVRADMAAQILIK--NYSIMKKLQ-GMK-NFSSLENKKL--ENMKAIHGGDS
-------S---ARTS-SQ--TACGN---------N--CSDT--AYFK--DGVK---------TMTLYIEG-----P-NQS
>gi|1011496333 BAP30178.1| BAP30178.1 MerR family transcriptional regulator [Chryseobacterium sp. StRB126]
MCT---------------VQIKHKNTSPNARDYMADHNLI-NKKISKMKKLV-GMKRNFSSTENKKLQREDLKLVQGGNT
-------Y---TASE-N-------A---------T--CYDK--KTWK--GKDL---------QSTLYVGT----GC-QGL
>gi|1095776604 KMQ58478.1| KMQ58478.1 hypothetical protein ACM46_22530 [Chryseobacterium angstadtii]
-----------------------------------------------MKKLN-GMK-NFSSLENKKL--KNSKMIFGGGT
-------N---VRTT-EP----TGP----NGQPGN--TGDT--RILN--DGKA---------HSTITV-----------D
>gi|1604802084 gene_48|GeneMark.hmm|68_aa|-|56987|57193 JUGX01000013.1 Chryseobacterium sp. OV715 EW70DRAFT_scaffold00013.13_C, whole genome shotgun sequence
-----------------------------------------------MKKLN-GMK-NFSSLENKKL--KDMQSIHGGDD
-------S---ARSS-EQ--TACGS---------N--CSDT--AYYK--DGKK---------TMTLSIEGP---NP-STP
>gi|1604692376 gene_24|GeneMark.hmm|65_aa|+|22189|22386 JUHD01000011.1 Chryseobacterium sp. OV705 EW72DRAFT_scaffold00009.9_C, whole genome shotgun sequence
-----------------------------------------------MKKLK-GMKKNFSSLENKRIKRNDLKFINGSIQ
-----QYT---IESN-T----A-PS---------G--CYES--DHYAYNGGPY---------EGRVIVC-----------
>gi|1018301459 EEI93859.1| EEI93859.1 hypothetical protein HMPREF0765_0481 [Sphingobacterium spiritivorum ATCC 33300]
-----------------------------------------------MKKLT-GMK-DFSALEKKKVDLNVIGGLAMSMN
---QGFYE---IQSN-F----VDAH---------G--CRDV--DVYDGNGGAY---------LSRVWIKDG---RFPHFD
>gi|1604652440 gene_23|GeneMark.hmm|69_aa|+|19029|19238 JUGP01000008.1 Chryseobacterium sp. YR477 EW78DRAFT_scaffold00004.4_C, whole genome shotgun sequence
-----------------------------------------------MKKLN-GMKRDFSSLENKKLK--NLKTIQGG--
-----TYN---VKSN-I----SVGE---------G--CEEY--DTYTGPGGTY---------IGRITVCNP---TL-TAD
>gi|1604610699 gene_29|GeneMark.hmm|70_aa|-|38241|38453 KN549082.1 Chryseobacterium sp. YR460 genomic scaffold EW73DRAFT_scaffold00004.4, whole genome shotgun sequence
-----------------------------------------------MKKLI-GMKKNFSSLENKKLK--DLKSIQGGLM
AGGGTSYA---VKCN-L----VNSE---------G--CTDT--DYYND-DRSY---------KSRGWLCF---------D
>gi|1507121904 gene_95|GeneMark.hmm|99_aa|+|97568|97867 JQKZ01000011.1 Chryseobacterium sp. CF284 EW64DRAFT_scaffold00011.11_C, whole genome shotgun sequence
MCA---------------VQTLIKSTKPNVRDYMTEKIF-KYKKINKMKKLT-GMK-NFSS-ENKKLKRENLKSINGGLI
Y--GGGKA---IPSN-L----VNEN---------G--SHDT--DYYDA-NGNW---------ISRGWCCN---------G
>gi|1018301461 EEI93861.1| EEI93861.1 hypothetical protein HMPREF0765_0483 [Sphingobacterium spiritivorum ATCC 33300]
-----------------------------------------------MKKLN-GMK-SFSSLENKKLESENLEGVAGGRA
Q--ERYSE---VTSN-F----LNAD---------G--ARDY--DMYV--GGRF---------VGRGWDTSD--CPI-THY
>gi|1011495984 BAP29829.1| BAP29829.1 uncharacterized protein CHSO_0792 [Chryseobacterium sp. StRB126]
-----------------------------------------------MKKLT-GMKKGFSSLENKKLKRDDLKSVNGSLK
-----SYA---IESSAA----VTTP---------G--CYEA--DHYTSNGGDY---------IGRLEVC-----------
>gi|1018301460 EEI93860.1| EEI93860.1 hypothetical protein HMPREF0765_0482 [Sphingobacterium spiritivorum ATCC 33300]
-----------------------------------------------MKNLN-GMK-SFSSLENKKLDLNSSTAVLGSLE
---GGPKY---IASN-F----LDEN---------G--CRDV--DYYH--GGKW---------RARFYDCSG--------C
>gi|1079170131 KFF15487.1| KFF15487.1 hypothetical protein IW22_24100 [Chryseobacterium sp. JM1]
-----------------------------------------------MKKLN-GMK-NFSSLENKKL--KDMQSIHGGDD
-------S---ARSS-EP--TACGS---------N--CSDT--AYYK--DGKK---------TMTLSIEGP---NP-STP
>gi|1500208915 gene_178|GeneMark.hmm|68_aa|+|170021|170227 CCAV010000004.1 Chryseobacterium oranimense G311 WGS project CCAV000000000 data, contig 00004, whole genome shotgun sequence
-----------------------------------------------MKKLQ-GMKKDFSSLENKKM--NNPANIIGGRL
-------PETNTRTT-SE----SGP----SGEPGN--TGDT--VLYD--DGVK---------VATLKI-----------D
>gi|1604648337 gene_29|GeneMark.hmm|61_aa|-|29093|29278 JUGO01000014.1 Chryseobacterium sp. YR485 EW77DRAFT_scaffold00007.7_C, whole genome shotgun sequence
-----------------------------------------------MKKLI-GMKSNFSSLENKKM--KSLQSIKGGGE
-------S---AINY-VP----TNS---------GE-VYDK--ETWV--DHEH---------KSTLYI-----------G
>gi|1016670863 EFK57410.1| EFK57410.1 hypothetical protein HMPREF0766_12483 [Sphingobacterium spiritivorum ATCC 33861]
-----------------------------------------------MKKLN-GMK-SFSSLENKKLESENLEGVSGGRA
Q--ERFSE---VTSN-F----LNAD---------G--ARDY--DMYV--GGRF---------VGRGWDTSN--CEI-SHY
>gi|1016670862 EFK57409.1| EFK57409.1 hypothetical protein HMPREF0766_12482 [Sphingobacterium spiritivorum ATCC 33861]
------------------------------------------------------MK-SFSSLENKKLDLNSSTAVLGSLE
---AGPKY---IASN-F----LNEN---------G--CRDV--DYYH--GGKW---------RARFYDCSG--------C
>gi|1016670861 EFK57408.1| EFK57408.1 hypothetical protein HMPREF0766_12481 [Sphingobacterium spiritivorum ATCC 33861]
-----------------------------------------------MKKLT-GMK-DFSALEEKKVDLNVIGGLAMSMS
---QGFYE---IQSN-F----VDAH---------G--CRDV--DVYDGNGGAY---------LSRLWIKDG---RFPHFD
>gi|1506707736 gene_95|GeneMark.hmm|99_aa|+|97805|98104 JQMA01000012.1 Chryseobacterium sp. CF299 EW67DRAFT_scaffold00012.12_C, whole genome shotgun sequence
MCA---------------VQTLIKSTKPNVRDYMTEKIF-KYKKINKMKKLT-GMK-NFSS-ENKKLKRENLKSINGGLI
Y--GGGKA---IPSN-L----VNEN---------G--SHDT--DYYDA-NGNW---------ISRGWCCN---------G
>gi|1028377465 EJL71245.1| EJL71245.1 putative peptide modification target, TIGR04139 family [Chryseobacterium sp. CF314]
MCA---------------VQTLIKSTKPNVRDYMTEKIF-KYKKINKMKKLT-GMK-NFSS-ENKKLKRENLKSINGGLI
Y--GGGKA---IPSN-L----VNEN---------G--SHDT--DYYDA-NGNW---------ISRGWCCN---------G
>gi|1085297864 CEJ70320.1| CEJ70320.1 hypothetical protein BN1195_02625 [Chryseobacterium oranimense G311]
-----------------------------------------------MKKLQ-GMKKDFSSLENKKM--NNPANIIGGRL
-------PETNTRTT-SE----SGP----SGEPGN--TGDT--VLYD--DGVK---------VATLKI-----------D
