# Supplementary material for: Phylogenomic analysis of the diversity of graspetides and proteins involved in their biosynthesis
Source: Biol Direct. 2022 Mar 21;17:7. doi: 10.1186/s13062-022-00320-2 (PMC8939145; doi:10.1186/s13062-022-00320-2)
Supplement: Supplementary file 13 — Additional file 13. Final set of precursor sequences; Alignments of 174 distinct clusters of precursors (zip file). [file 13062_2022_320_MOESM13_ESM.zip › cluster199.afa]

>gi|1503559403 gene_69|GeneMark.hmm|80_aa|-|64624|64866 JNWP01000020.1 Streptomyces capuensis strain NRRL B-12337 contig20.1, whole genome shotgun sequence
LPTALPAPAARPYVLSHLTPLLPGTGGATAPQHRYDPARQLVVDDTGAPVVSSPVSTIMATGHLGPHEKADRP----DGM
DSWW
>gi|1504218564 gene_144|GeneMark.hmm|67_aa|-|143927|144130 JOBP01000014.1 Streptomyces rimosus subsp. rimosus strain NRRL WC-3930 contig14.1, whole genome shotgun sequence
-----------------MTPLRADTDASAAEPHHYNPARQLVVDAAGAPVQCDPPTSVMDVCHRGTKERIDRMGGNTGGM
DSWW
>gi|1100435775 KOG74980.1| KOG74980.1 hypothetical protein ADK78_13495 [Streptomyces aureofaciens]
MPTALPAPAARPYVLSHLTPLLPGTGGATAPQHRYDPARQLVVDDTGAPVVSSPVSTIMATGHLGPHEKADRP----DGM
DSWW
>gi|1504288782 gene_144|GeneMark.hmm|67_aa|+|146658|146861 JOCN01000023.1 Streptomyces lavendulae subsp. lavendulae strain NRRL WC-3532 contig23.1, whole genome shotgun sequence
-------------VLSHLTPLLPGTGGATAPQHRYDPARQLVVDDTGAPVVSSPVSTIMATGHLGPHEKADRP----DGM
DSWW
>gi|1503773829 gene_4|GeneMark.hmm|53_aa|-|1996|2157 JNXZ01002770.1 Streptomyces rimosus subsp. pseudoverticillatus strain NRRL B-3698 contig868.1, whole genome shotgun sequence
-------------------------------PHHYNPARQLVVDAAGAPVQCDPPTSVMDVCHRGTKERIDRMGGNTGGM
DSWW
>gi|1101354671 KOT41780.1| KOT41780.1 hypothetical protein ADK84_10525 [Streptomyces sp. NRRL WC-3701]
MPTALPAPAARPYVLSHLTPLLPGTGGATAPQHRYDPARQLVVDDTGAPVVSSPVSTIMATGHLGPHEKADRP----DGM
DSWW
>gi|1076790723 KEF12149.1| KEF12149.1 hypothetical protein V519_22930 [Streptomyces rimosus R6-500]
MPTALPAPAARPYVLSHLTPLLPGTGGATAPQHRYDPARQLVVDDTGAPVVSSPVSTIMATGHLGPHEKADRP----DGM
DSWW
>gi|1032968307 ELQ84857.1| ELQ84857.1 hypothetical protein SRIM_02836 [Streptomyces rimosus subsp. rimosus ATCC 10970]
MPTALPAPAARPYVLSHLTPLLPGTGGATAPQHRYDPARQLVVDDTGAPVVSSPVSTIMATGHLGPHEKADRP----DGM
DSWW
>gi|1101346765 KOT43938.1| KOT43938.1 hypothetical protein ADK42_06315 [Streptomyces rimosus subsp. rimosus]
MPTALPAPAARPYVLSHLTPLLPGTGGATAPQHRYDPARQLVVDDTGAPVVSSPVSTIMATGHLGPHEKADRP----DGM
DSWW
>gi|1101368235 KOT67274.1| KOT67274.1 hypothetical protein ADK44_03695 [Streptomyces rimosus subsp. rimosus]
MPTALPAPAARPYVLSHLTPLLPGTGGATAPQHRYDPARQLVVDDTGAPVVSSPVSTIMATGHLGPHEKADRP----DGM
DSWW
>gi|1101380743 KOT71109.1| KOT71109.1 hypothetical protein ADK47_32520 [Streptomyces rimosus subsp. rimosus]
MPTALPAPAARPYVLSHLTPLLPGTGGATAPQHRYDPARQLVVDDTGAPVVSSPVSTIMATGHLGPHEKADRP----DGM
DSWW
>gi|1101383300 KOT69882.1| KOT69882.1 hypothetical protein ADK45_05350 [Streptomyces rimosus subsp. rimosus]
MPTALPAPAARPYVLSHLTPLLPGTGGATAPQHRYDPARQLVVDDTGAPVVSSPVSTIMATGHLGPHEKADRP----DGM
DSWW
>gi|1101458446 KOT90580.1| KOT90580.1 hypothetical protein ADK48_03315 [Streptomyces rimosus subsp. rimosus]
MPTALPAPAARPYVLSHLTPLLPGTGGATAPQHRYDPARQLVVDDTGAPVVSSPVSTIMATGHLGPHEKADRP----DGM
DSWW
>gi|1115252109 KUJ40328.1| KUJ40328.1 hypothetical protein ADK46_09620 [Streptomyces rimosus subsp. rimosus]
MPTALPAPAARPYVLSHLTPLLPGTGGATAPQHRYDPARQLVVDDTGAPVVSSPVSTIMATGHLGPHEKADRP----DGM
DSWW
>gi|1504064106 gene_69|GeneMark.hmm|80_aa|-|64624|64866 JOFM01000020.1 Streptomyces capuensis strain NRRL B-3501 contig20.1, whole genome shotgun sequence
LPTALPAPAARPYVLSHLTPLLPGTGGATAPQHRYDPARQLVVDDTGAPVVSSPVSTIMATGHLGPHEKADRP----DGM
DSWW
>gi|1505141109 gene_69|GeneMark.hmm|80_aa|-|64624|64866 JOEX01000028.1 Streptomyces lavendulae subsp. lavendulae strain NRRL B-2775 contig28.1, whole genome shotgun sequence
LPTALPAPAARPYVLSHLTPLLPGTGGATAPQHRYDPARQLVVDDTGAPVVSSPVSTIMATGHLGPHEKADRP----DGM
DSWW
>gi|1503894678 gene_69|GeneMark.hmm|80_aa|-|64624|64866 JOCC01000023.1 Streptomyces sp. NRRL WC-3702 contig23.1, whole genome shotgun sequence
LPTALPAPAARPYVLSHLTPLLPGTGGATAPQHRYDPARQLVVDDTGAPVVSSPVSTIMATGHLGPHEKADRP----DGM
DSWW
>gi|1504271437 gene_69|GeneMark.hmm|80_aa|-|64624|64866 JOCH01000019.1 Streptomyces sp. NRRL WC-3703 contig19.1, whole genome shotgun sequence
LPTALPAPAARPYVLSHLTPLLPGTGGATAPQHRYDPARQLVVDDTGAPVVSSPVSTIMATGHLGPHEKADRP----DGM
DSWW
>gi|1503516323 gene_69|GeneMark.hmm|80_aa|-|64624|64866 JNYK01000019.1 Streptomyces rimosus subsp. rimosus strain NRRL B-8076 contig19.1, whole genome shotgun sequence
LPTALPAPAARPYVLSHLTPLLPGTGGATAPQHRYDPARQLVVDDTGAPVVSSPVSTIMATGHLGPHEKADRP----DGM
DSWW
>gi|1503733522 gene_69|GeneMark.hmm|80_aa|-|64624|64866 JNYR01000025.1 Streptomyces rimosus subsp. rimosus strain NRRL ISP-5260 contig25.1, whole genome shotgun sequence
LPTALPAPAARPYVLSHLTPLLPGTGGATAPQHRYDPARQLVVDDTGAPVVSSPVSTIMATGHLGPHEKADRP----DGM
DSWW
>gi|1504242011 gene_68|GeneMark.hmm|80_aa|-|64542|64784 JOBT01000164.1 Streptomyces rimosus subsp. rimosus strain NRRL WC-3874 contig26.4, whole genome shotgun sequence
LPTALPAPAARPYVLSHLTPLLPGTGGATAPQHRYDPARQLVVDDTGAPVVSSPVSTIMATGHLGPHEKADRP----DGM
DSWW
>gi|1504280769 gene_69|GeneMark.hmm|80_aa|-|64624|64866 JOCM01000019.1 Streptomyces rimosus subsp. rimosus strain NRRL WC-3876 contig19.1, whole genome shotgun sequence
LPTALPAPAARPYVLSHLTPLLPGTGGATAPQHRYDPARQLVVDDTGAPVVSSPVSTIMATGHLGPHEKADRP----DGM
DSWW
>gi|1504295839 gene_69|GeneMark.hmm|80_aa|-|64624|64866 JOCO01000019.1 Streptomyces rimosus subsp. rimosus strain NRRL WC-3882 contig19.1, whole genome shotgun sequence
LPTALPAPAARPYVLSHLTPLLPGTGGATAPQHRYDPARQLVVDDTGAPVVSSPVSTIMATGHLGPHEKADRP----DGM
DSWW
>gi|1504304732 gene_69|GeneMark.hmm|80_aa|-|64622|64864 JOCP01000032.1 Streptomyces rimosus subsp. rimosus strain NRRL WC-3880 contig32.1, whole genome shotgun sequence
LPTALPAPAARPYVLSHLTPLLPGTGGATAPQHRYDPARQLVVDDTGAPVVSSPVSTIMATGHLGPHEKADRP----DGM
DSWW
>gi|1504915447 gene_69|GeneMark.hmm|80_aa|-|64624|64866 JOBN01000021.1 Streptomyces rimosus subsp. rimosus strain NRRL WC-3925 contig21.1, whole genome shotgun sequence
LPTALPAPAARPYVLSHLTPLLPGTGGATAPQHRYDPARQLVVDDTGAPVVSSPVSTIMATGHLGPHEKADRP----DGM
DSWW
>gi|1504930762 gene_69|GeneMark.hmm|80_aa|-|64624|64866 JOBS01000022.1 Streptomyces rimosus subsp. rimosus strain NRRL WC-3558 contig22.1, whole genome shotgun sequence
LPTALPAPAARPYVLSHLTPLLPGTGGATAPQHRYDPARQLVVDDTGAPVVSSPVSTIMATGHLGPHEKADRP----DGM
DSWW
>gi|1504961444 gene_69|GeneMark.hmm|80_aa|-|64624|64866 JOCL01000024.1 Streptomyces rimosus subsp. rimosus strain NRRL WC-3877 contig24.1, whole genome shotgun sequence
LPTALPAPAARPYVLSHLTPLLPGTGGATAPQHRYDPARQLVVDDTGAPVVSSPVSTIMATGHLGPHEKADRP----DGM
DSWW
>gi|1504967259 gene_35|GeneMark.hmm|80_aa|-|35683|35925 JOCR01000020.1 Streptomyces rimosus subsp. rimosus strain NRRL WC-3900 contig20.1, whole genome shotgun sequence
LPTALPAPAARPYVLSHLTPLLPGTGGATAPQHRYDPARQLVVDDTGAPVVSSPVSTIMATGHLGPHEKADRP----DGM
DSWW
>gi|1505115088 gene_69|GeneMark.hmm|80_aa|-|64624|64866 JOET01000022.1 Streptomyces rimosus subsp. rimosus strain NRRL B-2661 contig22.1, whole genome shotgun sequence
LPTALPAPAARPYVLSHLTPLLPGTGGATAPQHRYDPARQLVVDDTGAPVVSSPVSTIMATGHLGPHEKADRP----DGM
DSWW
>gi|1503672529 gene_3|GeneMark.hmm|67_aa|+|1023|1226 JNXX01003009.1 Streptomyces rimosus subsp. rimosus strain NRRL B-2659 contig111.7, whole genome shotgun sequence
-------------VLSHLTPLLPGTGGATAPQHRYDPARQLVVDDTGAPVVSSPVSTIMATGHLGPHEKADRP----DGM
DSWW
>gi|1505098179 gene_144|GeneMark.hmm|67_aa|+|146544|146747 JOEO01000023.1 Streptomyces rimosus subsp. rimosus strain NRRL B-2626 contig23.1, whole genome shotgun sequence
-------------VLSHLTPLLPGTGGATAPQHRYDPARQLVVDDTGAPVVSSPVSTIMATGHLGPHEKADRP----DGM
DSWW
>gi|1505336129 gene_85|GeneMark.hmm|67_aa|+|108157|108360 JOJJ01000015.1 Streptomyces rimosus subsp. rimosus strain NRRL WC-3929 contig15.1, whole genome shotgun sequence
-----------------MTPLRADTDASAAEPHHYNPARQLVVDAAGAPVQCDPPTSVMDVCHRGTKERIDRMGGNTGGM
DSWW
