# Supplementary material for: Phylogenomic analysis of the diversity of graspetides and proteins involved in their biosynthesis
Source: Biol Direct. 2022 Mar 21;17:7. doi: 10.1186/s13062-022-00320-2 (PMC8939145; doi:10.1186/s13062-022-00320-2)
Supplement: Supplementary file 13 — Additional file 13. Final set of precursor sequences; Alignments of 174 distinct clusters of precursors (zip file). [file 13062_2022_320_MOESM13_ESM.zip › cluster2.afa]

>gi|1701764683 gene_61|GeneMark.hmm|95_aa|+|55960|56247 LAJC01000025.1 Allosalinactinospora lopnorensis strain CA15-2 contig00025, whole genome shotgun sequence
--------------------------------------------------------------------------------
------------------------------------------------M----N-------------P------------
-Q--------------------------MLVS--RHAPTDEYSTSP----DG------G-HRGVI-------A-------
-----------------------------------RA---GD--------------------------------------
------------------------------------------------------V-FPLS-PPG-----------NF--V
---V-PP-SE----------------------------------------------------------------------
--------------------------------------------------------------------------------
-----------------------------------------------------R--PSG---------------------
------------------------V-RP--WGMWFS--R-P-AP-I----------------------------------
--------------R-A--G--K-----H-E-G-----G-TN-E-T-T--G--H-T-----D-GS---------------
----------G-P---GE--E--R--------A----------------S----D-------------------------
---
>gi|1903132580 gene_8|GeneMark.hmm|93_aa|+|5695|5976 BCQQ01000134.1 Actinomadura formosensis NBRC 14204 DNA, contig: AF1_CON0134_0001, whole genome shotgun sequence
--------------------------------------------------------------------------------
------------------------------------------------M----S-------------T------------
-P--------------------------TIE---RLDSLDLVTHSP----DG------E-SRGLA-------F-------
-----------------------------------RV---GD--------------------------------------
------------------------------------------------------I-FPMD-PGL-----------DQ--A
---S-QM-DA----------------------------------------------------------------------
--------------------------------------------------------------------------------
-----------------------------------------------------T--ATE---------------------
------------------------A-RP--WGLRFL--V-V-P-------------------------------------
--------------R-A--G--R-----H-E-K-----D-TK-KYT-T--G-GS-G-----D-SQ---------------
----------G-P----E--D--E--------G----------------T----D-------------------------
---
>gi|1114719684 KUF17327.1| KUF17327.1 hypothetical protein AT728_16080 [Streptomyces silvensis]
--------------------------------------------------------------------------------
------------------------------------------------M----S-------------T------------
-P--------------------------LTNP--RVADVDLVTHSP----DG------E-SRGLF-------E-------
-----------------------------------RT---GD--------------------------------------
------------------------------------------------------L-FPLN-PMG-----------HI--L
---T-AI-AD----------------------------------------------------------------------
--------------------------------------------------------------------------------
-----------------------------------------------------A--PSS---------------------
------------------------A-RP--WGLRFA--E-I-PR-P----------------------------------
--------------S-C--G--K-----H-E-G-----G-SK-T-T-T--G-DT-P-----D-GK---------------
----------G-PH--TE--E--T--------Q----------------T----D-------------------------
---
>gi|1701906270 gene_60|GeneMark.hmm|95_aa|+|77123|77410 KQ061228.1 Jiangella alkaliphila strain KCTC 19222 genomic scaffold Scaffold15, whole genome shotgun sequence
--------------------------------------------------------------------------------
------------------------------------------------M----T-------------T------------
-P--------------------------VIE---PDGGLDLALHSP----DA------E-SRAVL-------A-------
-----------------------------------RV---GD--------------------------------------
------------------------------------------------------V-FPLD-PSG-----------HL--L
---M-AS-GE----------------------------------------------------------------------
--------------------------------------------------------------------------------
-----------------------------------------------------R--PSQ---------------------
------------------------M-RP--WGLRFS--R-Q-AQ-P----------------------------------
--------------R-A--G--Q-----H-E-G-----P-TN-E-T-S--G--H-P-----D-GQ---------------
----------P-GS--PE--E--M--------Y----------------R----D-------------------------
---
>gi|1503260953 gene_46|GeneMark.hmm|98_aa|+|36440|36736 KL574415.1 Nonomuraea kuesteri strain NRRL B-24325 genomic scaffold P170_Doro1_scaffold12, whole genome shotgun sequence
--------------------------------------------------------------------------------
------------------------------------------------M----R-------------T------------
-S--------------------------TKQN--DRSALDLITHSP----DG------E-SRGTP-------F-------
-----------------------------------RA---GD--------------------------------------
------------------------------------------------------F-FPMS-PTE-----------HI--L
---S-AA-GT----------------------------------------------------------------------
--------------------------------------------------------------------------------
-----------------------------------------------------P--AGE---------------------
------------------------A-RP--WGLRHL--V-A-PT-P----------------------------------
-------------VA-A--G--N-----H-G-G-----G-RS-NET-S--E-TS-S-----D-GT---------------
----------A-P---SE--E--Q--------V----------------K----D-------------------------
---
>gi|1097585197 KND39232.1| KND39232.1 hypothetical protein IQ63_04365 [Streptomyces acidiscabies]
--------------------------------------------------------------------------------
------------------------------------------------M----A-------------T------------
-P--------------------------ITERITDTPELDLVTHSP----DG------E-SRGML-------M-------
-----------------------------------RV---GD--------------------------------------
------------------------------------------------------V-FPLN-PIR-----------HI--L
---S-ST-HD----------------------------------------------------------------------
--------------------------------------------------------------------------------
-----------------------------------------------------Q--PSE---------------------
------------------------Y-RP--WGLRFL--E-I-PR-P----------------------------------
--------------S-A--G--A-----H-E-G-----K-SS-Q-T-S--E-GS-P-----D-GS---------------
----------G-PQ--SE--E--T--------S----------------D----D-------------------------
---
>gi|1207265691 gene_5|GeneMark.hmm|96_aa|+|4363|4653 ANBG01000245.1 Nocardiopsis gilva YIM 90087 contig_245, whole genome shotgun sequence
--------------------------------------------------------------------------------
------------------------------------------------V----S-------------E------------
-Q--------------------------TPTR--PTDELDLITHSP----DG------E-SRGLD-------F-------
-----------------------------------RA---GD--------------------------------------
------------------------------------------------------I-FPMD-PRP-----------HQ--R
---L-KI-DE----------------------------------------------------------------------
--------------------------------------------------------------------------------
-----------------------------------------------------P--ASE---------------------
------------------------A-RP--WGLRFL--R-A-PQ-P----------------------------------
--------------R-A--G--K-----R-S-S-----D-TS-DFT-T--G-GG-Q-----D-NQ---------------
----------N-P----E--D--W--------D----------------K----D-------------------------
---
>gi|1903249122 gene_54|GeneMark.hmm|100_aa|-|54744|55046 BCRO01000055.1 Actinomadura hibisca NBRC 15177 DNA, contig: AH6_CON02510, whole genome shotgun sequence
--------------------------------------------------------------------------------
------------------------------------------------M----P-------------S------------
-V--------------------------LT--------------------R-----------HPL-------R-------
-----------------------------------TT----R--------------------------------------
------------------------------------------------------A-F-LS-PDH-----------SEVDL
---E-AM-AS----------------------------------------------------------------------
--------------------------------------------------------------------------------
-----------------------------------------------------N--EGD---------------------
------------------------E-RP--FGYAYT--APW-TG-E-G-P---G-A--D-P---Q-AGSYDPESQTWKG-
P-D---GY--D--IT-A--G------------------Y-TS-W-T-K--T--G-V-----Y------------------
---------GG-DK--YI--D--D--------H----------------C----A-------------------------
---
>gi|1903141525 gene_20|GeneMark.hmm|99_aa|-|24627|24926 BCQR01000159.1 Actinomadura kijaniata NBRC 14229 DNA, contig: AKI01S_CON0139_0001, whole genome shotgun sequence
--------------------------------------------------------------------------------
------------------------------------------------M----P-------------S------------
-V--------------------------LV--------------------S-----------TPL-------R-------
-----------------------------------TA----R--------------------------------------
------------------------------------------------------A-F-IS-PDH-----------AAADP
---A-TL-PT----------------------------------------------------------------------
--------------------------------------------------------------------------------
-----------------------------------------------------A--DGD---------------------
------------------------Q-RP--LGYAYS--T-P-LS-K-R-P---G-P--D-P---Q-AGAYDQESQTWLG-
P-D---GK--P--IE-A--G------------------Y-SS-W-T-R--T--G-I-----Y------------------
---------ND-DR--YL--D--D--------I----------------C----A-------------------------
---
>gi|1004813250 AEB46803.1| AEB46803.1 hypothetical protein VAB18032_28661 [Verrucosispora maris AB-18-032]
--------------------------------------------------------------------------------
------------------------------------------------M----T-------------A------------
-T--------------------------LT--------------------R-----------NPL-------R-------
-----------------------------------TS----L--------------------------------------
------------------------------------------------------S-M-TS--GH-----------DFS--
-----QP-LP----------------------------------------------------------------------
--------------------------------------------------------------------------------
-----------------------------------------------------A--DHD---------------------
------------------------R-QP--FGYLFA--N-W-EP-G-TPA---E-T--E-T---E-LGYYDADQQVWVT-
P-D---GA--I---T-A--G------------------V-YT-K-T-R--T--S-G-----S-N----------------
---------CG-DC--VT--D--D--------A----------------C----A-------------------------
---
>gi|1301230040 gene_846|GeneMark.hmm|103_aa|-|950140|950451 KB894093.1 Actinomadura flavalba DSM 45200 genomic scaffold C229DRAFT_scaffold00001.1, whole genome shotgun sequence
--------------------------------------------------------------------------------
------------------------------------------------M----S-------------I------------
-V--------------------------LT--------------------R-----------PPL-------R-------
-----------------------------------TT----R--------------------------------------
------------------------------------------------------A-F-IS-PDH-----------AVFDP
---Q-DV-PS----------------------------------------------------------------------
--------------------------------------------------------------------------------
-----------------------------------------------------T--DGD---------------------
------------------------E-RP--FGYAYS--TPW-GT-E-KRADA-D-G--D-P---Q-AGHYDPVSQTWRG-
A-D---GE--D--VV-A--G------------------Y-SS-Y-T-K--T--G-I-----G------------------
---------ST-DR--VL--D--D--------L----------------C----A-------------------------
---
>gi|1302152154 gene_591|GeneMark.hmm|81_aa|-|638679|638924 KB903249.1 Catelliglobosispora koreensis DSM 44566 genomic scaffold A3E1DRAFT_scaffold_0.1, whole genome shotgun sequence
--------------------------------------------------------------------------------
------------------------------------------------M----T--------------------------
--------------------------------------------------------------------------------
--------------------------------------------------------------------------------
-----------------------------------------------------------F--GH-----------EEA--
-----AP-LP----------------------------------------------------------------------
--------------------------------------------------------------------------------
-----------------------------------------------------A--DDP---------------------
------------------------S-RP--FAYAFA--T-W-TC-E-DAE---E-A--Q-D---D-TGHYNEETQVWEI-
P-G---GG--Y---T-M--G------------------V-YT-K-T-R--T--G-C-----S-C----------------
---------HP-DY--VT--D--D--------A----------------C----F-------------------------
---
>gi|1903134356 gene_100|GeneMark.hmm|78_aa|-|100681|100917 BCQR01000007.1 Actinomadura kijaniata NBRC 14229 DNA, contig: AKI01S_CON0005_0001, whole genome shotgun sequence
--------------------------------------------------------------------------------
------------------------------------------------M----V--------------------------
--------------------------------------------------------------------------------
--------------------------------------------------------------------------------
-----------------------------------------------------------D--GH-----------HVE--
-----PQ-PP----------------------------------------------------------------------
--------------------------------------------------------------------------------
-----------------------------------------------------A--DER---------------------
------------------------L-QP--LAYLYS--E-W-DG-S-------L-A--A-P---Q-PGDYDEQSQTWSF-
P-D---GM--P---T-A--G------------------I-AT-Y-T-N--T--S-C-----Y-M----------------
---------GS-DR--CR--D--D--------T----------------C----A-------------------------
---
>gi|1300854092 gene_20|GeneMark.hmm|71_aa|-|19785|20000 KB889699.1 Streptomyces scabrisporus DSM 41855 genomic scaffold A3ICDRAFT_scaffold_51.52, whole genome shotgun sequence
--------------------------------------------------------------------------------
------------------------------------------------M----A-------------T------------
--------------------------------------------------------------------------------
--------------------------------------------------------------------------------
--------------------------------------------------------------------------------
--------------------------------------------------------------------------------
--------------------------------------------------------------------------------
--------------------------------------------------------------------------------
---------------------------P--LLLTRRLAA-P-AP-T-T-R---P-L--S-L---P-EHRYDPRAGANVV-
A-D---GR--L--LV-E--A--A-----DPA-V-----V-AN-Y-T-S--T--Q-D-----Q-GG---------------
-------------V--RR--K--D--------D----------------P----K-------------------------
---
>gi|1300848038 gene_7|GeneMark.hmm|66_aa|+|4875|5075 KB889581.1 Streptomyces scabrisporus DSM 41855 genomic scaffold A3ICDRAFT_scaffold_116.117, whole genome shotgun sequence
--------------------------------------------------------------------------------
------------------------------------------------M----A-------------K------------
--------------------------------------------------------------------------------
--------------------------------------------------------------------------------
--------------------------------------------------------------------------------
--------------------------------------------------------------------------------
--------------------------------------------------------------------------------
--------------------------------------------------------------------------------
---------------------------P--LLLTRR--A-P-AP-T-Q-G---P-R--A-L---P-PYRYNPHAQVNVV-
A-D---GT--A--LV-H--V--A-----DPA-A-----L-AD-Y-T-G--T--Q-E-----A-GG---------------
-------------W--KT--D--D--------------------------------------------------------
---
>gi|1017808907 EFE81827.1| EFE81827.1 predicted protein [Streptomyces albus J1074]
--------------------------------------------------------------------------------
------------------------------------------------M----L-------------R------------
-T--------------------------GAR-------------RRGRARRG------RVGAHPL-------PAT-----
--------------------------------ALTAP---I---------------------------------------
-----------------------------------------------------PS--------E--------------R-
------E-TP----------------------------------------------------------------------
--------------------------------------------------------------------------------
-----------------------------------------------------M--SST---------------------
------------------------I-TP--WGTGRM--R-P-YV-A-T-A---P-V--P-Q---A-TPTIDPDTQIALI-
V-GE-DGR--T--VE-L--G--G-----H-G-TS-T-SG-LT-P-T-T--T--MPG-----D-GAG----PGG----S--
--T------DA-DS--TE--S--Y--------D----------------Q----DQS-----------------------
-DG
>gi|1504827435 gene_27|GeneMark.hmm|155_aa|-|21616|22083 JOJM01000089.1 Streptomyces sp. NRRL B-1347 contig89.1, whole genome shotgun sequence
--------------------------------------------------------------------------------
------------------------------------------------L----V-------------L------------
-P--------------------------WPG-------------L------------------------------LAVTV
LPPVGLILTQGGISATTRGFPCTGQSLRWGLILSLAG---AD--------------------------------------
------------------------------------------------------R-LPLE-GHK--------------GK
---G-EH-MT----------------------------------------------------------------------
--------------------------------------------------------------------------------
-----------------------------------------------------K--PTS---------------------
------------------------Q-GP--WVMRLV--T-D-RL-P-V-A---P-P--P-Y---A-QVVLDAATQTARY-
T-DA-AGQ--S--VE-M--G--K-----H-G-TN-K-TV-GT-A-S-M--SGGGGG-----D-GEE----PKP----Q--
--V------QD-DV--TT--D--Y--------E----------------P----D-------------------------
---
>gi|1503039957 gene_13|GeneMark.hmm|62_aa|-|11601|11789 KL569202.1 Streptomyces violaceus strain NRRL B-2867 genomic scaffold P011_Doro1_scaffold103, whole genome shotgun sequence
--------------------------------------------------------------------------------
--------------------------------------------------------------------------------
--------------------------------------------------------------------------------
--------------------------------------------------------------------------------
--------------------------------------------------------------------------------
--------------------------------------------------------------------------------
--------------------------------------------------------------------------------
--------------------------------------------------------------------------------
----------------------------------------------------------------S-EMCIRDSSQTARY-
T-DA-VGQ--V--VE-M--G--K-----H-G-TS-R-TT-GT-A-S-V--S--GGG-----D-GQN----PQP----Q--
--T------QD-DH--TT--D--Y--------E----------------S----D-------------------------
---
>gi|1505872783 gene_33|GeneMark.hmm|86_aa|+|29753|30013 JOEP01000019.1 Streptosporangium roseum strain NRRL B-2638 contig19.1, whole genome shotgun sequence
--------------------------------------------------------------------------------
------------------------------------------------M----T-------------V------------
-I--------------------------AE--------------------------------------------------
--------------------------------------------------------------------------------
--------------------------------------------------------------------------------
---------R----------------------------------------------------------------------
--------------------------------------------------------------------------------
-----------------------------------------------------P--PLP---------------------
------------------------L-LP--WGLSRT--T-T-PL-G-A-A---P-A--L-Y---D-MVDLDPATQLTTF-
R-DA-AGM--I--VD-M--G--N-----K-V-------T-VT-T-S-K--G--GGS-----D-GSS----GSS----N--
--V------AD-DS--NA--D---------------------------------G-------------------------
---
>gi|1034589608 CCK32798.1| CCK32798.1 hypothetical protein BN159_8420 [Streptomyces davawensis JCM 4913]
--------------------------------------------------------------------------------
------------------------------------------------M-------------------------------
--------------------------------------------------------------------------------
--------------------------------------------------------------------------------
--------------------------------------------------------------------------------
---------A----------------------------------------------------------------------
--------------------------------------------------------------------------------
-----------------------------------------------------TLGPPA---------------------
------------------------Q-AP--WAMRLV--T-D-RL-P-V-A---P-P--L-Y---A-AVTLDAATQTARY-
T-DA-AGQ--V--VE-M--G--K-----H-G-TS-R-TT-GT-A-S-M--S--GGG-----D-GES----PQP----Q--
--A------QD-DH--TT--D--Y--------E----------------S----D-------------------------
---
>gi|1301029325 gene_76|GeneMark.hmm|112_aa|-|78789|79127 KB891499.1 Streptomyces sp. FxanaD5 genomic scaffold B066DRAFT_scaffold_30.31, whole genome shotgun sequence
--------------------------------------------------------------------------------
------------------------------------------------V----R--------------------------
--------------------------------------------------------------------------------
-----------------------------STDSDQAA---AT--------------------------------------
------------------------------------------------------R-LTAF-G-K--------------GK
---G-NR-MA----------------------------------------------------------------------
--------------------------------------------------------------------------------
-----------------------------------------------------M--LAP---------------------
------------------------E-AP--WAMRLV--T-D-RL-P-V-G---P-P--S-Y---A-TVKLDASTQTARY-
T-DT-AGQ--P--VE-M--G--K-----H-G-TS-K-TT-GT-A-S-M--S--GGG-----D-GQN----PQP----Q--
--T------QD-DH--TT--D--Y--------E----------------S----D-------------------------
---
>gi|1504771960 gene_156|GeneMark.hmm|260_aa|-|185301|186083 JOJB01000003.1 Streptomyces sp. NRRL S-475 contig3.1, whole genome shotgun sequence
--------------------------------------------------------------------------------
------------------------------------------------L----V-------------Y------------
-T--------------------------HEG-------------LDGGVSEW------QARTHPV-------PERVWTEW
ATQGVALLPLGERFAAVRMASEIVHAAVRTEDQDDVA---AELGDLLGGGIIFDRRVAGGTYYALVDGRAGLTLAHDDVV
TCLGRGTYLGVPRIDRRQPPGTYWVVPPRHEGDLCPPLSVLGLLEAGRARQAAER--EVR-S-H--------------DG
---G-EL-MT----------------------------------------------------------------------
--------------------------------------------------------------------------------
-----------------------------------------------------A--VVV---------------------
------------------------Q-GP--WAMRLV--T-D-RL-P-V-R---P-P--S-C---A-SVVLDGPSQTARY-
V-DT-DGR--V--IE-M--G--K-----H-G-TS-R-TT-GT-A-S-V--S--GGG-----D-GQN----PQP----Q--
--T------QD-DH--TT--D--Y--------E----------------S----D-------------------------
---
>gi|1017795159 EFE67864.1| EFE67864.1 conserved hypothetical protein [Streptomyces ghanaensis ATCC 14672]
--------------------------------------------------------------------------------
------------------------------------------------M----N-------------T------------
-L--------------------------SD--------------------------------------------------
----------------------------------------G---------------------------------------
-----------------------------------------------------NR--EMP-H-H--------------RK
---G-TP-MT----------------------------------------------------------------------
--------------------------------------------------------------------------------
-----------------------------------------------------T--LTP---------------------
------------------------E-AP--WALRLV--T-D-RL-P-V-G---P-P--P-Y---A-AVTLDPVTQTARY-
T-DA-AGR--P--VE-M--G--K-----H-G-TS-R-TT-ST-A-S-V--S--GGG-----D-GNG----PQS----Q--
--T------QD-DS--TT--D--Y--------E----------------S----D-------------------------
---
>gi|1505103429 gene_511|GeneMark.hmm|89_aa|-|570656|570925 JOEQ01000004.1 Streptosporangium amethystogenes strain NRRL B-2639 contig4.1, whole genome shotgun sequence
--------------------------------------------------------------------------------
--------------------------------------------------------------------------------
--------------------------------------------------------------------------------
--------------------------------------------------------------------------------
--------------------------------------------------------------------------------
--------MS----------------------------------------------------------------------
--------------------------------------------------------------------------------
-----------------------------------------------------N--DRP---------------------
------------------------M-QP--WGLGRM--T-Q-RL-P-E-V---L-P--P-Y---E-TTSFDPATQLTRF-
Y-DA-GGA--V--VD-M--G--K-------G-TN-R-SF-VT-V-T-V--SRGGGG-----D-GSG----GAA----Q--
--V------AD-DS--EN--D--S--------A----------------S----D-------------------------
---
>gi|1202538441 gene_19|GeneMark.hmm|77_aa|+|20319|20552 AHBF01000021.1 Streptomyces acidiscabies 84-104 contig_21, whole genome shotgun sequence
--------------------------------------------------------------------------------
------------------------------------------------L-------------------------------
--------------------------------------------------------------------------------
--------------------------------------------------------------------------------
--------------------------------------------------------------------------------
--------------------------------------------------------------------------------
--------------------------------------------------------------------------------
--------------------------------------------------------------------------------
--------------------------------------A-L-YP-D-V-T---Q-V--P-Y---A-RTELDPATQTTRY-
F-RA-DGT--H--VD-I--G-NK-----H-G-TG-T-TTAGQ-T-S-T--S--SDG-----G-GPN----PPP----P--
--S------DS-DL--TE--D--S--------D----------------S----D-------------------------
--A
>gi|1109128059 KRV48530.1| KRV48530.1 hypothetical protein AQ490_25000 [Streptomyces vitaminophilus]
--------------------------------------------------------------------------------
--------------------------------------------------------------------------------
--------------------------------------------------------------------------------
--------------------------------------------------------------------------------
--------------------------------------------------------------------------------
--------------------------------------------------------------------------------
--------------------------------------------------------------------------------
--------------------------------------------------------------------------------
-------------------------------------------------------M--P-Y---S-SASLDPATQTTVY-
R-DI-TGE--V--VH-L--G--R-----H-SKTS-P-AT-ET-Q-E-A--T--GGG-----D-SNS----PGG----GGA
PDQ------RP-VV--RA--D--E--------D----------------E----A-------------------------
---
>gi|1503962051 gene_182|GeneMark.hmm|101_aa|+|205876|206181 JODM01000003.1 Streptomyces violaceorubidus strain NRRL B-16381 contig3.1, whole genome shotgun sequence
--------------------------------------------------------------------------------
------------------------------------------------M----E-------------L------------
-M--------------------------ES--------------------------------------------------
----------------------------------------M---------------------------------------
-----------------------------------------------------DK--------E--------------RV
------F-SP----------------------------------------------------------------------
--------------------------------------------------------------------------------
-----------------------------------------------------A--ASA---------------------
------------------------R-AP--WALSLV--T-D-RF-P-V-S---P-A--P-Y---A-SVTLDAATQTARY-
T-DA-VGR--V--VE-M--G--K-----H-G-TS-R-TS-GT-A-S-V--S--GGG-----D-GQQ----PQP----Q--
--S------QD-DT--TT--D--Y--------E----------------S----D-------------------------
---
>gi|1503189921 gene_42|GeneMark.hmm|69_aa|-|37148|37357 KL573125.1 Sphaerisporangium viridialbum strain NRRL B-2636 genomic scaffold P118_Doro1_scaffold13, whole genome shotgun sequence
--------------------------------------------------------------------------------
--------------------------------------------------------------------------------
--------------------------------------------------------------------------------
--------------------------------------------------------------------------------
--------------------------------------------------------------------------------
--------------------------------------------------------------------------------
--------------------------------------------------------------------------------
--------------------------------------------------------------------------------
-------------------------------------------V-V-G-V---P-N--R-T---Y-RVELDPDTQTGIY-
R-DTVNGD--V--IE-A--G--K-----H-G-TN-K-QT-SK-S-T-A--T--TGQ-----D-GAN----PT--------
--S------DS-DS--VT--D--Y--------D----------------N----D-------------------------
---
>gi|1503910796 gene_10|GeneMark.hmm|94_aa|-|10429|10713 JOCE01000014.1 Streptomyces violaceoruber strain NRRL S-12 contig14.1, whole genome shotgun sequence
--------------------------------------------------------------------------------
------------------------------------------------M----K--------------------------
--------------------------------------------------------------------------------
--------------------------------------------------------------------------------
-------------------------------------------------------------------------------R
---S-EL-MA----------------------------------------------------------------------
--------------------------------------------------------------------------------
-----------------------------------------------------D--TTT---------------------
------------------------R-AP--WALRLV--T-D-RF-P-V-T---P-A--P-Y---T-SVTLDPATQTARY-
T-DA-VGR--V--VE-M--G--K-----H-G-TS-R-TS-GT-A-S-V--S--GGG-----D-GQQ----PQP----Q--
--S------QD-DT--TT--D--Y--------E----------------S----D-------------------------
---
>gi|1601858940 gene_228|GeneMark.hmm|99_aa|+|226700|226999 BBPP01000003.1 Streptacidiphilus melanogenes DNA, contig: scaffold00003, whole genome shotgun sequence
--------------------------------------------------------------------------------
------------------------------------------------M----E--------------------------
--------------------------------------------------------------------------------
--------------------------------------------------------------------------------
--------------------------------------------------------------------------------
--------------------------------------------------------------------------------
--------------------------------------------------------------------------------
-----------------------------------------------------K--REH---------------------
------------------------N-AS--WGTTRM--A-P-YA-E-T-E---A-V--P-A---L-TPVIDPETQLAVV-
V-DE-LGR--V--VG-L--A--G-----H-E-AD-G-ST-ST-S-N-Y--T--S-T-S--NY-TSTGGG-TN-----S--
--YDTDNTSDS-DN--GY--D--Q--------D-HH-------------H----H-------------------------
---
>gi|1115559893 KUM95076.1| KUM95076.1 hypothetical protein AQI88_19925 [Streptomyces cellostaticus]
--------------------------------------------------------------------------------
------------------------------------------------M----F-------------N------------
-Y--------------------------M---------------------------------------------------
-----------------------------------------D--------------------------------------
------------------------------------------------------R-FPTG-SP-----------------
------L-PQ----------------------------------------------------------------------
--------------------------------------------------------------------------------
-----------------------------------------------------G--HLT---------------------
------------------------A-AP--WGLRRL--A-P-YP-P-V-E---G-P--D-Y---A-AVKLDPETQTARY-
F-DA-SGA--P--TM-S--P--G-----H-G-TS-S-GT-NP-A-T-G--T--T-G-Q--GD-RA---G-GD-----A--
--P------DS-DT--GN--D--T--------D---------------------Q-------------------------
---
>gi|1505851429 gene_291|GeneMark.hmm|95_aa|+|281875|282162 JNXD01000011.1 Streptomyces flavovariabilis strain NRRL B-16367 contig11.1, whole genome shotgun sequence
--------------------------------------------------------------------------------
------------------------------------------------M----F-------------V------------
-H--------------------------S---------------------------------------------------
-----------------------------------------D--------------------------------------
------------------------------------------------------R-LPTS-PA-----------------
------I-PQ----------------------------------------------------------------------
--------------------------------------------------------------------------------
-----------------------------------------------------G--LVT---------------------
------------------------A-RP--WGLGRM--A-P-YP-T-M-----A-P--T-----A-RAELDPATQTARF-
Y-DG-TGQ--V--LE-M--G--K-----H-G-TS-T-GT-NP-S-T-G--T--S-P-----D-G------HG-----G--
--G------DT-DT--GN--D--T--------D---------------------Q-------------------------
---
>gi|1305121134 gene_47|GeneMark.hmm|97_aa|-|73239|73532 AUKO01000021.1 Streptomyces sp. CNT360 H297DRAFT_scaffold00014.14_C, whole genome shotgun sequence
--------------------------------------------------------------------------------
------------------------------------------------M----F-------------N------------
-H--------------------------A---------------------------------------------------
-----------------------------------------E--------------------------------------
------------------------------------------------------R-IPTG-TP-----------------
------I-PQ----------------------------------------------------------------------
--------------------------------------------------------------------------------
-----------------------------------------------------G--HVT---------------------
------------------------P-QP--WGLRRL--A-E-YP-P-A-D---A-P--Q-H---T-RVELDPETQTGRY-
F-NA-AGV--P--VM-A--P--G-----H-G-TS-S-GT-NP-P-T-G--T--S-P-----D-G------HG-----G--
--G------DT-DT--GN--D--T--------D---------------------Q-------------------------
---
>gi|1503193387 gene_139|GeneMark.hmm|87_aa|+|122449|122712 KL573159.1 Sphaerisporangium viridialbum strain NRRL B-2636 genomic scaffold P118_Doro1_scaffold47, whole genome shotgun sequence
--------------------------------------------------------------------------------
------------------------------------------------M-------------------------------
--------------------------------------------------------------------------------
--------------------------------------------------------------------------------
--------------------------------------------------------------------------------
--------------------------------------------------------------------------------
--------------------------------------------------------------------------------
-----------------------------------------------------N--NLS---------------------
------------------------R-QP--WGLTRS--A-P-FA-S-P-----T-A--A-P---Y-RVELDPVTQTGLY-
R-DAMTGR--L--VE-A--G--K-----H-G-TN-K-QT-SK-T-Q-R--T--G-G-S--GD-GKD----PQ-----P--
--S------DQ-TT--VT--D--Y--------D----------------N----D-------------------------
---
>gi|1011198106 AJC58227.1| AJC58227.1 hypothetical protein GZL_05652 [Streptomyces sp. 769]
----------ME--------------------------------------------------------------------
------H-A----------------------------------DEGNRM----F-------------A------------
-H--------------------------S---------------------------------------------------
-----------------------------------------D--------------------------------------
------------------------------------------------------R-LPTG-TP-----------------
------L-PS----------------------------------------------------------------------
--------------------------------------------------------------------------------
-----------------------------------------------------G--HLT---------------------
------------------------P-AP--WGLRRM--A-P-YP-A-F-----A-P--G-Y---A-HVELDPVTQTGSY-
F-DA-AGQ--P--MM-M--P--G-----H-G-TS-T-GT-NP-P-T-N--T--G-N-P--SD-GSGPGG-SG-----G--
--G------DQ-DT--GN--D--G--------D---------------------Q-------------------------
---
>gi|1601852638 gene_24|GeneMark.hmm|99_aa|+|18471|18770 BBPP01000057.1 Streptacidiphilus melanogenes DNA, contig: scaffold00057, whole genome shotgun sequence
--------------------------------------------------------------------------------
------------------------------------------------V----F-------------A------------
-H--------------------------S---------------------------------------------------
-----------------------------------------D--------------------------------------
------------------------------------------------------R-YPTG-SP-----------------
------L-PN----------------------------------------------------------------------
--------------------------------------------------------------------------------
-----------------------------------------------------G--ITT---------------------
------------------------P-KP--WGLRRM--A-P-YP-A-Q-----A-P--A-Y---A-RVDLDPITQTGRY-
Y-DH-TGT--V--ME-M--P--G-----H-G-TS-T-GT-NP-A-T-N--T--G-N-P--SD-GT-----QG-----G--
--G------DQ-DT--GN--D--S--------D---------------------Q-------------------------
---
>gi|1801349917 gene_29|GeneMark.hmm|91_aa|-|28963|29238 LFVW01000013.1 Kitasatospora sp. MY 5-36 Contig_13_, whole genome shotgun sequence
--------------------------------------------------------------------------------
------------------------------------------------M-------------------------------
--------------------------------------------------------------------------------
--------------------------------------------------------------------------------
--------------------------------------------------------------------------------
--------------------------------------------------------------------------------
--------------------------------------------------------------------------------
--------------------------------------------------------TQT---------------------
------------------------P-VP--WGIGRM--T-P-YA-A-T-T-ATL-P--A-L-----TPVIDPETQIAVV-
V-DE-DGR--T--VE-L--G--S-----H-G-TS-T-SG-LT-P-T-S--T--R-P----GD-GAAPGG-AT-----D--
--A------DS-TE--SY--D--Q--------D-QS-------------G----S-------------------------
---
>gi|1006192051 BAJ26560.1| BAJ26560.1 hypothetical protein KSE_07200 [Kitasatospora setae KM-6054]
--------------------------------------------------------------------------------
------------------------------------------------M-------------------------------
--------------------------------------------------------------------------------
--------------------------------------------------------------------------------
--------------------------------------------------------------------------------
--------------------------------------------------------------------------------
--------------------------------------------------------------------------------
--------------------------------------------------------TTT---------------------
------------------------P-AP--WGTGRM--A-P-YA-P-T-T-T-V-P--Q-Y-----TPVIDPETQIAVI-
V-DE-HGR--T--VE-M--G--A-----H-G-TS-T-NT-ST-P-T-N--T--G-G----GD-GQNGGQ-NT-PT--D--
--M------DS-MP--AN--D--Q--------D-QG-------------T----G-------------------------
---
>gi|1504401530 gene_176|GeneMark.hmm|77_aa|+|195122|195355 JOEK01000006.1 Streptomyces avicenniae strain NRRL B-24776 contig6.1, whole genome shotgun sequence
--------------------------------------------------------------------------------
--------------------------------------------------------------------------------
--------------------------------------------------------------------------------
--------------------------------------------------------------------------------
--------------------------------------------------------------------------------
--------------------------------------------------------------------------------
--------------------------------------------------------------------------------
--------------------------------------------------------------------------------
-----------------------------------M--V-P-YP-A-S-G---S-P--E-Y---V-RAELAPDTQTTRY-
L-DA-DGS--L--VR-A--P--G-----H-G-TS-T-GT-NP-P-T-G--T--G-N-P--SD-GKGPGGPSG-----G--
--G------DQ-DT--GN--D--G--------D---------------------Q-------------------------
---
>gi|1503945640 gene_5|GeneMark.hmm|185_aa|-|3457|4014 JOCY01000065.1 Streptomyces sp. NRRL S-241 contig65.1, whole genome shotgun sequence
----------MDLIQECGRNAVESVDIPRFHGSCRKQTRRNVRGADMETHNGADGHALLSEQWITTDPDSLSVLETRAQR
AVSRLAH-A-----------------------------------KEQQV----F-------------N------------
-H--------------------------A---------------------------------------------------
-----------------------------------------D--------------------------------------
------------------------------------------------------R-VPTL-DA-----------------
------L-PM----------------------------------------------------------------------
--------------------------------------------------------------------------------
-----------------------------------------------------G--HAT---------------------
------------------------P-VP--WGVQRM--A-P-YP-S-P-----A-P--A-Y---A-RAEIDADSQTTRY-
F-GA-DGR--P--MM-M--P--Q-----H-G-TS-T-GT-NP-G-T-N--T--G-N-P--SD-GSSGGG-SG-----G--
--G------DQ-DT--GN--D--S--------D---------------------Q-------------------------
---
>gi|1121198740 KWW98737.1| KWW98737.1 hypothetical protein LI90_366 [Streptomyces thermoautotrophicus]
----------MT--------------------------------------------------------------------
------G-EV--------------------------------HDAMTVM----F-------------T------------
-H--------------------------T---------------------------------------------------
-----------------------------------------D--------------------------------------
------------------------------------------------------R-WPVT-SA---------------TG
-----DI-ES----------------------------------------------------------------------
--------------------------------------------------------------------------------
-----------------------------------------------------E--LPL---------------------
------------------------A-RP--WGVRRM--K-P-FK-R-T-P---L-P--E-I---G-RMELDPDTQTTRY-
F-DR-AGR--P--IE-M--G--K-----H-S-KTYS-AT-EH-G-T-T--T--G-G-----D-SV-----RP-----N--
--H------DQ-DH--EQDAQ--E--------S---------------------D-------------------------
---
>gi|1034060347 EMF00014.1| EMF00014.1 hypothetical protein H340_13591 [Streptomyces mobaraensis NBRC 13819 = DSM 40847]
--------------------------------------------------------------------------------
--------------------------------------------------------------------------------
--------------------------------------------------------------------------------
--------------------------------------------------------------------------------
--------------------------------------------------------------------------------
--------------------------------------------------------------------------------
--------------------------------------------------------------------------------
--------------------------------------------------------------------------------
---------------------------------------------------------------------MHADTQTARY-
L-DA-FGA--V--VM-V--P--G-----H-G-TS-S-GT-NP-P-T-G--T--T-G-Q--GD-RN-----SD-----S--
--P------DS-DT--GN--D--T--------D---------------------Q-------------------------
---
>gi|1505875433 gene_83|GeneMark.hmm|90_aa|+|104958|105230 JOEP01000042.1 Streptosporangium roseum strain NRRL B-2638 contig42.1, whole genome shotgun sequence
--------------------------------------------------------------------------------
------------------------------------------------M-------------------------------
--------------------------------------------------------------------------------
--------------------------------------------------------------------------------
--------------------------------------------------------------------------------
--------------------------------------------------------------------------------
--------------------------------------------------------------------------------
-----------------------------------------------------N--NSC---------------------
------------------------R-QP--WGLTRS--A-P-FT-S-T-----A-P--A-PAAPY-RVGLDPVTQTGVY-
R-DATTGR--L--IE-A--G--K-----H-G-TN-K-QT-SK-S-Q-R--T--G-G-S--GD-GKG----PQ-----P--
--S------DQ-TT--VT--D--Y--------D----------------N----D-------------------------
---
>gi|1086853654 CDR09842.1| CDR09842.1 predicted protein [Streptomyces iranensis]
----------MI--------------------------------------------------------------------
------H-DR--------------------------------Q-EAYAM----F-------------S------------
-H--------------------------S---------------------------------------------------
-----------------------------------------D--------------------------------------
------------------------------------------------------R-LPAG-TP-----------------
------L-PS----------------------------------------------------------------------
--------------------------------------------------------------------------------
-----------------------------------------------------G--TIS---------------------
------------------------P-VP--WGLRRM--A-P-YP-A-F-----A-P--D-Y---A-RAELDPVTQTTRY-
F-NA-CGQ--V--ME-M--P--G-----H-G-TS-T-GT-NP-A-T-N--T--G-N-P--SD-GAGPGG-SG-----G--
--G------DQ-DT--GN--D--S--------D---------------------Q-------------------------
---
>gi|1102294228 KPC92989.1| KPC92989.1 hypothetical protein ADL27_22495 [Streptomyces sp. NRRL F-6602]
--------------------------------------------------------------------------------
------------------------------------------------M----F-------------N------------
-H--------------------------S---------------------------------------------------
-----------------------------------------D--------------------------------------
------------------------------------------------------R-LPTS-SP-----------------
------L-PQ----------------------------------------------------------------------
--------------------------------------------------------------------------------
-----------------------------------------------------G--WPT---------------------
------------------------T-VP--WGVQRM--A-P-YP-A-L-----A-P--S-Y---A-RAEIDGVTQTARY-
F-DA-GGH--V--ME-M--P--G-----H-G-TS-T-GT-NP-A-T-N--T--G-N-P--SG-G---GG-SG-----G--
--G------DQ-DT--GN--D--N--------D---------------------Q-------------------------
---
>gi|1106917301 KQX77068.1| KQX77068.1 hypothetical protein ASD48_38450 [Streptomyces sp. Root1310]
--------------------------------------------------------------------------------
------------------------------------------------M----F-------------V------------
-H--------------------------S---------------------------------------------------
-----------------------------------------D--------------------------------------
------------------------------------------------------R-LPTS-VA-----------------
------I-PQ----------------------------------------------------------------------
--------------------------------------------------------------------------------
-----------------------------------------------------G--INT---------------------
------------------------P-KP--WGISRM--A-P-YP-T-S-----A-P--E-Y---T-RVELNPVTQTAIF-
F-DG-SGQ--V--ME-M--P--G-----H-G-TS-T-GT-SP-A-T-G--T--S-P-----D-G------NG-S---T--
--Q------DS-DT--GS--D--N--------D---------------------Q-------------------------
---
>gi|1033061919 ELS54873.1| ELS54873.1 hypothetical protein STVIR_4054 [Streptomyces viridochromogenes Tue57]
----------MT--------------------------------------------------------------------
------Q-TRRLFFLAPMRPRTSRTAFRDAVRVSKAHEGQELPTERNTV----F-------------N------------
-H--------------------------M---------------------------------------------------
-----------------------------------------D--------------------------------------
------------------------------------------------------R-FPTG-SP-----------------
------L-PQ----------------------------------------------------------------------
--------------------------------------------------------------------------------
-----------------------------------------------------G--HLT---------------------
------------------------A-AP--WGLRRI--A-P-YP-P-V-A---G-P--A-Y---A-TVTLDPETQTARY-
F-DT-SGV--P--TM-S--P--G-----H-G-TS-S-GT-NP-A-T-G--T--T-G-Q--GD-RN-----SD-----S--
--P------DS-DT--GN--D--T--------D---------------------Q-------------------------
---
>gi|1903140677 gene_36|GeneMark.hmm|98_aa|+|25202|25498 BCQR01000130.1 Actinomadura kijaniata NBRC 14229 DNA, contig: AKI01S_CON0112_0001, whole genome shotgun sequence
--------------------------------------------------------------------------------
------------------------------------------------M----Y-------------Q------------
-N--------------------------A---------------------------------------------------
-----------------------------------------D--------------------------------------
------------------------------------------------------R-LPAA-PP---------------PA
---N-AP-HV----------------------------------------------------------------------
--------------------------------------------------------------------------------
-----------------------------------------------------A--PHV---------------------
------------------------A-RP--WGLRRM--A-P-YP-H-T-I---D-V--G-V---I-ATQIDPVTQTGA--
--TS-DGE--L--IE-A--K--H-----K-K-SN-T-GT-ET-K-T-R--T--S-S-----D-GD---------------
--Q------DE-DH--SQ--D--A--------D----------------Q----D-------------------------
---
>gi|1301232127 gene_329|GeneMark.hmm|84_aa|+|340101|340355 KB894095.1 Actinomadura flavalba DSM 45200 genomic scaffold C229DRAFT_scaffold00003.3, whole genome shotgun sequence
--------------------------------------------------------------------------------
------------------------------------------------M----S-------------T------------
--------------------------------------------------------------------------------
--------------------------------------------------------------------------------
--------------------------------------------------------------------------------
--------------------------------------------------------------------------------
--------------------------------------------------------------------------------
--------------------------------------------------------------------------------
------------------------L-VP--WGLSRL--A-P-FP-T-V-S---A-I--P-A---Y-VMELDPATQTGRA-
V-LA-DGS--V--IT-A--G--H-----R-K-SG-T-SG-ET-K-T-S--A--SKG-----D-GRD----HK-----Q--
--Y------DT-DN--DQ--S--G--------D----------------E----D-------------------------
---
>gi|1903132265 gene_19|GeneMark.hmm|99_aa|-|17518|17817 BCQQ01000118.1 Actinomadura formosensis NBRC 14204 DNA, contig: AF1_CON0118_0001, whole genome shotgun sequence
--------------------------------------------------------------------------------
------------------------------------------------M----F-------------K------------
-Q--------------------------A---------------------------------------------------
-----------------------------------------D--------------------------------------
------------------------------------------------------R-LPFE-AP---------------AD
---G-G---V----------------------------------------------------------------------
--------------------------------------------------------------------------------
--------------------------------------------------------ARA---------------------
------------------------V-RP--WGLQRM--A-P-FA-H-T-V---H-V--G-I---I-ATRIDPVTQLGA--
--DD-EGV--L--VE-A--K--H-----K-R-SN-T-GT-ES-R-T-R--T--AKG-----D-GQH-----Q-----G--
--Y------DE-DH--GQ--D--S--------D----------------Q----D-------------------------
---
>gi|1088948346 KJY41401.1| KJY41401.1 hypothetical protein VR41_12810 [Streptomyces sp. NRRL B-1568]
--------------------------------------------------------------------------------
------------------------------------------------M----A-------------N------------
--------------------------------------------------------------------------------
--------------------------------------------------------------------------------
--------------------------------------------------------------------------------
--------------------------------------------------------------------------------
--------------------------------------------------------------------------------
--------------------------------------------------------------------------------
------------------------T-LP--WGLTRM--E-L-YP-A-S-V---P-V--P-Y---Q-RLVLDPVTQIPSR-
L-GR-DGL--PLPVE-S--K--H-----R-K-SN-T-GT-ET-N-T-T--T--G-------D-RK------D-----G--
--P------DQ-GH--DQ--D--S--------D----------------S----D-------------------------
---
>gi|1904726359 gene_189|GeneMark.hmm|83_aa|+|168944|169195 BBYM01000005.1 Microtetraspora niveoalba DNA, contig: scaffold00004, whole genome shotgun sequence
--------------------------------------------------------------------------------
------------------------------------------------M----N-------------T------------
--------------------------------------------------------------------------------
--------------------------------------------------------------------------------
--------------------------------------------------------------------------------
--------------------------------------------------------------------------------
--------------------------------------------------------------------------------
--------------------------------------------------------------------------------
------------------------G-TP--WALGRM--V-P-QA---T-S---F-L--P-H---T-SVHLDPDTQQGVY-
V-GP-GGT--P--IE-A--G--K-----H-G-TN-R-QT-AG-C-L-A--T--GGS-----D-GNA----PA-----P--
--A------DD-TA--ST--D--Y--------D----------------K----D-------------------------
---
>gi|1503688734 gene_50|GeneMark.hmm|75_aa|-|61009|61236 JNYE01000011.1 Kitasatospora phosalacinea strain NRRL B-16228 contig11.1, whole genome shotgun sequence
--------------------------------------------------------------------------------
------------------------------------------------M----G-------------S------------
--------------------------------------------------------------------------------
--------------------------------------------------------------------------------
--------------------------------------------------------------------------------
--------------------------------------------------------------------------------
--------------------------------------------------------------------------------
--------------------------------------------------------------------------------
------------------------Y-SD--T--------------G-T-G---T-V--P-L---L-VPVLDPETQVAVL-
I-DE-HGR--T--VE-L--G--E-----H-G-TS-T-NT-ST-T-T-Q--T--GSA-----D-GQN----PG-----G--
--S------DQ-DS--VP--A--N--------D----------------Q----D-------------------------
---
>gi|1806709564 gene_158|GeneMark.hmm|232_aa|+|151600|152298 BBUZ01000034.1 Streptomyces sp. NBRC 110028 DNA, contig: scaffold00013, whole genome shotgun sequence
--------------------------------------------------------------------------------
------------------------------------------------M----T-------------T------------
-M--------------------------M---------------------------------------------------
--------------------------------------------------------------------------------
--------------------------------------------------------------------------------
---------ISNPAPLTLTGTGHPAYSQSLPCTEESVGLARLSVSATLRAWGLEDLVDDARLIVSELATNAVRHAARHNP
DPERRGNFRLKVERPSDRLVRVSTFDRSRAIPRVVEADETAESGRGMAVVEALSCRWGIDHRPWGKGVWV----------
-----------------ECAI-----------P-G------------------H--PTP---------------------
------------------------L-RP--WGLRRL--G-P-YP-T-A-A---E-M--P-I---T-TVTVDPDTQIGVF-
R-DR-DGL--V--VE-M--G--K-----H-G-TS-S-AT-ST-S-T-V--T--N-L-----D-SR---------------
--N------DA-GS--DQ--D--S--------Q----------------Q----D-------------------------
---
>gi|1801355113 gene_18|GeneMark.hmm|132_aa|-|17255|17653 LFVW01000058.1 Kitasatospora sp. MY 5-36 Contig_59_, whole genome shotgun sequence
--------------------------------------------------------------------------------
------------------------------------------------M----K-------------A------------
-L--------------------------NF-----------------GNSRR------HTRT------------------
----------------------GGHFTVWSLLCSVLHARATD--------------------------------------
------------------------------------------------------PPQQQY-TG---------------GK
---L-SI-VT----------------------------------------------------------------------
--------------------------------------------------------------------------------
-----------------------------------------------------N--LHP---------------------
------------------------I-VP--WGFERM--M-P-LR-N-G-E---P-S--R-W---Q-YAGLDPETQTGRW-
F-GE-DGS--MTPAE-L--G--K-----H-G-TS-V-NT-YP-P-T-Q--Q--G-K-----D-GK---------------
--V------DG-DS--GH--D--A--------S----------------Q----D-------------------------
---
>gi|1502830567 gene_228|GeneMark.hmm|85_aa|-|258777|259034 BAZE01000012.1 Nocardiopsis sp. TP-A0876 DNA, contig: scaffold00013, whole genome shotgun sequence
--------------------------------------------------------------------------------
------------------------------------------------M----A-------------S------------
-V--------------------------Q---------------------------------------------------
--------------------------------------------------------------------------------
--------------------------------------------------------------------------------
---------S----------------------------------------------------------------------
---------------------------------------------------------------------S----------
-----------------PT-E-----------T-S------------------T--ITL---------------------
------------------------V-RP--FGLTRC--T-T-PG-I-N-A---T-Y--D-V---S-GIDYDTDRQMST--
R-D---GRP-L--IE-Q--P--I-----L-G-TA-V-QC-TV-T-T-T--E--D-M-QAWTD-E----------------
-----------------------V--------T----------------D----A-------------------------
---
>gi|1504935147 gene_135|GeneMark.hmm|76_aa|+|157606|157836 JOCF01000005.1 Streptomyces sp. NRRL WC-3742 contig5.1, whole genome shotgun sequence
--------------------------------------------------------------------------------
--------------------------------------------------------------------------------
--------------------------------------------------------------------------------
--------------------------------------------------------------------------------
--------------------------------------------------------------------------------
--------------------------------------------------------------------------------
--------------------------------------------------------------------------------
--------------------------------------------------------------------------------
-----------------------------------M--G-P-YA-A-T-T---T-L--P-A---F-TPVIDPETQIAVI-
V-DE-NGR--T--VE-L--G--S-----H-G-TS-T-SG-VT-P-T-Q--T--G-P-----D-GQP----GA-PTDAD--
--S------YE-SY--DQ--D--Q--------S----------------S----G-------------------------
---
>gi|1504761798 gene_56|GeneMark.hmm|94_aa|+|59409|59693 JOIX01000074.1 Streptomyces sp. NRRL S-337 contig74.1, whole genome shotgun sequence
--------------------------------------------------------------------------------
------------------------------------------------M----A-------------A------------
-T--------------------------A---------------------------------------------------
-----------------------------------------E--------------------------------------
--------------------------------------------------------------I---------------ES
---A-TS-TT----------------------------------------------------------------------
--------------------------------------------------------------------------------
-----------------------------------------------------H--LTG---------------------
------------------------T-RP--WGAGRL--A-P-YP-T-T-L---H-R--P-H---A-TVTVDPATQLGVF-
R-DH-AGQ--V--VE-M--G--K-----H-G-TS-S-GT-ET-S-T-T--T--N-S-----D-SQ---------------
--N------DQ-GH--DQ--D--S--------Q----------------Q----D-------------------------
---
>gi|1031757100 EKX66804.1| EKX66804.1 hypothetical protein STRIP9103_05347 [Streptomyces ipomoeae 91-03]
--------------------------------------------------------------------------------
------------------------------------------------M----H-------------Q------------
-T--------------------------T---------------------------------------------------
--------------------------------------------------------------------------------
--------------------------------------------------------------------------------
---------V----------------------------------------------------------------------
--------------------------------------------------------------------------------
-----------------------------------------------------T--AQP---------------------
------------------------R-LP--WGISRM--R-P-YP-S-T-Y---Q-P--G-Y---A-TAELDHVTQTTVF-
R-DA-LGG--V--VE-L--G--K-----H-G-TS-K-GT-ET-QPQ-S--T--N-Q-----D-SR---------------
--N------DT-DH--DQ--D--S--------E----------------Q----D-------------------------
---
>gi|1301067085 gene_20|GeneMark.hmm|83_aa|+|23463|23714 KB891913.1 Streptomyces sp. MspMP-M5 genomic scaffold B073DRAFT_scaffold_45.46, whole genome shotgun sequence
--------------------------------------------------------------------------------
------------------------------------------------M----D-------------Q------------
--------------------------------------------------------------------------------
--------------------------------------------------------------------------------
--------------------------------------------------------------------------------
--------------------------------------------------------------------------------
--------------------------------------------------------------------------------
---------------------------------------------------------NP---------------------
------------------------I-AP--WGMSRL--V-P-SS-P-P-D---E-V--P-A---V-TAELDTASQTARY-
L-DA-AGK--P--VE-F--D--L-----E-S-AG-R-CA-PP-G-T-R--S--E-S-----Q-GDV-----------S--
--S------DD-GE--PD--E--G--------S----------------A----Y-------------------------
---
>gi|1505015170 gene_16|GeneMark.hmm|88_aa|+|11126|11392 JODI01000089.1 Streptomyces violaceoruber strain NRRL S-981 contig89.1, whole genome shotgun sequence
--------------------------------------------------------------------------------
------------------------------------------------V----T-------------A------------
-N--------------------------T---------------------------------------------------
--------------------------------------------------------------------------------
--------------------------------------------------------------------------------
---------T----------------------------------------------------------------------
---------------------------------------------------------------------P----------
----------------------------------H------------------Q--LAP---------------------
------------------------A-RP--WGIGRL--A-P-YP-T-T-A---Q-L--P-F---T-TVTVDPTTQTGVF-
Y-DH-SGR--V--VE-M--G--K-----H-G-TS-S-AT-GT-S-T-S--T--N-L-----D-SQ---------------
--P------DQ-GH--DQ--D--S--------Q----------------Q----D-------------------------
---
>gi|1605294014 gene_3019|GeneMark.hmm|87_aa|+|3393760|3394023 KN708638.1 Streptomyces sp. CT34 genomic scaffold Scaffold1, whole genome shotgun sequence
--------------------------------------------------------------------------------
------------------------------------------------M----Q-------------V------------
-T--------------------------A---------------------------------------------------
--------------------------------------------------------------------------------
--------------------------------------------------------------------------------
---------P----------------------------------------------------------------------
--------------------------------------------------------------------------------
-----------------------------------------------------E--NPR---------------------
------------------------V-VP--WGISRL--R-P-YP-S-V-H---Q-P--G-Y---S-TAELDPTTQTTVF-
R-DA-RGG--V--VE-M--G--K-----H-G-TA-K-GT-ET-SPQ-S--T--N-L-----D-SR---------------
--N------DS-DS--DQ--D--D--------E----------------Q----D-------------------------
---
>gi|1504528191 gene_14|GeneMark.hmm|85_aa|-|15128|15385 JOGU01000090.1 Streptomyces griseus subsp. griseus strain NRRL F-5621 contig90.1, whole genome shotgun sequence
--------------------------------------------------------------------------------
------------------------------------------------M----P-------------I------------
-T------------------------------------------------------------------------------
--------------------------------------------------------------------------------
--------------------------------------------------------------------------------
--------------------------------------------------------------------------------
--------------------------------------------------------------------------------
-----------------------------------------------------S--PRA---------------------
------------------------A-RP--WGAARL--A-P-YP-T-T-T---H-V--P-Y---R-RTEIDPLTQLGVA-
L-DR-HGR--V--VE-M--G--K-----H-G-TS-T-GT-ET-N-T-T--T--S-S-----D-GQN--------------
--N------DQ-GH--DQ--D--S--------D----------------K----D-------------------------
---
>gi|1504636336 gene_32|GeneMark.hmm|82_aa|+|37253|37501 JOHV01000004.1 Streptomyces sp. NRRL F-5065 contig4.1, whole genome shotgun sequence
--------------------------------------------------------------------------------
------------------------------------------------M----D-------------T------------
-S--------------------------V---------------------------------------------------
--------------------------------------------------------------------------------
--------------------------------------------------------------------------------
---------V----------------------------------------------------------------------
--------------------------------------------------------------------------------
-----------------------------------------------------S--PSL---------------------
------------------------A-RP--WGAGRL--A-P-YP-V-T-V---R-R--P-H---A-TVVIDPATQLGVY-
R-DP-AGQ--V--VE-M--G--K-----H-G-TS-S-GT-ET-S-T-L--T--N-S-----D-SR---------------
-------------N--DQ--D--S--------N----------------Q----D-------------------------
---
>gi|1101511595 KOV90498.1| KOV90498.1 hypothetical protein ADL04_36185 [Streptomyces sp. NRRL B-3648]
--------------------------------------------------------------------------------
------------------------------------------------M----Q-------------Q------------
-P--------------------------L---------------------------------------------------
--------------------------------------------------------------------------------
--------------------------------------------------------------------------------
---------T----------------------------------------------------------------------
--------------------------------------------------------------------------------
-----------------------------------------------------S--LDQ---------------------
------------------------V-KP--WGLARM--R-P-YP-A-A-A---V-L--P-A---A-RPVLDPHTQVPAW-
V-GP-DGA--P--LTAQ--A--K-----H-K-RS-ETSQ-ET-S-T-K--T--S-L-----D-GT---------------
--P------DQ-GS--DQ--N--G--------D----------------S----D-------------------------
---
>gi|1502783670 gene_32|GeneMark.hmm|78_aa|-|28426|28662 JAIZ01000748.1 Kitasatospora sp. MBT63 hm116_sequence_0870, whole genome shotgun sequence
--------------------------------------------------------------------------------
--------------------------------------------------------------------------------
--------------------------------------------------------------------------------
--------------------------------------------------------------------------------
--------------------------------------------------------------------------------
--------------------------------------------------------------------------------
--------------------------------------------------------------------------------
--------------------------------------------------------------------------------
-----------------------------------M--G-P-YA-D-S-P---V-I--P-A---H-TPVIDPETQIAVI-
V-DQ-HGR--T--VE-M--G--A-----H-G-TS-T-NT-ST-P-T-S--T--G-G----GD-GQG----ANPTTDMD--
--S------IP-AN--DQ--D--Q--------G----------------T----G-------------------------
---
>gi|1503008734 gene_6|GeneMark.hmm|101_aa|+|1874|2179 JNXO01001016.1 Streptomyces misakiensis strain NRRL B-2923 contig85.3, whole genome shotgun sequence
--------------------------------------------------------------------------------
------------------------------------------------M----S-------------A------------
-A--------------------------T---------------------------------------------------
-----------------------------------------K--------------------------------------
------------------------------------------------------RDVLTS-DQ---------------KF
---L-AE-AK----------------------------------------------------------------------
--------------------------------------------------------------------------------
-----------------------------------------------------A--EMA---------------------
------------------------T-RP--WGAGRL--A-P-YP-T-T-T---R-L--P-Y---T-SVSIDGRTQLGVF-
R-DR-SGL--V--VE-M--G--K-----H-G-TS-S-GT-ET-S-T-T--T--N-S-----D-SQ---------------
--N------DQ-GH--DQ--D--S--------S----------------Q----D-------------------------
---
>gi|1200662515 gene_14|GeneMark.hmm|85_aa|-|16421|16678 ADXB01000007.1 Streptomyces sp. SA3_actF contig00858, whole genome shotgun sequence
--------------------------------------------------------------------------------
------------------------------------------------M----T-------------T------------
-T------------------------------------------------------------------------------
--------------------------------------------------------------------------------
--------------------------------------------------------------------------------
--------------------------------------------------------------------------------
--------------------------------------------------------------------------------
--------------------------------------------------------QRP---------------------
------------------------V-PP--WGTTRL--R-P-FP-T-T-A---V-V--P-A---V-STEIDPLTQLAVA-
R-DR-SGR--V--VD-L--G--G-----H-G-TG-T-AV-ET-S-T-I--T--S-P-----D-GQN-----------G--
--N------DQ-GH--DQ--S--T--------D----------------Q----D-------------------------
---
>gi|1405224094 gene_14|GeneMark.hmm|105_aa|+|12509|12826 AZWL01000034.1 Streptomyces sp. CNH099 B121DRAFT_scaffold_32.33_C, whole genome shotgun sequence
--------------------------------------------------------------------------------
------------------------------------------------M----M-------------G------------
-E--------------------------C---------------------------------------------------
---------------------------------------STH--------------------------------------
------------------------------------------------------SLVPAA-SA---------------EE
---K-PV-MP----------------------------------------------------------------------
--------------------------------------------------------------------------------
-----------------------------------------------------G--ETD---------------------
------------------------I-RP--WGLTRM--R-P-YP-A-T-A---V-L--P-A---V-EIVLDPETQTGRW-
S-DA-GGT--P--VPAM--D--R-----H-K-RS-ETSR-ET-S-T-R--T--S-L-----D-GN---------------
--T------DQ-GS--DQ--E--G--------D----------------S----D-------------------------
---
>gi|1031762481 EKX61429.1| EKX61429.1 hypothetical protein STRIP9103_04193 [Streptomyces ipomoeae 91-03]
--------------------------------------------------------------------------------
------------------------------------------------M----A-------------E------------
-D--------------------------W---------------------------------------------------
--------------------------------------------------------------------------------
--------------------------------------------------------------------------------
---------M----------------------------------------------------------------------
--------------------------------------------------------------------------------
-----------------------------------------------------S--ELV---------------------
------------------------T-VP--FGLTRM--R-P-FP-E-A-A---V-L--A-P---A-TIVLDPDSQTGRW-
V-GP-DGL--D--VPTL--A--R-----H-K-RS-ETSQ-ET-K-P-K--T--S-L-----D-GN---------------
--T------DE-GS--DQ--E--G--------D----------------T----D-------------------------
---
>gi|1503922045 gene_16|GeneMark.hmm|81_aa|-|17649|17894 JOCT01000030.1 Streptomyces sp. NRRL S-455 contig30.1, whole genome shotgun sequence
--------------------------------------------------------------------------------
------------------------------------------------M----T-------------T------------
--------------------------------------------------------------------------------
--------------------------------------------------------------------------------
--------------------------------------------------------------------------------
--------------------------------------------------------------------------------
--------------------------------------------------------------------------------
--------------------------------------------------------RNA---------------------
------------------------D-AP--WGITRM--A-P-YA-E-T-R---T-V--P-R---L-TAVIDPETQIAVV-
I-DE-HGR--A--LE-L--Y--------H-Q-TG-S-GT-SS-S-T-S--T--S-C-----A-DS---------------
--Y------DS-DS--SS--D--S--------D----------------H----D-------------------------
---
>gi|1503395262 gene_4|GeneMark.hmm|87_aa|-|2255|2518 JNWK01000037.1 Streptomyces wedmorensis strain NRRL 3426 contig37.1, whole genome shotgun sequence
--------------------------------------------------------------------------------
------------------------------------------------M----S-------------T------------
-A--------------------------V---------------------------------------------------
--------------------------------------------------------------------------------
--------------------------------------------------------------------------------
--------------------------------------------------------------------------------
--------------------------------------------------------------------------------
-----------------------------------------------------D--LTT---------------------
------------------------V-RP--WGIGRL--A-P-YP-T-T-I---P-R--P-H---A-SVSVDPSTQLGVF-
L-DH-HGR--V--VE-M--G--K-----H-G-TS-S-GT-ET-S-T-S--T--S-S-----D-GQA-----------G--
--N------DQ-GS--DQ--D--S--------N----------------Q----D-------------------------
---
>gi|1014792835 ALL74448.1| ALL74448.1 hypothetical protein AD006_02305 [Pseudonocardia sp. EC080610-09]
--------------------------------------------------------------------------------
------------------------------------------------M----A-------------E------------
-E--------------------------V---------------------------------------------------
--------------------------------------------------------------------------------
--------------------------------------------------------------------------------
---------A----------------------------------------------------------------------
---------------------------------------------------------------------D----------
----------------------------------G------------------S--ADA---------------------
------------------------L-RP--FGLRFF--T-P-QP-A-P-C---A-E--P-A---F-GYSEDQ--Q--VT-
V-DV-GGR--P--VV-E--G--P-----D-A-SW-S-QT------S-T--G--N-M-----D-GN---------------
--E------ET-KM--DQ--D--P--------D----------------S----N-------------------------
---
>gi|1018204117 EFL17568.1| EFL17568.1 conserved hypothetical protein [Streptomyces sp. C]
--------------------------------------------------------------------------------
------------------------------------------------M----S-------------I------------
-T------------------------------------------------------------------------------
--------------------------------------------------------------------------------
--------------------------------------------------------------------------------
--------------------------------------------------------------------------------
--------------------------------------------------------------------------------
-----------------------------------------------------S--PLP---------------------
------------------------L-AP--WGSSRL--A-P-YA-T-T-V---P-M--P-H---A-SVTIDPVTQLGVF-
R-DR-NGC--V--VE-M--G--Q-----H-G-TA-S-AT-GT-S-Q-T--T--S-P-----D-GQP----G------A--
--T------DQ-ST--DQ--D--D--------Q----------------Q----D-------------------------
---
>gi|1502191995 gene_105|GeneMark.hmm|82_aa|-|124203|124451 JNIH01000022.1 Streptomyces sp. URHA0041 N545DRAFT_scaffold00017.17_C, whole genome shotgun sequence
--------------------------------------------------------------------------------
------------------------------------------------M----Q-------------N------------
--------------------------------------------------------------------------------
--------------------------------------------------------------------------------
--------------------------------------------------------------------------------
--------------------------------------------------------------------------------
--------------------------------------------------------------------------------
---------------------------------------------------------AI---------------------
------------------------M-RP--WGIGRM--R-P-YP-T-A-C---L-Q--P-Y---V-TVTVDPGTQTGVF-
R-DG-GGQ--V--VE-M--G--K-----H-G-TS-R-GT-ET-SPQ-S--T--N-M-----D-SR---------------
--N------DT-DH--DQ--D--S--------T----------------Q----D-------------------------
---
>gi|1301145626 gene_108|GeneMark.hmm|55_aa|+|122867|123034 KB892812.1 Actinopolymorpha alba DSM 45243 genomic scaffold B141DRAFT_scaffold_8.9, whole genome shotgun sequence
--------------------------------------------------------------------------------
--------------------------------------------------------------------------------
--------------------------------------------------------------------------------
--------------------------------------------------------------------------------
--------------------------------------------------------------------------------
--------------------------------------------------------------------------------
--------------------------------------------------------------------------------
--------------------------------------------------------------------------------
-------------------------------------------------------------------MEVDPATQLGVY-
Y-DA-EGQ--A--IQ-A--G--K-----H-G-TI-R-NT-QK-P-R-M--T--N-Q-----D-GKQ--------------
--V------AD-AP--DP--D--A--------Q----------------K----D-------------------------
---
>gi|1101703800 KOX16582.1| KOX16582.1 hypothetical protein ADL06_33355 [Streptomyces sp. NRRL F-6491]
--------------------------------------------------------------------------------
------------------------------------------------M----P--------------------------
--------------------------------------------------------------------------------
--------------------------------------------------------------------------------
--------------------------------------------------------------------------------
--------------------------------------------------------------------------------
--------------------------------------------------------------------------------
---------------------------------------------------------VA---------------------
------------------------V-KP--WGLQRL--A-P-YP-N-T-V---H-Y--P-F---A-RTEIDAETQTTSY-
F-DT-AGQ--R--VD-M--G-GG-----H-G-TN-Q-ST-SS-P-T-S--T--G-A-----D-GGG----SQ--PPAP--
--A------DS-DA--LE--D--H--------V----------------P----D-------------------------
---
>gi|1018211222 EFL25434.1| EFL25434.1 hypothetical protein SSOG_05148 [Streptomyces himastatinicus ATCC 53653]
--------------------------------------------------------------------------------
------------------------------------------------M----E-------------V------------
--------------------------------------------------------------------------------
--------------------------------------------------------------------------------
--------------------------------------------------------------------------------
--------------------------------------------------------------------------------
--------------------------------------------------------------------------------
--------------------------------------------------------GVA---------------------
------------------------T-MP--WGLTRM--R-P-YP-E-A-V---V-L--P-A---A-QVALDPGTQTGRW-
V-DS-DGL--G--VPFT--G--K-----H-K-RS-ETSK-ET-Q-T-K--T--S-L-----D-GN---------------
--P------DQ-GS--DQ--E--G--------D----------------T----D-------------------------
---
>gi|1301824352 gene_50|GeneMark.hmm|62_aa|+|63614|63802 KB899001.1 Streptomyces sp. CNB091 genomic scaffold D581DRAFT_scaffold00012.12, whole genome shotgun sequence
--------------------------------------------------------------------------------
--------------------------------------------------------------------------------
--------------------------------------------------------------------------------
--------------------------------------------------------------------------------
--------------------------------------------------------------------------------
--------------------------------------------------------------------------------
--------------------------------------------------------------------------------
--------------------------------------------------------------------------------
-----------------------------------M--G-P-YE-D-T-V---A-V--P-Q---F-APVLDTDTQIALV-
V-DE-NGR--A--VE-M--G--G-----H-G-TS-T-SG-LT-P-T-H--T--T-P-----G-DC---------------
-----------------F--S--S--------P----------------T----R-------------------------
---
>gi|1504879268 gene_6|GeneMark.hmm|95_aa|+|3873|4160 JOAP01000076.1 Streptomyces aureocirculatus strain NRRL ISP-5386 contig76.1, whole genome shotgun sequence
--------------------------------------------------------------------------------
------------------------------------------------V----H-------------H------------
-N-------------------------HP---------------------------------------------------
--------------------------------------------------------------------------------
-------------------------------------------------------------IE---------------EA
---T-MA-TP----------------------------------------------------------------------
--------------------------------------------------------------------------------
-----------------------------------------------------A--QTA---------------------
------------------------V-RP--WGAGRL--A-P-YP-K-I-T---H-R--P-H---A-SVTLEPDTQLGIY-
V-DR-TGK--I--ID-M--G--K-----H-G-TS-S-GT-ET-P-T-S--T--N-S-----D-SA---------------
--P------DQ-GH--DQ--D--S--------Q----------------Q----D-------------------------
---
>gi|1205061474 gene_35|GeneMark.hmm|97_aa|-|44022|44315 ALNP01000020.1 Streptomyces sp. AA0539 contig00020, whole genome shotgun sequence
--------------------------------------------------------------------------------
------------------------------------------------M----S-------------K------------
-I--------------------------A---------------------------------------------------
--------------------------------------------------------------------------------
--------------------------------------------------------------------------------
---------L----------------------------------------------------------------------
---------------------------------------------------------------------T----------
-----------------PARI-----------E-G------------------D--GPQ---------------------
------------------------Q-RP--FDLRTA--R-P-IT-P-E-N---T-L--V-V---P-DTTYCPERQLALT-
H-D---GVP-V--VT-A--G--S-----T-G-TT-N-ST-GGGQ-T-Q--Q--D-M-QWFDD-SV---------------
--D------DS-DV--DA--P--E--------E----------------E----E-------------------------
---
>gi|1503121625 gene_10|GeneMark.hmm|71_aa|-|11686|11901 JNYL01000249.1 Streptomyces monomycini strain NRRL B-24309 contig59.1, whole genome shotgun sequence
--------------------------------------------------------------------------------
--------------------------------------------------------------------------------
--------------------------------------------------------------------------------
--------------------------------------------------------------------------------
--------------------------------------------------------------------------------
--------------------------------------------------------------------------------
--------------------------------------------------------------------------------
--------------------------------------------------------------------------------
-----------------------------------M--K-P-YP-T-C-A---TAF--T-P---S-RLVLDEKTQTVRW-
L-EV-DGI--E--LPTL--D--R-----H-K-RS-ETSK-ET-N-T-T--T--S-L-----D-SN---------------
--P------DQ-GH--DQ--E--G--------D----------------E----D-------------------------
---
>gi|1086664924 KIZ17303.1| KIZ17303.1 hypothetical protein SNA_14850 [Streptomyces natalensis ATCC 27448]
--------------------------------------------------------------------------------
------------------------------------------------M----Q-------------A------------
-T--------------------------A---------------------------------------------------
--------------------------------------------------------------------------------
--------------------------------------------------------------------------------
---------T----------------------------------------------------------------------
--------------------------------------------------------------------------------
--------------------------------------------------------DRQ---------------------
------------------------H-LP--WGITRM--R-P-YP-S-T-Y---H-P--G-Y---A-TAELDPATQLTVF-
R-DE-RGG--V--VE-M--G--K-----H-G-TA-K-GT-ET-SPQ-S--T--N-L-----D-SR---------------
--N------DS-DS--DQ--D--D--------E----------------Q----D-------------------------
---
>gi|1024197668 EHN79131.1| EHN79131.1 hypothetical protein SMCF_1321 [Streptomyces coelicoflavus ZG0656]
--------------------------------------------------------------------------------
------------------------------------------------M----A-------------I------------
-S--------------------------E---------------------------------------------------
-----------------------------------------P--------------------------------------
--------------------------------------------------------AREE-RV---------------AD
---S-RT-YI----------------------------------------------------------------------
--------------------------------------------------------------------------------
-----------------------------------------------------P--PAS---------------------
------------------------T-RP--WAAGRL--A-P-YP-T-V-V---H-R--P-H---A-TVTIDPATQLGVY-
R-DR-AGR--V--IE-M--G--K-----H-G-TS-S-GT-ET-A-T-T--T--N-S-----D-SQ---------------
--N------DQ-GH--DQ--D--S--------N----------------Q----D-------------------------
---
>gi|1011341644 AJE83729.1| AJE83729.1 hypothetical protein SLNWT_3353 [Streptomyces albus]
--------------------------------------------------------------------------------
--------------------------------------------------------------------------------
--------------------------------------------------------------------------------
--------------------------------------------------------------------------------
--------------------------------------------------------------------------------
--------------------------------------------------------------------------------
--------------------------------------------------------------------------------
--------------------------------------------------------------------------------
-------------------------------------------------M---S-L--P-A---A-TVTVDPVTQTGRW-
I-GA-DGK--A--LPAT--A--R-----H-K-RS-ETSK-ET-A-T-R--T--S-P-----D-GT---------------
--P------DQ-GS--DQ--E--G--------D----------------T----D-------------------------
---
>gi|1003757958 AEM81578.1| AEM81578.1 hypothetical protein Strvi_1842 [Streptomyces violaceusniger Tu 4113]
--------------------------------------------------------------------------------
------------------------------------------------M----S-------------V------------
--------------------------------------------------------------------------------
--------------------------------------------------------------------------------
--------------------------------------------------------------------------------
--------------------------------------------------------------------------------
--------------------------------------------------------------------------------
----------------------------------------------------------A---------------------
------------------------A-VP--WGLTRM--R-P-YP-Q-A-V---V-L--P-A---A-EVVLDPETQTGRW-
V-GS-DGL--G--MPLT--G--K-----H-K-RS-ETSK-ET-Q-T-K--T--S-L-----D-GN---------------
--P------DQ-GS--DQ--E--G--------D----------------T----D-------------------------
---
>gi|1305108838 gene_5|GeneMark.hmm|117_aa|-|3281|3634 AUKM01000025.1 Salinispora arenicola CNS299 H279DRAFT_scaffold00019.19_C, whole genome shotgun sequence
--------------------------------------------------------------------------------
------------------------------------------------M----T-------------C------------
-F--------------------------E---------------------------------------------------
--------------------------------------------------------------------------------
--------------------------------------------------------------------------------
--------------------------------------------------------------------------------
-----------------------------------------HHESQVSPSMMEVVMTTFAPDRCLLPLYD----------
-----------------GRTE-----------Q-G------------------R--VTT---------------------
------------------------A-RP--FGLTLS--T-Q-VG-DEV-P---V-V--D-L---A-DARLDPVTQTVVG-
V-DG---------VA-L--G--R-----P-Q-TT-Q-KV-TT-N-S-K--T--S-Y-----D-HQ---------------
--N------FN-DS--TP--D--T--------Y----------------Q----D-------------------------
---
>gi|1017565039 EDY46748.1| EDY46748.1 conserved hypothetical protein [Streptomyces sp. SPB74]
--------------------------------------------------------------------------------
------------------------------------------------M----T-------------N------------
--------------------------------------------------------------------------------
--------------------------------------------------------------------------------
--------------------------------------------------------------------------------
--------------------------------------------------------------------------------
--------------------------------------------------------------------------------
---------------------------------------------------------YV---------------------
------------------------V-PP--WGTTRL--R-P-FP-S-V-A---V-V--P-A---V-STEIDPDTQLGIR-
C-DR-FGR--I--VE-M--G--K-----H-G-TG-T-AV-ET-S-T-I--T--S-P-----D-GQN-----------G--
--N------DQ-GH--DQ--N--T--------D----------------QDEGGS-------------------------
---
>gi|1505244498 gene_75|GeneMark.hmm|113_aa|-|83574|83915 JOHT01000001.1 Streptomyces sp. NRRL F-5053 contig1.1, whole genome shotgun sequence
--------------------------------------------------------------------------------
------------------------------------------------L----F-------------T------------
-RRSAELLFPARRKGGQTVKQDGDCNEAI---------------------------------------------------
--------------------------------------------------------------------------------
--------------------------------------------------------------------------------
---------A----------------------------------------------------------------------
--------------------------------------------------------------------------------
-----------------------------------------------------V--GDH---------------------
------------------------V-VP--WGLSRM--R-P-YP-D-R-A---V-V--P-A---A-EVVLDPGSQTGRW-
L-GA-DGA--E--LV-T--A--R-----H-K-RS-ETSR-ET-Q-T-R--T--S-L-----D-GN---------------
--T------DQ-GS--DQ--E--G--------D----------------A----D-------------------------
---
>gi|1115633126 KUN54544.1| KUN54544.1 hypothetical protein AQJ43_14615 [Streptomyces avermitilis]
--------------------------------------------------------------------------------
------------------------------------------------M----T-------------A------------
-S--------------------------V---------------------------------------------------
--------------------------------------------------------------------------------
--------------------------------------------------------------------------------
---------A----------------------------------------------------------------------
--------------------------------------------------------------------------------
-----------------------------------------------------L--PAP---------------------
------------------------T-RP--WGVGRL--A-P-YP-T-T-I---R-Q--P-H---A-TVAIDPTTQLGVF-
R-DR-AGQ--V--VE-M--G--K-----H-G-TS-S-GT-ET-S-T-T--T--N-S-----D-SK---------------
--N------DQ-GH--DQ--D--S--------S----------------Q----D-------------------------
---
>gi|1807008875 gene_3|GeneMark.hmm|90_aa|+|1120|1392 LIRL01000847.1 Streptomyces niveiscabiei strain NRRL B-24457 B-24457_contig_847, whole genome shotgun sequence
--------------------------------------------------------------------------------
------------------------------------------------M----S-------------V------------
-R--------------------------S---------------------------------------------------
--------------------------------------------------------------------------------
--------------------------------------------------------------------------------
---------G----------------------------------------------------------------------
---------------------------------------------------------------------R----------
----------------------------------L------------------L--ART---------------------
------------------------V-LP--WGLRRM--T-P-LR-N-G-S---P-S--P-W---R-YAGIDPVTQTGRW-
I-GE-DGV--MMPAE-L--G--K-----H-G-TS-V-NT-YP-P-T-Q--V--G-K-----D-GK---------------
--V------DS-DS--GH--D--A--------T----------------Q----D-------------------------
---
>gi|1504935428 gene_106|GeneMark.hmm|71_aa|+|136489|136704 JOCF01000007.1 Streptomyces sp. NRRL WC-3742 contig7.1, whole genome shotgun sequence
--------------------------------------------------------------------------------
--------------------------------------------------------------------------------
--------------------------------------------------------------------------------
--------------------------------------------------------------------------------
--------------------------------------------------------------------------------
--------------------------------------------------------------------------------
--------------------------------------------------------------------------------
--------------------------------------------------------------------------------
-----------------------------------M--A-P-LR-N-GGE---P-S--P-V---R-FAGLDPETQTGLW-
T-GE-DGT--LTVAE-M--G--K-----H-G-TS-V-NT-YP-P-T-A--I--G-K-----D-GK---------------
--N------DP-DT--GH--D--A--------T----------------Q----D-------------------------
---
>gi|1504818274 gene_41|GeneMark.hmm|90_aa|+|36484|36756 JOJI01000068.1 Streptomyces sp. NRRL WC-3773 contig68.1, whole genome shotgun sequence
--------------------------------------------------------------------------------
------------------------------------------------M----K-------------T------------
-E--------------------------L---------------------------------------------------
--------------------------------------------------------------------------------
--------------------------------------------------------------------------------
---------I----------------------------------------------------------------------
---------------------------------------------------------------------A----------
----------------------------------T------------------E--AAV---------------------
------------------------Q-AP--WGMRRL--A-P-LR-N-G-V---P-S--P-W---R-YEGIDPVTQTGRW-
S-GA-DGT--ITPAE-L--G--K-----H-G-TS-V-NT-YP-P-T-Q--V--G-K-----D-GK---------------
--M------DA-DT--GH--D--A--------T----------------Q----D-------------------------
---
>gi|1015540180 CUW30102.1| CUW30102.1 hypothetical protein TUE45_04821 [Streptomyces reticuli]
--------------------------------------------------------------------------------
------------------------------------------------M----Q-------------S------------
-T--------------------------I---------------------------------------------------
--------------------------------------------------------------------------------
--------------------------------------------------------------------------------
--------------------------------------------------------------------------------
--------------------------------------------------------------------------------
-----------------------------------------------------T--QPA---------------------
------------------------P-TP--WGMRRM--A-P-LN-N-G-T---P-S--P-W---R-YAGIDPETQTGRW-
T-GA-DGQ--MTPAE-L--G--K-----H-G-TS-V-NT-YP-P-T-Q--V--S-K-----D-GK---------------
--Q------DS-DS--GH--D--A--------T----------------Q----D-------------------------
---
>gi|1503120143 gene_85|GeneMark.hmm|101_aa|-|93635|93940 KL571081.1 Streptomyces monomycini strain NRRL B-24309 genomic scaffold P063_Doro1_scaffold34, whole genome shotgun sequence
--------------------------------------------------------------------------------
--------------------------------------------------------------------------------
--------------------------------------------------------------------------------
--------------------------------------------------------------------------------
--------------------------------------------------------------------------------
--------------------------------------------------------------------------------
--------------------------------------------------------------------------------
--------------------------------------------------------------------------------
--------------------------------MRRL--A-P-LR-N-G-S---P-S--P-W---R-YEGIDPVTQTGRW-
S-GM-DGT--ITPAE-L--G--K-----H-G-TS-V-NT-YP-P-T-Q--I--G-K-----D-GK---------------
--M------DA-DT--GY--D--A--------T----------------Q----DQAAARWMDDRCWSVRSMTTRPLTWS
SRS
>gi|1207201963 gene_15|GeneMark.hmm|74_aa|-|11910|12134 ANAW01000078.1 Nocardiopsis synnemataformans DSM 44143 contig_78, whole genome shotgun sequence
--------------------------------------------------------------------------------
--------------------------------------------------------------------------------
--------------------------------------------------------------------------------
--------------------------------------------------------------------------------
--------------------------------------------------------------------------------
--------------------------------------------------------------------------------
--------------------------------------------------------------------------------
--------------------------------------------------------------------------------
-----------------------------------M--E-P-FP-P-T-D---P-L--P-Y---D-RVEVDPTTQTGRY-
L----DPT--GAPVE-A--G--E-----H-G-TN-K-SQ-AS-P-Y-QTAV--G-G-----D-GN---------------
--GPQGT--RT-DT--NH--D--W--------V----------------A----D-------------------------
---
>gi|1301075181 gene_328|GeneMark.hmm|74_aa|-|370594|370818 KB891995.1 Streptomyces sp. LaPpAH-108 genomic scaffold B079DRAFT_scaffold_4.5, whole genome shotgun sequence
--------------------------------------------------------------------------------
--------------------------------------------------------------------------------
--------------------------------------------------------------------------------
--------------------------------------------------------------------------------
--------------------------------------------------------------------------------
--------------------------------------------------------------------------------
--------------------------------------------------------------------------------
--------------------------------------------------------------------------------
-----------------------------------M--V-P-LR-N-G-A---P-S--T-C---R-YEGIDPETQTGRW-
V-GG-DGT--LVPAE-L--G--K-----H-G-TS-V-NT-YP-P-T-Q--V--S-K-----D-GK---------------
--Q------DA-DS--GH--D--A--------T----------------Q----DEG-----------------------
-QS
>gi|1301949904 gene_2|GeneMark.hmm|106_aa|+|265|585 KB900242.1 Salinispora arenicola CNH962 genomic scaffold F582DRAFT_scaffold00011.11, whole genome shotgun sequence
--------------------------------------------------------------------------------
------------------------------------------------M----I-------------E------------
-V--------------------------SR--------------------RR------L--FRACT------V-------
-----------------------------------VR---VV--------------------------------------
----------------------------------------------------------RV---H------------I-SP
---F-PR-GK----------------------------------------------------------------------
--------------------------------------------------------------------------------
-----------------------------------------------------I--TMM---------------------
------------------------P-IA--FGIRQA--V-E-GA-P-L-----P-V--D-L---S-AIRFDPDRQISVI-
T-D---SGL-T--VP-A--L--R-----H-S-T-----G-TT-S-T-N-TA--S-Q-----D-NK---------------
--G------GS-DR--DS--D--Q--------T----------------E----D-------------------------
---
>gi|1505078923 gene_32|GeneMark.hmm|78_aa|-|37061|37297 JOEL01000060.1 Streptomyces celluloflavus strain NRRL B-2493 contig60.1, whole genome shotgun sequence
--------------------------------------------------------------------------------
------------------------------------------------M----S-------------T------------
--------------------------------------------------------------------------------
--------------------------------------------------------------------------------
--------------------------------------------------------------------------------
---------T----------------------------------------------------------------------
--------------------------------------------------------------------------------
-----------------------------------------------------T--ATP---------------------
------------------------A-VP--FGVRHL--V-S-PA-P-T-----N-T--E-A---P-VITYSDALQLNVS-
A-E---GN--P--WH-A--I--T-----A-E-M-----P-ET-Q-T-E-TS--N-G-----D-GS---------------
--G-------P-GS--DS--G--T--------D----------------L----Y-------------------------
---
>gi|1405253737 gene_46|GeneMark.hmm|99_aa|+|41610|41909 AZWR01000032.1 Salinispora pacifica CNT854 B115DRAFT_scaffold_26.27_C, whole genome shotgun sequence
--------------------------------------------------------------------------------
------------------------------------------------L----N-------------G------------
-E--------------------------DR--------------------NG------V--FRP----------------
--------------------------------------------------------------------------------
----------------------------------------------------------TI---H------------I-LT
---F-TR-KG----------------------------------------------------------------------
--------------------------------------------------------------------------------
-----------------------------------------------------K--AMA---------------------
------------------------V-VA--FGARQA--V-D-VV-P-V-----P-V--D-F---S-VIRFDADRQISMV-
T-E---GGV-S--VP-A--L--R-----H-S-T-----G-AT-S-T-N-TA--N-R-----D-NQ---------------
--G------GS-DT--DS--D--R--------T----------------E----D-------------------------
---
>gi|1803194307 gene_105|GeneMark.hmm|82_aa|+|118589|118837 BBZE01000014.1 Streptomyces sp. TP-A0875 DNA, contig: scaffold00012, whole genome shotgun sequence
--------------------------------------------------------------------------------
------------------------------------------------M----E-------------V------------
-R------------------------------------------------------------------------------
--------------------------------------------------------------------------------
--------------------------------------------------------------------------------
-----SM-ST----------------------------------------------------------------------
--------------------------------------------------------------------------------
-----------------------------------------------------A--TVP---------------------
------------------------A-IP--FGVRHL--V-S-PP-P-N-----T-S--E-A---P-VITFSESLQLNVS-
A-Q---GN--P--WH-A--V--S-----A-N-K-----P-ET-Q-T-E-TS--N-G-----D-GQ---------------
--A-------P-GS--DS--G--T--------D----------------L----Y-------------------------
---
>gi|1503658389 gene_731|GeneMark.hmm|84_aa|+|775045|775299 JNXY01000001.1 Catenuloplanes japonicus strain NRRL B-16061 contig1.1, whole genome shotgun sequence
--------------------------------------------------------------------------------
------------------------------------------------M----D-------------V------------
-D------------------------------------------------------------------------------
--------------------------------------------------------------------------------
--------------------------------------------------------------------------------
-----RC-GG----------------------------------------------------------------------
--------------------------------------------------------------------------------
-----------------------------------------------------V--AMT---------------------
------------------------V-TA--FGVRQA--I-E-VD-P-I-----P-V--D-M---A-VIRFDEDLQISVV-
V-E---GGV-A--VP-A--L--K-----H-S-T-----G-ST-S-T-S-TA--S-Q-----D-NR---------------
--G------GA-DR--DS--D--R--------T----------------E----D-------------------------
---
>gi|1405207273 gene_127|GeneMark.hmm|95_aa|+|126319|126606 KI911446.1 Salinispora arenicola CNB458 genomic scaffold B162DRAFT_scaffold00013.13, whole genome shotgun sequence
--------------------------------------------------------------------------------
------------------------------------------------M----G-------------R------------
-S--------------------------T--------------------------------FRP----------------
--------------------------------------------------------------------------------
----------------------------------------------------------TF---H------------S-LI
---P-TR-KG----------------------------------------------------------------------
--------------------------------------------------------------------------------
-----------------------------------------------------K--AMA---------------------
------------------------V-VA--FGARQA--V-D-VV-P-V-----P-V--D-F---S-IIRFDADRQISMV-
T-E---GGV-S--VP-A--L--R-----H-S-T-----G-TT-N-T-N-TA--N-R-----D-NQ---------------
--G------GS-DT--DS--D--R--------T----------------E----D-------------------------
---
>gi|1305876966 gene_70|GeneMark.hmm|77_aa|+|81305|81538 AUAX01000015.1 Hamadaea tsunoensis DSM 44101 G401DRAFT_scaffold00013.13_C, whole genome shotgun sequence
--------------------------------------------------------------------------------
------------------------------------------------M-------------------------------
--------------------------------------------------------------------------------
--------------------------------------------------------------------------------
--------------------------------------------------------------------------------
--------------------------------------------------------------------------------
--------------------------------------------------------------------------------
-----------------------------------------------------P--TAA---------------------
------------------------D-VP--YGVRAA--Q-A-VT-P-E-----P-V--N-V---A-GMIYDPTQQINLV-
R-D---GEV-M--VP-V--L--K-----H-T-S-----G-TT-A-T-N-TA--S-Q-----D-NS---------------
--G------GA-DR--DQ--D--Q--------R----------------E----D-------------------------
---
>gi|1009475352 AIA03861.1| AIA03861.1 hypothetical protein DC74_3364 [Streptomyces albulus]
--------------------------------------------------------------------------------
------------------------------------------------M----P-------------S------------
-T--------------------------DVA-------------K-----RR------S-IGLAL-------D-------
-----------------------------------AP---EL--------------------------------------
------------------------------------------------------R-LPLS-TSG-----------AT-P-
---L-PE-LT----------------------------------------------------------------------
--------------------------------------------------------------------------------
-----------------------------------------------------A--GHG---------------------
------------------------P-SP--FAFRFL--V-P-VT-A-S-----G-GI-L-P---D-DVVYDEDTQTGTY-
E-D---LP--P--GV-Y--M--T-----K-N-P-----P-KT-Y-G-P--T--Q-P-----T-GQ---------------
--M------DA-PD--DP--G--P--------S----------------D----D-------------------------
---
>gi|1801350311 gene_21|GeneMark.hmm|112_aa|+|16746|17084 LFVW01000156.1 Kitasatospora sp. MY 5-36 Contig_160_, whole genome shotgun sequence
--------------------------------------------------------------------------------
------------------------------------------------M----S-------------T------------
-T--------------------------VLS-------------------RP------G-GVPVF-------D-------
-----------------------------------RA---ES--------------------------------------
------------------------------------------------------R-LPMG-VAG-----------AT-P-
---M-PG-LD----------------------------------------------------------------------
--------------------------------------------------------------------------------
-----------------------------------------------------G--EGG---------------------
------------------------PGSP--FAFRFL--V-P-VT-G-A-----G-GI-L-P---A-DIGYDDETQTCTY-
E-G---LP--P--GV-Y--M--T-----S-T-P-----P-KT-Y-G-P--T--Q-P-----S-GQ---------------
--M------DA-PD--DP--G--S--------S----------------N----D-------------------------
---
>gi|1300856082 gene_10|GeneMark.hmm|125_aa|-|9796|10173 KB889739.1 Streptomyces scabrisporus DSM 41855 genomic scaffold A3ICDRAFT_scaffold_88.89, whole genome shotgun sequence
--------------------------------------------------------------------------------
------------------------------------------------M----L-------------EASSPCGVGAAVA
DT--------------------------GAR-------------E-----HQ------T-VGLAL-------G-------
-----------------------------------AP---ES--------------------------------------
------------------------------------------------------R-LPVN-PSG-----------AE-P-
---L-PD-LS----------------------------------------------------------------------
--------------------------------------------------------------------------------
-----------------------------------------------------D--RQG---------------------
------------------------P-VP--FAFRFL--V-P-VT-G-T-----G-GI-L-P---A-DVGYDEDAQTGVY-
E-D---LP--P--GV-Y--M--T-----K-N-P-----P-KT-Y-G-P--T--Q-P-----S-GQ---------------
--M------DA-PD--DP--G--T--------S----------------D----D-------------------------
---
>gi|1302152153 gene_590|GeneMark.hmm|82_aa|-|638371|638619 KB903249.1 Catelliglobosispora koreensis DSM 44566 genomic scaffold A3E1DRAFT_scaffold_0.1, whole genome shotgun sequence
--------------------------------------------------------------------------------
------------------------------------------------M----T-------------S------------
-G--------------------------HET-------------IT----PLDGD-------------------------
--------------------------------------------------------------------------------
--------------------------------------------------------------------------------
--------------------------------------------------------------------------------
--------------------------------------------------------------------------------
---------------------------------------------------------NP---------------------
------------------------S-RPLAYAFAAS--I-A-TA-DHS-----E-I--E-D---D-PGFYNEELQVWEI-
--P---GG--G--YT-M--G--V-----R-T-L-----T-TT-G-G-S--C--G-C-----D-CV---------------
----------------TD--D-----------A----------------C----F-------------------------
---
>gi|1301318598 gene_46|GeneMark.hmm|88_aa|+|46461|46727 KB895126.1 Salinispora pacifica CNS996 genomic scaffold C553DRAFT_scaffold00033.33, whole genome shotgun sequence
--------------------------------------------------------------------------------
------------------------------------------------M----L-------------S------------
--------------------------------------------------------------------------------
-----------------------------------ST---PL--------------------------------------
------------------------------------------------------R-LHRG-------------------P
---R-TE-SP----------------------------------------------------------------------
--------------------------------------------------------------------------------
-----------------------------------------------------T--VAP---------------------
------------------------A-APVSFGFGQA--R-P-MP-AGN-----V-L--D-L---T-GVAYDDVRQVATV-
--N---GL--P--YT-E--L--G-----G-P-L-----A-AT-V-R-Q--T--R-E-----D-GQ---------------
----------------LW--D-----------D----------------K----D-------------------------
---
>gi|1405278540 gene_46|GeneMark.hmm|106_aa|-|50670|50990 AZWW01000024.1 Salinispora arenicola CNX891 B108DRAFT_scaffold_21.22_C, whole genome shotgun sequence
--------------------------------------------------------------------------------
------------------------------------------------M----T-------------G------------
-----------------------------RT-------------VR----PANGRNSIM-GASSL-------A-------
-----------------------------------PT---AL--------------------------------------
------------------------------------------------------R-LHRG-------------------P
---R-TA-PT----------------------------------------------------------------------
--------------------------------------------------------------------------------
-----------------------------------------------------S--PTA---------------------
------------------------A-VPVSFGFGQA--R-P-MP-D-N-----P-L--D-L---T-GVVYDPTLQVATV-
--D---GV--P--YA-E--L--G-----G-P-L-----A-AT-V-R-Q--T--R-E-----D-GQ---------------
----------------LW--D-----------D----------------K----D-------------------------
---
>gi|1806905065 gene_9|GeneMark.hmm|99_aa|+|9299|9598 LIQQ01000094.1 Streptomyces graminilatus strain NRRL B-59124 B59124_contig_94, whole genome shotgun sequence
--------------------------------------------------------------------------------
------------------------------------------------M----T-------------I------------
-P--------------------------T-----------------------------------P-------E-------
-----------------------------------RA---LE--------------------------------------
------------------------------------------------------A-FPLS-A-------------GRLSY
---S-AE-EP----------------------------------------------------------------------
--------------------------------------------------------------------------------
-----------------------------------------------------S--GPR---------------------
------------------------T-RP--FVLRFA--R-T-PD-S-T-G---A-A--D-I---P-AHFYDTDRQVNLS-
Y-D---GG--L--LT-C--M------------------A-NT-H-S-P--T--V-P-----D-GST----T---------
--N------PP-PL--DE--G-----------P----------------K----D-------------------------
---
>gi|1086853519 CDR09699.1| CDR09699.1 predicted protein [Streptomyces iranensis]
--------------------------------------------------------------------------------
------------------------------------------------M----Q-------------L------------
--------------------------------------------------------------------------------
----------------------------------------VV--------------------------------------
------------------------------------------------------P-LPLQ---------------ASAPV
---S--S-AP----------------------------------------------------------------------
--------------------------------------------------------------------------------
-----------------------------------------------------S----S---------------------
------------------------I-RP--YALAGA--R-FRPA-A-S-A---V-V--P-Q---P-RPVYDPVSQTARF-
E-D---GT--P--LT-A--M--------------------AT-S-Q-K--T--N-Q-----D-GDI----K---------
--N------PP-PS--DE--G-----------G----------------DPGAIE-------------------------
---
>gi|1014221847 ALC26318.1| ALC26318.1 hypothetical protein ABE83_03910 [Streptomyces sp. CFMR 7]
--------------------------------------------------------------------------------
------------------------------------------------M----N-------------V------------
--------------------------------------------------------------------------------
----------------------------------------IE--------------------------------------
------------------------------------------------------P-LPLG---------------RPAPV
---A--H-RP----------------------------------------------------------------------
--------------------------------------------------------------------------------
-----------------------------------------------------A----Q---------------------
------------------------V-RP--YALQGA--R-FTPV-D-L-S---A-P--W-V---E-TRVYDRVTQTATM-
A-D---GT--P--LI-T--M--------------------AT-S-R-K--T--N-P-----G-GGP----K---------
--N------LS-PH--DE--G-----------S----------------DPGFLS-------------------------
---
>gi|1504980086 gene_9|GeneMark.hmm|112_aa|+|7815|8153 JOCQ01000147.1 Streptomyces rimosus subsp. rimosus strain NRRL WC-3904 contig147.1, whole genome shotgun sequence
--------------------------------------------------------------------------------
------------------------------------------------M----PVKGLTRKGRKDAVT------------
-T--------------------------------------------------------------I-------A-------
-----------------------------------HP---RE--------------------------------------
------------------------------------------------------G-FPVA-AEG-----------GPVPY
---S-GE-GP----------------------------------------------------------------------
--------------------------------------------------------------------------------
-----------------------------------------------------S--GPT---------------------
------------------------T-RP--WILRFA--R-V-PD-A-A-K---A-T--V-R---P-AATYDAVSQVSVG-
L-F---GE--S--LP-F--A--------------------NT-H-D-P--T--V-P-----D-GSL----T---------
--N------PP-PL--DE--G-----------P----------------K----D-------------------------
---
>gi|1903305768 gene_12|GeneMark.hmm|99_aa|+|11191|11490 BBOY01000243.1 Streptomyces endus NBRC 12859 DNA, contig: contig00279, whole genome shotgun sequence
--------------------------------------------------------------------------------
------------------------------------------------M----T-------------T------------
-A--------------------------------------------------------------T-------A-------
-----------------------------------DV---RE--------------------------------------
------------------------------------------------------A-FPLA-PEG-----------GRIPY
---S-SA-PP----------------------------------------------------------------------
--------------------------------------------------------------------------------
-----------------------------------------------------S--GPY---------------------
------------------------T-RP--WILRFA--R-V-PD-A-T-Q---A-I--V-K---P-PAVYDNELQMSRG-
L-Y---DG--P--LP-Y--M--------------------QT-H-N-P--T--V-P-----D-GNV----K---------
--N------PP-PL--DE--G-----------A----------------K----D-------------------------
---
>gi|1504344570 gene_81|GeneMark.hmm|94_aa|-|81525|81809 JODL01000038.1 Streptomyces megasporus strain NRRL B-16372 contig38.1, whole genome shotgun sequence
--------------------------------------------------------------------------------
------------------------------------------------M----T-------------T------------
--------------------------------------------------------------------------------
-----------------------------------DL---RD--------------------------------------
------------------------------------------------------A-FPLV-S-------------ERIPI
---S-SS-TP----------------------------------------------------------------------
--------------------------------------------------------------------------------
-----------------------------------------------------S--GPE---------------------
------------------------T-RP--WILQFA--R-T-PD-A-H-Q---A-Q--P-I---P-EAVYDDEQQVSVG-
L-Y---GG--E--LP-C--M--------------------GT-H-F-P--T--I-P-----D-GSA----D---------
--A------PP-PL--DE--G-----------P----------------K----D-------------------------
---
>gi|1504383009 gene_18|GeneMark.hmm|100_aa|-|12478|12780 JOEH01000032.1 Streptacidiphilus jeojiense strain NRRL B-24555 contig32.1, whole genome shotgun sequence
--------------------------------------------------------------------------------
------------------------------------------------M----T-------------T------------
-P--------------------------------------------------------------I-------G-------
-----------------------------------PS---HQ--------------------------------------
------------------------------------------------------A-FPLT-PPG-----------GRYLH
---S-NE-TP----------------------------------------------------------------------
--------------------------------------------------------------------------------
-----------------------------------------------------S--GPD---------------------
------------------------V-RP--WALRFA--T-V-PD-S-T-G---A-V--A-V---P-ACVYDQTQQVSLA-
S-D---GG--L--LT-C--M------------------A-NT-H-T-P--T--V-P-----D-GDP----D---------
--N------PP-PL--DE--G-----------P----------------K----D-------------------------
---
>gi|1503005461 gene_4|GeneMark.hmm|103_aa|+|1035|1346 JNXO01002620.1 Streptomyces misakiensis strain NRRL B-2923 contig273.1, whole genome shotgun sequence
--------------------------------------------------------------------------------
------------------------------------------------M----ER----------QLT------------
-T--------------------------------------------------------------V-------V-------
-----------------------------------HP---RE--------------------------------------
------------------------------------------------------A-FPLT-ASG-----------GRLPH
---S-AE-QP----------------------------------------------------------------------
--------------------------------------------------------------------------------
-----------------------------------------------------S--DAG---------------------
------------------------T-RP--WALRFA--R-V-PD-S-T-G---A-V--T-I---P-QSFYDPEQQVNVS-
N-D---GG--L--LT-C--M------------------A-NT-H-T-P--T--I-P-----D-GSI----T---------
--N------PP-PL--DE--G-----------P----------------K----D-------------------------
---
>gi|1504638379 gene_27|GeneMark.hmm|98_aa|-|29026|29322 JOHV01000017.1 Streptomyces sp. NRRL F-5065 contig17.1, whole genome shotgun sequence
--------------------------------------------------------------------------------
------------------------------------------------V----T-------------T------------
------------------------------------------------------------------------A-------
-----------------------------------LD---RE--------------------------------------
------------------------------------------------------A-FPLT-PPG-----------GRTPF
---S-AE-AP----------------------------------------------------------------------
--------------------------------------------------------------------------------
-----------------------------------------------------S--GPQ---------------------
------------------------T-RP--WALRFA--R-T-PD-S-T-G---A-A--R-V---P-QHVYDHSRQVNIS-
P-D---GG--L--LT-C--M------------------A-NT-H-V-P--T--V-P-----D-GST----T---------
--N------PP-PL--DE--G-----------P----------------K----D-------------------------
---
>gi|1202539018 gene_185|GeneMark.hmm|92_aa|-|189285|189563 AHBF01000017.1 Streptomyces acidiscabies 84-104 contig_17, whole genome shotgun sequence
--------------------------------------------------------------------------------
------------------------------------------------V----Q-------------L------------
--------------------------------------------------------------------------------
----------------------------------------VA--------------------------------------
------------------------------------------------------S-LPLQ---------------GDAPV
---A--V-AP----------------------------------------------------------------------
--------------------------------------------------------------------------------
-----------------------------------------------------K----G---------------------
------------------------L-RP--YAIKDA--R-L-HP-R-S-D---G-A--V-L---S-APVYDPETQTARF-
A-D---GS--P--LT-S--M--------------------AT-S-K-K--T--N-P-----D-GDP----K---------
--N------PP-PS--DE--G-----------G----------------DPGVFE-------------------------
---
>gi|1505077490 gene_73|GeneMark.hmm|98_aa|-|69491|69787 JOEL01000032.1 Streptomyces celluloflavus strain NRRL B-2493 contig32.1, whole genome shotgun sequence
--------------------------------------------------------------------------------
------------------------------------------------M------------------I------------
-P--------------------------------------------------------------V-------A-------
-----------------------------------HP---RE--------------------------------------
------------------------------------------------------A-FPLS-PEG-----------GRIPH
---S-SE-QP----------------------------------------------------------------------
--------------------------------------------------------------------------------
-----------------------------------------------------S--GPD---------------------
------------------------T-RP--WVLRFA--V-L-PD-S-A-R---A-T--A-L---P-PALYDEDRQISVG-
V-D---TD--L--LP-Y--M--------------------QT-H-S-P--T--I-P-----D-GSP----A---------
--N------PP-PL--DE--G-----------P----------------K----D-------------------------
---
>gi|1500789346 gene_145|GeneMark.hmm|108_aa|-|145737|146063 JIAI01000006.1 Pseudonocardia acaciae DSM 45401 N912DRAFT_scaffold00006.6_C, whole genome shotgun sequence
--------------------------------------------------------------------------------
------------------------------------------------M----S-------------E------------
-L--------------------------I---------------------DT------S-VVDPL-------A-------
-----------------------------------PG---TG--------------------------------------
------------------------------------------------------R-FALN-GAT-----------FA-GH
---R-DD-VP----------------------------------------------------------------------
--------------------------------------------------------------------------------
-----------------------------------------------------S--PVG---------------------
------------------------M-RP--WGLRRA--R-P-AG---V-----G-R--T-L---P-AWRYDEKQQKAVD-
L-D---GR--P--LI-E--LPVG-----A---D-----P-TA-E-T-T--S--T-V-----D-GE---------------
--D------GPSS---ED--WD-ND-------------------------------------------------------
---
>gi|1505106798 gene_114|GeneMark.hmm|117_aa|+|117970|118323 JOEQ01000017.1 Streptosporangium amethystogenes strain NRRL B-2639 contig17.1, whole genome shotgun sequence
--------------------------------------------------------------------------------
------------------------------------------------M----E-------------R------------
-K--------------------------AMT-------------TP----QR------V--LDPTTSAKQAGT-------
-----------------------------------SV---RE--------------------------------------
------------------------------------------------------T-FPMV-PAH-----------GQVPP
---S-GE-QP----------------------------------------------------------------------
--------------------------------------------------------------------------------
-----------------------------------------------------S--TTG---------------------
------------------------S-RP--WILRFA--R-V-PD-R-T-----Q-AT-R-V---S-ETFYDDERQISLQ-
L-G---GG--L--LP-Y--M--------A---------T-NK-P-T-V--V--D-G-----D-PN---------------
--N------PP-SL--DE--GS-KD-------------------------------------------------------
---
>gi|1300713256 gene_2808|GeneMark.hmm|69_aa|+|3157358|3157567 AQUI01000002.1 Actinopolyspora halophila DSM 43834 ActhaDRAFT_contig1.1_C, whole genome shotgun sequence
--------------------------------------------------------------------------------
------------------------------------------------M-------------------------------
--------------------------------------------------------------------------------
--------------------------------------------------------------------------------
--------------------------------------------------------------------------------
--------------------------------------------------------------------------------
--------------------------------------------------------------------------------
--------------------------------------------------------------------------------
--------------------------------------R-T-VP-T-T-----G-R--K-L---P-EWRYDHHRQMAVD-
S-E---GH--S--FR-E--L--R-----M---D-----P-TA-Y-T-V--S--N-N-----D-GD---------------
--E------GV-S---ED--WI-NDFAPDFPGP----------------P----A-------------------------
---
>gi|1505248327 gene_16|GeneMark.hmm|84_aa|+|27059|27313 JOHT01000012.1 Streptomyces sp. NRRL F-5053 contig12.1, whole genome shotgun sequence
--------------------------------------------------------------------------------
------------------------------------------------M----T-------------A------------
-T--------------------------AQ--------------------------------------------------
--------------------------------------------------------------------------------
--------------------------------------------------------------------------------
--------RL----------------------------------------------------------------------
--------------------------------------------------------------------------------
-----------------------------------------------------D--TEP---------------------
------------------------V-RP--FGLTKA--V-P-VK-V-I-----E-IPKD-E---P-ALTLCPERQISVT-
E-D---GT--P--FI-H--E--P-----S---M-----A-TS-L-T-T--Q--QQT-----Q-ED---------------
---------SQ-L--DES--TE-N--------D----------------T----D-------------------------
---
>gi|1502347931 gene_5|GeneMark.hmm|115_aa|-|4162|4509 JNLS01000081.1 Salinispora arenicola strain CNH996 CC96DRAFT_scaffold00075.75_C, whole genome shotgun sequence
--------------------------------------------------------------------------------
------------------------------------------------M----S-------------P------------
-T--------------------------SPV-------------LS----SP------I-ADDPL-------Y-------
-----------------------------------PA---AG--------------------------------------
------------------------------------------------------Y-LPLG-RPL-----------DT-VG
SSDD-DA-PP----------------------------------------------------------------------
--------------------------------------------------------------------------------
-----------------------------------------------------T--STD---------------------
------------------------R-RP--FALRFA--T-V--P-A-R-----P-IPVD-L---T-TVRYDPDRQMSVD-
R-T---GT--P--VL-G--K--------H---S-----T-GA-T-S-T--R--T-S-----D-GH---------------
--K------SM-DA-DTD--HT-ED-------------------------------------------------------
---
>gi|1701764791 gene_29|GeneMark.hmm|119_aa|+|28269|28628 LAJC01000027.1 Allosalinactinospora lopnorensis strain CA15-2 contig00027, whole genome shotgun sequence
--------------------------------------------------------------------------------
------------------------------------------------M----T-------------P------------
-Q--------------------------NNPA---------LLESP----DG------E-SHAEF-------A-------
-----------------------------------RV---SD--------------------------------------
------------------------------------------------------A-FPLD-PTT-----------AVFNA
---S-AE-PP----------------------------------------------------------------------
--------------------------------------------------------------------------------
-----------------------------------------------------S--GSG---------------------
------------------------T-RP--WGLRFA--V-T-PP-L-R-----REVSDA-V---D-RWVYDPVSQQGID-
RLT---GA--P--SL-G--K--R-----S---S-----G-TK-E-T-T--G--E-P-----D-GN---------------
--K------PT-P---EE--VT-YD-------------------------------------------------------
---
>gi|1302819009 gene_204|GeneMark.hmm|113_aa|+|194668|195009 KB913024.1 Actinopolyspora mortivallis DSM 44261 strain HS-1 genomic scaffold ActmoDRAFT_scaffold1.1, whole genome shotgun sequence
--------------------------------------------------------------------------------
------------------------------------------------M----T-------------T------------
-M--------------------------FND------------ERT----DA------F-AHDPV-------A-------
-----------------------------------AH---SA--------------------------------------
------------------------------------------------------Q-FPLA-RPE----------------
-----GE-QP----------------------------------------------------------------------
--------------------------------------------------------------------------------
-----------------------------------------------------V--APV---------------------
------------------------P-EP--WGLRNM--V-A-VG-D-P-----T-D--R-A---L-NGRYDHHRQVAVD-
E-L---GT--P--LH-E--I------------------H-LG-M-T-T--T--N-M-----D-GD---------------
--R------GP-S---ED--WSAKDFAPDTP-E----------------S----N-------------------------
---
>gi|1403809605 gene_61|GeneMark.hmm|118_aa|-|59328|59684 AYJW01000017.1 Saccharopolyspora rectivirgula DSM 43747 Contig17, whole genome shotgun sequence
--------------------------------------------------------------------------------
------------------------------------------------M----S-------------A------------
-Q--------------------------M----------------V----TR------F-AHDPV-------A-------
-----------------------------------PD---SA--------------------------------------
------------------------------------------------------Q-FPLG-RPL-----------GM-AD
---N-TD-PA----------------------------------------------------------------------
--------------------------------------------------------------------------------
-----------------------------------------------------S--GEG---------------------
------------------------V-RP--WGLRGM--S-T-LS-S-K-T---V-D--P-L---P-AWRYDHKRQIAVD-
L-D---GV--A--LY-E--L--R-----M---D-----P-TA-H-S-V--S--N-N-----D-GD---------------
--E------GP-S---ED--WI-NDFTGDEPGL----------------P----V-------------------------
---
>gi|1504394587 gene_112|GeneMark.hmm|74_aa|-|114345|114569 JOEA01000012.1 Lentzea albidocapillata strain NRRL B-24057 contig12.1, whole genome shotgun sequence
--------------------------------------------------------------------------------
------------------------------------------------M-------------------------------
-------------------------------------------------------------TDPL-------A-------
-----------------------------------PV---SG--------------------------------------
------------------------------------------------------Q-FALA-GST-----------GA-ID
---A-GA-MP----------------------------------------------------------------------
--------------------------------------------------------------------------------
-----------------------------------------------------S--PDG---------------------
------------------------V-RP--WGLRRA--H-P-AR------------------------------------
----------P--V------PVS-----G---E-----P-TA-L-T-T--S--S-V-----D-GE---------------
--D------PPSA---ED--WI-ND-------------------------------------------------------
---
>gi|1806849998 gene_6|GeneMark.hmm|103_aa|+|5898|6209 LIQL01000430.1 Streptomyces diastatochromogenes strain NRRL B-1698 B-1698_contig_430, whole genome shotgun sequence
--------------------------------------------------------------------------------
------------------------------------------------M----T-------------L------------
-T--------------------------AE--------------------R-----------------------------
------------------------------------A---ET--------------------------------------
------------------------------------------------------P-APSL-SPR-----------AA-AP
---V-AA-DP----------------------------------------------------------------------
--------------------------------------------------------------------------------
-----------------------------------------------------A--TTP---------------------
------------------------V-RP--FGLTKA--V-P-VA-L-S-----D-ATKV-A---P-VLSLCPDRQISVT-
P-D---GT--P--FI-H--E--P-----S---M-----A-TA-L-K-T--V--QET-----R-ED---------------
---------HQ-P--DTS--TD-N--------D----------------T----D-------------------------
---
>gi|1503115894 gene_3|GeneMark.hmm|112_aa|+|802|1140 KL570975.1 Goodfellowiella coeruleoviolacea strain NRRL B-24058 genomic scaffold P059_Doro1_scaffold206, whole genome shotgun sequence
--------------------------------------------------------------------------------
------------------------------------------------M----P-------------I------------
-T--------------------------TE--------------------TR------L-LAGEL-------S-------
-----------------------------------SA---EQ--------------------------------------
------------------------------------------------------R-FPLP-RPA-----------LT-VP
---L-AT-DA----------------------------------------------------------------------
--------------------------------------------------------------------------------
-----------------------------------------------------S--TEG---------------------
------------------------I-RP--FGMRFF--Q-P-TG-A-A-----Q-AP-E-L---P-AHRYSTTRQVSVD-
STT---GE--P--MV-R--T--L-----N---A-----W-DR-T-T-T--G--G-A-----D-GN---------------
--G------PN-V---EE--HK-MD-------F----------------C----A-------------------------
---
>gi|1009783936 AIG74367.1| AIG74367.1 Hypothetical protein AJAP_07270 [Amycolatopsis japonica]
--------------------------------------------------------------------------------
------------------------------------------------M----S-------------N------------
-Q--------------------------STEL---EMIIVTATLDV----TG------F-SDDPL-------A-------
-----------------------------------SH---SP--------------------------------------
------------------------------------------------------R-FPLS-RGS-----------VA-SE
---P-GE-AP----------------------------------------------------------------------
--------------------------------------------------------------------------------
-----------------------------------------------------S--PAG---------------------
------------------------V-RP--WNLRRM--A-E-IA-F-D-----G-T--P-S---P-VGSYDPLRQIRVD-
G-E---GR--P--LI-E--M--------G---P-----P-TA-P-T-T--G--S-Q-----D-GS---------------
--E------GDQS---ED--YH-ND-------------------------------------------------------
---
>gi|1302763424 gene_54|GeneMark.hmm|119_aa|-|50656|51015 KB912528.1 Saccharomonospora halophila 8 genomic scaffold SachaDRAFT_Scaffold45.59, whole genome shotgun sequence
--------------------------------------------------------------------------------
------------------------------------------------L----K-------------S------------
-P--------------------------GKEH---------FVTSP----QG------F-ADDPV-------A-------
-----------------------------------SH---SA--------------------------------------
------------------------------------------------------Q-FPLG-APL-----------DR--T
---S-DD-TP----------------------------------------------------------------------
--------------------------------------------------------------------------------
-----------------------------------------------------S--AAG---------------------
------------------------T-RP--WILRAM--R-T-PR-T-S-----K-S--V-P---H-EYTYRHATQTAVD-
G-S---GQ--P--LA-A--Q------------------A-TA-N-K-V--T--N-N-----D-GD---------------
--E------GP-S---ED--FT-YDYAPDEP-F----------------P----V-------------------------
---
>gi|1305339437 gene_108|GeneMark.hmm|114_aa|+|105747|106091 AUEJ01000017.1 Salinispora arenicola CNR416 H929DRAFT_scaffold00014.14_C, whole genome shotgun sequence
--------------------------------------------------------------------------------
------------------------------------------------M----S-------------P------------
-T--------------------------SPV-------------LS----RP------V-TDDPL-------Y-------
-----------------------------------PT---AG--------------------------------------
------------------------------------------------------Y-LPLG-RPL-----------DA-VG
SH-D-DV-RP----------------------------------------------------------------------
--------------------------------------------------------------------------------
-----------------------------------------------------S--STD---------------------
------------------------R-RP--FALRFA--T-V--P-A-R-----P-IPVN-L---T-TVRYDPDRQMSVD-
P-T---GT--P--IL-G--K--------H---S-----T-GA-T-S-T--R--T-S-----D-GH---------------
--K------SM-DS-DTD--HT-ED-------------------------------------------------------
---
>gi|1503902484 gene_17|GeneMark.hmm|73_aa|+|10797|11018 JOBW01000015.1 Streptomyces rimosus subsp. rimosus strain NRRL WC-3924 contig15.1, whole genome shotgun sequence
--------------------------------------------------------------------------------
------------------------------------------------M----T-------------I------------
--------------------------------------------------------------------------------
--------------------------------------------------------------------------------
--------------------------------------------------------------------------------
---------Q----------------------------------------------------------------------
--------------------------------------------------------------------------------
-----------------------------------------------------Q--SLS---------------------
------------------------C-RP--FALRLL--T-D-PI---T-----P-Q--P-L--PD-QGTYDPQRQMSVT-
A-D---GT--L--RI-A--T---------------------S-Y-A-R--S--D-T-----SGGW---------------
--T------SA-T---EL--ER-ID------------------------F----C-------------------------
---
>gi|1503167674 gene_5|GeneMark.hmm|115_aa|+|3169|3516 KL572523.1 Saccharopolyspora phatthalungensis strain NRRL B-24798 genomic scaffold P081_Doro1_scaffold303, whole genome shotgun sequence
--------------------------------------------------------------------------------
------------------------------------------------M----T-------------S------------
-M-------------------------------------------L----TR------F-ADEPL-------A-------
-----------------------------------SD---SA--------------------------------------
------------------------------------------------------Q-FPLA-RPA-----------RA-PE
---S-TA-EP----------------------------------------------------------------------
--------------------------------------------------------------------------------
-----------------------------------------------------S--QVG---------------------
------------------------V-RP--WGLRGM--T-E-LS-G-T-----S-R--V-V---G-VWQYDHERQVAVD-
G-D---GR--P--LA-E--V--M-----A---E-----P-TA-G-S-V--T--G-N-----D-GD---------------
--E------GP-S---ED--YV-YDFAPDAP-Q----------------P----V-------------------------
---
>gi|1500793594 gene_8|GeneMark.hmm|111_aa|+|4700|5035 JIAI01000044.1 Pseudonocardia acaciae DSM 45401 N912DRAFT_scaffold00043.43_C, whole genome shotgun sequence
--------------------------------------------------------------------------------
------------------------------------------------M----S-------------G------------
--------------------------------------------------LR------Y-LDDPL-------V-------
-----------------------------------TV---SG--------------------------------------
------------------------------------------------------Q-FPLN-PVN-----------FTCPL
---R-SE-PP----------------------------------------------------------------------
--------------------------------------------------------------------------------
-----------------------------------------------------S--GRR---------------------
------------------------T-RP--FALRWL--V-E-IG-V-------P-T--P-S---E-EYRYCPVRQVAVH-
VRT---GE--P--RP-P--V--------A---K-----L-DW-T-T-V--S--S-K-----D-GD---------------
--E------GP-S---KD--YD-WEVVPD---D----------------D----D-------------------------
---
>gi|1302087388 gene_43|GeneMark.hmm|112_aa|-|39057|39395 KB905404.1 Sciscionella marina DSM 45152 genomic scaffold A37UDRAFT_scaffold_30.31, whole genome shotgun sequence
--------------------------------------------------------------------------------
------------------------------------------------M----S--------------------------
--------------------------------------------------TG------F-LDDPV-------A-------
-----------------------------------TH---SG--------------------------------------
------------------------------------------------------Q-FPLA-RPD-----------GA-PV
---T-AE-PP----------------------------------------------------------------------
--------------------------------------------------------------------------------
-----------------------------------------------------S--GPG---------------------
------------------------V-RP--WVLRDL--E-E-AR-V-R-----G-LP-E-V---S-DWVYDPIRQVTIG-
R-D---GT--A--VT-M---------------------A-TA-K-T-K--S--Q-Y-----D-GD---------------
--E------GP-SEPGED--WL-YDFCPDSP-L----------------E----A-------------------------
---
>gi|1302821324 gene_2519|GeneMark.hmm|109_aa|-|2760316|2760645 KB913024.1 Actinopolyspora mortivallis DSM 44261 strain HS-1 genomic scaffold ActmoDRAFT_scaffold1.1, whole genome shotgun sequence
--------------------------------------------------------------------------------
------------------------------------------------M----T--------------------------
------------------------------------------------------------VADPL-------A-------
-----------------------------------PD---SS--------------------------------------
------------------------------------------------------Q-FPLA-RPS-----------GL-AE
---N-TD-TA----------------------------------------------------------------------
--------------------------------------------------------------------------------
-----------------------------------------------------S--PEG---------------------
------------------------V-RP--WGLRGM--H-T-VP-S-T-----G-R--G-L---PSEWHYDHERQVAVD-
R-E---GN--S--FH-D--L--R-----M---D-----P-SA-D-S-V-------S-----D-GD---------------
--E------GR-V---ED--WM-YDFAPDFPGP----------------P----A-------------------------
---
>gi|1056697579 EWM11618.1| EWM11618.1 hypothetical protein KUTG_01922 [Kutzneria sp. 744]
--------------------------------------------------------------------------------
------------------------------------------------M----Y-------------P------------
--------------------------------------------------KG------F-ADDPI-------A-------
-----------------------------------SH---SA--------------------------------------
------------------------------------------------------Q-FGLG-RAA-----------GL-PV
---A-RH-AP----------------------------------------------------------------------
--------------------------------------------------------------------------------
-----------------------------------------------------S--AIG---------------------
------------------------V-RP--WNLRAA--T-A--G-S-P-----G-V--R-V---G-VWRYDHRLQVAVL-
G-D---GR--R--LT-D--V-LA-----A---D-----P-SA-E-S-V--S--D-L-----D-GD---------------
--E------GK-S---ED--WR-YDFCPDEPGT----------------A----A-------------------------
---
>gi|1405716210 gene_123|GeneMark.hmm|109_aa|-|126959|127288 KI912598.1 Amycolatopsis taiwanensis DSM 45107 genomic scaffold A3CUDRAFT_scaffold_0.1, whole genome shotgun sequence
--------------------------------------------------------------------------------
------------------------------------------------M----R-------------M------------
-T--------------------------TVA-------------QN----DR------F-TDEPL-------A-------
-----------------------------------GD---SA--------------------------------------
------------------------------------------------------Q-FPLS-RGS-----------IA-SG
---V-DE-CP----------------------------------------------------------------------
--------------------------------------------------------------------------------
-----------------------------------------------------S--PAG---------------------
------------------------T-RP--WGLRRM--A-P-IP-F-E-----G-V--P-S---P-AGHYDHERQVRVD-
G-E---GR--P--LI-E--M--------G---P-----P-TA-P-T-T--G--Q-Q-----D-GD---------------
--E------GP-S---EE--YL-ND-------------------------------------------------------
---
>gi|1503746205 gene_55|GeneMark.hmm|105_aa|+|54706|55023 JNYZ01000012.1 Amycolatopsis jejuensis strain NRRL B-24427 contig12.1, whole genome shotgun sequence
--------------------------------------------------------------------------------
------------------------------------------------M----L-------------T------------
-T--------------------------IEG-------------LE----PE------P-GASPL-------A-------
-----------------------------------SA---AL--------------------------------------
------------------------------------------------------R-FLVR----------------Q-SD
---Q-AD-RP----------------------------------------------------------------------
--------------------------------------------------------------------------------
-----------------------------------------------------G--PAA---------------------
------------------------T-RP--FGLNGA--T-P-VD-P---------P--V-R---R-EFCYCPEKQVAVD-
E-H---GL--P--LI-E--T--------M---G-----K-DW-R-T-K--S--S-T-----D-GD---------------
--E------GP-E---EN--WG-W--------E----------------E----A-------------------------
---
>gi|1405168267 gene_35|GeneMark.hmm|104_aa|+|34908|35222 AZWA01000038.1 Salinispora pacifica CNT084 B171DRAFT_scaffold_34.35_C, whole genome shotgun sequence
--------------------------------------------------------------------------------
------------------------------------------------M-------------------------------
----------------------------------------------------------------M-------V-------
-----------------------------------SE---SE--------------------------------------
------------------------------------------------------R-FATG-RT-------------V-AA
---M-SDSLP----------------------------------------------------------------------
--------------------------------------------------------------------------------
-----------------------------------------------------S--ERG---------------------
------------------------V-RP--FGLSFA--Q-P-LD-S-A-----EHG--A-L---P-EWRWCDDHQIGVT-
P-N---GD--P--WH-R--T--------V---Q-----A-GTMK-TTG--P--S-P-----D-GG---------------
--P------NT-GG--EE--WT-PDFMPD---Q----------------P----S-------------------------
---
>gi|1002647249 ACU34164.1| ACU34164.1 hypothetical protein Amir_0193 [Actinosynnema mirum DSM 43827]
--------------------------------------------------------------------------------
------------------------------------------------M----A-------------D------------
-L--------------------------PGT-------------L-------------V-DTNPL-------S-------
-----------------------------------SS---QL--------------------------------------
------------------------------------------------------R-NTIR----------------A-HA
---V-ST-AP----------------------------------------------------------------------
--------------------------------------------------------------------------------
-----------------------------------------------------G--PDE---------------------
------------------------T-RP--FGLRFA--V-T-VP-T---------P--V-R---R-TVSYCPTRQLAVD-
N-E---RR--P--LI-E--T--------M---G-----K-EW-A-T-K--G--S-T-----D-GD---------------
--E------GP-E---EN--WG-W--------E---------------------E-------------------------
---
>gi|1302863557 gene_5864|GeneMark.hmm|87_aa|-|6305587|6305850 KB913032.1 Amycolatopsis alba DSM 44262 genomic scaffold scaffold1, whole genome shotgun sequence
--------------------------------------------------------------------------------
------------------------------------------------M----A-------------P------------
-E--------------------------PIP-------------VD----DT------S-LAGPL-------A-------
-----------------------------------TV---EI--------------------------------------
------------------------------------------------------R-RSTRSPE-------------S-SG
---ATTT-TL----------------------------------------------------------------------
--------------------------------------------------------------------------------
-----------------------------------------------------P--DGA---------------------
------------------------E-QP--LALRAL--R-P-AP-R---------R--E-L---P-VHSYDPVLQVAVD-
T-M---GR--P--LT-P--N--------M---D-----R-E---------------------------------------
--------------------------------------------------------------------------------
---
>gi|1201022230 gene_89|GeneMark.hmm|101_aa|+|93482|93787 GL877878.1 Saccharopolyspora spinosa NRRL 18395 genomic scaffold Scaffold000001, whole genome shotgun sequence
--------------------------------------------------------------------------------
------------------------------------------------V----T-------------T------------
----------------------------------------------------------F-IADPL-------A-------
-----------------------------------SA---SG--------------------------------------
------------------------------------------------------R-FAGA-PD-------------A-DG
---D-LL-EV----------------------------------------------------------------------
--------------------------------------------------------------------------------
-----------------------------------------------------V--DEA---------------------
------------------------L-RP--FGLRVT--Q-D-RP-L---------P--V-R---P-EFDYCHTQQVAVD-
T-DG-SGV--P--LV-E--R--------M---D-----K-DW-K-T-K--A--S-S-----D-GD---------------
--E------GP-E---EH--YD-W--------E----------------E----L-------------------------
---
>gi|1503160435 gene_19|GeneMark.hmm|108_aa|+|15545|15871 KL572266.1 Saccharopolyspora phatthalungensis strain NRRL B-24798 genomic scaffold P081_Doro1_scaffold38, whole genome shotgun sequence
--------------------------------------------------------------------------------
------------------------------------------------M----T-------------G------------
-A--------------------------LTR-------------GT----D-------E-EIDPL-------A-------
-----------------------------------SH---GM--------------------------------------
------------------------------------------------------K-FAPG-VR-------------E-LG
---E-PT-EL----------------------------------------------------------------------
--------------------------------------------------------------------------------
-----------------------------------------------------A--QAA---------------------
------------------------P-TP--FGLRWR--T-P-VE-R---------P--A-A---P-EYHFDGERQIAVD-
R-S---GA--P--LA-P--Q--------M---D-----K-DW-T-TTD--Y--S-T-----D-GE---------------
--D------GP-SS--EE--FG-W--------E----------------E----L-------------------------
---
>gi|1300710765 gene_317|GeneMark.hmm|95_aa|-|355765|356052 AQUI01000002.1 Actinopolyspora halophila DSM 43834 ActhaDRAFT_contig1.1_C, whole genome shotgun sequence
--------------------------------------------------------------------------------
------------------------------------------------V----T-------------G------------
-V--------------------------PE--------------------T-----------------------------
-----------------------------------------N--------------------------------------
------------------------------------------------------L-FPSR-TPA------------E-DL
---S-TD-VP----------------------------------------------------------------------
--------------------------------------------------------------------------------
-----------------------------------------------------S--GTA---------------------
------------------------L-RP--FGLTRG--T-A-LA-D-G-E-A-M-T--D-L---S-GLTYDSERQINVD-
S-E---GD--P--VV-A--D--P-----L---S-----P-RM-T-T-H--T--D-T-----R-YD---------------
-------------M--QW--F--V--------D----------------R----D-------------------------
---
>gi|1081240558 KGI81510.1| KGI81510.1 hypothetical protein IL38_11280 [Actinopolyspora erythraea]
--------------------------------------------------------------------------------
------------------------------------------------M----T-------------T------------
-I--------------------------PE--------------------I-----------NPW-------I-------
-----------------------------------P-----N--------------------------------------
------------------------------------------------------M-FPTA-AAN------------P-AK
---S-AD-RP----------------------------------------------------------------------
--------------------------------------------------------------------------------
-----------------------------------------------------S--GAE---------------------
------------------------L-RP--FGLTGL--V-E-LD-E-R-E---L-A--D-P---D-QPHYDPARQLNVS-
P-E---GT--T--SA------------EH---L-----L-RA-A-T-R--Q--D-T-----R-YD---------------
-------------S--QW--F--V--------D----------------R----D-------------------------
---
>gi|1302329083 gene_65|GeneMark.hmm|96_aa|+|64043|64333 KB905827.1 Streptomyces sulphureus DSM 40104 genomic scaffold F603DRAFT_scaffold00015.15, whole genome shotgun sequence
--------------------------------------------------------------------------------
------------------------------------------------M----S-------------P------------
-T--------------------------VK--------------------------------------------------
--------------------------------------------------------------------------------
---------------------------------------------------------GNR-MTA------------Q-TI
---E-AT-SP----------------------------------------------------------------------
--------------------------------------------------------------------------------
-----------------------------------------------------E--AQP---------------------
------------------------L-RP--FGLTKA--V-P-VT-A-P-D-T-A-T--T-A---P-VLTLCPERQISVT-
E-D---GI--P--FI-H--E--PSMASEF---M-----T-KQ-Q-T-R--E--D-S-----Q-LD---------------
-------------E--ST--D--N--------D----------------K----D-------------------------
---
>gi|1503920849 gene_176|GeneMark.hmm|81_aa|-|186924|187169 JOCT01000021.1 Streptomyces sp. NRRL S-455 contig21.1, whole genome shotgun sequence
--------------------------------------------------------------------------------
------------------------------------------------V----K-------------K------------
-L------------------------------------------------------------------------------
--------------------------------------------------------------------------------
-------------------------------------------------------------SAAGT--------------
---G-DV-EE----------------------------------------------------------------------
--------------------------------------------------------------------------------
-----------------------------------------------------T--RLR---------------------
------------------------V-RP--FTLNYA--L-P-RP-L-P-------T--V-V---T-PYRFDDSLQLNVL-
P-D---GR--P--AV-S--D--P-----E---L-----L-LA-V-G-T--T--A-S-----T-AG---------------
-------------S--KT--H--F-------------------------D----D-------------------------
---
>gi|1017565967 EDY53096.1| EDY53096.1 hypothetical protein SSCG_06125 [Streptomyces clavuligerus ATCC 27064]
--------------------------------------------------------------------------------
------------------------------------------------M----A-------------T------------
-P--------------------------WP--------------------------------------------------
--------------------------------------------------------------------------------
------------------------------------------------------------------------R-------
---T-VP-CG----------------------------------------------------------------------
--------------------------------------------------------------------------------
-----------------------------------------------------Q--GES---------------------
------------------------M-KP--FAWNYA--R-P-AE-L-A-------P--V-V---D-QYSYDATLQLNVL-
P-D---GR--P--AI-M--D--R-----V---L-----L-AA-V-G-T--T--T-S-----T-AG---------------
-------------S--AT--H--F-------------------------D----D-------------------------
---
>gi|1048661884 ESQ05130.1| ESQ05130.1 Hypothetical protein B590_14288 [Streptomyces sp. PVA 94-07]
--------------------------------------------------------------------------------
------------------------------------------------M-------------------------------
--------------------------------------------------------------------------------
--------------------------------------------------------------------------------
--------------------------------------------------------------------------------
--------------------------------------------------------------------------------
--------------------------------------------------------------------------------
----------------------------------------------------------T---------------------
------------------------M-TP--FALQYA--R-P-QA-G---------E--P-S---A-PYAFDQAEQVNVL-
A-G---GG--Y--AA-E--D--T-----A---L-----L-AR-L-G-S--T--A-S-----T-AG---------------
-------------S--KT--H--W-------------------------D----D-------------------------
---
>gi|1201853803 gene_83|GeneMark.hmm|108_aa|-|93591|93917 JH164846.1 Streptomyces chartreusis NRRL 12338 genomic scaffold 12338_Doro1_scaffold10, whole genome shotgun sequence
--------------------------------------------------------------------------------
------------------------------------------------M----T-------------T------------
-E--------------------------SK--------------------E-----------TNH-------P-------
-----------------------------------F-----D--------------------------------------
------------------------------------------------------S-YKSL-GAETSRRTGWPRPWIR-LD
---R-RN-TD----------------------------------------------------------------------
--------------------------------------------------------------------------------
-----------------------------------------------------E--GET---------------------
------------------------M-QP--FALNYA--R-P-AV-E-L-------E--A-A---I-PYVYDAGLQLNVL-
H-D---GR--V--AA-S--D--F-----A---L-----L-RE-V-G-T--T--T-S-----T-AG---------------
-------------S--KT--H--F-------------------------D----D-------------------------
---
>gi|1503941551 gene_109|GeneMark.hmm|65_aa|-|98848|99045 JOCY01000013.1 Streptomyces sp. NRRL S-241 contig13.1, whole genome shotgun sequence
--------------------------------------------------------------------------------
------------------------------------------------M-------------------------------
--------------------------------------------------------------------------------
--------------------------------------------------------------------------------
--------------------------------------------------------------------------------
--------------------------------------------------------------------------------
--------------------------------------------------------------------------------
----------------------------------------------------------T---------------------
------------------------A-TA--FALTYA--Q-P-RE-A---------E--P-A---M-PYTYDKNKQMNVC-
P-D---GT--L--AA-E--N--Y-----P---L-----L-MG-T-A-A--T--S-S-----T-AG---------------
-------------S--RT--H--S--------D----------------D----D-------------------------
---
>gi|1504790334 gene_69|GeneMark.hmm|77_aa|-|74894|75127 JOJE01000016.1 Streptomyces griseus subsp. griseus strain NRRL WC-3645 contig16.1, whole genome shotgun sequence
--------------------------------------------------------------------------------
------------------------------------------------M----A-------------T------------
-A--------------------------WS--------------------------------------------------
--------------------------------------------------------------------------------
--------------------------------------------------------------------------------
-----AQ-HE----------------------------------------------------------------------
--------------------------------------------------------------------------------
-----------------------------------------------------E--GET---------------------
------------------------M-QP--FALNYA--R-P-AA-D-L-------E--V-S---I-PYAYDSALQLNVL-
L-D---GR--I--AA-S--D--L-----A---L-----L-RE-L-G-T--T--T-S-----T-AG---------------
-------------S--KT--H--F-------------------------D----D-------------------------
---
>gi|1904926266 gene_7|GeneMark.hmm|111_aa|-|5932|6267 LRSS01001328.1 Streptomyces scabiei strain 84-232 ordered_contig.1479.1, whole genome shotgun sequence
--------------------------------------------------------------------------------
------------------------------------------------M----K-------------S------------
-A--------------------------LRE-------------HE----A-----------TIQ-------S-------
-----------------------------------F-----D--------------------------------------
------------------------------------------------------S-YNSL-EALRPGRTESGRSVTI-RF
---P-DG-PE----------------------------------------------------------------------
--------------------------------------------------------------------------------
-----------------------------------------------------Q--GET---------------------
------------------------M-RL--FVLNYA--R-A-AE-Q-L-------E--F-S---A-PYTYDSGLQLNVL-
A-D---GR--I--AA-H--D--Q-----G---L-----M-RE-L-G-A--T--T-S-----T-AG---------------
-------------S--KT--H--F-------------------------D----D-------------------------
---
>gi|1102854829 KPI18742.1| KPI18742.1 putative ATP-grasp target RiPP [Actinobacteria bacterium OK074]
--------------------------------------------------------------------------------
--------------------------------------------------------------------------------
--------------------------------------------------------------------------------
--------------------------------------------------------------------------------
--------------------------------------------------------------------------------
--------------------------------------------------------------------------------
--------------------------------------------------------------------------------
--------------------------------------------------------------------------------
------------------------M-RP--FTLNYA--V-G-RA-STT-------T--V-E---T-PYRFDAVRQLNVL-
P-D---GR--P--AV-T--D--R-----A---L-----L-LA-A-G-T--T--T-S-----T-AG---------------
-------------S--QT--H--F-------------------------D----D-------------------------
---
>gi|1806823126 gene_3|GeneMark.hmm|81_aa|-|2447|2692 LIPP01000156.1 Streptomyces aurantiacus strain NRRL ISP-5412 ISP-5412_contig_156, whole genome shotgun sequence
--------------------------------------------------------------------------------
------------------------------------------------M----P-------------E------------
-R--------------------------HD--------------------------------------------------
--------------------------------------------------------------------------------
----------------------------------------------------------------------------P-LV
---R-VR-TE----------------------------------------------------------------------
--------------------------------------------------------------------------------
-----------------------------------------------------Q--GEP---------------------
------------------------M-RP--FALNYA--R-P-AQ-Q-L-------E--V-S---V-PYAYDSRLQLNVL-
P-D---GR--L--AA-H--D--Y-----A---V-----L-RE-L-G-S--T--T-S-----T-AG---------------
-------------S--KT--H--F-------------------------D----D-------------------------
---
>gi|1114891366 KUH40233.1| KUH40233.1 hypothetical protein ATE80_02730 [Streptomyces kanasensis]
--------------------------------------------------------------------------------
------------------------------------------------M-------------------------------
--------------------------------------------------------------------------------
--------------------------------------------------------------------------------
--------------------------------------------------------------------------------
--------------------------------------------------------------------------------
--------------------------------------------------------------------------------
--------------------------------------------------------------------------------
------------------------G-RP--FALRYA--V-P-AG-AGA-------G--T-A---P-PYAYDAALQLNVL-
P-D---GR--P--AV-A--D--P-----E---V-----L-RA-A-G-T--T--T-S-----T-AG---------------
-------------S--QT--H--F-------------------------D----D-------------------------
---
>gi|1201847920 gene_2|GeneMark.hmm|67_aa|-|938|1141 JH163004.1 Streptomyces chartreusis NRRL 3882 genomic scaffold 3882_Doro1_scaffold1414, whole genome shotgun sequence
--------------------------------------------------------------------------------
------------------------------------------------M-------------------------------
--------------------------------------------------------------------------------
--------------------------------------------------------------------------------
--------------------------------------------------------------------------------
--------------------------------------------------------------------------------
--------------------------------------------------------------------------------
--------------------------------------------------------EVP---------------------
------------------------V-RP--FTLNYT--L-P-RG-L-S-------Q--A-V---T-PYHFDPARQLNVL-
P-D---GR--P--AV-S--D--P-----D---L-----L-LA-V-G-T--T--A-S-----T-AG---------------
-------------S--AT--H--F-------------------------D----D-------------------------
---
>gi|1903071362 gene_35|GeneMark.hmm|69_aa|-|41363|41572 LRTP01000295.1 Streptomyces diastatochromogenes strain ATCC 12309 diasta_295.1, whole genome shotgun sequence
--------------------------------------------------------------------------------
------------------------------------------------M----A--------------------------
--------------------------------------------------------------------------------
--------------------------------------------------------------------------------
--------------------------------------------------------------------------------
--------------------------------------------------------------------------------
--------------------------------------------------------------------------------
-----------------------------------------------------G--GTF---------------------
------------------------V-RP--FTLNYA--L-P-TG-H-S-------A--A-I---P-PYHFDVSLQLNVL-
P-D---GR--P--AV-S--D--H-----A---L-----L-MA-T-G-T--T--T-S-----T-AG---------------
-------------S--QT--H--F-------------------------D----D-------------------------
---
>gi|1205068716 gene_3282|GeneMark.hmm|79_aa|+|3764733|3764972 FR873700.1 Streptomyces sp. S4 genomic scaffold, ss4_v1_TGAC_scaffold_08, whole genome shotgun sequence
--------------------------------------------------------------------------------
------------------------------------------------M----T-------------T------------
--------------------------------------------------------------------------------
--------------------------------------------------------------------------------
--------------------------------------------------------------------------------
--------------------------------------------------------------------------------
--------------------------------------------------------------------------------
---------------------------------------------------------LA---------------------
------------------------V-EP--FGLSRA--I-P-VE-Q-P-K---A-R--TWP---G-PLSYSPDKQLTVV-
E-ET--GV--S--FI-D--T--P-----S---M-----A-SE-I-Q-T--V--T-Q-----T-RE---------------
-------------D--SQ--L--F---DD---D----------------G----GTD-----------------------
-TD
>gi|1504059813 gene_5|GeneMark.hmm|66_aa|+|3919|4119 JOFJ01000025.1 Spirillospora albida strain NRRL B-3350 contig25.1, whole genome shotgun sequence
--------------------------------------------------------------------------------
--------------------------------------------------------------------------------
--------------------------------------------------------------------------------
--------------------------------------------------------------------------------
--------------------------------------------------------------------------------
--------------------------------------------------------------------------------
--------------------------------------------------------------------------------
--------------------------------------------------------------------------------
------------------------M-AP--YGLTHQ--V-Y-LD-P-A-Y---T-A--PIP---G--IVYDPQRQLSTV-
G-----GN--P--LV-E--Q--P-----D---L-----M-RQ-F---T--V--T-W-----G-TT---------------
-------------D--RD--N--K---TD---N----------------G----G-------------------------
---
>gi|1405313177 gene_41|GeneMark.hmm|74_aa|-|40831|41055 AZXC01000041.1 Streptomyces sp. CNR698 B101DRAFT_scaffold_36.37_C, whole genome shotgun sequence
--------------------------------------------------------------------------------
------------------------------------------------M----T-------------T------------
-A--------------------------V---------------------------------------------------
--------------------------------------------------------------------------------
--------------------------------------------------------------------------------
--------------------------------------------------------------------------------
--------------------------------------------------------------------------------
--------------------------------------------------------------------------------
------------------------A-VP--FAARAA--A-S-PC-L-V-----T-T--S-I---D-GVRWDEARQLNVA-
A-D---GQ--P--WH-T--M--P---------Q-----A-AS-T-T-D--T--N-L-----D-GQ---------------
--G------DD-VS--DP--YY-A--------S----------------A----S-------------------------
---
>gi|1101658807 KOV51024.1| KOV51024.1 hypothetical protein ADL00_41355 [Streptomyces sp. AS58]
--------------------------------------------------------------------------------
------------------------------------------------M----T-------------T------------
-A------------------------------------------------------------------------------
--------------------------------------------------------------------------------
--------------------------------------------------------------------------------
--------------------------------------------------------------------------------
--------------------------------------------------------------------------------
--------------------------------------------------------------------------------
------------------------K-IP--FAARAA--A-P-PC-L-V-----T-T--S-I---A-GVRWHEERQINLA-
A-D---GK--P--WH-T--K--A---------Q-----A-AS-T-T-D--T--N-L-----D-GK---------------
--G------DD-VS--DP--YF-A--------P----------------A----S-------------------------
---
>gi|1121201100 KWX01718.1| KWX01718.1 hypothetical protein LI90_2750 [Streptomyces thermoautotrophicus]
--------------------------------------------------------------------------------
------------------------------------------------M----Q-------------V------------
-A--------------------------EQ--------------------------------------------------
--------------------------------------------------------------------------------
--------------------------------------------------------------------------------
--------------------------------------------------------------------------------
--------------------------------------------------------------------------------
--------------------------------------------------------------------------------
------------------------K-IP--YGMRFL--A-Q-PR-T-I-----E-Q--D-T---T-GVTYSPELQIAVG-
A-D---GN--P--WS-T--I--V---------G-----G-DT-S-T-S--T--N-L-----D-SR---------------
--N------DE-GT--DL--W-----------------------------------------------------------
---
>gi|1804446434 gene_2|GeneMark.hmm|248_aa|+|953|1699 BBFQ01000078.1 Streptomyces drozdowiczii JCM 13580 DNA, contig: JCM13580.contig00078, whole genome shotgun sequence
--------------------------------------------------------------------------------
------------------------------------------------M----T-------------M------------
-T--------------------------KE--------------------R-----------D-----------------
--------------------------------------------------------------------------------
------------------------------------------------------N--PTA---E------------A-EV
---D-SI-PV----------------------------------------------------------------------
------------------------DVECIREGLIHALGLPLATTTREAIDANIRQVRGHLNLLMGEDLGYDSDDTVRELF
RKAYALLDLGRRPIASSPAFEAFAYLHETARVTQHLLDVFVRLRNAPSHRSDSS--GRPVQPPGWSHPIQRPDEEHRYRT
SHLFPRDCRKADVQRPRRRHDNHHD-PP--FASRAA--E-P-PC-L-V-----T-T--S-I---A-GVTWDEDRQLNIR-
A-D---GS--A--WH-T--A--D---------H-----A-AS-T-T-D--T--N-L-----D-GK---------------
--G------DD-VA--DP--YF-A--------P----------------A----S-------------------------
---
>gi|1806901889 gene_25|GeneMark.hmm|73_aa|-|27461|27682 LIQQ01000440.1 Streptomyces graminilatus strain NRRL B-59124 B59124_contig_440, whole genome shotgun sequence
--------------------------------------------------------------------------------
------------------------------------------------M----A-------------A------------
--------------------------------------------------------------------------------
--------------------------------------------------------------------------------
--------------------------------------------------------------------------------
--------------------------------------------------------------------------------
--------------------------------------------------------------------------------
--------------------------------------------------------------------------------
------------------------V-IP--FGARAE--R-T-PY-T-V-----T-L--D-A---G-SFAYDPVRQVNVL-
A-DA-SGS--L--WS-R-ST--S---------L-----A-GS-C-T-N--T--N-W-----D-SK---------------
--N------DD-TS--DP--YV---------------------------M----R-------------------------
---
>gi|1300817948 gene_38|GeneMark.hmm|73_aa|-|36287|36508 AQUZ01000062.1 Kribbella catacumbae DSM 19601 A3ESDRAFT_scaffold_61.62_C, whole genome shotgun sequence
--------------------------------------------------------------------------------
------------------------------------------------M----T-------------T------------
-I--------------------------V---------------------------------------------------
--------------------------------------------------------------------------------
--------------------------------------------------------------------------------
--------------------------------------------------------------------------------
--------------------------------------------------------------------------------
--------------------------------------------------------------------------------
------------------------M-IP--FGARVQ--F-R-PY-N-I-----T-V--E-S---G-SFRYDGERQVNVM-
A-D---GS--L--LC-Q--Q--R---------L-----P-QS-C-T-G--T--N-W-----D-SR---------------
--P------DD-TA--DP--YT-L-------------------------V----G-------------------------
---
>gi|1503012892 gene_120|GeneMark.hmm|91_aa|-|109271|109546 KL568533.1 Streptomyces speibonae strain NRRL B-24240 genomic scaffold P008_Doro1_scaffold15, whole genome shotgun sequence
--------------------------------------------------------------------------------
------------------------------------------------M----A-------------T------------
-T------------------------------------------------------------------------------
--------------------------------------------------------------------------------
--------------------------------------------------------------------------------
--------------------------------------------------------------------------------
--------------------------------------------------------------------------------
--------------------------------------------------------------------------------
------------------------L-VP--LGAQEP--A-P-AY-T-V-----T-I--D-P---H-SFRYDADRQVNVT-
P-D---GG--L--WA-L--E--P---------I-----A-AS-S-T-A--T--N-N-----D-SNG-----------P--
--A------DE-TK--DP--YL-F--------EEPDPRQVPAGHGLIKVA----R-------------------------
---
>gi|1300851185 gene_54|GeneMark.hmm|58_aa|-|59843|60019 KB889672.1 Streptomyces scabrisporus DSM 41855 genomic scaffold A3ICDRAFT_scaffold_27.28, whole genome shotgun sequence
--------------------------------------------------------------------------------
------------------------------------------------M----R-------------H------------
-L--------------------------T---------------------------------------------------
--------------------------------------------------------------------------------
--------------------------------------------------------------------------------
--------------------------------------------------------------------------------
--------------------------------------------------------------------------------
--------------------------------------------------------------------------------
------------------------E-AP-------------------------A-R--P-V---L-TMHYDPELQIGVT-
A-G---GN--P--WH-V--L--M---------P-----G-DT-K-T-E--T--Q-P-----D-GR---------------
--S------DGDGT--D--------------------------------L----W-------------------------
---
>gi|1504449463 gene_85|GeneMark.hmm|80_aa|-|118670|118912 JOFL01000016.1 Streptomyces roseoverticillatus strain NRRL B-3500 contig16.1, whole genome shotgun sequence
--------------------------------------------------------------------------------
------------------------------------------------M----P--------------------------
--------------------------------------------------------------------------------
--------------------------------------------------------------------------------
--------------------------------------------------------------------------------
--------------------------------------------------------------------------------
--------------------------------------------------------------------------------
--------------------------------------------------------------------------------
------------------------------------------TY-V-V-----E-I--D-P---S-TFEYDPDRQVNIM-
R-D---GS--L--WA-K--T--P---------M-----A-AS-S-T-A--T--N-N-----D-TSP----GN-----P--
--P------DE-EA--DP--YA-F--------PEIEPQRAPHGHRLVKPA----A-------------------------
---
>gi|1504480139 gene_8|GeneMark.hmm|72_aa|+|7560|7778 JOFX01000054.1 Streptomyces sp. NRRL F-2664 contig54.1, whole genome shotgun sequence
--------------------------------------------------------------------------------
------------------------------------------------M----P-------------A------------
-A--------------------------P---------------------------------------------------
--------------------------------------------------------------------------------
--------------------------------------------------------------------------------
--------------------------------------------------------------------------------
--------------------------------------------------------------------------------
--------------------------------------------------------------------------------
------------------------L-VP--FGARAE--R-V-PY-T-I-----E-V--D-G---S-SFTYDRQRQVNIT-
K-D---GV--L--LA-H--T--S---------L-----A-AS-C-T-N--T--N-W-----D-SK---------------
--N------DD-TS--DP--YM---------------------------M----R-------------------------
---
>gi|1032947310 ELP65529.1| ELP65529.1 hypothetical protein STRTUCAR8_06397 [Streptomyces turgidiscabies Car8]
--------------------------------------------------------------------------------
------------------------------------------------M----P-------------I------------
-A------------------------------------------------------------------------------
--------------------------------------------------------------------------------
--------------------------------------------------------------------------------
--------------------------------------------------------------------------------
--------------------------------------------------------------------------------
--------------------------------------------------------------------------------
------------------------V-VP--FGARAE--R-T-PY-T-V-----T-L--E-A---G-SFTYDPQRQVNVM-
T-D---GSGTL--WS-R-ST--S---------L-----A-GS-C-T-N--T--N-W-----D-SK---------------
--N------DD-TS--DP--YV---------------------------M----R-------------------------
---
>gi|1084936075 KIE40971.1| KIE40971.1 hypothetical protein LK07_01175 [Streptomyces pluripotens]
--------------------------------------------------------------------------------
------------------------------------------------M----P-------------T------------
-P--------------------------T---------------------------------------------------
--------------------------------------------------------------------------------
--------------------------------------------------------------------------------
--------------------------------------------------------------------------------
--------------------------------------------------------------------------------
--------------------------------------------------------------------------------
------------------------L-VP--FGARAE--R-T-PY-T-V-----T-L--D-A---G-SFVYDPARQVNVL-
T-D---GSGAL--WS-R-ST--S---------L-----A-GS-C-T-N--T--N-W-----D-SK---------------
--N------DD-TS--DP--YL---------------------------M----R-------------------------
---
>gi|1097582729 KND11343.1| KND11343.1 hypothetical protein HS99_32445 [Streptomyces aureofaciens]
--------------------------------------------------------------------------------
------------------------------------------------M----T-------------T------------
-A-SA-----------------------E---------------------------------------------------
--------------------------------------------------------------------------------
--------------------------------------------------------------------------------
--------------------------------------------------------------------------------
--------------------------------------------------------------------------------
--------------------------------------------------------------------------------
------------------------R-QP--FAMRYA--A-R-QT-S-E-----P-A--D-T---T-SVTYDQGLQIAVT-
S-D---GN--P--WA-H--T--A---------L-----G-ET-S-S-N--T--N-S-----D-SR---------------
--N------DE-GT--DF--Y-----------------------------------------------------------
---
>gi|1048816420 EST25406.1| EST25406.1 hypothetical protein M878_29110 [Streptomyces roseochromogenus subsp. oscitans DS 12.976]
--------------------------------------------------------------------------------
------------------------------------------------M----T-------------T------------
-A------------------------------------------------------------------------------
--------------------------------------------------------------------------------
--------------------------------------------------------------------------------
--------------------------------------------------------------------------------
--------------------------------------------------------------------------------
--------------------------------------------------------------------------------
------------------------T-IP--FGARAE--R-Q-PY-T-I-----D-V--D-G---S-TFAYDHQRQVNVM-
S-D---GT--L--LA-H--S--T---------L-----R-AS-C-T-N--T--N-W-----D-SK---------------
--N------DD-TS--DP--YV---------------------------I----R-------------------------
---
>gi|1305124534 gene_162|GeneMark.hmm|84_aa|+|159689|159943 AUKP01000005.1 Streptomyces sp. CNQ865 H298DRAFT_scaffold00005.5_C, whole genome shotgun sequence
--------------------------------------------------------------------------------
------------------------------------------------M----T-------------G------------
-TLKA-----------------------E---------------------------------------------------
--------------------------------------------------------------------------------
--------------------------------------------------------------------------------
--------------------------------------------------------------------------------
--------------------------------------------------------------------------------
--------------------------------------------------------------------------------
------------------------R-VP--FGARGL--Q-A-AY-T-V-----R-I--N-P---D-EFTYDSERQVNVM-
P-D---GE--L--WA-E--T--A---------V-----A-AS-S-T-A--T--N-N-----D-TQP----GV-----P--
--P------DE-DS--DP--YA-F--------PGDE-------------E----R-------------------------
---
>gi|1003489205 ADI10616.1| ADI10616.1 hypothetical protein SBI_07496 [Streptomyces bingchenggensis BCW-1]
--------------------------------------------------------------------------------
------------------------------------------------M----A-------------P------------
-T--------------------------HT--------------------------------------------------
--------------------------------------------------------------------------------
-------------------------------------------------------------------------------L
---D----RP----------------------------------------------------------------------
--------------------------------------------------------------------------------
-----------------------------------------------------A--TST---------------------
------------------------V-RP--FGLSKT--V-P-VT-G-E-----A-F--V-M---P-ALHLCPERQISVT-
E-T---GT--P--FI-S--E--P-----S---M-----K-TK-L-T-T--T--T-Q-----T-KE-----D---------
--N------QL-AT--DT--A--N--------D----------------T----D-------------------------
---
>gi|1503115353 gene_8|GeneMark.hmm|108_aa|-|3704|4030 KL570940.1 Goodfellowiella coeruleoviolacea strain NRRL B-24058 genomic scaffold P059_Doro1_scaffold164, whole genome shotgun sequence
VHHECAKELILT--------------------------------------------------------------------
------NTTMGLVAWPP-------------------------------A--D-P-------------N------------
-L--------------------------RS--------------------------------------------------
--------------------------------------------------------------------------------
-------------------------------------------------------------------------------S
---D----VP----------------------------------------------------------------------
--------------------------------------------------------------------------------
-----------------------------------------------------S--GPG---------------------
------------------------V-RP--WGLTRT--T-P-V--G-A-----A-H--H-F---D-GLHYDPERQITTT-
A-D---GV--P--LI-DADR--P-----K---D-----P-TG-P-Y-T--P--C-D-----T-KF-----D---------
--H------QW-ET--DS--D-----------P----------------A----D-------------------------
---
>gi|1101519192 KOX17723.1| KOX17723.1 hypothetical protein ADL05_08825 [Nocardiopsis sp. NRRL B-16309]
--------------------------------------------------------------------------------
------------------------------------------------M----P-------------L------------
-T--------------------------AT--------------------------------------------------
--------------------------------------------------------------------------------
-------------------------------------------------------------------------------T
---D-VT-PP----------------------------------------------------------------------
--------------------------------------------------------------------------------
-----------------------------------------------------V--EGA---------------------
------------------------Y-RP--FGLTRC--T-T-TEPE-S-----G-Y--D-V---S-GIDYEPGSQMSV--
R-D---GR--P--LI-D--Q--P-----I---L-----G-TA-V-Q-C--T--V-T-----T-TE-----D---------
--M------QA-WT--DQ--V-----------T----------------D----S-------------------------
---
>gi|1085548164 CEL18547.1| CEL18547.1 hypothetical protein [Kibdelosporangium sp. MJ126-NF4]
--------------------------------------------------------------------------------
------------------------------------------------M----R-------------P------------
-A--------------------------RQ--------------------------------------------------
--------------------------------------------------------------------------------
-------------------------------------------------------------------------------Q
---G----DP----------------------------------------------------------------------
--------------------------------------------------------------------------------
--------------------------------------------------------------------------------
------------------------------------------V--G-E-----A-------------FAYDHGLQVALD-
R-G---GV--P--LT-I--T--N-----A---T-----A-NK-V-T-N--N--D-GDEGPSE-DF-----T---------
--Y------DY-CP--DA--P-----------V----------------S----A-------------------------
---
>gi|1115272915 KUJ69703.1| KUJ69703.1 hypothetical protein ACZ90_10080 [Streptomyces albus subsp. albus]
--------------------------------------------------------------------------------
------------------------------------------------M----S-------------S------------
-L--------------------------HQ--------------------------------------------------
--------------------------------------------------------------------------------
--------------------------------------------------------------------------------
--------------------------------------------------------------------------------
--------------------------------------------------------------------------------
--------------------------------------------------------GGT---------------------
------------------------V-RP--FGLSKA--V-P-VA-E-E-----S-V--V-L---P-ALTLCPRRQISVT-
E-N---GT--P--FI-N--T--P-----S---M-----K-SA-F-I-T--Q--S-Q-----T-KE-----D---------
--S------QL-AT--DR--D--N--------D----------------T----D-------------------------
---
>gi|1109130014 KRV46764.1| KRV46764.1 hypothetical protein AQ490_11785 [Streptomyces vitaminophilus]
--------------------------------------------------------------------------------
------------------------------------------------M----L-------------S------------
-R--------------------------QP--------------------------------A-----------------
--------------------------------------------------------------------------------
---------------------------------------------------------P-----T------------Q---
---G-PG--P----------------------------------------------------------------------
--------------------------------------------------------------------------------
-----------------------------------------------------V--TGS---------------------
------------------------V-RP--FGLTTA--L-P-ARAQ-A-----P-S--I-G---E-GLSLCPQRQVTVVT
D-T---GE--P--AI-H--A--P-----S---M-----K-SQ-F-L-T--T--S-Q-----T-QE-----D---------
--M------QL-AT--DT--D--N--------D----------------T----D-------------------------
---
>gi|1501406084 gene_18|GeneMark.hmm|91_aa|-|16811|17086 KK240936.1 Streptomyces sp. SolWspMP-sol2th genomic scaffold B083DRAFT_scaffold_16.17, whole genome shotgun sequence
--------------------------------------------------------------------------------
------------------------------------------------M----S-------------A------------
-L--------------------------VD--------------------R-----------V-----------------
--------------------------------------------------------------------------------
---------------------------------------------------------PTL---S------------H-LT
---H-AQ-PA----------------------------------------------------------------------
--------------------------------------------------------------------------------
-----------------------------------------------------G--PAA---------------------
------------------------T-RP--FGLDAL-TA-P-VA-V---------R--R-Q---P-SVSVDPDSQLSLV-
E-G----M--V--AL-G--V--E-----G---M-----A-GT-S-C-N--T--E-S-----D-GR---------------
--D------AI-AI--DT--D--Q--------N----------------D----D-------------------------
---
>gi|1101361365 KOT64423.1| KOT64423.1 hypothetical protein ADK43_06025 [Streptomyces rimosus subsp. rimosus]
--------------------------------------------------------------------------------
------------------------------------------------M----S-------------V------------
-L--------------------------AD--------------------R-----------L-----------------
--------------------------------------------------------------------------------
---------------------------------------------------------PTR---N------------R-AI
---N-PE-PA----------------------------------------------------------------------
--------------------------------------------------------------------------------
-----------------------------------------------------G--PLA---------------------
------------------------T-RP--FGLDAL--T-N-VA-P-A-----E-S--S-S---H-TFAVDPASQLSAI-
D-G----E--I--CI-N--T--P-----A-H-M-----N-NT-I-C-N--T--E-S-----D-GQ-----D---------
--A------IG-GV--DE--D--E--------N----------------D----D-------------------------
---
>gi|1059625577 EXU63150.1| EXU63150.1 hypothetical protein Z951_37360 [Streptomyces sp. PRh5]
--------------------------------------------------------------------------------
------------------------------------------------M----T-------------L------------
-T--------------------------MD--------------------R-----------T-----------------
--------------------------------------------------------------------------------
--------------------------------------------------------------------------------
--------------------------------------------------------------------------------
--------------------------------------------------------------------------------
---------------------------------------------------------QT---------------------
------------------------A-RP--FGLTKA--V-P-VA-D-E-----T-L--T-L---P-ALRLCPERQISVT-
A-A---GA--P--FI-N--E--P-----S---M-----K-TQ-M-T-T--T--T-Q-----T-RE-----D---------
--S------QL-AT--DT--E--N--------D----------------T----D-------------------------
---
>gi|1505290724 gene_1|GeneMark.hmm|87_aa|+|122|385 JOIK01000165.1 Streptomyces hygroscopicus subsp. hygroscopicus strain NRRL B-1477 contig165.1, whole genome shotgun sequence
--------------------------------------------------------------------------------
------------------------------------------------MENTVT-------------L------------
-T--------------------------MD--------------------R-----------A-----------------
--------------------------------------------------------------------------------
---------------------------------------------------------Q----------------------
--------------------------------------------------------------------------------
--------------------------------------------------------------------------------
-----------------------------------------------------T--RPT---------------------
------------------------V-RP--FGLSKA--V-P-VA-D-E-----E-L--T-L---P-TLHLCPERQISVT-
E-G---GT--P--FI-S--E--P-----S---M-----K-ST-L-T-T--T--T-Q-----T-KE-----D---------
--N------QL-AT--DT--E--N--------D----------------T----D-------------------------
---
>gi|1300814659 gene_72|GeneMark.hmm|92_aa|-|70109|70387 AQUZ01000021.1 Kribbella catacumbae DSM 19601 A3ESDRAFT_scaffold_20.21_C, whole genome shotgun sequence
--------------------------------------------------------------------------------
------------------------------------------------M----W-------------Q------------
-D--------------------------QD--------------------R-----------F-----------------
--------------------------------------------------------------------------------
---------------------------------------------------------PL----S------------R-TQ
---V-AE-TT----------------------------------------------------------------------
--------------------------------------------------------------------------------
-----------------------------------------------------A--DEF---------------------
------------------------V-RP--FGLRFV-DY-S-PG-R-P-----R-F--S-R---P-KVSLCQERQVGLV-
D-G----R--V--AT-E--V--M-----P---V-----A-AS-M-T-Q--T--E-S-----D-GK---------------
--D------VL-AV--DW--C--V--------D----------------D----K-------------------------
---
>gi|1102849331 KPI06146.1| KPI06146.1 putative ATP-grasp target RiPP [Actinobacteria bacterium OK006]
--------------------------------------------------------------------------------
--------------------------------------------------------------------------------
--------------------------------------------------------------------------------
--------------------------------------------------------------------------------
--------------------------------------------------------------------------------
--------MA----------------------------------------------------------------------
--------------------------------------------------------------------------------
-----------------------------------------------------T--LAP---------------------
------------------------E-AP--WAMRLV--T-D-RL-P-V-G---P-P--S-Y---A-AVTLDPVTQIARY-
T-DS-AGQ--P--VE-M--G--K-----H-G-TS-K-TT-GT-A-S-M--S--GGG-----D-GQN----PQP----Q--
--T------QD-DN--TT--D--Y--------E----------------S----D-------------------------
---
>gi|1102826108 KPI31284.1| KPI31284.1 putative ATP-grasp target RiPP [Actinobacteria bacterium OV320]
--------------------------------------------------------------------------------
--------------------------------------------------------------------------------
--------------------------------------------------------------------------------
--------------------------------------------------------------------------------
--------------------------------------------------------------------------------
--------------------------------------------------------------------------------
--------------------------------------------------------------------------------
--------------------------------------------------------------------------------
------------------------M-QP--FTLNYA--R-P-AA-E-L-------E--F-S---T-PYAYDPGMQLNVT-
L-D---GR--I--AA-R--D--H-----A---L-----L-RE-L-G-T--T--T-S-----T-AG---------------
-------------S--KT--H--F-------------------------D----D-------------------------
---
>gi|1302474295 gene_59|GeneMark.hmm|77_aa|-|59863|60096 KB907209.1 Actinomadura atramentaria DSM 43919 strain SF2197 genomic scaffold G339DRAFT_scaffold00002.2, whole genome shotgun sequence
--------------------------------------------------------------------------------
--------------------------------------------------------------------------------
--------------------------------------------------------------------------------
--------------------------------------------------------------------------------
--------------------------------------------------------------------------------
--------------------------------------------------------------------------------
--------------------------------------------------------------------------------
--------------------------------------------------------------------------------
--------------------------------MRLA--A-D-RL-P-F-P---P-P--S-Y---A-TVELDAASQTARY-
L-DA-AGQ--V--IE-M--G--K-----H-G-TN-R-TL-AT-T-S-K--S--GGP-----D-GEG----PRP----Q--
--V------AD-DS--TP--D--Y--------E----------------S----D-------------------------
---
>gi|1903249451 gene_47|GeneMark.hmm|70_aa|-|51235|51447 BCRO01000063.1 Actinomadura hibisca NBRC 15177 DNA, contig: AH6_CON02910, whole genome shotgun sequence
--------------------------------------------------------------------------------
--------------------------------------------------------------------------------
--------------------------------------------------------------------------------
--------------------------------------------------------------------------------
--------------------------------------------------------------------------------
--------------------------------------------------------------------------------
--------------------------------------------------------------------------------
--------------------------------------------------------------------------------
-----------------------------------M--A-P-YR-H-T-I---Y-V--G-I---V-ATQIDPATQMGA--
--AG-DGE--L--VE-A--K--H-----K-K-SN-T-GT-ED-K-T-Q--T--SRG-----D-GKD-----A-----G--
--S------DE-DH--SQ--D--S--------D----------------Q----D-------------------------
---
>gi|1081239488 KGI82445.1| KGI82445.1 hypothetical protein IL38_04800 [Actinopolyspora erythraea]
--------------------------------------------------------------------------------
--------------------------------------------------------------------------------
----------------------------------------------------------------M-------A-------
-----------------------------------SH---SA--------------------------------------
------------------------------------------------------Q-FPLA-RPQ----------------
-----DE-QL----------------------------------------------------------------------
--------------------------------------------------------------------------------
-----------------------------------------------------T--GPF---------------------
------------------------S-QP--WGLRNM--V-A-VG-D-P-----T-D--R-A---L-NGRYDHDRQVAVD-
E-R---GM--P--LH-E--L------------------H-MG-M-T-T--T--N-M-----D-GN---------------
--E------GP-S---ED--WSAKDFAPDMS-E----------------S----N-------------------------
---
>gi|1503739461 gene_27|GeneMark.hmm|63_aa|+|29540|29731 JNYX01000010.1 Actinospica acidiphila strain NRRL B-24431 contig10.1, whole genome shotgun sequence
--------------------------------------------------------------------------------
--------------------------------------------------------------------------------
--------------------------------------------------------------------------------
--------------------------------------------------------------------------------
--------------------------------------------------------------------------------
--------------------------------------------------------------------------------
--------------------------------------------------------------------------------
--------------------------------------------------------------------------------
------------------------M-QP--FALNYA--R-P-AV-E-L-------A--V-A---T-PYAYDSGLQLNVL-
G-D---GR--I--AA-C--D--H-----A---L-----L-RE-V-G-T--T--T-S-----T-AG---------------
-------------S--KT--H--F-------------------------D----D-------------------------
---
>gi|1804842712 gene_2|GeneMark.hmm|74_aa|+|277|501 BBHW01000533.1 Catenuloplanes japonicus JCM 9106 DNA, contig: JCM9106.contig00533, whole genome shotgun sequence
--------------------------------------------------------------------------------
--------------------------------------------------------------------------------
--------------------------------------------------------------------------------
--------------------------------------------------------------------------------
--------------------------------------------------------------------------------
--------------------------------------------------------------------------------
--------------------------------------------------------------------------------
---------------------------------------------------------MT---------------------
------------------------V-TA--FGVRQA--I-E-VD-P-I-----P-V--D-M---A-VIRFDEDLQISVV-
V-E---GGV-A--VP-A--L--K-----H-S-T-----G-ST-S-T-S-TA--S-Q-----D-NR---------------
--G------GA-DR--DS--D--R--------T----------------E----D-------------------------
---
>gi|1502780936 gene_8|GeneMark.hmm|70_aa|-|6803|7015 JAIZ01000478.1 Kitasatospora sp. MBT63 hm116_sequence_0520, whole genome shotgun sequence
--------------------------------------------------------------------------------
--------------------------------------------------------------------------------
--------------------------------------------------------------------------------
--------------------------------------------------------------------------------
--------------------------------------------------------------------------------
--------------------------------------------------------------------------------
--------------------------------------------------------------------------------
--------------------------------------------------------------------------------
-----------------------------------M--T-P-LR-N--GE---P-S--Q-F---R-YVGIEPTTQTGLW-
L-GP-DGR--MSPAE-L--G--K-----H-G-TS-V-GT-YP-P-T-Q--V--G-K-----D-GK---------------
--N------DP-DT--GH--D--A--------M----------------Q----D-------------------------
---
>gi|1502767747 gene_603|GeneMark.hmm|78_aa|+|651589|651825 JAIY01000010.1 Kitasatospora sp. MBT66 scaffold10, whole genome shotgun sequence
--------------------------------------------------------------------------------
--------------------------------------------------------------------------------
--------------------------------------------------------------------------------
--------------------------------------------------------------------------------
--------------------------------------------------------------------------------
--------------------------------------------------------------------------------
--------------------------------------------------------------------------------
--------------------------------------------------------------------------------
-----------------------------------M--R-P-YP-A-T-A---T-L--P-A---F-TPVIDPDTQIAVI-
V-DE-NGR--T--VE-L--G--S-----H-G-TS-T-SG-VT-P-T-Q--T--SPG-----D-GST----PGG----A--
--T------DS-DV--TE--S--Y--------D----------------Q----DQS-----------------------
-SG
>gi|1801356931 gene_10|GeneMark.hmm|91_aa|+|19177|19452 LFVW01000088.1 Kitasatospora sp. MY 5-36 Contig_90_, whole genome shotgun sequence
--------------------------------------------------------------------------------
------------------------------------------------M----S-------------V------------
-L--------------------------TD--------------------R-----------L-----------------
--------------------------------------------------------------------------------
---------------------------------------------------------PTL---S------------M-GI
---D-TE-PS----------------------------------------------------------------------
--------------------------------------------------------------------------------
-----------------------------------------------------G--PLA---------------------
------------------------T-RP--FGLDAV-TN-P-VT-V---------M--P-L---P-PVTVDPHTQLSLI-
D-G----R--V--AL-D--M--P-----T---M-----E-GS-G-C-Q--T--E-S-----D-GQ---------------
--T------VI-SV--DF--D--Q--------N----------------D----D-------------------------
---
>gi|1801354772 gene_3|GeneMark.hmm|90_aa|+|952|1224 LFVW01000054.1 Kitasatospora sp. MY 5-36 Contig_55_, whole genome shotgun sequence
--------------------------------------------------------------------------------
------------------------------------------------M-------------------------------
--------------------------------------------------------------------------------
--------------------------------------------------------------------------------
--------------------------------------------------------------------------------
--------------------------------------------------------------------------------
--------------------------------------------------------------------------------
--------------------------------------------------------TQT---------------------
------------------------P-AP--WGISRM--G-P-YP-A---T-ATL-P--S-F-----TPVIDPETQIAVI-
V-DE-NGR--T--LE-L--G--S-----H-G-TS-T-SG-VT-P-T-H--T--S-P----GD-GAKPGG-AT-----D--
--S------DV-TE--SY--D--Q--------D-QS-------------N----D-------------------------
---
>gi|1006192918 BAJ27427.1| BAJ27427.1 hypothetical protein KSE_16000 [Kitasatospora setae KM-6054]
--------------------------------------------------------------------------------
------------------------------------------------M-------------------------------
--------------------------------------------------------------------------------
--------------------------------------------------------------------------------
--------------------------------------------------------------------------------
--------------------------------------------------------------------------------
--------------------------------------------------------------------------------
--------------------------------------------------------TQA---------------------
------------------------P-AP--WGTQRM--G-P-YA-A-T-T--TV-P--Q-Y-----TPVIDPETQIAVI-
V-DE-HGR--T--VE-L--G--S-----H-G-TS-T-SG-LT-P-T-T--T--T-P----GD-GAGPGG-AT-----D--
--S------DS-TE--SY--D--Q--------D-QS-------------S----G-------------------------
---
>gi|1503602818 gene_66|GeneMark.hmm|80_aa|-|68245|68487 JNWY01000027.1 Kitasatospora setae strain NRRL B-16185 contig27.1, whole genome shotgun sequence
--------------------------------------------------------------------------------
--------------------------------------------------------------------------------
--------------------------------------------------------------------------------
--------------------------------------------------------------------------------
--------------------------------------------------------------------------------
--------------------------------------------------------------------------------
--------------------------------------------------------------------------------
--------------------------------------------------------------------------------
-----------------------------------M--A-P-YA-P-T-T-T-V-P--Q-Y-----TPVIDPETQIAVI-
V-DE-HGR--T--VE-M--G--A-----H-G-TS-T-NT-ST-P-T-N--T--G-G----GD-GQNGGQ-NT-PT--D--
--M------DS-MP--AN--D--Q--------D-QG-------------T----G-------------------------
---
>gi|1503602200 gene_90|GeneMark.hmm|78_aa|+|91433|91669 JNWY01000021.1 Kitasatospora setae strain NRRL B-16185 contig21.1, whole genome shotgun sequence
--------------------------------------------------------------------------------
--------------------------------------------------------------------------------
--------------------------------------------------------------------------------
--------------------------------------------------------------------------------
--------------------------------------------------------------------------------
--------------------------------------------------------------------------------
--------------------------------------------------------------------------------
--------------------------------------------------------------------------------
-----------------------------------M--G-P-YA-A-T-T---T-V--P-Q---Y-TPVIDPETQIAVI-
V-DE-HGR--T--VE-L--G--S-----H-G-TS-T-SG-LT-P-T-T--T--TPG-----D-GAG----PGG----A--
--T------DS-DS--TE--S--Y--------D----------------Q----DQS-----------------------
-SG
>gi|1006673707 AFR06323.1| AFR06323.1 hypothetical protein B005_0318 [Nocardiopsis alba ATCC BAA-2165]
--------------------------------------------------------------------------------
------------------------------------------------M----A-------------N------------
-V--------------------------Q---------------------------------------------------
--------------------------------------------------------------------------------
--------------------------------------------------------------------------------
---------S----------------------------------------------------------------------
---------------------------------------------------------------------S----------
-----------------PT-E-----------T-S------------------P--TTL---------------------
------------------------V-RP--FGLTRC--T-T-PG-T-N-A---T-Y--D-V---S-GIDYDTDRQIST--
R-D---GRP-L--IE-Q--P--I-----L-G-TA-V-QC-TV-T-T-T--E--D-M-QAWTD-E----------------
-----------------------V--------T----------------D----A-------------------------
---
>gi|1207285170 gene_22|GeneMark.hmm|85_aa|-|22017|22274 ANAC01000036.1 Nocardiopsis alba DSM 43377 contig_36, whole genome shotgun sequence
--------------------------------------------------------------------------------
------------------------------------------------M----A-------------S------------
-V--------------------------Q---------------------------------------------------
--------------------------------------------------------------------------------
--------------------------------------------------------------------------------
---------S----------------------------------------------------------------------
---------------------------------------------------------------------S----------
-----------------LT-E-----------T-S------------------P--ITF---------------------
------------------------V-RP--FGLTRC--T-T-PG-T-S-A---T-Y--D-V---S-GIDYDTDRQMST--
R-D---GRP-L--IE-Q--P--I-----L-G-TA-V-QC-TV-T-T-T--E--D-M-QAWTD-E----------------
-----------------------V--------T----------------D----A-------------------------
---
>gi|1903260100 gene_50|GeneMark.hmm|117_aa|+|59364|59717 BCRR01000020.1 Nocardiopsis dassonvillei subsp. albirubida NBRC 13392 DNA, contig: ND1_CON0012_0001, whole genome shotgun sequence
--------------------------------------------------------------------------------
------------------------------------------------M----S-------------S------------
-T--------------------------NLTT---------LLESP----DG------E-SRAQI-------A-------
-----------------------------------RL---GD--------------------------------------
------------------------------------------------------A-FPLD-PST-----------AVFEA
---S-DE-PP----------------------------------------------------------------------
--------------------------------------------------------------------------------
-----------------------------------------------------T----G---------------------
------------------------V-RP--WGLRRA--V-T-PK-P-R-----PEVAAA-V---D-RYVYDPVVQRGID-
RLT---GA--P--AV-G--K--R-----S---S-----G-TK-E-T-T--G--E-P-----D-SA---------------
--R------PS-T---EE--TT-TD-------------------------------------------------------
---
>gi|1003570483 ADH70828.1| ADH70828.1 hypothetical protein Ndas_5449 [Nocardiopsis dassonvillei subsp. dassonvillei DSM 43111]
--------------------------------------------------------------------------------
------------------------------------------------M----S-------------S------------
-A--------------------------NLST---------LLESP----DG------E-SRAQI-------A-------
-----------------------------------RL---GD--------------------------------------
------------------------------------------------------A-FPLD-PST-----------AVFEA
---S-DE-PP----------------------------------------------------------------------
--------------------------------------------------------------------------------
-----------------------------------------------------T----G---------------------
------------------------V-RP--WGLRRA--V-T-PK-P-R-----PEVAAA-V---D-RYVYDPVTQRGID-
RLT---GA--P--AV-G--K--R-----S---S-----G-TK-E-T-T--G--E-P-----D-SA---------------
--R------PS-T---EE--TT-TD-------------------------------------------------------
---
>gi|1207200878 gene_12|GeneMark.hmm|117_aa|-|10133|10486 ANAW01000028.1 Nocardiopsis synnemataformans DSM 44143 contig_28, whole genome shotgun sequence
--------------------------------------------------------------------------------
------------------------------------------------M----S-------------S------------
-T--------------------------NLST---------LLESP----DG------E-SRAQI-------A-------
-----------------------------------RL---GD--------------------------------------
------------------------------------------------------A-FPLD-PST-----------AVFEA
---S-DE-PP----------------------------------------------------------------------
--------------------------------------------------------------------------------
-----------------------------------------------------T----G---------------------
------------------------V-RP--WGLRRA--V-T-PK-L-R-----PEVTAA-V---D-RYVYDPVTQQGTD-
RLT---GA--P--AV-G--K--R-----S---S-----G-TK-E-T-T--G--E-P-----D-SA---------------
--R------PS-T---EE--TT-TD-------------------------------------------------------
---
>gi|1207202783 gene_16|GeneMark.hmm|85_aa|-|16093|16350 ANAW01000110.1 Nocardiopsis synnemataformans DSM 44143 contig_110, whole genome shotgun sequence
--------------------------------------------------------------------------------
------------------------------------------------M----A-------------L------------
-T--------------------------SS--------------------------------------------------
--------------------------------------------------------------------------------
-------------------------------------------------------------------------------P
---D-VV-AT----------------------------------------------------------------------
--------------------------------------------------------------------------------
-----------------------------------------------------D--NGA---------------------
------------------------Y-RP--FGLTRC--T-T-PDPE-S-----A-Y--D-V---S-GIGYDPVSQMSV--
R-D---GR--P--LI-D--Q--P-----L---L-----G-TA-V-Q-C--T--V-T-----T-TE-----D---------
--M------QA-WS--DQ--V-----------T----------------D----S-------------------------
---
>gi|1207215056 gene_25|GeneMark.hmm|74_aa|-|26648|26872 ANAZ01000021.1 Nocardiopsis valliformis DSM 45023 contig_21, whole genome shotgun sequence
--------------------------------------------------------------------------------
--------------------------------------------------------------------------------
--------------------------------------------------------------------------------
--------------------------------------------------------------------------------
--------------------------------------------------------------------------------
--------------------------------------------------------------------------------
--------------------------------------------------------------------------------
--------------------------------------------------------------------------------
-----------------------------------V--T-D-RL-P-R-T---C-P--T-P---A-NTTLDPATQLALH-
T-GT-DGT--V--IE-L--A--K-----H-G-TN-R-TR-GT-A-T-M--S--GGG-----D-GSV----PQH----Q--
--S------QD-DN--TT--D--Y--------D----------------N----D-------------------------
---
>gi|1023222437 EHY87570.1| EHY87570.1 hypothetical protein SacazDRAFT_00620 [Saccharomonospora azurea NA-128]
--------------------------------------------------------------------------------
------------------------------------------------M----R-------------P------------
-F--------------------------SEH-------------D-------------P-AASPL-------S-------
-----------------------------------SA---AL--------------------------------------
------------------------------------------------------R-YHVR----------------Q-RA
---V-AD-GV----------------------------------------------------------------------
--------------------------------------------------------------------------------
-----------------------------------------------------G--PEA---------------------
------------------------T-RP--FGLLGA--V-G-VP-T---------P--Q-R---R-KSRYCPHRQVAVD-
E-Q---GR--P--LM-E--T--------M---S-----K-EW-A-S-K--S--S-S-----D-GD---------------
--E------GP-E---ED--WG-W--------E---------------------E-------------------------
---
>gi|1076983938 KEI43576.1| KEI43576.1 hypothetical protein GU90_14665 [Saccharopolyspora rectivirgula]
--------------------------------------------------------------------------------
--------------------------------------------------------------------------------
----------------------------M----------------V----TR------F-AHDPV-------A-------
-----------------------------------PD---SA--------------------------------------
------------------------------------------------------Q-FPLG-RPL-----------GM-AD
---N-TD-PA----------------------------------------------------------------------
--------------------------------------------------------------------------------
-----------------------------------------------------S--GEG---------------------
------------------------V-RP--WGLRGM--S-T-LS-S-K-T---V-D--P-L---P-AWRYDHKRQIAVD-
L-D---GV--A--LY-E--L--R-----M---D-----P-TA-H-S-V--S--N-N-----D-GD---------------
--E------GP-S---ED--WI-NDFTGDEPGL----------------P----V-------------------------
---
>gi|1203242360 gene_3|GeneMark.hmm|92_aa|-|2109|2387 AIIF01002201.1 Salinispora arenicola ATCC BAA-917 strain CNH-643 contig02605, whole genome shotgun sequence
--------------------------------------------------------------------------------
--------------------------------------------------------------------------------
------------------------------------------------------------------------V-------
-----------------------------------VR---VV--------------------------------------
----------------------------------------------------------RV---H------------I-SP
---F-PR-GK----------------------------------------------------------------------
--------------------------------------------------------------------------------
-----------------------------------------------------I--TMM---------------------
------------------------P-IA--FGIRQA--V-E-GA-P-L-----P-V--D-L---S-AIRFDPDRQISVI-
T-D---SGL-T--VP-A--L--R-----H-S-T-----G-TT-S-T-N-TA--S-Q-----D-NK---------------
--G------GS-DR--DS--D--Q--------T----------------E----D-------------------------
---
>gi|1405206744 gene_6|GeneMark.hmm|103_aa|+|3886|4197 AZWI01000012.1 Salinispora arenicola CNB458 B162DRAFT_scaffold00010.10_C, whole genome shotgun sequence
--------------------------------------------------------------------------------
--------------------------------------------------------------------------------
--------------------------------------------------------------------------------
--------------------------------------------------------------------------------
--------------------------------------------------------------------------------
--------------------------------------------------------------------------------
--------------------------------------------------MMEVVMTTFAPDRCLLPLYD----------
-----------------GRTE-----------Q-G------------------R--VTT---------------------
------------------------A-RP--FGLTLS--T-Q-VG-DEV-P---V-V--D-L---A-DARLDPVTQTVIG-
V-DG---------VA-L--G--K-----P-Q-TT-Q-KV-TT-N-S-K--T--S-Y-----D-HQ---------------
--N------FN-DS--TS--D--T--------Y----------------Q----D-------------------------
---
>gi|1405208056 gene_30|GeneMark.hmm|104_aa|-|36240|36554 AZWI01000026.1 Salinispora arenicola CNB458 B162DRAFT_scaffold00021.21_C, whole genome shotgun sequence
--------------------------------------------------------------------------------
--------------------------------------------------------------------------------
----------------------------------------------------------M-ADDPL-------Y-------
-----------------------------------PA---AG--------------------------------------
------------------------------------------------------Y-LPLG-RPL-----------ES-VD
SSDD-DA-QP----------------------------------------------------------------------
--------------------------------------------------------------------------------
-----------------------------------------------------T--STD---------------------
------------------------R-RP--FALRFA--T-V--P-A-R-----P-IPVD-L---T-TVRYDPDRQMSVD-
R-T---GT--P--VL-G--K--------H---S-----T-GA-T-S-T--R--T-S-----D-GH---------------
--K------SM-DA-DTD--HT-ED-------------------------------------------------------
---
>gi|1405209126 gene_5|GeneMark.hmm|62_aa|-|3063|3251 AZWI01000051.1 Salinispora arenicola CNB458 B162DRAFT_scaffold00045.45_C, whole genome shotgun sequence
--------------------------------------------------------------------------------
--------------------------------------------------------------------------------
--------------------------------------------------------------------------------
--------------------------------------------------------------------------------
--------------------------------------------------------------------------------
--------------------------------------------------------------------------------
--------------------------------------------------------------------------------
--------------------------------------------------------------------------------
----------------------------VSFGFGQA--R-P-MP-D-N-----P-L--D-L---T-GVVYDPALQVATV-
--G---GV--P--YA-E--L--G-----G-P-L-----A-AT-V-R-Q--T--R-E-----D-GQ---------------
----------------LW--D-----------D----------------K----D-------------------------
---
>gi|1405344192 gene_6|GeneMark.hmm|103_aa|+|4517|4828 AZXI01000085.1 Salinispora arenicola CNB527 B033DRAFT_scaffold_78.79_C, whole genome shotgun sequence
--------------------------------------------------------------------------------
--------------------------------------------------------------------------------
--------------------------------------------------------------------------------
--------------------------------------------------------------------------------
--------------------------------------------------------------------------------
--------------------------------------------------------------------------------
--------------------------------------------------MLEVVMTTFAPDRCLLPLYD----------
-----------------GRTE-----------Q-G------------------R--VTT---------------------
------------------------A-RP--FGLTLS--T-Q-VG-DEV-P---V-V--D-L---A-DAHLDPVTQTVIG-
V-DG---------VA-L--G--K-----P-Q-TT-Q-KV-TT-N-S-K--T--S-Y-----D-HQ---------------
--N------FN-DS--TP--D--T--------Y----------------Q----D-------------------------
---
>gi|1405200238 gene_387|GeneMark.hmm|104_aa|-|432142|432456 AZWH01000001.1 Salinispora arenicola CNH646 B163DRAFT_scaffold_0.1_C, whole genome shotgun sequence
--------------------------------------------------------------------------------
--------------------------------------------------------------------------------
----------------------------------------------------------M-AEDPL-------Y-------
-----------------------------------PA---AG--------------------------------------
------------------------------------------------------Y-LPLG-RPL-----------DA-VD
SSDD-DA-QP----------------------------------------------------------------------
--------------------------------------------------------------------------------
-----------------------------------------------------T--STG---------------------
------------------------R-RP--FALRFA--T-V--P-A-R-----P-IPVD-L---T-TVRYDPDRQMSVD-
R-T---GT--P--VL-G--K--------H---S-----T-GA-T-S-T--R--T-S-----D-GH---------------
--K------SM-DA-DTD--HT-ED-------------------------------------------------------
---
>gi|1301944876 gene_71|GeneMark.hmm|52_aa|+|72965|73123 KB900149.1 Salinispora arenicola CNH877 genomic scaffold F581DRAFT_scaffold00011.11, whole genome shotgun sequence
--------------------------------------------------------------------------------
--------------------------------------------------------------------------------
--------------------------------------------------------------------------------
--------------------------------------------------------------------------------
--------------------------------------------------------------------------------
--------------------------------------------------------------------------------
--------------------------------------------------------------------------------
--------------------------------------------------------------------------------
------------------------------------------MP-D-S-----P-L--D-L---T-GVVYDPALQVATV-
--G---GV--P--YA-E--L--G-----G-P-L-----A-AT-V-R-Q--T--R-E-----D-GQ---------------
----------------LW--D-----------D----------------K----D-------------------------
---
>gi|1405274499 gene_3|GeneMark.hmm|98_aa|-|1991|2287 AZWV01000043.1 Salinispora arenicola CNH941 B109DRAFT_scaffold_36.37_C, whole genome shotgun sequence
--------------------------------------------------------------------------------
--------------------------------------------------------------------------------
--------------------------------------------------------------------------------
--------------------------------------------------------------------------------
--------------------------------------------------------------------------------
--------------------------------------------------------------------------------
-------------------------------------------------------MTTFAPDRCLLPLYD----------
-----------------SRTE-----------Q-G------------------R--VSP---------------------
------------------------A-RP--FGLTLS--T-Q-VG-DEV-P---V-V--D-L---T-DAQLDPVTQTVIG-
V-DG---------TT-L--G--K-----P-Q-TT-Q-KV-AT-N-S-K--T--S-Y-----D-HQ---------------
--N------FN-DS--TP--D--T--------Y----------------Q----D-------------------------
---
>gi|1405274668 gene_46|GeneMark.hmm|74_aa|-|46640|46864 AZWV01000006.1 Salinispora arenicola CNH941 B109DRAFT_scaffold_4.5_C, whole genome shotgun sequence
--------------------------------------------------------------------------------
--------------------------------------------------------------------------------
--------------------------------------------------------------------------------
--------------------------------------------------------------------------------
--------------------------------------------------------------------------------
--------------------------------------------------------------------------------
--------------------------------------------------------------------------------
---------------------------------------------------------MM---------------------
------------------------P-IA--FGIRQA--V-E-GA-P-L-----P-V--D-L---S-AIRFDPDRQISVI-
T-D---NGL-T--VP-A--L--R-----H-S-T-----G-TT-S-T-N-TA--S-Q-----D-NK---------------
--G------GS-DR--DS--D--Q--------T----------------E----D-------------------------
---
>gi|1405272613 gene_72|GeneMark.hmm|103_aa|+|76493|76804 KI911498.1 Salinispora arenicola CNH941 genomic scaffold B109DRAFT_scaffold_16.17, whole genome shotgun sequence
--------------------------------------------------------------------------------
--------------------------------------------------------------------------------
----------------------------------------------------------M-AEDPL-------Y-------
-----------------------------------PA---AG--------------------------------------
------------------------------------------------------Y-LPLG-RPL-----------DA-VD
SS-D-DA-QP----------------------------------------------------------------------
--------------------------------------------------------------------------------
-----------------------------------------------------T--STD---------------------
------------------------R-RP--FALRFA--T-V--P-A-R-----P-IPVD-L---T-TVRYDPDRQMSVD-
R-T---GT--P--VL-G--K--------H---S-----T-GA-T-S-T--R--T-S-----D-GH---------------
--K------SM-DA-DTD--HT-ED-------------------------------------------------------
---
>gi|1405275352 gene_251|GeneMark.hmm|52_aa|-|249582|249740 KI911500.1 Salinispora arenicola CNH941 genomic scaffold B109DRAFT_scaffold_5.6, whole genome shotgun sequence
--------------------------------------------------------------------------------
--------------------------------------------------------------------------------
--------------------------------------------------------------------------------
--------------------------------------------------------------------------------
--------------------------------------------------------------------------------
--------------------------------------------------------------------------------
--------------------------------------------------------------------------------
--------------------------------------------------------------------------------
------------------------------------------MP-D-N-----P-L--D-L---T-GVVYDPTLQVATV-
--D---GV--P--YA-E--L--G-----G-S-L-----A-AT-V-R-Q--T--R-E-----D-GQ---------------
----------------LW--D-----------D----------------K----D-------------------------
---
>gi|1301951423 gene_47|GeneMark.hmm|52_aa|-|55633|55791 KB900259.1 Salinispora arenicola CNH962 genomic scaffold F582DRAFT_scaffold00028.28, whole genome shotgun sequence
--------------------------------------------------------------------------------
--------------------------------------------------------------------------------
--------------------------------------------------------------------------------
--------------------------------------------------------------------------------
--------------------------------------------------------------------------------
--------------------------------------------------------------------------------
--------------------------------------------------------------------------------
--------------------------------------------------------------------------------
------------------------------------------MP-D-N-----P-L--D-L---T-GVVYDPALQVATV-
--D---GV--P--YA-E--L--G-----G-P-L-----A-AT-V-R-Q--T--R-E-----D-GQ---------------
----------------LW--D-----------D----------------K----D-------------------------
---
>gi|1405702965 gene_43|GeneMark.hmm|103_aa|+|58093|58404 JAEY01000039.1 Salinispora arenicola CNH964 B164DRAFT_scaffold_31.32_C, whole genome shotgun sequence
--------------------------------------------------------------------------------
--------------------------------------------------------------------------------
--------------------------------------------------------------------------------
--------------------------------------------------------------------------------
--------------------------------------------------------------------------------
--------------------------------------------------------------------------------
--------------------------------------------------MMEVAMTTFAPDRCLLPLYD----------
-----------------GRTE-----------Q-G------------------R--VTT---------------------
------------------------A-RP--FGLTLS--T-Q-VG-DEV-P---V-V--D-L---A-DARLDPVTQTVVG-
V-DG---------VA-L--G--K-----P-Q-TT-Q-KV-AT-N-S-K--T--S-Y-----D-HQ---------------
--N------FN-DS--TP--D--T--------Y----------------Q----D-------------------------
---
>gi|1502346046 gene_67|GeneMark.hmm|52_aa|+|72296|72454 JNLS01000026.1 Salinispora arenicola strain CNH996 CC96DRAFT_scaffold00021.21_C, whole genome shotgun sequence
--------------------------------------------------------------------------------
--------------------------------------------------------------------------------
--------------------------------------------------------------------------------
--------------------------------------------------------------------------------
--------------------------------------------------------------------------------
--------------------------------------------------------------------------------
--------------------------------------------------------------------------------
--------------------------------------------------------------------------------
------------------------------------------MP-D-N-----P-L--D-L---T-GIVYDPALQVATV-
--D---GV--P--YA-E--L--G-----G-P-L-----A-AT-V-R-Q--T--R-E-----D-GQ---------------
----------------LW--D-----------D----------------K----D-------------------------
---
>gi|1301953628 gene_529|GeneMark.hmm|98_aa|+|626309|626605 KB900320.1 Salinispora arenicola CNR107 genomic scaffold F583DRAFT_scaffold00002.2, whole genome shotgun sequence
--------------------------------------------------------------------------------
--------------------------------------------------------------------------------
--------------------------------------------------------------------------------
--------------------------------------------------------------------------------
--------------------------------------------------------------------------------
--------------------------------------------------------------------------------
-------------------------------------------------------MTTFAPDRCLLPLYD----------
-----------------SRTE-----------Q-G------------------R--VSP---------------------
------------------------A-RP--FGLTLS--T-Q-VG-DEV-P---V-V--D-L---T-DAQLDPVTQTVIG-
A-DG---------TT-L--G--K-----P-Q-TT-Q-KV-AT-N-S-K--T--S-Y-----D-HQ---------------
--N------FN-DS--TP--D--T--------Y----------------Q----D-------------------------
---
>gi|1301953786 gene_156|GeneMark.hmm|104_aa|+|153251|153565 KB900321.1 Salinispora arenicola CNR107 genomic scaffold F583DRAFT_scaffold00003.3, whole genome shotgun sequence
--------------------------------------------------------------------------------
--------------------------------------------------------------------------------
----------------------------------------------------------M-AEDPL-------Y-------
-----------------------------------PA---AG--------------------------------------
------------------------------------------------------Y-LPLG-RPL-----------DA-VD
SSDD-DA-QP----------------------------------------------------------------------
--------------------------------------------------------------------------------
-----------------------------------------------------T--STD---------------------
------------------------R-RP--FALRFA--T-V--P-A-R-----P-IPVD-L---T-TVRYDPDRQMSVD-
R-T---GT--P--VL-G--K--------H---S-----T-GA-T-S-T--R--T-S-----D-GH---------------
--K------SM-DA-DTD--HT-ED-------------------------------------------------------
---
>gi|1405193068 gene_11|GeneMark.hmm|64_aa|-|7779|7973 AZWF01000036.1 Salinispora arenicola CNR921 B166DRAFT_scaffold_28.29_C, whole genome shotgun sequence
--------------------------------------------------------------------------------
--------------------------------------------------------------------------------
--------------------------------------------------------------------------------
--------------------------------------------------------------------------------
--------------------------------------------------------------------------------
--------------------------------------------------------------------------------
--------------------------------------------------------------------------------
--------------------------------------------------------------------------------
--------------------------VPVSFGFGQA--R-P-MP-D-N-----P-L--D-L---T-GVVYDPALQVATV-
--D---GV--P--YA-E--L--G-----G-P-L-----A-AT-V-R-Q--T--R-E-----D-GQ---------------
----------------LW--D-----------D----------------K----D-------------------------
---
>gi|1001829079 ABV99134.1| ABV99134.1 hypothetical protein Sare_3331 [Salinispora arenicola CNS-205]
--------------------------------------------------------------------------------
--------------------------------------------------------------------------------
--------------------------------------------------------------------------------
--------------------------------------------------------------------------------
--------------------------------------------------------------------------------
--------------------------------------------------------------------------------
--------------------------------------------------------------------------------
--------------------------------------------------------------------------------
-------------------------------------------------------M--D-L---S-AIRFDPDRQISVI-
T-D---NGL-T--VP-A--L--R-----H-S-T-----G-TT-S-T-N-TA--S-Q-----D-NK---------------
--G------GS-DR--DS--D--Q--------T----------------E----D-------------------------
---
>gi|1001830609 ABW00665.1| ABW00665.1 hypothetical protein Sare_4916 [Salinispora arenicola CNS-205]
--------------------------------------------------------------------------------
--------------------------------------------------------------------------------
--------------------------------------------------------------------------------
--------------------------------------------------------------------------------
--------------------------------------------------------------------------------
--------------------------------------------------------------------------------
-------------------------------------------------------MTTFAPDRCLLPLYD----------
-----------------GRTE-----------Q-G------------------R--VTT---------------------
------------------------A-RP--FGLTLS--T-Q-VG-DEV-P---V-V--D-L---A-DARLDPVTQTVVG-
V-DG---------VA-L--G--K-----P-Q-TT-Q-KV-TT-N-S-K--T--S-Y-----D-HQ---------------
--N------FN-DS--TP--D--T--------Y----------------Q----D-------------------------
---
>gi|1301377707 gene_116|GeneMark.hmm|92_aa|-|141546|141824 KB895910.1 Salinispora arenicola CNS051 genomic scaffold C570DRAFT_scaffold00001.1, whole genome shotgun sequence
--------------------------------------------------------------------------------
--------------------------------------------------------------------------------
------------------------------------------------------------------------V-------
-----------------------------------VR---VV--------------------------------------
----------------------------------------------------------RV---H------------I-SP
---F-PR-GK----------------------------------------------------------------------
--------------------------------------------------------------------------------
-----------------------------------------------------I--AMM---------------------
------------------------P-IA--FGIRQA--V-E-GA-P-L-----P-V--D-L---S-AIRFDPDRQISVI-
T-D---NGL-T--VP-A--L--R-----H-S-T-----G-TT-S-T-N-TA--S-Q-----D-NK---------------
--G------GS-DR--DS--D--Q--------T----------------E----D-------------------------
---
>gi|1301380839 gene_79|GeneMark.hmm|52_aa|-|92736|92894 KB895925.1 Salinispora arenicola CNS051 genomic scaffold C570DRAFT_scaffold00016.16, whole genome shotgun sequence
--------------------------------------------------------------------------------
--------------------------------------------------------------------------------
--------------------------------------------------------------------------------
--------------------------------------------------------------------------------
--------------------------------------------------------------------------------
--------------------------------------------------------------------------------
--------------------------------------------------------------------------------
--------------------------------------------------------------------------------
------------------------------------------MP-D-N-----P-L--D-L---T-GVVYDPTLQVATV-
--D---GV--P--YA-E--L--G-----G-P-L-----A-AT-V-R-Q--T--R-E-----D-GQ---------------
----------------LW--D-----------D----------------K----D-------------------------
---
>gi|1305148494 gene_49|GeneMark.hmm|103_aa|+|60878|61189 AUKT01000012.1 Salinispora arenicola CNS243 H302DRAFT_scaffold00009.9_C, whole genome shotgun sequence
--------------------------------------------------------------------------------
--------------------------------------------------------------------------------
--------------------------------------------------------------------------------
--------------------------------------------------------------------------------
--------------------------------------------------------------------------------
--------------------------------------------------------------------------------
--------------------------------------------------MMEVVMTTFAPDRCLLPLYD----------
-----------------GRTE-----------Q-G------------------R--VTT---------------------
------------------------A-RP--FGLTLS--T-Q-VG-DEV-P---V-V--D-L---A-DARLDPVTQTVVG-
V-DG---------VA-L--G--K-----P-Q-TT-Q-KV-TT-N-S-K--T--S-Y-----D-HQ---------------
--N------FN-DS--TP--D--T--------Y----------------Q----D-------------------------
---
>gi|1301396221 gene_153|GeneMark.hmm|104_aa|+|146633|146947 KB896162.1 Salinispora arenicola CNS744 genomic scaffold C573DRAFT_scaffold00012.12, whole genome shotgun sequence
--------------------------------------------------------------------------------
--------------------------------------------------------------------------------
----------------------------------------------------------M-AEDPL-------Y-------
-----------------------------------PA---AG--------------------------------------
------------------------------------------------------Y-LPLG-RPL-----------DA-VD
SSDD-DA-QA----------------------------------------------------------------------
--------------------------------------------------------------------------------
-----------------------------------------------------S--STD---------------------
------------------------R-RP--FALRFA--T-V--P-A-R-----P-IPVD-L---T-TVRYDPDRQMSVD-
R-T---GT--P--VL-G--K--------H---S-----T-GA-T-S-T--R--T-S-----D-GH---------------
--K------SM-DA-DTD--HT-ED-------------------------------------------------------
---
>gi|1405268807 gene_22|GeneMark.hmm|73_aa|+|29726|29947 AZWU01000020.1 Salinispora arenicola CNT005 B110DRAFT_scaffold00012.12_C, whole genome shotgun sequence
--------------------------------------------------------------------------------
--------------------------------------------------------------------------------
--------------------------------------------------------------------------------
--------------------------------------------------------------------------------
--------------------------------------------------------------------------------
--------------------------------------------------------------------------------
--------------------------------------------------------------------------------
----------------------------------------------------------M---------------------
------------------------P-IA--FGIRQA--V-E-GA-P-L-----P-V--D-L---S-AIRFDPDRQISVI-
T-D---NGL-T--VP-A--L--R-----H-S-T-----G-TT-S-T-N-TA--S-Q-----D-NK---------------
--G------GS-DR--DS--D--Q--------T----------------E----D-------------------------
---
>gi|1405301447 gene_68|GeneMark.hmm|103_aa|+|62533|62844 AZXA01000028.1 Salinispora arenicola CNT798 B103DRAFT_scaffold_22.23_C, whole genome shotgun sequence
--------------------------------------------------------------------------------
--------------------------------------------------------------------------------
----------------------------------------------------------M-AEDPL-------Y-------
-----------------------------------PA---AG--------------------------------------
------------------------------------------------------Y-LPLG-RPL-----------DA-VD
SS-D-DA-QP----------------------------------------------------------------------
--------------------------------------------------------------------------------
-----------------------------------------------------T--PTD---------------------
------------------------R-RP--FALRFA--T-V--P-A-R-----P-IPVD-L---T-TVRYDPDRQMSVD-
R-T---GT--P--VL-G--K--------H---S-----T-GA-T-S-T--R--T-S-----D-GH---------------
--K------SM-DA-DTD--HT-ED-------------------------------------------------------
---
>gi|1405300884 gene_42|GeneMark.hmm|64_aa|+|47691|47885 AZXA01000004.1 Salinispora arenicola CNT798 B103DRAFT_scaffold_2.3_C, whole genome shotgun sequence
--------------------------------------------------------------------------------
--------------------------------------------------------------------------------
--------------------------------------------------------------------------------
--------------------------------------------------------------------------------
--------------------------------------------------------------------------------
--------------------------------------------------------------------------------
--------------------------------------------------------------------------------
--------------------------------------------------------------------------------
--------------------------VPVSFGFGQA--R-P-MP-D-S-----P-L--D-L---T-GVVYDPTLQVATV-
--D---GV--P--YA-E--L--G-----G-P-L-----A-AT-V-R-Q--T--R-E-----D-GQ---------------
----------------LW--D-----------D----------------K----D-------------------------
---
>gi|1405050761 gene_100|GeneMark.hmm|64_aa|+|128593|128787 AZVD01000019.1 Salinispora arenicola CNT799 K389DRAFT_scaffold00015.15_C, whole genome shotgun sequence
--------------------------------------------------------------------------------
--------------------------------------------------------------------------------
--------------------------------------------------------------------------------
--------------------------------------------------------------------------------
--------------------------------------------------------------------------------
--------------------------------------------------------------------------------
--------------------------------------------------------------------------------
--------------------------------------------------------------------------------
--------------------------VPVSFGFGQA--R-P-MP-D-N-----P-L--D-L---T-GVVYDPTLQVATV-
--D---GV--P--YA-E--L--G-----G-P-L-----A-AT-V-R-Q--T--R-E-----D-GQ---------------
----------------LW--D-----------D----------------K----D-------------------------
---
>gi|1405283733 gene_249|GeneMark.hmm|52_aa|-|290139|290297 AZWX01000004.1 Salinispora arenicola CNT857 B107DRAFT_scaffold_2.3_C, whole genome shotgun sequence
--------------------------------------------------------------------------------
--------------------------------------------------------------------------------
--------------------------------------------------------------------------------
--------------------------------------------------------------------------------
--------------------------------------------------------------------------------
--------------------------------------------------------------------------------
--------------------------------------------------------------------------------
--------------------------------------------------------------------------------
------------------------------------------MP-D-N-----P-L--X-L---T-GVVYDPTLQVATV-
--D---GV--P--YA-E--L--G-----G-P-L-----A-AT-V-R-Q--T--R-E-----D-GQ---------------
----------------LW--D-----------D----------------K----D-------------------------
---
>gi|1301398559 gene_191|GeneMark.hmm|106_aa|+|206489|206809 KB896240.1 Salinispora arenicola CNX481 genomic scaffold C574DRAFT_scaffold00001.1, whole genome shotgun sequence
--------------------------------------------------------------------------------
------------------------------------------------M----T-------------G------------
-----------------------------RT-------------VR----PANGRNSIM-EASSL-------A-------
-----------------------------------PT---AL--------------------------------------
------------------------------------------------------R-LHWG-------------------P
---R-TA-PT----------------------------------------------------------------------
--------------------------------------------------------------------------------
-----------------------------------------------------S--PTA---------------------
------------------------A-VPVSFGFGQA--R-P-MP-D-N-----P-L--D-L---T-GVVYDPALQVATV-
--D---GV--P--YA-E--L--G-----G-P-L-----A-AT-V-R-Q--T--R-E-----D-GQ---------------
----------------LW--D-----------D----------------K----D-------------------------
---
>gi|1405181610 gene_9|GeneMark.hmm|68_aa|-|6167|6373 AZWD01000022.1 Salinispora arenicola CNX482 B168DRAFT_scaffold_18.19_C, whole genome shotgun sequence
--------------------------------------------------------------------------------
--------------------------------------------------------------------------------
--------------------------------------------------------------------------------
--------------------------------------------------------------------------------
--------------------------------------------------------------------------------
--------------------------------------------------------------------------------
--------------------------------------------------------------------------------
--------------------------------------------------------------------------------
--------------------------------LTLS--T-Q-VG-DEV-P---V-V--D-L---A-DARLDPVTQTVVG-
V-DG---------VA-L--G--K-----P-Q-TT-Q-KV-TT-N-S-K--T--S-Y-----D-HQ---------------
--N------FN-DS--TP--D--T--------Y----------------Q----D-------------------------
---
>gi|1405262803 gene_5|GeneMark.hmm|74_aa|-|3208|3432 AZWT01000003.1 Salinispora arenicola CNX508 B111DRAFT_scaffold_2.3_C, whole genome shotgun sequence
--------------------------------------------------------------------------------
--------------------------------------------------------------------------------
--------------------------------------------------------------------------------
--------------------------------------------------------------------------------
--------------------------------------------------------------------------------
--------------------------------------------------------------------------------
--------------------------------------------------------------------------------
---------------------------------------------------------MA---------------------
------------------------A-AA--FGARQA--V-D-VV-P-A-----P-V--D-F---S-TISFDADRQISVV-
T-E---GGV-S--VP-A--L--R-----H-S-T-----G-AT-S-T-N-TA--N-R-----D-NE---------------
--G------GA-DT--DS--D--R--------T----------------E----D-------------------------
---
>gi|1301403652 gene_327|GeneMark.hmm|92_aa|+|369173|369451 KB896313.1 Salinispora arenicola CNX814 genomic scaffold C575DRAFT_scaffold00001.1, whole genome shotgun sequence
--------------------------------------------------------------------------------
--------------------------------------------------------------------------------
------------------------------------------------------------------------V-------
-----------------------------------VR---VV--------------------------------------
----------------------------------------------------------RV---H------------I-SP
---F-PR-GE----------------------------------------------------------------------
--------------------------------------------------------------------------------
-----------------------------------------------------I--TMM---------------------
------------------------P-IA--FGIRQA--V-E-GA-P-L-----P-V--D-L---S-AIRFDPDRQISVI-
T-D---NGL-T--VP-A--L--R-----H-S-T-----G-TT-S-T-N-TA--S-Q-----D-NK---------------
--G------GS-DR--DS--D--Q--------T----------------E----D-------------------------
---
>gi|1301416299 gene_84|GeneMark.hmm|98_aa|+|105557|105853 KB896469.1 Salinispora arenicola CNY231 genomic scaffold C577DRAFT_scaffold00010.10, whole genome shotgun sequence
--------------------------------------------------------------------------------
--------------------------------------------------------------------------------
--------------------------------------------------------------------------------
--------------------------------------------------------------------------------
--------------------------------------------------------------------------------
--------------------------------------------------------------------------------
-------------------------------------------------------MTTFAPDRCLLPLYD----------
-----------------GRTE-----------Q-G------------------R--VTT---------------------
------------------------A-RP--FGLTLS--T-Q-VG-DEV-P---V-V--D-L---A-DARLDPVTQTVVG-
V-DG---------VA-L--G--R-----P-Q-TT-Q-KV-TT-N-S-K--T--S-Y-----D-HQ---------------
--N------FN-DS--TP--D--T--------Y----------------Q----D-------------------------
---
>gi|1302311883 gene_6|GeneMark.hmm|64_aa|-|3626|3820 KB905534.1 Salinispora arenicola CNY234 genomic scaffold F584DRAFT_scaffold00038.38, whole genome shotgun sequence
--------------------------------------------------------------------------------
--------------------------------------------------------------------------------
--------------------------------------------------------------------------------
--------------------------------------------------------------------------------
--------------------------------------------------------------------------------
--------------------------------------------------------------------------------
--------------------------------------------------------------------------------
--------------------------------------------------------------------------------
--------------------------VPVSFGFSQS--R-P-MP-D-N-----P-L--D-L---T-GVVYDPTLQVATV-
--D---GV--P--YA-E--L--G-----G-P-L-----A-AT-V-R-Q--T--R-E-----D-GQ---------------
----------------LW--D-----------D----------------K----D-------------------------
---
>gi|1302872712 gene_1203|GeneMark.hmm|103_aa|+|1349539|1349850 KB913036.1 Salinispora arenicola DSM 45545 strain CNS-991 genomic scaffold scaffold1, whole genome shotgun sequence
--------------------------------------------------------------------------------
--------------------------------------------------------------------------------
----------------------------------------------------------M-AEDPL-------Y-------
-----------------------------------PA---AG--------------------------------------
------------------------------------------------------Y-LPLG-RPL-----------DA-VD
SS-D-DV-QP----------------------------------------------------------------------
--------------------------------------------------------------------------------
-----------------------------------------------------T--STD---------------------
------------------------R-RP--FALRFA--T-V--P-A-R-----P-IPVD-L---T-TVRYDPDRQMSVD-
R-T---GT--P--VL-G--K--------H---S-----T-GA-T-S-T--R--T-S-----D-GH---------------
--K------SM-DA-DTD--HT-ED-------------------------------------------------------
---
>gi|1301438384 gene_44|GeneMark.hmm|74_aa|+|38369|38593 KB904860.1 Salinispora pacifica CNQ768 genomic scaffold C581DRAFT_scaffold00037.37, whole genome shotgun sequence
--------------------------------------------------------------------------------
--------------------------------------------------------------------------------
--------------------------------------------------------------------------------
--------------------------------------------------------------------------------
--------------------------------------------------------------------------------
--------------------------------------------------------------------------------
--------------------------------------------------------------------------------
---------------------------------------------------------MA---------------------
------------------------V-AA--FGARQA--V-D-VV-P-V-----P-V--D-Y---S-TISFDADRQISMV-
T-E---GGV-S--VP-A--L--R-----H-S-T-----G-TT-N-T-N-TA--N-R-----D-NQ---------------
--G------GS-DT--DS--D--R--------T----------------E----D-------------------------
---
>gi|1405240569 gene_5|GeneMark.hmm|87_aa|+|3094|3357 AZWO01000059.1 Salinispora pacifica CNR114 B118DRAFT_scaffold_56.57_C, whole genome shotgun sequence
--------------------------------------------------------------------------------
--------------------------------------------------------------------------------
--------------------------------------------------------------------------------
--------------------------------------------------------------------------------
--------------------------------------------------------------------------------
---M-SDSLP----------------------------------------------------------------------
--------------------------------------------------------------------------------
-----------------------------------------------------S--ERG---------------------
------------------------V-RP--FGLSFA--Q-P-LD-S-A-----EHG--A-L---P-EWRWCDDHQIGVT-
P-N---GD--P--WH-R--T--------V---Q-----A-GTMK-TTG--P--S-P-----D-GG---------------
--P------NT-GG--EE--WT-PDFMPD---Q----------------P----S-------------------------
---
>gi|1405240899 gene_2|GeneMark.hmm|103_aa|+|948|1259 AZWO01000070.1 Salinispora pacifica CNR114 B118DRAFT_scaffold_67.68_C, whole genome shotgun sequence
--------------------------------------------------------------------------------
--------------------------------------------------------------------------------
--------------------------------------------------------------------------------
--------------------------------------------------------------------------------
--------------------------------------------------------------------------------
--------------------------------------------------------------------------------
--------------------------------------------------MMEVAMTTFAPDRCLLPLYD----------
-----------------SRTE-----------Q-G------------------R--VSP---------------------
------------------------A-RP--FGLTLS--T-Q-VG-DEV-P---V-V--D-L---T-DAHLDPVTQTMIG-
V-DG---------TT-L--G--K-----P-Q-TT-Q-KV-AT-N-S-K--T--S-Y-----D-HQ---------------
--N------FN-DS--TP--D--T--------Y----------------Q----D-------------------------
---
>gi|1405238753 gene_26|GeneMark.hmm|103_aa|+|26953|27264 AZWO01000027.1 Salinispora pacifica CNR114 B118DRAFT_scaffold_24.25_C, whole genome shotgun sequence
--------------------------------------------------------------------------------
--------------------------------------------------------------------------------
----------------------------------------------------------V-TDDPL-------Y-------
-----------------------------------PT---PG--------------------------------------
------------------------------------------------------Y-LPLG-RPL-----------DA-VG
SD-D-DV-QP----------------------------------------------------------------------
--------------------------------------------------------------------------------
-----------------------------------------------------S--PTD---------------------
------------------------R-RP--FALRFA--T-V--P-A-R-----P-IPVN-L---T-TVRYDPDPQLSVD-
P-T---GT--P--VL-G--K--------H---S-----T-GA-T-S-T--R--T-S-----D-GH---------------
--R------SM-DS-DTD--HT-ED-------------------------------------------------------
---
>gi|1405236438 gene_302|GeneMark.hmm|99_aa|-|310729|311028 AZWO01000001.1 Salinispora pacifica CNR114 B118DRAFT_scaffold_0.1_C, whole genome shotgun sequence
--------------------------------------------------------------------------------
------------------------------------------------L----N-------------G------------
-E--------------------------DR--------------------NG------V--FRP----------------
--------------------------------------------------------------------------------
----------------------------------------------------------TI---H------------I-LT
---F-TR-KG----------------------------------------------------------------------
--------------------------------------------------------------------------------
-----------------------------------------------------K--AMA---------------------
------------------------V-VA--FGARQA--V-D-VV-P-V-----P-V--D-F---S-VIQFDADRQISMV-
T-E---GGV-S--VP-A--L--R-----H-S-T-----G-AT-S-T-N-TA--N-R-----D-NQ---------------
--G------GS-DT--DS--D--R--------T----------------E----D-------------------------
---
>gi|1301296901 gene_50|GeneMark.hmm|98_aa|-|57993|58289 KB894853.1 Salinispora pacifica CNR942 genomic scaffold C549DRAFT_scaffold00006.6, whole genome shotgun sequence
--------------------------------------------------------------------------------
--------------------------------------------------------------------------------
--------------------------------------------------------------------------------
--------------------------------------------------------------------------------
--------------------------------------------------------------------------------
--------------------------------------------------------------------------------
-------------------------------------------------------MTTFAPDRCLLPLYD----------
-----------------SRTE-----------Q-G------------------R--VSS---------------------
------------------------A-RP--FGLTLS--T-Q-VG-ADV-P---V-V--D-L---T-DAQLDPVTQTVIG-
V-DG---------TT-L--G--K-----P-Q-TT-Q-KV-AT-N-S-K--T--S-Y-----D-HQ---------------
--N------FN-DS--TP--D--T--------Y----------------Q----D-------------------------
---
>gi|1301295441 gene_418|GeneMark.hmm|114_aa|-|469246|469590 KB894848.1 Salinispora pacifica CNR942 genomic scaffold C549DRAFT_scaffold00001.1, whole genome shotgun sequence
--------------------------------------------------------------------------------
------------------------------------------------M----S-------------P------------
-T--------------------------SPV-------------LS----RP------V-TDDPL-------Y-------
-----------------------------------PT---AG--------------------------------------
------------------------------------------------------Y-LPLG-RPL-----------DA-VG
SD-D-GA-QP----------------------------------------------------------------------
--------------------------------------------------------------------------------
-----------------------------------------------------S--STD---------------------
------------------------R-RP--FALRFA--T-V--P-A-R-----P-IPVN-L---T-TVRYDPDRQMSVD-
P-T---GT--P--VL-G--K--------H---S-----T-GA-T-S-T--R--T-S-----D-GH---------------
--K------SM-DS-DTD--HT-ED-------------------------------------------------------
---
>gi|1203246458 gene_1|GeneMark.hmm|83_aa|+|1|252 AIIG01004085.1 Salinispora pacifica CNS-143 unmapped_contig00030, whole genome shotgun sequence
--------------------------------------------------------------------------------
--------------------------------------------------------------------------------
--------------------------------------------------------------------------------
--------------------------------------------------------------------------------
--------------------------------------------------------------------------------
--------------------------------------------------------------------------------
--------------------------------------------------------------------------------
-----------------SRTE-----------Q-G------------------R--VSP---------------------
------------------------A-RP--FGLTLS--T-Q-VG-DEV-P---V-V--D-L---T-DAHLDPVTQTMIG-
V-DG---------TT-L--G--K-----P-Q-TT-Q-KV-AT-N-S-K--T--S-Y-----D-HQ---------------
--N------FN-DS--TP--D--T--------Y----------------Q----D-------------------------
---
>gi|1301304439 gene_19|GeneMark.hmm|98_aa|-|22691|22987 KB894994.1 Salinispora pacifica CNS055 genomic scaffold C550DRAFT_scaffold00033.33, whole genome shotgun sequence
--------------------------------------------------------------------------------
--------------------------------------------------------------------------------
--------------------------------------------------------------------------------
--------------------------------------------------------------------------------
--------------------------------------------------------------------------------
--------------------------------------------------------------------------------
-------------------------------------------------------MTTFAPDRCLLPLYD----------
-----------------SRTE-----------Q-G------------------R--VSP---------------------
------------------------A-RP--FGLTLS--T-Q-VG-DEV-P---V-V--D-L---T-DAHLEPVTQTVIG-
V-DG---------TT-L--G--K-----P-Q-TT-Q-KV-AT-N-S-K--T--S-Y-----D-HQ---------------
--N------FN-DS--TP--D--T--------Y----------------Q----D-------------------------
---
>gi|1301304146 gene_57|GeneMark.hmm|99_aa|+|45144|45443 KB894986.1 Salinispora pacifica CNS055 genomic scaffold C550DRAFT_scaffold00025.25, whole genome shotgun sequence
--------------------------------------------------------------------------------
------------------------------------------------L----N-------------G------------
-E--------------------------DR--------------------NG------V--FRP----------------
--------------------------------------------------------------------------------
----------------------------------------------------------TI---H------------I-LT
---F-TR-KG----------------------------------------------------------------------
--------------------------------------------------------------------------------
-----------------------------------------------------K--VMA---------------------
------------------------V-VA--FGARQA--V-D-VV-P-V-----P-V--D-F---S-VIRFDADRQISMV-
T-E---GGV-S--VP-A--L--R-----H-S-T-----G-AT-S-T-N-TA--N-R-----D-NQ---------------
--G------GS-DT--DS--D--R--------T----------------E----D-------------------------
---
>gi|1405244501 gene_35|GeneMark.hmm|87_aa|+|35471|35734 AZWP01000034.1 Salinispora pacifica CNS103 B117DRAFT_scaffold_32.33_C, whole genome shotgun sequence
--------------------------------------------------------------------------------
--------------------------------------------------------------------------------
--------------------------------------------------------------------------------
--------------------------------------------------------------------------------
--------------------------------------------------------------------------------
---M-SDSLP----------------------------------------------------------------------
--------------------------------------------------------------------------------
-----------------------------------------------------S--ERG---------------------
------------------------V-RP--FGLRFA--Q-P-LD-S-A-----EHG--A-L---P-EWRWCDDHQIGVT-
P-N---GD--P--WH-R--T--------V---Q-----A-GTMK-TTG--P--S-P-----D-GG---------------
--P------NT-GG--EE--WT-PDFMPD---Q----------------P----S-------------------------
---
>gi|1305155729 gene_175|GeneMark.hmm|98_aa|-|194199|194495 AUGH01000015.1 Salinispora pacifica CNS237 H303DRAFT_scaffold_9.10_C, whole genome shotgun sequence
--------------------------------------------------------------------------------
--------------------------------------------------------------------------------
--------------------------------------------------------------------------------
--------------------------------------------------------------------------------
--------------------------------------------------------------------------------
--------------------------------------------------------------------------------
-------------------------------------------------------MTTFTPDHCLLPLYD----------
-----------------SRTE-----------Q-G------------------R--VSP---------------------
------------------------A-RP--FGLTLS--T-Q-VH-AEV-P---V-V--D-L---T-DAHLDPVTQTVIG-
V-DD---------AS-L--G--K-----P-Q-TT-Q-KV-AT-N-S-K--T--S-Y-----D-HQ---------------
--N------FN-DS--TA--D--T--------Y----------------Q----D-------------------------
---
>gi|1305153783 gene_18|GeneMark.hmm|74_aa|+|15275|15499 AUGH01000038.1 Salinispora pacifica CNS237 H303DRAFT_scaffold_27.28_C, whole genome shotgun sequence
--------------------------------------------------------------------------------
--------------------------------------------------------------------------------
--------------------------------------------------------------------------------
--------------------------------------------------------------------------------
--------------------------------------------------------------------------------
--------------------------------------------------------------------------------
--------------------------------------------------------------------------------
---------------------------------------------------------MA---------------------
------------------------A-VA--FGARQA--V-D-VV-P-V-----P-V--D-F---F-TISFDADRQISVV-
T-E---GGV-S--VP-A--L--R-----H-S-T-----G-AT-S-T-N-TA--N-R-----D-NQ---------------
--G------GS-DT--DS--D--R--------T----------------E----D-------------------------
---
>gi|1301313808 gene_63|GeneMark.hmm|98_aa|+|58156|58452 KB895052.1 Salinispora pacifica CNS863 genomic scaffold C552DRAFT_scaffold00029.29, whole genome shotgun sequence
--------------------------------------------------------------------------------
--------------------------------------------------------------------------------
--------------------------------------------------------------------------------
--------------------------------------------------------------------------------
--------------------------------------------------------------------------------
--------------------------------------------------------------------------------
-------------------------------------------------------MTTFAPDRCLLPLYD----------
-----------------SRTE-----------Q-G------------------R--VSP---------------------
------------------------A-RP--FGLTLS--T-Q-VG-DEV-P---V-V--N-L---T-DARLDPMMQTVIG-
V-DG---------AT-L--D--K-----P-Q-TT-Q-KV-AT-N-S-K--T--S-Y-----D-HQ---------------
--N------FN-DS--TP--D--T--------Y----------------Q----D-------------------------
---
>gi|1301319736 gene_4|GeneMark.hmm|98_aa|-|2037|2333 KB895175.1 Salinispora pacifica CNS996 genomic scaffold C553DRAFT_scaffold00082.82, whole genome shotgun sequence
--------------------------------------------------------------------------------
--------------------------------------------------------------------------------
--------------------------------------------------------------------------------
--------------------------------------------------------------------------------
--------------------------------------------------------------------------------
--------------------------------------------------------------------------------
-------------------------------------------------------MTTFAPDRCLLPLYD----------
-----------------SRTE-----------Q-G------------------R--GSP---------------------
------------------------A-RP--FGLTLS--T-Q-VG-NEV-P---V-V--D-L---T-DAHLDPVTQTVIG-
V-DG---------TT-L--G--K-----P-Q-TT-Q-KV-AT-N-S-K--T--S-Y-----D-HQ---------------
--N------FN-DS--TP--D--T--------Y----------------Q----D-------------------------
---
>gi|1301317189 gene_33|GeneMark.hmm|103_aa|-|37030|37341 KB895108.1 Salinispora pacifica CNS996 genomic scaffold C553DRAFT_scaffold00015.15, whole genome shotgun sequence
--------------------------------------------------------------------------------
--------------------------------------------------------------------------------
----------------------------------------------------------V-TDDPL-------Y-------
-----------------------------------PT---PG--------------------------------------
------------------------------------------------------Y-LPLG-RPL-----------DA-AG
SD-D-DV-QP----------------------------------------------------------------------
--------------------------------------------------------------------------------
-----------------------------------------------------S--PTD---------------------
------------------------R-RP--FALRFA--T-V--P-A-R-----P-IPVN-L---T-TVRYDPDRQLSVD-
P-T---GT--P--VL-G--K--------H---S-----T-GA-T-S-T--R--T-S-----D-GH---------------
--K------SM-DS-DTD--HT-ED-------------------------------------------------------
---
>gi|1405179672 gene_156|GeneMark.hmm|98_aa|-|169686|169982 KI911423.1 Salinispora pacifica CNT001 genomic scaffold B169DRAFT_scaffold_7.8, whole genome shotgun sequence
--------------------------------------------------------------------------------
--------------------------------------------------------------------------------
--------------------------------------------------------------------------------
--------------------------------------------------------------------------------
--------------------------------------------------------------------------------
--------------------------------------------------------------------------------
-------------------------------------------------------MTTFAPDRCLLPLYD----------
-----------------SRTE-----------Q-G------------------R--VSP---------------------
------------------------A-RP--FGLTLS--T-Q-VG-DEV-P---V-V--D-L---T-DAHLDPVTQTMIG-
V-DG---------TT-L--G--K-----P-Q-TT-Q-KV-AT-N-S-K--T--S-Y-----D-HQ---------------
--N------FN-DS--TP--D--T--------Y----------------Q----D-------------------------
---
>gi|1405178477 gene_42|GeneMark.hmm|74_aa|+|37763|37987 AZWC01000043.1 Salinispora pacifica CNT001 B169DRAFT_scaffold_39.40_C, whole genome shotgun sequence
--------------------------------------------------------------------------------
--------------------------------------------------------------------------------
--------------------------------------------------------------------------------
--------------------------------------------------------------------------------
--------------------------------------------------------------------------------
--------------------------------------------------------------------------------
--------------------------------------------------------------------------------
---------------------------------------------------------MA---------------------
------------------------V-AA--FGARQA--V-D-VV-P-V-----P-V--D-F---S-TISFDADRQISMV-
T-E---GGV-S--VP-A--L--R-----H-S-T-----G-TT-N-T-N-TA--N-R-----D-NQ---------------
--G------GS-DT--DS--D--R--------T----------------E----D-------------------------
---
>gi|1405173106 gene_335|GeneMark.hmm|98_aa|-|378415|378711 AZWB01000006.1 Salinispora pacifica CNT029 B170DRAFT_scaffold_2.3_C, whole genome shotgun sequence
--------------------------------------------------------------------------------
--------------------------------------------------------------------------------
--------------------------------------------------------------------------------
--------------------------------------------------------------------------------
--------------------------------------------------------------------------------
--------------------------------------------------------------------------------
-------------------------------------------------------MTTFTPDRCLLPLYD----------
-----------------SRTE-----------Q-G------------------R--VSP---------------------
------------------------A-RP--FGLTLS--T-Q-VG-AEV-P---V-V--D-L---T-DTHLDPVTQTVIG-
V-DG---------AT-L--G--K-----P-Q-TT-Q-KV-AT-N-S-K--T--S-Y-----D-HQ---------------
--N------FN-DS--TP--D--T--------Y----------------Q----D-------------------------
---
>gi|1405170892 gene_627|GeneMark.hmm|103_aa|+|714098|714409 KI911412.1 Salinispora pacifica CNT029 genomic scaffold B170DRAFT_scaffold_0.1, whole genome shotgun sequence
--------------------------------------------------------------------------------
--------------------------------------------------------------------------------
----------------------------------------------------------V-TDDPL-------Y-------
-----------------------------------PT---PG--------------------------------------
------------------------------------------------------Y-LPLG-RPL-----------DA-VG
SD-D-DV-QP----------------------------------------------------------------------
--------------------------------------------------------------------------------
-----------------------------------------------------S--PTD---------------------
------------------------R-RP--FALRFA--T-V--P-A-R-----P-IPVN-L---T-TVRYDPDRQLSVD-
P-T---GT--P--VL-G--K--------H---S-----T-GA-T-S-T--R--T-S-----D-GH---------------
--K------SM-DS-DTD--HT-ED-------------------------------------------------------
---
>gi|1405169852 gene_4|GeneMark.hmm|103_aa|-|2413|2724 AZWA01000083.1 Salinispora pacifica CNT084 B171DRAFT_scaffold_78.79_C, whole genome shotgun sequence
--------------------------------------------------------------------------------
--------------------------------------------------------------------------------
--------------------------------------------------------------------------------
--------------------------------------------------------------------------------
--------------------------------------------------------------------------------
--------------------------------------------------------------------------------
--------------------------------------------------MMEVAMTTFVPDRCLLSLYD----------
-----------------SRTE-----------Q-G------------------R--VSP---------------------
------------------------A-RP--FGLTLS--M-Q-VG-DEV-P---V-V--D-L---T-DARLDPVTQTVIG-
V-DG---------TT-L--G--K-----P-Q-TT-Q-KV-AT-N-S-K--T--S-Y-----D-HQ---------------
--N------FN-DS--TP--D--T--------Y----------------Q----D-------------------------
---
>gi|1405166417 gene_31|GeneMark.hmm|103_aa|-|36922|37233 AZWA01000017.1 Salinispora pacifica CNT084 B171DRAFT_scaffold_15.16_C, whole genome shotgun sequence
--------------------------------------------------------------------------------
--------------------------------------------------------------------------------
----------------------------------------------------------V-TDDPL-------Y-------
-----------------------------------PT---PG--------------------------------------
------------------------------------------------------Y-LPLG-RPL-----------DA-VG
SD-D-DV-QP----------------------------------------------------------------------
--------------------------------------------------------------------------------
-----------------------------------------------------S--STD---------------------
------------------------R-RP--FALRFA--T-V--P-A-R-----P-IPEN-L---T-TVRYDPDRQLSVD-
P-T---GT--P--VL-G--K--------H---S-----T-GA-T-S-T--R--T-S-----D-GH---------------
--R------SM-DS-DTD--HT-ED-------------------------------------------------------
---
>gi|1301327298 gene_197|GeneMark.hmm|98_aa|-|211074|211370 KB895295.1 Salinispora pacifica CNT124 genomic scaffold C555DRAFT_scaffold00009.9, whole genome shotgun sequence
--------------------------------------------------------------------------------
--------------------------------------------------------------------------------
--------------------------------------------------------------------------------
--------------------------------------------------------------------------------
--------------------------------------------------------------------------------
--------------------------------------------------------------------------------
-------------------------------------------------------MTTFAPDRCLLPLYD----------
-----------------NRTE-----------Q-G------------------R--VSP---------------------
------------------------A-RL--FGLTLS--T-Q-VG-DEV-P---V-V--D-L---T-DAQLDPVTQTVIG-
V-DG---------TT-L--G--K-----P-Q-TT-Q-KI-AT-N-S-K--T--S-Y-----D-HQ---------------
--N------FN-DS--TP--D--T--------Y----------------Q----D-------------------------
---
>gi|1405164329 gene_34|GeneMark.hmm|87_aa|+|36055|36318 AZVZ01000007.1 Salinispora pacifica CNT131 B172DRAFT_scaffold_6.7_C, whole genome shotgun sequence
--------------------------------------------------------------------------------
--------------------------------------------------------------------------------
--------------------------------------------------------------------------------
--------------------------------------------------------------------------------
--------------------------------------------------------------------------------
---M-SDSLP----------------------------------------------------------------------
--------------------------------------------------------------------------------
-----------------------------------------------------S--ERG---------------------
------------------------V-RP--FGLRFA--Q-P-LD-S-A-----EHG--A-H---P-EWRWCDDHQIGVT-
P-N---GD--P--WH-R--T--------V---Q-----A-GTMK-TTG--P--S-P-----D-GG---------------
--P------NT-GG--EE--WT-PDFMPD---Q----------------P----S-------------------------
---
>gi|1405153960 gene_92|GeneMark.hmm|74_aa|-|107543|107767 AZVX01000007.1 Salinispora pacifica CNT150 B174DRAFT_scaffold_4.5_C, whole genome shotgun sequence
--------------------------------------------------------------------------------
--------------------------------------------------------------------------------
--------------------------------------------------------------------------------
--------------------------------------------------------------------------------
--------------------------------------------------------------------------------
--------------------------------------------------------------------------------
--------------------------------------------------------------------------------
---------------------------------------------------------MA---------------------
------------------------V-AA--FGARQA--V-D-VV-P-A-----P-V--D-F---S-TISFDADRQISVV-
T-E---GGV-S--VP-A--L--R-----H-S-T-----G-AT-S-T-N-TA--N-R-----D-NE---------------
--G------GA-DT--DS--D--R--------T----------------E----D-------------------------
---
>gi|1405250967 gene_54|GeneMark.hmm|103_aa|-|63031|63342 AZWQ01000017.1 Salinispora pacifica CNT569 B116DRAFT_scaffold_8.9_C, whole genome shotgun sequence
--------------------------------------------------------------------------------
--------------------------------------------------------------------------------
--------------------------------------------------------------------------------
--------------------------------------------------------------------------------
--------------------------------------------------------------------------------
--------------------------------------------------------------------------------
--------------------------------------------------MMEVAMTTFAPDRCLLPLYD----------
-----------------SRTE-----------Q-G------------------R--VSP---------------------
------------------------A-RP--FGLTLS--T-Q-VG-AEV-P---V-V--D-L---T-DAHLDPVTQTVIG-
V-DG---------TT-L--G--K-----P-Q-TT-Q-KV-AT-N-S-K--T--S-Y-----D-HQ---------------
--N------FN-DS--TP--D--T--------Y----------------Q----D-------------------------
---
>gi|1405247169 gene_555|GeneMark.hmm|114_aa|-|587749|588093 KI911471.1 Salinispora pacifica CNT569 genomic scaffold B116DRAFT_scaffold_0.1, whole genome shotgun sequence
--------------------------------------------------------------------------------
------------------------------------------------M----S-------------P------------
-T--------------------------SPV-------------LS----RP------V-TDDPL-------Y-------
-----------------------------------PT---AG--------------------------------------
------------------------------------------------------Y-LPLG-RPL-----------DA-VG
SD-D-GA-QP----------------------------------------------------------------------
--------------------------------------------------------------------------------
-----------------------------------------------------S--STD---------------------
------------------------R-RP--FTLRFA--T-V--P-A-R-----P-IPVN-L---T-TVRYDPDRQMSVD-
P-T---GT--P--VL-G--K--------H---S-----T-GA-T-S-T--R--T-S-----D-GH---------------
--K------SM-DS-DTD--HT-ED-------------------------------------------------------
---
>gi|1301444024 gene_15|GeneMark.hmm|98_aa|+|12720|13016 KB904915.1 Salinispora pacifica CNT609 genomic scaffold C584DRAFT_scaffold00001.1, whole genome shotgun sequence
--------------------------------------------------------------------------------
--------------------------------------------------------------------------------
--------------------------------------------------------------------------------
--------------------------------------------------------------------------------
--------------------------------------------------------------------------------
--------------------------------------------------------------------------------
-------------------------------------------------------MTTFVPDRCLLSLYD----------
-----------------SRTE-----------Q-G------------------R--VSP---------------------
------------------------A-RP--FGLTLS--M-Q-VG-AEV-P---V-V--D-L---T-DARLDPVTQTVIG-
V-DG---------TT-L--G--K-----P-Q-TT-Q-KV-AT-N-S-K--T--S-Y-----D-HQ---------------
--N------FN-DS--TP--D--T--------Y----------------Q----D-------------------------
---
>gi|1301447931 gene_29|GeneMark.hmm|103_aa|-|37258|37569 KB904940.1 Salinispora pacifica CNT609 genomic scaffold C584DRAFT_scaffold00026.26, whole genome shotgun sequence
--------------------------------------------------------------------------------
--------------------------------------------------------------------------------
----------------------------------------------------------V-TDDPL-------Y-------
-----------------------------------PT---PG--------------------------------------
------------------------------------------------------Y-LPLG-RPL-----------DA-VG
SD-D-DV-QP----------------------------------------------------------------------
--------------------------------------------------------------------------------
-----------------------------------------------------S--PTD---------------------
------------------------R-RP--FALRFA--T-V--P-A-R-----P-IPVN-L---T-TVRYDPDRQLSVD-
P-T---GT--P--VL-G--K--------H---S-----T-GA-T-S-T--R--T-S-----D-GH---------------
--R------SM-DS-DTD--HT-ED-------------------------------------------------------
---
>gi|1405255426 gene_2|GeneMark.hmm|98_aa|+|419|715 AZWR01000064.1 Salinispora pacifica CNT854 B115DRAFT_scaffold_57.58_C, whole genome shotgun sequence
--------------------------------------------------------------------------------
--------------------------------------------------------------------------------
--------------------------------------------------------------------------------
--------------------------------------------------------------------------------
--------------------------------------------------------------------------------
--------------------------------------------------------------------------------
-------------------------------------------------------MTTFAPDRCLLPLYD----------
-----------------SRTE-----------Q-G------------------R--VSP---------------------
------------------------A-RP--FGLTLS--M-Q-VG-DEV-P---V-V--D-L---T-DAQLDPVTQTVIG-
V-DG---------TT-L--G--K-----P-Q-TT-Q-KV-AT-N-S-K--T--S-Y-----D-HQ---------------
--N------FN-DS--TP--D--T--------Y----------------Q----D-------------------------
---
>gi|1405254546 gene_4|GeneMark.hmm|53_aa|-|2866|3027 AZWR01000044.1 Salinispora pacifica CNT854 B115DRAFT_scaffold_38.39_C, whole genome shotgun sequence
--------------------------------------------------------------------------------
--------------------------------------------------------------------------------
--------------------------------------------------------------------------------
--------------------------------------------------------------------------------
--------------------------------------------------------------------------------
--------------------------------------------------------------------------------
--------------------------------------------------------------------------------
--------------------------------------------------------------------------------
------------------------------------------MP-AGN-----V-L--D-L---T-GVRYDDVLQVAVV-
--S---GL--P--YS-E--L--G-----G-P-L-----G-AT-V-R-Q--T--R-E-----D-GQ---------------
----------------LW--D-----------D----------------K----D-------------------------
---
>gi|1402760051 gene_5|GeneMark.hmm|98_aa|+|3077|3373 AXVR01000075.1 Salinispora pacifica CNY202 K228DRAFT_scaffold00075.75_C, whole genome shotgun sequence
--------------------------------------------------------------------------------
--------------------------------------------------------------------------------
--------------------------------------------------------------------------------
--------------------------------------------------------------------------------
--------------------------------------------------------------------------------
--------------------------------------------------------------------------------
-------------------------------------------------------MTTFAPDRCLLPLYD----------
-----------------SRTE-----------Q-G------------------R--VSP---------------------
------------------------A-RP--FGLTLS--T-Q-VG-AEV-P---V-V--N-L---T-DAHLDPVTQTVIG-
V-DG---------TT-L--G--K-----P-Q-TT-Q-KV-AT-N-S-K--T--S-Y-----D-HQ---------------
--N------FN-DS--TP--D--T--------Y----------------Q----D-------------------------
---
>gi|1301986646 gene_1254|GeneMark.hmm|98_aa|-|1404456|1404752 KB905359.1 Salinispora pacifica DSM 45544 genomic scaffold Salpac3DRAFT_Scaffold1.1, whole genome shotgun sequence
--------------------------------------------------------------------------------
--------------------------------------------------------------------------------
--------------------------------------------------------------------------------
--------------------------------------------------------------------------------
--------------------------------------------------------------------------------
--------------------------------------------------------------------------------
-------------------------------------------------------MTTFAPDRCLLPLYD----------
-----------------SRTE-----------K-G------------------R--VSP---------------------
------------------------A-RP--FGLTLS--T-Q-VG-DEV-P---V-V--D-L---T-DTHLDPVTQTVIG-
V-DG---------TT-L--G--K-----P-Q-TT-Q-KV-AT-N-S-K--T--S-Y-----D-HQ---------------
--N------FN-DS--TP--D--T--------Y----------------Q----D-------------------------
---
>gi|1001541033 ABP54871.1| ABP54871.1 hypothetical protein Strop_2424 [Salinispora tropica CNB-440]
--------------------------------------------------------------------------------
------------------------------------------------M----S-------------P------------
-T--------------------------SPV-------------LS----RP------V-TDDPL-------Y-------
-----------------------------------PT---AG--------------------------------------
------------------------------------------------------Y-LPLG-RPL-----------DA-VG
SP-D-DV-RP----------------------------------------------------------------------
--------------------------------------------------------------------------------
-----------------------------------------------------S--STD---------------------
------------------------R-RP--FALRFA--T-V--P-A-R-----P-IPVN-L---T-TVRYDPDRQMSVD-
P-T---GT--P--IL-G--K--------H---S-----T-GA-T-S-T--R--T-S-----D-GH---------------
--K------SM-DS-DTD--HT-ED-------------------------------------------------------
---
>gi|1405318035 gene_24|GeneMark.hmm|114_aa|-|30412|30756 KI911525.1 Salinispora tropica CNB536 genomic scaffold B099DRAFT_scaffold00014.14, whole genome shotgun sequence
--------------------------------------------------------------------------------
------------------------------------------------M----S-------------P------------
-T--------------------------SPV-------------LS----RP------V-TDDPL-------Y-------
-----------------------------------PT---AG--------------------------------------
------------------------------------------------------Y-LPLG-RPL-----------DA-VG
SH-D-DV-QP----------------------------------------------------------------------
--------------------------------------------------------------------------------
-----------------------------------------------------S--STD---------------------
------------------------R-RP--FALRFA--T-V--P-A-R-----P-IPVN-L---T-TVHYDPDRQMSVD-
P-T---GT--P--IL-G--K--------H---S-----T-GA-T-S-T--R--T-S-----D-GH---------------
--K------SM-DS-DTD--HT-ED-------------------------------------------------------
---
>gi|1405334845 gene_41|GeneMark.hmm|103_aa|-|47996|48307 AZXH01000017.1 Salinispora tropica CNH898 B037DRAFT_scaffold_10.11_C, whole genome shotgun sequence
--------------------------------------------------------------------------------
--------------------------------------------------------------------------------
----------------------------------------------------------V-TDDPL-------Y-------
-----------------------------------PT---AG--------------------------------------
------------------------------------------------------Y-LPLG-RPL-----------DA-VG
SP-D-DV-RP----------------------------------------------------------------------
--------------------------------------------------------------------------------
-----------------------------------------------------S--STD---------------------
------------------------R-RP--FALRFA--T-V--P-A-R-----P-IPVN-L---T-TVRYDPDRQMSVD-
P-T---GT--P--IL-G--K--------H---S-----T-GA-T-S-T--R--T-S-----D-GH---------------
--K------SM-DS-DTD--HT-ED-------------------------------------------------------
---
>gi|1301653119 gene_109|GeneMark.hmm|114_aa|+|105762|106106 KB897255.1 Salinispora tropica CNR699 genomic scaffold C589DRAFT_scaffold00017.17, whole genome shotgun sequence
--------------------------------------------------------------------------------
------------------------------------------------M----S-------------P------------
-T--------------------------SPV-------------LS----RP------V-TDDPL-------Y-------
-----------------------------------PT---AG--------------------------------------
------------------------------------------------------H-LPLG-RPL-----------DA-VG
SP-D-DV-RP----------------------------------------------------------------------
--------------------------------------------------------------------------------
-----------------------------------------------------S--STD---------------------
------------------------R-RP--FALRFA--T-V--P-A-R-----P-IPVN-L---T-TVRYDPDRQMSVD-
P-T---GT--P--IL-G--K--------H---S-----T-GA-T-S-T--R--T-S-----D-GH---------------
--K------SM-DS-DTD--HT-ED-------------------------------------------------------
---
>gi|1305166919 gene_40|GeneMark.hmm|63_aa|-|46571|46762 AUKV01000027.1 Streptomyces sp. 142MFCol3.1 H305DRAFT_scaffold00027.27_C, whole genome shotgun sequence
--------------------------------------------------------------------------------
--------------------------------------------------------------------------------
--------------------------------------------------------------------------------
--------------------------------------------------------------------------------
--------------------------------------------------------------------------------
--------------------------------------------------------------------------------
--------------------------------------------------------------------------------
--------------------------------------------------------------------------------
------------------------V-RP--FTLNYA--L-P-TG-Q-S-------A--A-V---P-PYHFDVSLQLNVL-
P-D---GR--P--AV-S--D--R-----A---L-----L-MA-T-G-T--T--T-S-----T-AG---------------
-------------S--QT--H--F-------------------------D----D-------------------------
---
>gi|1305168471 gene_39|GeneMark.hmm|63_aa|+|37339|37530 AUKV01000048.1 Streptomyces sp. 142MFCol3.1 H305DRAFT_scaffold00047.47_C, whole genome shotgun sequence
--------------------------------------------------------------------------------
--------------------------------------------------------------------------------
--------------------------------------------------------------------------------
--------------------------------------------------------------------------------
--------------------------------------------------------------------------------
--------------------------------------------------------------------------------
--------------------------------------------------------------------------------
--------------------------------------------------------------------------------
------------------------V-RP--FTLNYA--F-P-RR-P-S-------T--V-V---T-PYHFDESRQLNVL-
P-D---GR--P--AV-S--D--P-----D---L-----L-LA-V-G-T--T--T-S-----T-AG---------------
-------------S--QT--H--F-------------------------D----D-------------------------
---
>gi|1085091312 KIF76362.1| KIF76362.1 hypothetical protein QR77_25720 [Streptomyces sp. 150FB]
--------------------------------------------------------------------------------
--------------------------------------------------------------------------------
--------------------------------------------------------------------------------
--------------------------------------------------------------------------------
--------------------------------------------------------------------------------
--------------------------------------------------------------------------------
--------------------------------------------------------------------------------
--------------------------------------------------------------------------------
--------------------------------MRLV--T-D-RL-P-V-G---P-P--V-Y---A-TVTLDPSTQTAEY-
S-DA-AGQ--V--VE-M--G--K-----H-G-TN-K-TK-GT-A-S-V--S--GGG-----D-GQS----AQP----Q--
--T------QD-DN--TT--D--Y--------E----------------S----D-------------------------
---
>gi|1302740497 gene_136|GeneMark.hmm|63_aa|+|154255|154446 KB911777.1 Streptomyces sp. 351MFTsu5.1 genomic scaffold H295DRAFT_scaffold00003.3, whole genome shotgun sequence
--------------------------------------------------------------------------------
--------------------------------------------------------------------------------
--------------------------------------------------------------------------------
--------------------------------------------------------------------------------
--------------------------------------------------------------------------------
--------------------------------------------------------------------------------
--------------------------------------------------------------------------------
--------------------------------------------------------------------------------
------------------------M-QP--FALNYA--R-P-AA-A-L-------E--A-T---T-PYVYDSGRQLNVL-
M-D---GR--V--AA-R--D--H-----A---L-----M-RE-L-G-T--T--T-S-----T-AG---------------
-------------S--KT--H--F-------------------------D----D-------------------------
---
>gi|1903080847 gene_2|GeneMark.hmm|63_aa|-|1013|1204 LRTS01001373.1 Streptomyces sp. 96-12 9612_1373.1, whole genome shotgun sequence
--------------------------------------------------------------------------------
--------------------------------------------------------------------------------
--------------------------------------------------------------------------------
--------------------------------------------------------------------------------
--------------------------------------------------------------------------------
--------------------------------------------------------------------------------
--------------------------------------------------------------------------------
--------------------------------------------------------------------------------
------------------------M-RL--FVLNYA--R-S-AE-Q-L-------E--F-S---A-PYTYDSGLQLNVL-
A-D---GR--I--AA-H--D--Q-----G---L-----M-RE-L-G-A--T--T-S-----T-AG---------------
-------------S--KT--H--F-------------------------D----D-------------------------
---
>gi|1903082353 gene_1|GeneMark.hmm|75_aa|+|164|391 LRTS01001616.1 Streptomyces sp. 96-12 9612_1616.1, whole genome shotgun sequence
--------------------------------------------------------------------------------
------------------------------------------------M----P-------------T------------
-A--------------------------T---------------------------------------------------
--------------------------------------------------------------------------------
--------------------------------------------------------------------------------
--------------------------------------------------------------------------------
--------------------------------------------------------------------------------
--------------------------------------------------------------------------------
------------------------L-VP--FGARAE--R-T-PY-T-V-----T-L--E-A---G-SFVYDPARQVNVL-
T-D---GSGAL--WS-R-ST--S---------L-----A-GS-C-T-N--T--N-W-----D-SK---------------
--N------DD-TS--DP--YL---------------------------M----R-------------------------
---
>gi|1205061129 gene_63|GeneMark.hmm|78_aa|+|65525|65761 ALNP01000017.1 Streptomyces sp. AA0539 contig00017, whole genome shotgun sequence
--------------------------------------------------------------------------------
--------------------------------------------------------------------------------
--------------------------------------------------------------------------------
--------------------------------------------------------------------------------
--------------------------------------------------------------------------------
--------------------------------------------------------------------------------
--------------------------------------------------------------------------------
--------------------------------------------------------------------------------
-----------------------------------M--G-P-YA-V-T-T---T-S--P-Q---Y-TPVIDPETQIAVI-
V-DE-QGR--T--VE-L--G--G-----H-G-TS-T-SG-LT-S-T-K--T--VPG-----D-GAA----PGG----P--
--S------DT-DS--ME--S--Y--------D----------------Q----DES-----------------------
-SG
>gi|1204344882 gene_90|GeneMark.hmm|69_aa|-|98617|98826 ALAP01000083.1 Streptomyces sp. AA1529 contig00083, whole genome shotgun sequence
--------------------------------------------------------------------------------
--------------------------------------------------------------------------------
--------------------------------------------------------------------------------
--------------------------------------------------------------------------------
--------------------------------------------------------------------------------
--------------------------------------------------------------------------------
--------------------------------------------------------------------------------
--------------------------------------------------------------------------------
-----------------------------------M--R-P-YP-R-T-V---T-M--P-T---A-DAVLDSVTQTARW-
V-GP-DRA--G--VPA---S--R-----H-K-RS-ETAN-ET-S-T-K--T--S-L-----D-GN---------------
--T------DE-GS--DQ--E--G--------D----------------T----D-------------------------
---
>gi|1085080368 KIF71873.1| KIF71873.1 hypothetical protein HY68_01745 [Streptomyces sp. AcH 505]
--------------------------------------------------------------------------------
------------------------------------------------------------------MS------------
-T--------------------------------------------------------------V-------A-------
-----------------------------------HP---RE--------------------------------------
------------------------------------------------------S-FPVG-PEG-----------GHFPA
---T-AE-TA----------------------------------------------------------------------
--------------------------------------------------------------------------------
-----------------------------------------------------T--GPT---------------------
------------------------S-RP--WILRFA--R-V-PD-S-E-Q---A-S--V-V---P-ETVYDETLQMSLT-
L-D---GD--F--VT-C--M------------------A-KT-H-S-P--T--V-P-----D-GNV----K---------
--N------PP-PL--DE--G-----------T----------------K----D-------------------------
---
>gi|1505021672 gene_96|GeneMark.hmm|44_aa|+|99928|100062 JODT01000023.1 Streptomyces achromogenes subsp. achromogenes strain NRRL B-2120 contig23.1, whole genome shotgun sequence
--------------------------------------------------------------------------------
--------------------------------------------------------------------------------
--------------------------------------------------------------------------------
--------------------------------------------------------------------------------
--------------------------------------------------------------------------------
--------------------------------------------------------------------------------
--------------------------------------------------------------------------------
--------------------------------------------------------------------------------
-----------------------------------------------------------------------------VF-
C-DR-VGQ--V--VE-M--G--K-----H-G-TS-S-GT-ET-S-T-T--T--N-S-----D-SR---------------
--N------DQ-GH--DQ--D--S--------T----------------Q----D-------------------------
---
>gi|1505021665 gene_89|GeneMark.hmm|88_aa|-|94300|94566 JODT01000023.1 Streptomyces achromogenes subsp. achromogenes strain NRRL B-2120 contig23.1, whole genome shotgun sequence
--------------------------------------------------------------------------------
------------------------------------------------M----Q-------------Q------------
-P--------------------------L---------------------------------------------------
--------------------------------------------------------------------------------
--------------------------------------------------------------------------------
---------T----------------------------------------------------------------------
--------------------------------------------------------------------------------
-----------------------------------------------------S--LDQ---------------------
------------------------V-KP--WGLGRM--R-P-YP-T-A-A---V-L--A-A---A-RPVLDPHTQVPSW-
A-GP-DGA--P--LTAE--A--K-----H-K-RS-ETSQ-ET-S-T-K--T--S-L-----D-GT---------------
--P------DQ-GS--DQ--N--G--------D----------------S----D-------------------------
---
>gi|1505021304 gene_33|GeneMark.hmm|63_aa|-|32957|33148 JODT01000021.1 Streptomyces achromogenes subsp. achromogenes strain NRRL B-2120 contig21.1, whole genome shotgun sequence
--------------------------------------------------------------------------------
--------------------------------------------------------------------------------
--------------------------------------------------------------------------------
--------------------------------------------------------------------------------
--------------------------------------------------------------------------------
--------------------------------------------------------------------------------
--------------------------------------------------------------------------------
--------------------------------------------------------------------------------
------------------------M-QP--FTLNYA--R-P-AV-Q-L-------D--V-T---T-PYAYDSGLQLNVL-
P-D---GR--I--AA-T--D--H-----A---T-----L-RA-L-G-T--T--T-S-----T-AG---------------
-------------S--KT--H--F-------------------------D----D-------------------------
---
>gi|1202533307 gene_20|GeneMark.hmm|63_aa|+|21561|21752 AHBF01000091.1 Streptomyces acidiscabies 84-104 contig_91, whole genome shotgun sequence
--------------------------------------------------------------------------------
--------------------------------------------------------------------------------
--------------------------------------------------------------------------------
--------------------------------------------------------------------------------
--------------------------------------------------------------------------------
--------------------------------------------------------------------------------
--------------------------------------------------------------------------------
--------------------------------------------------------------------------------
------------------------M-QP--FALNYA--R-P-AA-E-P-------E--T-T---T-PYAYDPGMQLNVT-
S-D---GR--I--AA-A--D--L-----A---L-----L-RE-L-G-T--T--T-S-----T-AG---------------
-------------S--KT--H--F-------------------------D----D-------------------------
---
>gi|1114909140 GAQ53867.1| GAQ53867.1 hypothetical protein a10_03672 [Streptomyces acidiscabies]
--------------------------------------------------------------------------------
------------------------------------------------M----Q-------------L------------
--------------------------------------------------------------------------------
----------------------------------------VA--------------------------------------
------------------------------------------------------S-LPLQ---------------GDAPV
---A--V-AP----------------------------------------------------------------------
--------------------------------------------------------------------------------
-----------------------------------------------------K----G---------------------
------------------------L-RP--YAIKDA--R-L-HP-R-S-D---G-A--V-L---S-APVYDPETQTARF-
A-D---GS--P--LT-S--M--------------------AT-S-K-K--T--N-P-----D-GYP----K---------
--N------PP-PS--DE--G-----------G----------------DPGVFE-------------------------
---
>gi|1114908852 GAQ53579.1| GAQ53579.1 hypothetical protein a10_03384 [Streptomyces acidiscabies]
--------------------------------------------------------------------------------
--------------------------------------------------------------------------------
--------------------------------------------------------------------------------
--------------------------------------------------------------------------------
--------------------------------------------------------------------------------
--------------------------------------------------------------------------------
--------------------------------------------------------------------------------
--------------------------------------------------------------------------------
------------------------M-QP--FALNYA--R-P-AA-E-P-------E--T-T---T-PYAYDPGMQLNVT-
S-D---GR--I--AA-A--D--I-----T---L-----L-RE-L-G-T--T--T-S-----T-AG---------------
-------------S--KT--H--F-------------------------D----D-------------------------
---
>gi|1097587633 KND33847.1| KND33847.1 hypothetical protein IQ63_18225 [Streptomyces acidiscabies]
--------------------------------------------------------------------------------
--------------------------------------------------------------------------------
--------------------------------------------------------------------------------
--------------------------------------------------------------------------------
--------------------------------------------------------------------------------
--------------------------------------------------------------------------------
--------------------------------------------------------------------------------
--------------------------------------------------------------------------------
------------------------M-QP--FALNYA--R-P-AA-E-P-------E--T-T---T-PYAYDPGMQLNVT-
S-D---GR--I--AA-A--D--L-----T---L-----L-RE-L-G-T--T--T-S-----T-AG---------------
-------------S--KT--H--F-------------------------D----D-------------------------
---
>gi|1041449938 EPJ39727.1| EPJ39727.1 hypothetical protein STAFG_3220 [Streptomyces afghaniensis 772]
--------------------------------------------------------------------------------
------------------------------------------------M----F-------------V------------
-H--------------------------S---------------------------------------------------
-----------------------------------------D--------------------------------------
------------------------------------------------------R-LPTS-PA-----------------
------I-PQ----------------------------------------------------------------------
--------------------------------------------------------------------------------
-----------------------------------------------------G--LST---------------------
------------------------P-RP--WGIGRM--A-P-YP-T-I-----A-P--D-Y---A-RAELDPATQTAVF-
Y-DG-AGQ--V--ME-M--G--K-----H-N-TS-T-GT-SP-S-T-G--T----S-P--DG-GN-----QG-----A--
--T------DT-DT--SA--D--S--------D---------------------Q-------------------------
---
>gi|1041450795 EPJ38861.1| EPJ38861.1 hypothetical protein STAFG_4077 [Streptomyces afghaniensis 772]
--------------------------------------------------------------------------------
--------------------------------------------------------------------------------
--------------------------------------------------------------------------------
--------------------------------------------------------------------------------
--------------------------------------------------------------------------------
--------------------------------------------------------------------------------
--------------------------------------------------------------------------------
--------------------------------------------------------------------------------
-------------------------------------------M-E-L-------E--A-A---I-PYVYDAGQQLNVL-
H-D---GR--V--AA-S--D--F-----A---L-----L-RE-V-G-T--T--T-S-----T-AG---------------
-------------S--KT--H--F-------------------------D----D-------------------------
---
>gi|1504685874 gene_7|GeneMark.hmm|85_aa|-|8245|8502 JOII01000072.1 Streptomyces albidoflavus strain NRRL B-1271 contig72.1, whole genome shotgun sequence
--------------------------------------------------------------------------------
------------------------------------------------M----P-------------I------------
-T------------------------------------------------------------------------------
--------------------------------------------------------------------------------
--------------------------------------------------------------------------------
--------------------------------------------------------------------------------
--------------------------------------------------------------------------------
-----------------------------------------------------N--PRT---------------------
------------------------A-RP--WGAARL--A-P-YP-T-T-T---H-V--P-Y---C-RTEIDPLTQLGVA-
L-DR-HGQ--L--VE-M--G--K-----H-G-TS-T-GT-ET-N-T-T--T--S-S-----D-GQN--------------
--N------DQ-GH--DQ--D--S--------D----------------K----D-------------------------
---
>gi|1504685841 gene_4|GeneMark.hmm|64_aa|-|2079|2273 JOII01000067.1 Streptomyces albidoflavus strain NRRL B-1271 contig67.1, whole genome shotgun sequence
--------------------------------------------------------------------------------
------------------------------------------------M-------------------------------
--------------------------------------------------------------------------------
--------------------------------------------------------------------------------
--------------------------------------------------------------------------------
--------------------------------------------------------------------------------
--------------------------------------------------------------------------------
----------------------------------------------------------T---------------------
------------------------M-TP--FALQYA--R-P-QT-G---------E--P-A---A-PYAFDQAEQVNVL-
A-G---GG--Y--AA-E--D--T-----A---L-----L-AR-L-G-S--T--A-S-----T-AG---------------
-------------S--KT--H--W-------------------------D----D-------------------------
---
>gi|1804783204 gene_4|GeneMark.hmm|98_aa|-|1833|2129 BBHN01000088.1 Streptomyces albofaciens JCM 4342 DNA, contig: JCM4342.contig00088, whole genome shotgun sequence
--------------------------------------------------------------------------------
------------------------------------------------------------------VT------------
-T--------------------------------------------------------------F-------A-------
-----------------------------------HP---RE--------------------------------------
------------------------------------------------------G-FPLA-PDG-----------GPVPY
---G-GE-KP----------------------------------------------------------------------
--------------------------------------------------------------------------------
-----------------------------------------------------G--GQA---------------------
------------------------T-RP--WILRFA--R-V-PD-A-A-K---A-A--T-R---P-DAAYDAVSQVSVG-
L-L---GE--P--LP-F--A--------------------NT-H-N-P--T--V-P-----D-GSL----T---------
--N------PP-PL--DE--G-----------P----------------K----D-------------------------
---
>gi|1505044064 gene_92|GeneMark.hmm|72_aa|-|101528|101746 JODZ01000017.1 Streptomyces albus subsp. albus strain NRRL B-2362 contig17.1, whole genome shotgun sequence
--------------------------------------------------------------------------------
--------------------------------------------------------------------------------
--------------------------------------------------------------------------------
--------------------------------------------------------------------------------
--------------------------------------------------------------------------------
--------------------------------------------------------------------------------
--------------------------------------------------------------------------------
--------------------------------------------------------------------------------
-----------------------------------M--A-P-YP-A-L-----A-P--F-Y---A-RAEIDGVTQTARY-
F-DA-GGH--V--ME-M--P--G-----H-G-TS-T-GT-NP-A-T-N--T--G-N-P--SG-G---GG-SG-----G--
--G------DQ-DT--GN--D--N--------D---------------------Q-------------------------
---
>gi|1505044923 gene_50|GeneMark.hmm|69_aa|-|63639|63848 JODZ01000022.1 Streptomyces albus subsp. albus strain NRRL B-2362 contig22.1, whole genome shotgun sequence
--------------------------------------------------------------------------------
--------------------------------------------------------------------------------
--------------------------------------------------------------------------------
--------------------------------------------------------------------------------
--------------------------------------------------------------------------------
--------------------------------------------------------------------------------
--------------------------------------------------------------------------------
--------------------------------------------------------------------------------
-----------------------------------M--R-P-YP-A-T-Y---Q-P--G-Y---A-TAELDPATQVTVF-
R-DE-QGG--V--VE-M--G--K-----H-G-TA-K-GT-ET-SPQ-S--T--N-L-----D-SR---------------
--N------DT-DH--DQ--D--D--------E----------------Q----D-------------------------
---
>gi|1505044803 gene_142|GeneMark.hmm|100_aa|-|168871|169173 JODZ01000021.1 Streptomyces albus subsp. albus strain NRRL B-2362 contig21.1, whole genome shotgun sequence
--------------------------------------------------------------------------------
------------------------------------------------M----F-------------N------------
-H--------------------------A---------------------------------------------------
-----------------------------------------D--------------------------------------
------------------------------------------------------R-FPTG-SP-----------------
------L-PQ----------------------------------------------------------------------
--------------------------------------------------------------------------------
-----------------------------------------------------G--HLT---------------------
------------------------P-AP--WGLRRL--A-P-YP-A-V-D---A-P--Q-Y---A-RVELDAGTQTARY-
L-DA-AGA--V--VM-A--P--G-----H-G-TS-S-GT-NP-P-T-G--T--T-G-Q--GD-RN-----SD-----A--
--P------DS-DT--GN--D--T--------D---------------------Q-------------------------
---
>gi|1505881709 gene_94|GeneMark.hmm|100_aa|-|108571|108873 JODR01000013.1 Streptomyces albus subsp. albus strain NRRL B-1811 contig13.1, whole genome shotgun sequence
--------------------------------------------------------------------------------
------------------------------------------------M----F-------------N------------
-H--------------------------A---------------------------------------------------
-----------------------------------------D--------------------------------------
------------------------------------------------------R-FPTG-SP-----------------
------L-PH----------------------------------------------------------------------
--------------------------------------------------------------------------------
-----------------------------------------------------G--HLT---------------------
------------------------P-AP--WGLRRL--A-P-YP-A-V-D---A-P--Q-Y---A-RVELDAGTQTARY-
L-DA-AGA--V--VM-A--P--G-----H-G-TS-S-GT-NP-P-T-G--T--T-G-Q--GD-RN-----SD-----A--
--P------DS-DT--GN--D--T--------D---------------------Q-------------------------
---
>gi|1011342569 AJE84655.1| AJE84655.1 hypothetical protein SLNWT_4279 [Streptomyces albus]
--------------------------------------------------------------------------------
--------------------------------------------------------------------------------
--------------------------------------------------------------------------------
--------------------------------------------------------------------------------
--------------------------------------------------------------------------------
--------------------------------------------------------------------------------
--------------------------------------------------------------------------------
--------------------------------------------------------------------------------
--------------------------------------------------------------------MIDPQTQIALI-
V-DK-HGR--T--VE-L--G--G-----H-G-TS-T-SG-LT-P-T-T--T--SPG-----D-GAG----PGG----A--
--T------DA-DS--TE--S--Y--------D----------------Q----DQG-----------------------
-SD
>gi|1007554249 AGI90000.1| AGI90000.1 Hypothetical protein XNR_3661 [Streptomyces albus J1074]
--------------------------------------------------------------------------------
--------------------------------------------------------------------------------
--------------------------------------------------------------------------------
--------------------------------------------------------------------------------
--------------------------------------------------------------------------------
--------------------------------------------------------------------------------
--------------------------------------------------------------------------------
-----------------------------------------------------M--SST---------------------
------------------------I-TP--WGTGRM--R-P-YV-A-T-A---P-V--P-Q---A-TPTIDPDTQIALI-
V-GE-DGR--T--VE-L--G--G-----H-G-TS-T-SG-LT-P-T-T--T--MPG-----D-GAG----PGG----S--
--T------DA-DS--TE--S--Y--------D----------------Q----DQS-----------------------
-DG
>gi|1014071353 AKZ59893.1| AKZ59893.1 hypothetical protein SAM23877_6848 [Streptomyces ambofaciens ATCC 23877]
--------------------------------------------------------------------------------
--------------------------------------------------------------------------------
--------------------------------------------------------------------------------
--------------------------------------------------------------------------------
--------------------------------------------------------------------------------
--------------------------------------------------------------------------------
--------------------------------------------------------------------------------
--------------------------------------------------------------------------------
------------------------M-QP--FALNYA--R-P-AV-E-L-------E--A-T---T-PYVYDSGLQLNVL-
L-D---GR--A--AA-C--D--H-----A---L-----L-RE-L-G-T--T--T-S-----T-AG---------------
-------------S--KT--H--F-------------------------D----D-------------------------
---
>gi|1302797697 gene_69|GeneMark.hmm|77_aa|+|69296|69529 KB912974.1 Streptomyces sp. Amel2xE9 genomic scaffold B065DRAFT_scaffold_37.38, whole genome shotgun sequence
--------------------------------------------------------------------------------
--------------------------------------------------------------------------------
--------------------------------------------------------------------------------
--------------------------------------------------------------------------------
--------------------------------------------------------------------------------
--------------------------------------------------------------------------------
--------------------------------------------------------------------------------
--------------------------------------------------------------------------------
--------------------------------MRLV--T-D-RL-P-V-G---P-P--S-Y---A-AVTLDAATQTAVY-
T-DA-ADQ--V--VE-M--G--K-----H-G-TS-K-TT-GT-A-S-M--S--GGG-----D-GQN----PQP----Q--
--T------QD-DH--TT--D--Y--------E----------------S----D-------------------------
---
>gi|1302795571 gene_284|GeneMark.hmm|69_aa|-|324171|324380 KB912955.1 Streptomyces sp. Amel2xE9 genomic scaffold B065DRAFT_scaffold_2.3, whole genome shotgun sequence
--------------------------------------------------------------------------------
--------------------------------------------------------------------------------
--------------------------------------------------------------------------------
--------------------------------------------------------------------------------
--------------------------------------------------------------------------------
--------------------------------------------------------------------------------
--------------------------------------------------------------------------------
--------------------------------------------------------------------------------
-----------------------------------M--A-P-YP-A-T-----A-P--G-Y---A-RAELDPATQATVF-
F-DE-AGQ--V--ME-M--P--G-----H-G-TS-T-NT-SP-A-T-G--T--S-P-----D-G------NG-T---T--
--Q------DS-DT--GS--D--G--------D---------------------Q-------------------------
---
>gi|1302793903 gene_169|GeneMark.hmm|63_aa|+|222735|222926 KB912946.1 Streptomyces sp. Amel2xE9 genomic scaffold B065DRAFT_scaffold_11.12, whole genome shotgun sequence
--------------------------------------------------------------------------------
--------------------------------------------------------------------------------
--------------------------------------------------------------------------------
--------------------------------------------------------------------------------
--------------------------------------------------------------------------------
--------------------------------------------------------------------------------
--------------------------------------------------------------------------------
--------------------------------------------------------------------------------
------------------------M-QP--FALNYA--R-P-AV-D-S-------E--A-V---L-PYVYDDGLQLNVL-
L-D---GR--I--AA-T--D--A-----A---L-----L-RE-L-G-T--T--T-S-----T-AG---------------
-------------S--KT--H--F-------------------------D----D-------------------------
---
>gi|1115605921 KUN30196.1| KUN30196.1 hypothetical protein AQJ23_05635 [Streptomyces antibioticus]
--------------------------------------------------------------------------------
--------------------------------------------------------------------------------
--------------------------------------------------------------------------------
--------------------------------------------------------------------------------
--------------------------------------------------------------------------------
--------------------------------------------------------------------------------
--------------------------------------------------------------------------------
--------------------------------------------------------------------------------
------------------------M-QP--FALNYA--R-P-AA-Q-S-------E--S-T---T-PYVYDSGRQLNVL-
S-D---GR--I--AA-H--D--L-----A---L-----L-RE-L-G-T--T--T-S-----T-AG---------------
-------------S--KT--H--F-------------------------D----D-------------------------
---
>gi|1100432351 KOG59502.1| KOG59502.1 hypothetical protein ADK77_39740 [Streptomyces antibioticus]
--------------------------------------------------------------------------------
------------------------------------------------M----Q-------------Q------------
-P--------------------------S---------------------------------------------------
--------------------------------------------------------------------------------
--------------------------------------------------------------------------------
---------T----------------------------------------------------------------------
--------------------------------------------------------------------------------
-----------------------------------------------------S--LHQ---------------------
------------------------V-KP--WGLGRM--R-P-YP-T-A-A---V-L--S-A---A-RPVLDPHTQVPAW-
V-GP-DGA--P--LTAE--A--K-----H-K-RS-ETSQ-ET-S-T-K--T--S-L-----D-GT---------------
--P------DQ-GS--DQ--N--G--------D----------------S----D-------------------------
---
>gi|1100428607 KOG64777.1| KOG64777.1 hypothetical protein ADK77_19940 [Streptomyces antibioticus]
--------------------------------------------------------------------------------
--------------------------------------------------------------------------------
--------------------------------------------------------------------------------
--------------------------------------------------------------------------------
--------------------------------------------------------------------------------
--------------------------------------------------------------------------------
--------------------------------------------------------------------------------
--------------------------------------------------------------------------------
------------------------M-QP--FTLNYA--R-P-AV-Q-L-------D--V-T---A-PYAYDSGLQLNVL-
P-D---GR--I--AA-T--D--H-----A---T-----L-RA-L-G-T--T--T-S-----T-AG---------------
-------------S--KT--H--F-------------------------D----D-------------------------
---
>gi|1101658839 KOV51043.1| KOV51043.1 hypothetical protein ADL00_41535 [Streptomyces sp. AS58]
--------------------------------------------------------------------------------
--------------------------------------------------------------------------------
--------------------------------------------------------------------------------
--------------------------------------------------------------------------------
--------------------------------------------------------------------------------
--------------------------------------------------------------------------------
--------------------------------------------------------------------------------
--------------------------------------------------------------------------------
-----------------------------------M--T-P-LH-N-G-S---P-S--P-W---R-YAGIDPATQMGRW-
I-GE-HGA--MTPAE-L--G--K-----H-G-TS-V-NT-YP-P-T-Q--V--G-K-----D-GK---------------
--V------DA-DS--GH--D--A--------T----------------Q----D-------------------------
---
>gi|1101652538 KOV72052.1| KOV72052.1 hypothetical protein ADL00_06160 [Streptomyces sp. AS58]
--------------------------------------------------------------------------------
--------------------------------------------------------------------------------
--------------------------------------------------------------------------------
--------------------------------------------------------------------------------
--------------------------------------------------------------------------------
--------------------------------------------------------------------------------
--------------------------------------------------------------------------------
--------------------------------------------------------------------------------
------------------------M-QP--FALDYA--R-P-AA-K-L-------D--V-A---M-PYAYDPGLQLNVL-
C-D---GR--I--AA-T--D--L-----A---L-----M-RE-L-G-T--T--T-S-----T-AG---------------
-------------S--KT--H--F-------------------------D----D-------------------------
---
>gi|1041282917 EPH40322.1| EPH40322.1 hypothetical protein STRAU_6585 [Streptomyces aurantiacus JA 4570]
--------------------------------------------------------------------------------
------------------------------------------------------------------MT------------
-S--------------------------------------------------------------L-------A-------
-----------------------------------HP---RE--------------------------------------
------------------------------------------------------A-FPLA-PAD-----------GRIPR
---S-SE-PP----------------------------------------------------------------------
--------------------------------------------------------------------------------
-----------------------------------------------------S--STA---------------------
------------------------T-RP--WILRFA--R-T-PD-A-T-Q---A-T--T-I---P-PTIYDPALQISVG-
L-Y---EG--P--LP-F--M--------------------ET-H-N-P--T--V-P-----D-GNV----T---------
--N------PP-PL--DE--G-----------A----------------K----D-------------------------
---
>gi|1041279947 EPH43329.1| EPH43329.1 hypothetical protein STRAU_3615 [Streptomyces aurantiacus JA 4570]
--------------------------------------------------------------------------------
--------------------------------------------------------------------------------
--------------------------------------------------------------------------------
--------------------------------------------------------------------------------
--------------------------------------------------------------MG-----------HI--L
---T-AI-TD----------------------------------------------------------------------
--------------------------------------------------------------------------------
-----------------------------------------------------A--PSR---------------------
------------------------V-RP--WGLRFA--E-I-PR-P----------------------------------
--------------S-C--G--K-----H-E-G-----G-SK-T-T-T--G-DS-P-----D-GN---------------
----------G-PH--TE--E--T--------Q----------------D----D-------------------------
---
>gi|1028170482 EJJ02856.1| EJJ02856.1 hypothetical protein SU9_31843 [Streptomyces auratus AGR0001]
--------------------------------------------------------------------------------
--------------------------------------------------------------------------------
--------------------------------------------------------------------------------
--------------------------------------------------------------------------------
--------------------------------------------------------------------------------
--------------------------------------------------------------------------------
--------------------------------------------------------------------------------
--------------------------------------------------------------------------------
--------------------------------MSYA--R-P-AV-K-S-------A--T-S---T-PYSYDATRQLNVL-
P-D---GR--P--AT-C--S--R-----A---V-----L-LA-T-G-T--T--A-S-----T-AG---------------
-------------S--KT--H--F-------------------------D----D-------------------------
---
>gi|1028166179 EJJ07241.1| EJJ07241.1 hypothetical protein SU9_10079 [Streptomyces auratus AGR0001]
--------------------------------------------------------------------------------
--------------------------------------------------------------------------------
--------------------------------------------------------------------------------
--------------------------------------------------------------------------------
----------------------------------------------------------MS-TDG-----------AA-S-
---M-PE-LS----------------------------------------------------------------------
--------------------------------------------------------------------------------
-----------------------------------------------------D--HEG---------------------
------------------------P-AP--FAFRFL--T-P-VP-A-T-----G-GI-L-P---S-DVEYDEESQTGVY-
E-D---LP--P--GV-Y--M--T-----K-N-P-----P-KT-Y-G-P--T--A-P-----T-GQ---------------
--M------DA-PD--DP--G--P--------S----------------D----D-------------------------
---
>gi|1504879505 gene_21|GeneMark.hmm|75_aa|+|22691|22918 JOAP01000088.1 Streptomyces aureocirculatus strain NRRL ISP-5386 contig88.1, whole genome shotgun sequence
--------------------------------------------------------------------------------
--------------------------------------------------------------------------------
--------------------------------------------------------------------------------
--------------------------------------------------------------------------------
--------------------------------------------------------------------------------
--------------------------------------------------------------------------------
--------------------------------------------------------------------------------
--------------------------------------------------------------------------------
-----------------------------------M--A-P-YP-A-F-----A-P--G-Y---G-RAELDPVTQTTNY-
F-DA-TGK--P--MM-M--P--G-----H-G-TS-T-GT-NP-A-T-N--T--G-N-P--SD-GAGGGG-AG-----G--
--G------DQ-DQ--GN--D--N--------D---------------------Q-------------------------
---
>gi|1504878739 gene_15|GeneMark.hmm|70_aa|+|14914|15126 JOAP01000057.1 Streptomyces aureocirculatus strain NRRL ISP-5386 contig57.1, whole genome shotgun sequence
--------------------------------------------------------------------------------
--------------------------------------------------------------------------------
--------------------------------------------------------------------------------
--------------------------------------------------------------------------------
--------------------------------------------------------------------------------
--------------------------------------------------------------------------------
--------------------------------------------------------------------------------
--------------------------------------------------------------------------------
-----------------------------------M--A-P-LR-N-G-P---P-A--P-W---R-YAGIDPATQTGRW-
T-GA-DGE--MTPAE-L--G--K-----H-G-TS-V-NT-YP-P-T-Q--V--G-K-----D-GK---------------
--L------DA-DS--GH--D--A--------T----------------Q----D-------------------------
---
>gi|1503575389 gene_9|GeneMark.hmm|78_aa|+|6198|6434 JNWR01000039.1 Streptomyces aureofaciens strain NRRL B-1286 contig39.1, whole genome shotgun sequence
--------------------------------------------------------------------------------
--------------------------------------------------------------------------------
--------------------------------------------------------------------------------
--------------------------------------------------------------------------------
--------------------------------------------------------------------------------
--------------------------------------------------------------------------------
--------------------------------------------------------------------------------
--------------------------------------------------------------------------------
-----------------------------------M--G-P-YP-E-S-G---P-F--P-A---L-TPVIDPQTQVAVF-
V-DE-HGR--T--VE-M--G--A-----H-G-TS-T-SG-LT-P-T-T--T--SPG-----D-GAG----PGG----A--
--T------DA-DS--TE--S--Y--------D----------------Q----DQS-----------------------
-SG
>gi|1503571932 gene_64|GeneMark.hmm|71_aa|-|70535|70750 JNWR01000010.1 Streptomyces aureofaciens strain NRRL B-1286 contig10.1, whole genome shotgun sequence
--------------------------------------------------------------------------------
------------------------------------------------M----T-------------T------------
-A-SA-----------------------E---------------------------------------------------
--------------------------------------------------------------------------------
--------------------------------------------------------------------------------
--------------------------------------------------------------------------------
--------------------------------------------------------------------------------
--------------------------------------------------------------------------------
------------------------R-QP--FAMRYA--A-R-QT-S-E-----P-A--D-T---T-RVTYDQELQIAIT-
A-D---GN--P--WA-H--T--A---------R-----G-ET-S-S-N--T--N-S-----D-SR---------------
--N------DE-GT--DF--Y-----------------------------------------------------------
---
>gi|1505029182 gene_53|GeneMark.hmm|63_aa|-|49563|49754 JODU01000017.1 Streptomyces aureofaciens strain NRRL B-2183 contig17.1, whole genome shotgun sequence
--------------------------------------------------------------------------------
--------------------------------------------------------------------------------
--------------------------------------------------------------------------------
--------------------------------------------------------------------------------
--------------------------------------------------------------------------------
--------------------------------------------------------------------------------
--------------------------------------------------------------------------------
--------------------------------------------------------------------------------
------------------------M-QP--FALNYA--R-P-AV-E-L-------E--A-T---T-PYVYDSGLQLNVL-
L-D---GR--V--AA-C--D--H-----A---L-----L-RE-L-G-T--T--T-S-----T-AG---------------
-------------S--KT--H--F-------------------------D----D-------------------------
---
>gi|1100439172 KOG69747.1| KOG69747.1 hypothetical protein ADK78_32065 [Streptomyces aureofaciens]
--------------------------------------------------------------------------------
------------------------------------------------M----F-------------H------------
-H--------------------------A---------------------------------------------------
-----------------------------------------D--------------------------------------
------------------------------------------------------R-FPTG-CP-----------------
------M-PS----------------------------------------------------------------------
--------------------------------------------------------------------------------
-----------------------------------------------------G--APT---------------------
------------------------P-PP--WGLRRM--A-P-YP-S-F-----A-P--A-Y---A-RTELDPETQTARY-
F-DA-EGR--P--VL-M--P--G-----H-G-TS-S-GT-NP-P-T-N--T--G-N-P--SD-GAGGGG-DG-----G--
--G------DQ-DT--GN--D--S--------D---------------------Q-------------------------
---
>gi|1505751097 gene_346|GeneMark.hmm|63_aa|-|379455|379646 JNZD01000004.1 Streptomyces aureus strain NRRL B-1941 contig4.1, whole genome shotgun sequence
--------------------------------------------------------------------------------
--------------------------------------------------------------------------------
--------------------------------------------------------------------------------
--------------------------------------------------------------------------------
--------------------------------------------------------------------------------
--------------------------------------------------------------------------------
--------------------------------------------------------------------------------
--------------------------------------------------------------------------------
------------------------V-RP--FTLNYA--R-P-SG-Q-S-------A--A-I---P-PYHFDVSLQLNVL-
P-D---GR--P--AV-S--D--R-----A---L-----L-MA-T-G-T--T--T-S-----T-AG---------------
-------------S--QT--H--F-------------------------D----D-------------------------
---
>gi|1508047966 gene_62|GeneMark.hmm|63_aa|+|68975|69166 BAVY01000025.1 Streptomyces avermitilis MA-4680 = NBRC 14893 DNA, contig: scaffold00013, whole genome shotgun sequence
--------------------------------------------------------------------------------
--------------------------------------------------------------------------------
--------------------------------------------------------------------------------
--------------------------------------------------------------------------------
--------------------------------------------------------------------------------
--------------------------------------------------------------------------------
--------------------------------------------------------------------------------
--------------------------------------------------------------------------------
------------------------V-RP--FTLNYA--Q-P-RG-L-P-------A--A-L---T-PYRFDAARQLNVL-
P-D---GR--P--AV-S--D--R-----V---L-----L-RA-A-G-T--T--T-S-----T-AG---------------
-------------S--QT--H--F-------------------------D----D-------------------------
---
>gi|1508048048 gene_144|GeneMark.hmm|63_aa|+|166801|166992 BAVY01000025.1 Streptomyces avermitilis MA-4680 = NBRC 14893 DNA, contig: scaffold00013, whole genome shotgun sequence
--------------------------------------------------------------------------------
--------------------------------------------------------------------------------
--------------------------------------------------------------------------------
--------------------------------------------------------------------------------
--------------------------------------------------------------------------------
--------------------------------------------------------------------------------
--------------------------------------------------------------------------------
--------------------------------------------------------------------------------
------------------------M-RL--FALNYA--R-P-AE-Q-L-------E--V-S---A-PYSYDSGLQLNVL-
R-D---GR--L--AA-H--D--Y-----A---L-----L-RE-L-G-A--T--T-S-----T-AG---------------
-------------S--KT--H--F-------------------------D----D-------------------------
---
>gi|1504401291 gene_225|GeneMark.hmm|77_aa|+|209002|209235 JOEK01000005.1 Streptomyces avicenniae strain NRRL B-24776 contig5.1, whole genome shotgun sequence
--------------------------------------------------------------------------------
--------------------------------------------------------------------------------
--------------------------------------------------------------------------------
--------------------------------------------------------------------------------
--------------------------------------------------------------------------------
--------------------------------------------------------------------------------
--------------------------------------------------------------------------------
--------------------------------------------------------------------------------
--------------------------------MKLV--T-D-RL-P-T-P---P-P--A-Y---G-RVTLDGKTQMAVY-
T-DW-RGH--V--VE-M--G--R-----H-G-TS-K-TK-GT-A-S-M--S--GGS-----D-GQT----PQT----Q--
--T------QD-DH--TT--D--Y--------E----------------S----D-------------------------
---
>gi|1504402617 gene_507|GeneMark.hmm|78_aa|+|571270|571506 JOEK01000009.1 Streptomyces avicenniae strain NRRL B-24776 contig9.1, whole genome shotgun sequence
--------------------------------------------------------------------------------
--------------------------------------------------------------------------------
--------------------------------------------------------------------------------
--------------------------------------------------------------------------------
--------------------------------------------------------------------------------
--------------------------------------------------------------------------------
--------------------------------------------------------------------------------
--------------------------------------------------------------------------------
-----------------------------------M--G-P-YA-A-A-V---E-V--P-R---S-TPVIDPETQIALI-
V-DE-NGR--T--VE-L--G--A-----H-G-TS-T-SG-LT-P-T-T--T--SPG-----D-GAA----PEV----A--
--S------DA-DS--TE--S--Y--------D----------------Q----DES-----------------------
-SG
>gi|1504403382 gene_210|GeneMark.hmm|94_aa|+|230229|230513 JOEK01000012.1 Streptomyces avicenniae strain NRRL B-24776 contig12.1, whole genome shotgun sequence
--------------------------------------------------------------------------------
------------------------------------------------M----P-------------A------------
-T--------------------------T---------------------------------------------------
-----------------------------------------G--------------------------------------
--------------------------------------------------------------T---------------AS
---L-TP-SS----------------------------------------------------------------------
--------------------------------------------------------------------------------
-----------------------------------------------------P--PIL---------------------
------------------------T-QP--WAVGRL--G-P-YP-T-T-I---R-R--P-H---A-TVTVDPDTQLGVY-
R-DR-HGQ--V--IE-M--G--K-----H-G-TS-T-GT-ET-A-T-T--T--N-A-----D-SK---------------
--N------DQ-GH--DQ--D--S--------E----------------Q----D-------------------------
---
>gi|1112386796 KTF48349.1| KTF48349.1 hypothetical protein APS67_00071 [Streptomyces sp. AVP053U2]
--------------------------------------------------------------------------------
--------------------------------------------------------------------------------
--------------------------------------------------------------------------------
--------------------------------------------------------------------------------
--------------------------------------------------------------------------------
--------------------------------------------------------------------------------
--------------------------------------------------------------------------------
--------------------------------------------------------------------------------
------------------------M-QP--FALNYA--R-P-AP-E-L-------A--V-T---T-PYAYDSGLQLNVL-
A-D---GR--V--AA-C--D--H-----A---L-----L-RE-V-G-T--T--T-S-----T-AG---------------
-------------S--KT--H--F-------------------------D----D-------------------------
---
>gi|1100291538 GAP45645.1| GAP45645.1 putative uncharacterized protein [Streptomyces azureus]
--------------------------------------------------------------------------------
--------------------------------------------------------------------------------
--------------------------------------------------------------------------------
--------------------------------------------------------------------------------
--------------------------------------------------------------------------------
--------------------------------------------------------------------------------
--------------------------------------------------------------------------------
--------------------------------------------------------------------------------
------------------------M-QP--FALNYA--R-P-AV-E-L-------E--A-A---I-PYVYDAGQQLNVL-
H-D---GR--V--AA-S--D--F-----A---L-----L-RE-V-G-T--T--T-S-----T-AG---------------
-------------S--KT--H--F-------------------------D----D-------------------------
---
>gi|1806780776 gene_3|GeneMark.hmm|88_aa|-|2034|2300 LIPR01000061.1 Streptomyces bambergiensis strain NRRL B-12521 B12521_contig_61, whole genome shotgun sequence
--------------------------------------------------------------------------------
--------------------------------------------------------------------------------
--------------------------------------------------------------------------------
--------------------------------------------------------------------------------
--------------------------------------------------------------------------------
--------MA----------------------------------------------------------------------
--------------------------------------------------------------------------------
-----------------------------------------------------T--LTP---------------------
------------------------E-TP--WALRLV--T-D-RL-P-V-G---P-P--P-Y---A-TVTLDPVTQTARY-
T-DA-AGR--P--VE-L--G--K-----N-G-TS-K-TT-ST-A-S-V--S--GGG-----D-SNG----PQS----Q--
--T------QD-DS--TT--D--Y--------E----------------S----D-------------------------
---
>gi|1806779364 gene_18|GeneMark.hmm|63_aa|+|20395|20586 LIPR01000042.1 Streptomyces bambergiensis strain NRRL B-12521 B12521_contig_42, whole genome shotgun sequence
--------------------------------------------------------------------------------
--------------------------------------------------------------------------------
--------------------------------------------------------------------------------
--------------------------------------------------------------------------------
--------------------------------------------------------------------------------
--------------------------------------------------------------------------------
--------------------------------------------------------------------------------
--------------------------------------------------------------------------------
------------------------M-QP--FALNYA--R-P-AR-E-L-------T--A-S---T-PYVYDSGLQLNVL-
V-D---GR--V--AA-C--D--H-----A---L-----L-RE-V-G-T--T--T-S-----T-AG---------------
-------------S--KT--H--F-------------------------D----D-------------------------
---
>gi|1505729453 gene_30|GeneMark.hmm|63_aa|+|33136|33327 JOFR01000040.1 Streptomyces bicolor strain NRRL B-3897 contig40.1, whole genome shotgun sequence
--------------------------------------------------------------------------------
--------------------------------------------------------------------------------
--------------------------------------------------------------------------------
--------------------------------------------------------------------------------
--------------------------------------------------------------------------------
--------------------------------------------------------------------------------
--------------------------------------------------------------------------------
--------------------------------------------------------------------------------
------------------------M-QP--FALNYA--R-P-AA-E-L-------E--V-S---T-PYVYDSGLQLNVL-
R-D---GR--I--AA-C--D--H-----A---L-----M-RE-L-G-T--T--T-S-----T-AG---------------
-------------S--KT--H--F-------------------------D----D-------------------------
---
>gi|1505725895 gene_31|GeneMark.hmm|63_aa|+|35228|35419 JOFR01000014.1 Streptomyces bicolor strain NRRL B-3897 contig14.1, whole genome shotgun sequence
--------------------------------------------------------------------------------
--------------------------------------------------------------------------------
--------------------------------------------------------------------------------
--------------------------------------------------------------------------------
--------------------------------------------------------------------------------
--------------------------------------------------------------------------------
--------------------------------------------------------------------------------
--------------------------------------------------------------------------------
------------------------M-RP--FTLNYA--S-P-RG-L-S-------V--A-V---T-PYHFDPARQLNVL-
P-D---GR--P--AV-S--D--P-----D---L-----L-LA-V-G-T--T--T-S-----T-AG---------------
-------------S--AT--H--F-------------------------D----D-------------------------
---
>gi|1003489291 ADI10702.1| ADI10702.1 hypothetical protein SBI_07582 [Streptomyces bingchenggensis BCW-1]
--------------------------------------------------------------------------------
------------------------------------------------M----F-------------A------------
-H--------------------------S---------------------------------------------------
-----------------------------------------D--------------------------------------
------------------------------------------------------R-FPTG-TP-----------------
------L-PS----------------------------------------------------------------------
--------------------------------------------------------------------------------
-----------------------------------------------------G--TVS---------------------
------------------------P-EP--WGLRRM--A-P-YP-A-F-----A-P--G-Y---A-RTELDPVTQTARY-
F-DA-HGQ--V--ME-M--P--G-----H-G-TS-T-GT-NP-P-T-N--T--G-N-P--SD-GAGPGG-SG-----G--
--G------DQ-DT--GN--D--N--------D---------------------Q-------------------------
---
>gi|1301090098 gene_191|GeneMark.hmm|63_aa|-|201640|201831 KB892124.1 Streptomyces sp. BoleA5 genomic scaffold B085DRAFT_scaffold_4.5, whole genome shotgun sequence
--------------------------------------------------------------------------------
--------------------------------------------------------------------------------
--------------------------------------------------------------------------------
--------------------------------------------------------------------------------
--------------------------------------------------------------------------------
--------------------------------------------------------------------------------
--------------------------------------------------------------------------------
--------------------------------------------------------------------------------
------------------------M-RP--FALIHA--R-P-AT-P-E-------T--F-V---A-PYTYDSALQLNVL-
P-D---GR--P--VI-T--D--R-----A---L-----L-LA-T-A-A--T--V-S-----T-AG---------------
-------------S--KT--H--F-------------------------D----D-------------------------
---
>gi|1033940526 EMF58104.1| EMF58104.1 hypothetical protein SBD_0776 [Streptomyces bottropensis ATCC 25435]
--------------------------------------------------------------------------------
--------------------------------------------------------------------------------
--------------------------------------------------------------------------------
--------------------------------------------------------------------------------
--------------------------------------------------------------------------------
--------------------------------------------------------------------------------
--------------------------------------------------------------------------------
--------------------------------------------------------------------------------
------------------------M-RL--FVLNYA--R-T-AE-Q-L-------E--F-S---A-PYTYDSGLQLNVL-
A-D---GR--I--AA-H--D--Q-----G---L-----M-RE-L-G-A--T--T-S-----T-AG---------------
-------------S--KT--H--F-------------------------D----D-------------------------
---
>gi|1101340884 KOT40783.1| KOT40783.1 hypothetical protein ADK41_11620 [Streptomyces caelestis]
--------------------------------------------------------------------------------
--------------------------------------------------------------------------------
--------------------------------------------------------------------------------
--------------------------------------------------------------------------------
--------------------------------------------------------------------------------
--------------------------------------------------------------------------------
--------------------------------------------------------------------------------
--------------------------------------------------------------------------------
------------------------M-QP--FALNYA--R-P-AV-E-L-------A--V-A---T-PYAYDSGLQLNVL-
G-D---GR--I--AA-C--D--H-----A---L-----L-RE-A-G-T--T--T-S-----T-AG---------------
-------------S--KT--H--F-------------------------D----D-------------------------
---
>gi|1115675099 KUO02807.1| KUO02807.1 hypothetical protein AQJ67_20480 [Streptomyces caeruleatus]
--------------------------------------------------------------------------------
--------------------------------------------------------------------------------
--------------------------------------------------------------------------------
--------------------------------------------------------------------------------
--------------------------------------------------------------------------------
--------------------------------------------------------------------------------
--------------------------------------------------------------------------------
--------------------------------------------------------------------------------
------------------------M-QP--FALNYA--R-P-AA-E-L-------E--V-T---A-AYVYDSGLQLNVL-
G-D---GR--I--AA-R--D--H-----A---L-----L-RE-L-G-T--T--T-S-----T-AG---------------
-------------S--KT--H--F-------------------------D----D-------------------------
---
>gi|1115672838 KUO05488.1| KUO05488.1 hypothetical protein AQJ67_08725 [Streptomyces caeruleatus]
--------------------------------------------------------------------------------
--------------------------------------------------------------------------------
--------------------------------------------------------------------------------
--------------------------------------------------------------------------------
--------------------------------------------------------------------------------
--------------------------------------------------------------------------------
--------------------------------------------------------------------------------
--------------------------------------------------------------------------------
------------------------M-RP--FTLNYA--F-P-RG-L-S-------N--A-V---T-PYHFDPARQLNVL-
P-D---GR--P--AV-S--D--P-----D---L-----L-LA-V-G-T--T--T-S-----T-AG---------------
-------------S--AT--H--F-------------------------D----D-------------------------
---
>gi|1302722514 gene_730|GeneMark.hmm|63_aa|-|758516|758707 KB911583.1 Streptomyces canus 299MFChir4.1 genomic scaffold H293DRAFT_scaffold00002.2, whole genome shotgun sequence
--------------------------------------------------------------------------------
--------------------------------------------------------------------------------
--------------------------------------------------------------------------------
--------------------------------------------------------------------------------
--------------------------------------------------------------------------------
--------------------------------------------------------------------------------
--------------------------------------------------------------------------------
--------------------------------------------------------------------------------
------------------------M-QP--FALNYA--R-P-AA-T-L-------E--A-T---T-PYAYDSGMQLNVL-
R-D---GR--V--AA-R--D--H-----A---L-----M-RE-L-G-T--T--T-S-----T-AG---------------
-------------S--KT--H--F-------------------------D----D-------------------------
---
>gi|1115638258 KUN74607.1| KUN74607.1 hypothetical protein AQJ46_03500 [Streptomyces canus]
--------------------------------------------------------------------------------
--------------------------------------------------------------------------------
--------------------------------------------------------------------------------
--------------------------------------------------------------------------------
--------------------------------------------------------------------------------
--------------------------------------------------------------------------------
--------------------------------------------------------------------------------
--------------------------------------------------------------------------------
------------------------M-QP--FALNYA--R-P-AA-T-L-------E--A-T---T-PYVYDSGLQLNVL-
M-D---GR--V--AA-R--D--H-----A---L-----M-RE-L-G-T--T--T-S-----T-AG---------------
-------------S--KT--H--F-------------------------D----D-------------------------
---
>gi|1503562285 gene_31|GeneMark.hmm|75_aa|+|31304|31531 JNWP01000052.1 Streptomyces capuensis strain NRRL B-12337 contig52.1, whole genome shotgun sequence
--------------------------------------------------------------------------------
--------------------------------------------------------------------------------
--------------------------------------------------------------------------------
--------------------------------------------------------------------------------
--------------------------------------------------------------------------------
--------------------------------------------------------------------------------
--------------------------------------------------------------------------------
--------------------------------------------------------------------------------
-----------------------------------M--A-P-YP-S-F-----A-P--A-Y---A-RTELDPETQTARY-
F-DA-EGR--P--VL-M--P--G-----H-G-TS-S-GT-NP-P-T-N--T--G-N-P--SD-GAGGGG-DG-----G--
--G------DQ-DT--GN--D--S--------D---------------------Q-------------------------
---
>gi|1504067212 gene_25|GeneMark.hmm|90_aa|-|19961|20233 JOFM01000057.1 Streptomyces capuensis strain NRRL B-3501 contig57.1, whole genome shotgun sequence
--------------------------------------------------------------------------------
--------------------------------------------------------------------------------
--------------------------------------------------------------------------------
--------------------------------------------------------------------------------
--------------------------------------------------------------------------------
------M-PS----------------------------------------------------------------------
--------------------------------------------------------------------------------
-----------------------------------------------------G--APT---------------------
------------------------P-PP--WGLRRM--A-P-YP-S-F-----A-P--A-Y---A-RTELDPETQTARY-
F-DA-EGR--P--VL-M--P--G-----H-G-TS-S-GT-NP-P-T-N--T--G-N-P--SD-GAGGGG-DG-----G--
--G------DQ-DT--GN--D--S--------D---------------------Q-------------------------
---
>gi|1005618369 CCB75940.1| CCB75940.1 conserved protein of unknown function [Streptomyces cattleya NRRL 8057 = DSM 46488]
--------------------------------------------------------------------------------
------------------------------------------------M----S-------------G------------
--------------------------------------------------------------------------------
--------------------------------------------------------------------------------
--------------------------------------------------------------------------------
--------------------------------------------------------------------------------
--------------------------------------------------------------------------------
----------------------------------------------------------T---------------------
------------------------A-AP--WGVTRM--K-P-YP-E-S-V---V-L--P-A---A-TVVLDPTTQTGRW-
V-GS-DGL--D--APLS--A--R-----H-K-RS-ETNK-ET-S-T-R--T--S-L-----D-GN---------------
--A------DQ-GN--DQ--E--G--------D----------------T----D-------------------------
---
>gi|1005677846 AEW95602.1| AEW95602.1 hypothetical protein SCATT_32310 [Streptomyces cattleya NRRL 8057 = DSM 46488]
--------------------------------------------------------------------------------
--------------------------------------------------------------------------------
--------------------------------------------------------------------------------
--------------------------------------------------------------------------------
--------------------------------------------------------------------------------
--------------------------------------------------------------------------------
--------------------------------------------------------------------------------
--------------------------------------------------------------------------------
-----------------------------------M--K-P-YP-E-S-V---V-L--P-A---A-TVVLDPTTQTGRW-
V-GS-DGL--D--APLS--A--R-----H-K-RS-ETNK-ET-S-T-R--T--S-L-----D-GN---------------
--A------DQ-GN--DQ--E--G--------D----------------T----D-------------------------
---
>gi|1015364779 ALV31591.1| ALV31591.1 hypothetical protein AS200_05665 [Streptomyces sp. CdTB01]
--------------------------------------------------------------------------------
--------------------------------------------------------------------------------
--------------------------------------------------------------------------------
--------------------------------------------------------------------------------
--------------------------------------------------------------------------------
--------------------------------------------------------------------------------
--------------------------------------------------------------------------------
--------------------------------------------------------------------------------
------------------------M-QP--FALNYA--R-P-AV-E-L-------E--A-T---T-PYAYDGALQLNVL-
M-D---GR--V--AA-S--D--L-----A---L-----L-RE-L-G-T--T--T-S-----T-AG---------------
-------------S--KT--H--F-------------------------D----D-------------------------
---
>gi|1505077069 gene_69|GeneMark.hmm|78_aa|+|63488|63724 JOEL01000027.1 Streptomyces celluloflavus strain NRRL B-2493 contig27.1, whole genome shotgun sequence
--------------------------------------------------------------------------------
--------------------------------------------------------------------------------
--------------------------------------------------------------------------------
--------------------------------------------------------------------------------
--------------------------------------------------------------------------------
--------------------------------------------------------------------------------
--------------------------------------------------------------------------------
--------------------------------------------------------------------------------
-----------------------------------M--G-P-YA-A-T-T---T-V--P-Q---Y-TPVIDPETQIAVI-
V-DE-HGR--T--VE-L--G--N-----H-G-TS-T-SG-LT-P-T-T--T--TPG-----D-GSG----PGG----A--
--T------DA-DS--TE--S--Y--------D----------------Q----DQS-----------------------
-SG
>gi|1505079662 gene_6|GeneMark.hmm|44_aa|+|3165|3299 JOEL01000100.1 Streptomyces celluloflavus strain NRRL B-2493 contig100.1, whole genome shotgun sequence
--------------------------------------------------------------------------------
--------------------------------------------------------------------------------
--------------------------------------------------------------------------------
--------------------------------------------------------------------------------
--------------------------------------------------------------------------------
--------------------------------------------------------------------------------
--------------------------------------------------------------------------------
--------------------------------------------------------------------------------
-----------------------------------------------------------------------------VF-
R-DR-AGL--V--VD-M--G--R-----H-G-TS-K-GT-ET-S-T-I--T--N-S-----D-SR---------------
--N------DQ-GH--DQ--D--S--------E----------------Q----D-------------------------
---
>gi|1505073797 gene_82|GeneMark.hmm|94_aa|-|110536|110820 JOEL01000005.1 Streptomyces celluloflavus strain NRRL B-2493 contig5.1, whole genome shotgun sequence
--------------------------------------------------------------------------------
------------------------------------------------V----S-------------V------------
-L--------------------------TD--------------------R-----------L-----------------
--------------------------------------------------------------------------------
---------------------------------------------------------PTR---S------------R-AI
---N-PE-PA----------------------------------------------------------------------
--------------------------------------------------------------------------------
-----------------------------------------------------G--PLA---------------------
------------------------T-RP--FGLDAL--A-N-VA-P-V-----A-I--P-S---Q-TFTVDPASQLSVI-
D-G----E--V--CL-D--T--P-----A-H-M-----K-NT-I-C-N--T--E-S-----D-GR-----D---------
--S------IG-GV--DE--D--Q--------N----------------D----D-------------------------
---
>gi|1505127562 gene_24|GeneMark.hmm|63_aa|+|29422|29613 JOEV01000041.1 Streptomyces cellulosae strain NRRL B-2687 contig41.1, whole genome shotgun sequence
--------------------------------------------------------------------------------
--------------------------------------------------------------------------------
--------------------------------------------------------------------------------
--------------------------------------------------------------------------------
--------------------------------------------------------------------------------
--------------------------------------------------------------------------------
--------------------------------------------------------------------------------
--------------------------------------------------------------------------------
------------------------M-QP--FALNYA--R-P-AV-E-L-------E--V-T---I-PYAYDSGLQLNVL-
L-D---GR--I--AA-C--D--H-----G---L-----M-RE-L-G-T--T--T-S-----T-AG---------------
-------------S--KT--H--F-------------------------D----D-------------------------
---
>gi|1201845663 gene_2|GeneMark.hmm|63_aa|+|338|529 JH162388.1 Streptomyces chartreusis NRRL 3882 genomic scaffold 3882_Doro1_scaffold798, whole genome shotgun sequence
--------------------------------------------------------------------------------
--------------------------------------------------------------------------------
--------------------------------------------------------------------------------
--------------------------------------------------------------------------------
--------------------------------------------------------------------------------
--------------------------------------------------------------------------------
--------------------------------------------------------------------------------
--------------------------------------------------------------------------------
------------------------M-QP--FALNYA--R-P-AA-E-L-------E--A-T---A-PYAYDSGLQLNVL-
R-D---GR--I--AA-C--D--L-----A---L-----M-RE-L-G-T--T--T-S-----T-AG---------------
-------------S--KT--H--F-------------------------D----D-------------------------
---
>gi|1102309109 KPC58453.1| KPC58453.1 hypothetical protein ADL29_39120 [Streptomyces chattanoogensis]
--------------------------------------------------------------------------------
--------------------------------------------------------------------------------
--------------------------------------------------------------------------------
--------------------------------------------------------------------------------
--------------------------------------------------------------------------------
--------------------------------------------------------------------------------
--------------------------------------------------------------------------------
--------------------------------------------------------------------------------
------------------------M-RP--FALSYA--R-P-AV-K-P-------A--A-A---T-PYTYDATRQLNVL-
P-D---GR--A--AT-S--S--R-----A---V-----L-LA-T-G-T--T--A-S-----T-AG---------------
-------------S--KT--H--F-------------------------D----D-------------------------
---
>gi|1102308404 KPC59407.1| KPC59407.1 aminodeoxychorismate synthase [Streptomyces chattanoogensis]
--------------------------------------------------------------------------------
--------------------------------------------------------------------------------
--------------------------------------------------------------------------------
--------------------------------------------------------------------------------
----------------------------------------------------------MS-TDG-----------PA-A-
---M-PE-LS----------------------------------------------------------------------
--------------------------------------------------------------------------------
-----------------------------------------------------E--GDG---------------------
------------------------P-SP--FAFRFL--T-P-VS-A-T-----G-GI-L-P---S-DVEYDEDTQTGTY-
E-G---LP--P--GV-Y--M--T-----K-N-P-----P-KT-Y-G-P--T--A-P-----S-GQ---------------
--M------DA-PD--DP--G--P--------S----------------D----D-------------------------
---
>gi|1503025108 gene_31|GeneMark.hmm|98_aa|-|30121|30417 KL568875.1 Streptomyces cinnabarinus strain NRRL B-12382 genomic scaffold P016_Doro1_scaffold51, whole genome shotgun sequence
--------------------------------------------------------------------------------
------------------------------------------------V----T-------------T------------
------------------------------------------------------------------------A-------
-----------------------------------LE---RE--------------------------------------
------------------------------------------------------A-FPLT-PPG-----------GRTPF
---S-AE-TP----------------------------------------------------------------------
--------------------------------------------------------------------------------
-----------------------------------------------------S--SPR---------------------
------------------------T-RP--WALRFA--R-T-PD-S-T-G---A-A--R-V---P-QHTYDHGRQVNIS-
D-D---GG--L--LT-C--M------------------A-NT-H-T-P--T--V-P-----D-GST----S---------
--N------PP-PL--DE--G-----------P----------------K----D-------------------------
---
>gi|1503029270 gene_2|GeneMark.hmm|63_aa|+|2089|2280 KL568949.1 Streptomyces cinnabarinus strain NRRL B-12382 genomic scaffold P016_Doro1_scaffold125, whole genome shotgun sequence
--------------------------------------------------------------------------------
--------------------------------------------------------------------------------
--------------------------------------------------------------------------------
--------------------------------------------------------------------------------
--------------------------------------------------------------------------------
--------------------------------------------------------------------------------
--------------------------------------------------------------------------------
--------------------------------------------------------------------------------
------------------------M-QP--FALNYA--R-P-AA-D-A-------Q--V-T---T-GYAYDSGLQLNVT-
P-D---GR--I--AA-R--D--H-----A---L-----L-RE-L-G-T--T--T-S-----T-AG---------------
-------------S--KT--H--F-------------------------D----D-------------------------
---
>gi|1503026307 gene_49|GeneMark.hmm|63_aa|-|35101|35292 KL568890.1 Streptomyces cinnabarinus strain NRRL B-12382 genomic scaffold P016_Doro1_scaffold66, whole genome shotgun sequence
--------------------------------------------------------------------------------
--------------------------------------------------------------------------------
--------------------------------------------------------------------------------
--------------------------------------------------------------------------------
--------------------------------------------------------------------------------
--------------------------------------------------------------------------------
--------------------------------------------------------------------------------
--------------------------------------------------------------------------------
------------------------V-RP--FTLNYA--C-P-NG-P-T-------T--T-V---T-PYSFDPAQQLNVL-
P-D---GR--P--AV-M--D--R-----E---L-----L-LA-A-G-T--T--T-S-----T-AG---------------
-------------S--QT--H--F-------------------------D----D-------------------------
---
>gi|1200023547 gene_5386|GeneMark.hmm|63_aa|-|6736191|6736382 CM001015.1 Streptomyces clavuligerus ATCC 27064 chromosome, whole genome shotgun sequence
--------------------------------------------------------------------------------
--------------------------------------------------------------------------------
--------------------------------------------------------------------------------
--------------------------------------------------------------------------------
--------------------------------------------------------------------------------
--------------------------------------------------------------------------------
--------------------------------------------------------------------------------
--------------------------------------------------------------------------------
------------------------M-KP--FAWNYA--R-P-AE-L-A-------P--V-V---D-QYSYDATLQLNVL-
P-D---GR--P--AI-M--D--R-----V---L-----L-AA-V-G-T--T--T-S-----T-AG---------------
-------------S--AT--H--F-------------------------D----D-------------------------
---
>gi|1301824031 gene_287|GeneMark.hmm|91_aa|-|321283|321558 KB898999.1 Streptomyces sp. CNB091 genomic scaffold D581DRAFT_scaffold00010.10, whole genome shotgun sequence
--------------------------------------------------------------------------------
------------------------------------------------M----S-------------V------------
-L--------------------------VD--------------------R-----------V-----------------
--------------------------------------------------------------------------------
---------------------------------------------------------PTL---S------------H-VT
---R-SQ-PA----------------------------------------------------------------------
--------------------------------------------------------------------------------
-----------------------------------------------------G--PPA---------------------
------------------------T-RP--FGLDAL-TT-P-VT-V---------G--R-Q---P-AVSVDPDSQLSLV-
E-G----A--I--AI-Y--S--E-----A---M-----A-GT-S-C-N--T--E-T-----D-GR---------------
--D------AI-AI--DT--D--Q--------N----------------D----D-------------------------
---
>gi|1405222647 gene_48|GeneMark.hmm|88_aa|+|62400|62666 AZWL01000004.1 Streptomyces sp. CNH099 B121DRAFT_scaffold_2.3_C, whole genome shotgun sequence
--------------------------------------------------------------------------------
--------------------------------------------------------------------------------
--------------------------------------------------------------------------------
--------------------------------------------------------------------------------
--------------------------------------------------------------------------------
--------MA----------------------------------------------------------------------
--------------------------------------------------------------------------------
-----------------------------------------------------T--SHP---------------------
------------------------L-AP--WAMQLV--T-D-RL-P-V-A---P-P--S-Y---T-AVALDALTQTACY-
T-DA-AGQ--V--VE-M--G--K-----H-G-TN-Q-TK-PT-T-S-M--S--GGG-----D-GID----PQS----Q--
--T------AD-DS--TP--D--Y--------E----------------S----D-------------------------
---
>gi|1305130698 gene_543|GeneMark.hmm|36_aa|+|601830|601940 KE384251.1 Streptomyces sp. CNH287 genomic scaffold H299DRAFT_scaffold00001.1, whole genome shotgun sequence
--------------------------------------------------------------------------------
--------------------------------------------------------------------------------
--------------------------------------------------------------------------------
--------------------------------------------------------------------------------
--------------------------------------------------------------------------------
--------------------------------------------------------------------------------
--------------------------------------------------------------------------------
--------------------------------------------------------------------------------
--------------------------------------------------------------------------------
----------V--IE-M--G--K-----H-G-TS-S-GT-ET-S-T-N--T--N-S-----D-SA---------------
--P------DQ-GH--DQ--D--S--------E----------------Q----D-------------------------
---
>gi|1604493883 gene_14|GeneMark.hmm|64_aa|+|11800|11994 JTCK01000186.1 Streptomyces sp. CNQ431 contig_211, whole genome shotgun sequence
--------------------------------------------------------------------------------
------------------------------------------------M-------------------------------
--------------------------------------------------------------------------------
--------------------------------------------------------------------------------
--------------------------------------------------------------------------------
--------------------------------------------------------------------------------
--------------------------------------------------------------------------------
----------------------------------------------------------T---------------------
------------------------M-TP--FALQYA--R-P-QA-G---------E--P-A---A-PYAFDQAEQVNVL-
A-G---GG--Y--AA-E--D--T-----A---L-----L-AR-L-G-S--T--A-S-----T-AG---------------
-------------S--KT--H--W-------------------------D----D-------------------------
---
>gi|1405310746 gene_143|GeneMark.hmm|63_aa|+|160773|160964 AZXC01000017.1 Streptomyces sp. CNR698 B101DRAFT_scaffold_14.15_C, whole genome shotgun sequence
--------------------------------------------------------------------------------
--------------------------------------------------------------------------------
--------------------------------------------------------------------------------
--------------------------------------------------------------------------------
--------------------------------------------------------------------------------
--------------------------------------------------------------------------------
--------------------------------------------------------------------------------
--------------------------------------------------------------------------------
------------------------M-RP--FVLKYV--L-P-AE-S-P-------A--V-T---L-PYTYDSALQLNVL-
P-D---GR--P--AI-V--D--R-----D---L-----I-LV-T-G-T--T--T-S-----T-AG---------------
-------------S--KT--H--F-------------------------D----D-------------------------
---
>gi|1502349061 gene_834|GeneMark.hmm|77_aa|+|912987|913220 JNLT01000001.1 Streptomyces sp. CNS654 CD02DRAFT_scaffold00001.1_C, whole genome shotgun sequence
--------------------------------------------------------------------------------
--------------------------------------------------------------------------------
--------------------------------------------------------------------------------
--------------------------------------------------------------------------------
--------------------------------------------------------------------------------
--------------------------------------------------------------------------------
--------------------------------------------------------------------------------
--------------------------------------------------------------------------------
-----------------------------------M--G-P-YE-D-A-V---A-V--P-R---F-TPVLDPETQVALV-
V-DE-YGR--A--VE-M--G--G-----H-G-TS-T-SG-LT-P-T-H--T--TPG-----D-GAA----PGG----A--
--T------DS-DS--TE--S--Y--------D----------------Q----DQS-----------------------
--A
>gi|1301676593 gene_39|GeneMark.hmm|78_aa|-|45490|45726 KB897782.1 Streptomyces sp. CNT372 genomic scaffold C593DRAFT_scaffold00007.7, whole genome shotgun sequence
--------------------------------------------------------------------------------
--------------------------------------------------------------------------------
--------------------------------------------------------------------------------
--------------------------------------------------------------------------------
--------------------------------------------------------------------------------
--------------------------------------------------------------------------------
--------------------------------------------------------------------------------
--------------------------------------------------------------------------------
-----------------------------------M--G-P-YA-V-T-T---T-V--P-Q---Y-TPVIDPETQIAVI-
V-DE-HGR--T--VE-L--G--N-----H-G-TS-T-SG-LT-P-T-T--T--TPG-----D-GSG----PGG----A--
--T------DA-DS--TE--S--Y--------D----------------Q----DQS-----------------------
-SG
>gi|1301678086 gene_79|GeneMark.hmm|63_aa|+|93391|93582 KB897787.1 Streptomyces sp. CNT372 genomic scaffold C593DRAFT_scaffold00012.12, whole genome shotgun sequence
--------------------------------------------------------------------------------
--------------------------------------------------------------------------------
--------------------------------------------------------------------------------
--------------------------------------------------------------------------------
--------------------------------------------------------------------------------
--------------------------------------------------------------------------------
--------------------------------------------------------------------------------
--------------------------------------------------------------------------------
------------------------M-KP--FAWNYA--Q-P-AD-P-A-------P--A-L---V-SYSYDATLQLNVL-
S-D---GR--P--AI-S--D--R-----A---L-----M-AA-A-G-T--T--T-S-----K-AG---------------
-------------S--AT--H--F-------------------------D----D-------------------------
---
>gi|1301675974 gene_357|GeneMark.hmm|43_aa|-|381500|381631 KB897780.1 Streptomyces sp. CNT372 genomic scaffold C593DRAFT_scaffold00005.5, whole genome shotgun sequence
--------------------------------------------------------------------------------
--------------------------------------------------------------------------------
--------------------------------------------------------------------------------
--------------------------------------------------------------------------------
--------------------------------------------------------------------------------
--------------------------------------------------------------------------------
--------------------------------------------------------------------------------
--------------------------------------------------------------------------------
-------------------------------------------------------------------------LQLNVS-
A-E---GN--P--WH-A--I--T-----A-E-M-----P-ET-Q-T-E-TS--N-G-----D-GS---------------
--A-------P-GS--DS--G--T--------D----------------L----Y-------------------------
---
>gi|1022051418 CAB88811.1| CAB88811.1 hypothetical protein SCE6.07 [Streptomyces coelicolor A3(2)]
--------------------------------------------------------------------------------
--------------------------------------------------------------------------------
-M--------------------------ES--------------------------------------------------
----------------------------------------M---------------------------------------
-----------------------------------------------------VK--------E--------------RV
------F-SP----------------------------------------------------------------------
--------------------------------------------------------------------------------
-----------------------------------------------------A--AST---------------------
------------------------Q-AP--WAMRLV--T-D-RL-A-V-S---P-A--P-Y---T-SVTLDPATQTARY-
T-DA-VGR--V--VE-M--G--K-----H-G-TS-R-TS-GT-A-S-V--S--GGG-----D-GQQ----PQP----Q--
--S------QD-DT--TT--D--Y--------E----------------S----D-------------------------
---
>gi|1115599118 KUN27941.1| KUN27941.1 hypothetical protein AQJ11_15185 [Streptomyces corchorusii]
--------------------------------------------------------------------------------
------------------------------------------------M----Y-------------V------------
-H--------------------------S---------------------------------------------------
-----------------------------------------D--------------------------------------
------------------------------------------------------R-LPTG-TP-----------------
------L-PS----------------------------------------------------------------------
--------------------------------------------------------------------------------
-----------------------------------------------------G--TTT---------------------
------------------------P-TP--WGLRRM--A-P-YP-T-M-----T-P--A-Y---A-RAVLDPATQTTVF-
Y-DH-LGR--V--ME-M--P--G-----H-G-TS-T-GT-QP-S-T-G--T--S-P-----D-G------NG-T---T--
--N------DS-DT--GS--D--G--------D---------------------Q-------------------------
---
>gi|1115569902 KUM69865.1| KUM69865.1 hypothetical protein AQI70_29935 [Streptomyces curacoi]
--------------------------------------------------------------------------------
--------------------------------------------------------------------------------
--------------------------------------------------------------------------------
--------------------------------------------------------------------------------
--------------------------------------------------------------------------------
--------------------------------------------------------------------------------
--------------------------------------------------------------------------------
--------------------------------------------------------------------------------
------------------------M-RP--FTLNYA--L-P-QG-L-A-------N--A-V---T-PYHFDPARQLNVL-
P-D---GR--P--AV-S--D--P-----E---L-----L-LA-A-G-T--T--T-S-----T-AG---------------
-------------S--AT--H--F-------------------------D----D-------------------------
---
>gi|1012040351 AJP05321.1| AJP05321.1 hypothetical protein TU94_31735 [Streptomyces cyaneogriseus subsp. noncyanogenus]
--------------------------------------------------------------------------------
--------------------------------------------------------------------------------
--------------------------------------------------------------------------------
--------------------------------------------------------------------------------
--------------------------------------------------------------------------------
--------------------------------------------------------------------------------
--------------------------------------------------------------------------------
--------------------------------------------------------------------------------
------------------------M-QP--FALQYA--R-P-AP-E-S-------D--A-T---A-PYAYDTGLQVNLL-
L-D---GR--V--AA-C--D--H-----A---L-----L-RE-L-G-T--T--T-S-----T-AG---------------
-------------S--KT--H--F-------------------------D----D-------------------------
---
>gi|1806787427 gene_9|GeneMark.hmm|63_aa|-|7888|8079 LIPS01000005.1 Streptomyces cyanoalbus strain NRRL B-3040 B3040_contig_5, whole genome shotgun sequence
--------------------------------------------------------------------------------
--------------------------------------------------------------------------------
--------------------------------------------------------------------------------
--------------------------------------------------------------------------------
--------------------------------------------------------------------------------
--------------------------------------------------------------------------------
--------------------------------------------------------------------------------
--------------------------------------------------------------------------------
------------------------M-QP--FALNYA--R-P-AR-E-L-------V--V-S---T-PYVYDSGLQLNVL-
A-D---GR--V--AA-C--D--H-----A---L-----L-RE-V-G-T--T--T-S-----T-AG---------------
-------------S--KT--H--F-------------------------D----D-------------------------
---
>gi|1034581231 CCK24421.1| CCK24421.1 hypothetical protein BN159_0042 [Streptomyces davawensis JCM 4913]
--------------------------------------------------------------------------------
--------------------------------------------------------------------------------
--------------------------------------------------------------------------------
--------------------------------------------------------------------------------
--------------------------------------------------------------------------------
-----MP-TA----------------------------------------------------------------------
--------------------------------------------------------------------------------
-----------------------------------------------------V--QAA---------------------
------------------------E-RP--WGAGRL--G-P-YP-T-V-T---R-R--P-H---A-SVVIDPDTQLGVY-
L-DH-ASQ--V--ID-M--G--K-----H-G-TS-T-GT-ET-T-T-K--T--N-S-----D-SA---------------
--P------DE-GH--DQ--D--S--------E----------------Q----D-------------------------
---
>gi|1034582083 CCK25273.1| CCK25273.1 hypothetical protein BN159_0894 [Streptomyces davawensis JCM 4913]
--------------------------------------------------------------------------------
--------------------------------------------------------------------------------
--------------------------------------------------------------------------------
--------------------------------------------------------------------------------
--------------------------------------------------------------------------------
--------------------------------------------------------------------------------
--------------------------------------------------------------------------------
--------------------------------------------------------------------------------
------------------------M-QP--FALNYA--R-P-AA-D-T-------Q--A-T---A-GYAYDSGLQLNVT-
P-D---GR--I--AA-R--D--H-----A---L-----L-RE-L-G-T--T--T-S-----T-AG---------------
-------------S--KT--H--F-------------------------D----D-------------------------
---
>gi|1034582290 CCK25480.1| CCK25480.1 hypothetical protein BN159_1101 [Streptomyces davawensis JCM 4913]
--------------------------------------------------------------------------------
--------------------------------------------------------------------------------
--------------------------------------------------------------------------------
--------------------------------------------------------------------------------
--------------------------------------------------------------------------------
[truncated: 593,745 more chars]
