# Supplementary material for: Phylogenomic analysis of the diversity of graspetides and proteins involved in their biosynthesis
Source: Biol Direct. 2022 Mar 21;17:7. doi: 10.1186/s13062-022-00320-2 (PMC8939145; doi:10.1186/s13062-022-00320-2)
Supplement: Supplementary file 13 — Additional file 13. Final set of precursor sequences; Alignments of 174 distinct clusters of precursors (zip file). [file 13062_2022_320_MOESM13_ESM.zip › cluster208.afa]

>gi|1085422364 CEI36226.1| CEI36226.1 hypothetical protein XACJJ10_1780044 [Xanthomonas citri pv. citri]
MVHALTRSITCALTGVDEMSNADVTKNRKNATETGRVLARVLSRDEVGQVAGGATNPTPTNSWKDQSKCTPKTDPGSA
>gi|1085481223 CEH57166.1| CEH57166.1 hypothetical protein XACJK48_8390014 [Xanthomonas citri pv. citri]
------------------MSNADVTKNRKNATETGRVLARVLSRDEVGQVAGGATNPTPTNSWKDQSKCTPKTDPGSA
>gi|1085427474 CEI17461.1| CEI17461.1 hypothetical protein XACLG98_2530010 [Xanthomonas citri pv. citri]
MVHALTRSITCALTGVDEMSNADVTKNRKNATETGRVLARVLSRDEVGQVAGGATNPTPTNSWKDQSKCTPKTDPGSA
>gi|1085436775 CEH95706.1| CEH95706.1 hypothetical protein XACB100_2150037 [Xanthomonas citri pv. citri]
MVHALTRSITCALTGVDEMSNADVTKNRKNATETGRVLARVLSRDEVGQVAGGATNPTPTNSWKDQSKCTPKTDPGSA
>gi|1085441832 CEL40308.1| CEL40308.1 hypothetical protein XACJK4_2520044 [Xanthomonas citri pv. citri]
MVHALTRSITCALTGVDEMSNADVTKNRKNATETGRVLARVLSRDEVGQVAGGATNPTPTNSWKDQSKCTPKTDPGSA
>gi|1085451066 CEH98327.1| CEH98327.1 hypothetical protein XACG117_2270010 [Xanthomonas citri pv. citri]
MVHALTRSITCALTGVDEMSNADVTKNRKNATETGRVLARVLSRDEVGQVAGGATNPTPTNSWKDQSKCTPKTDPGSA
>gi|1085455803 CEH97261.1| CEH97261.1 hypothetical protein XACS581_2100055 [Xanthomonas citri pv. citri]
MVHALTRSITCALTGVDEMSNADVTKNRKNATETGRVLARVLSRDEVGQVAGGATNPTPTNSWKDQSKCTPKTDPGSA
>gi|1085461238 CEH88715.1| CEH88715.1 hypothetical protein XAC3607_3240008 [Xanthomonas citri pv. citri]
MVHALTRSITCALTGVDEMSNADVTKNRKNATETGRVLARVLSRDEVGQVAGGATNPTPTNSWKDQSKCTPKTDPGSA
>gi|1085465639 CEH80173.1| CEH80173.1 hypothetical protein XACLH37_2420037 [Xanthomonas citri pv. citri]
MVHALTRSITCALTGVDEMSNADVTKNRKNATETGRVLARVLSRDEVGQVAGGATNPTPTNSWKDQSKCTPKTDPGSA
>gi|1085470683 CEH79745.1| CEH79745.1 hypothetical protein XAC3612_2400066 [Xanthomonas citri pv. citri]
MVHALTRSITCALTGVDEMSNADVTKNRKNATETGRVLARVLSRDEVGQVAGGATNPTPTNSWKDQSKCTPKTDPGSA
>gi|1085486211 CEH65435.1| CEH65435.1 hypothetical protein XACLG97_9860014 [Xanthomonas citri pv. citri]
MVHALTRSITCALTGVDEMSNADVTKNRKNATETGRVLARVLSRDEVGQVAGGATNPTPTNSWKDQSKCTPKTDPGSA
>gi|1085495136 CEH68106.1| CEH68106.1 hypothetical protein XACG102_9800014 [Xanthomonas citri pv. citri]
MVHALTRSITCALTGVDEMSNADVTKNRKNATETGRVLARVLSRDEVGQVAGGATNPTPTNSWKDQSKCTPKTDPGSA
>gi|1085495536 CEH46794.1| CEH46794.1 hypothetical protein XAC3610_10860009 [Xanthomonas citri pv. citri]
MVHALTRSITCALTGVDEMSNADVTKNRKNATETGRVLARVLSRDEVGQVAGGATNPTPTNSWKDQSKCTPKTDPGSA
>gi|1085504352 CEJ25873.1| CEJ25873.1 hypothetical protein XACE116_10920014 [Xanthomonas citri pv. citri]
MVHALTRSITCALTGVDEMSNADVTKNRKNATETGRVLARVLSRDEVGQVAGGATNPTPTNSWKDQSKCTPKTDPGSA
>gi|1085508890 CEJ21283.1| CEJ21283.1 hypothetical protein XACE116_10920014 [Xanthomonas citri pv. citri]
MVHALTRSITCALTGVDEMSNADVTKNRKNATETGRVLARVLSRDEVGQVAGGATNPTPTNSWKDQSKCTPKTDPGSA
>gi|1085513894 CEH45888.1| CEH45888.1 hypothetical protein XAC3615_12490008 [Xanthomonas citri pv. citri]
MVHALTRSITCALTGVDEMSNADVTKNRKNATETGRVLARVLSRDEVGQVAGGATNPTPTNSWKDQSKCTPKTDPGSA
>gi|1085518311 CEH56020.1| CEH56020.1 hypothetical protein XACS582_12280015 [Xanthomonas citri pv. citri]
MVHALTRSITCALTGVDEMSNADVTKNRKNATETGRVLARVLSRDEVGQVAGGATNPTPTNSWKDQSKCTPKTDPGSA
>gi|1085522971 CEH48024.1| CEH48024.1 hypothetical protein XACLD7_13360010 [Xanthomonas citri pv. citri]
MVHALTRSITCALTGVDEMSNADVTKNRKNATETGRVLARVLSRDEVGQVAGGATNPTPTNSWKDQSKCTPKTDPGSA
>gi|1085739554 CEL49082.1| CEL49082.1 hypothetical protein XACJM35_2240008 [Xanthomonas citri pv. citri]
MVHALTRSITCALTGVDEMSNADVTKNRKNATETGRVLARVLSRDEVGQVAGGATNPTPTNSWKDQSKCTPKTDPGSA
>gi|1114985124 CEE42996.1| CEE42996.1 hypothetical protein XAC1083_790084 [Xanthomonas citri pv. citri]
MVHALTRSITCALTGVDEMSNADVTKNRKNATETGRVLARVLSRDEVGQVAGGATNPTPTNSWKDQSKCTPKTDPGSA
>gi|1114994919 CEE87359.1| CEE87359.1 hypothetical protein XACLC80_980131 [Xanthomonas citri pv. citri]
MVHALTRSITCALTGVDEMSNADVTKNRKNATETGRVLARVLSRDEVGQVAGGATNPTPTNSWKDQSKCTPKTDPGSA
>gi|1114999795 CEE48586.1| CEE48586.1 hypothetical protein XAC3810_780133 [Xanthomonas citri pv. citri]
MVHALTRSITCALTGVDEMSNADVTKNRKNATETGRVLARVLSRDEVGQVAGGATNPTPTNSWKDQSKCTPKTDPGSA
>gi|1115009590 CEE41436.1| CEE41436.1 hypothetical protein XAC9322_750132 [Xanthomonas citri pv. citri]
MVHALTRSITCALTGVDEMSNADVTKNRKNATETGRVLARVLSRDEVGQVAGGATNPTPTNSWKDQSKCTPKTDPGSA
>gi|1115019463 CEE83143.1| CEE83143.1 hypothetical protein XAC2852_840083 [Xanthomonas citri pv. citri]
MVHALTRSITCALTGVDEMSNADVTKNRKNATETGRVLARVLSRDEVGQVAGGATNPTPTNSWKDQSKCTPKTDPGSA
>gi|1115024464 CEE49677.1| CEE49677.1 hypothetical protein XAC2911_850008 [Xanthomonas citri pv. citri]
MVHALTRSITCALTGVDEMSNADVTKNRKNATETGRVLARVLSRDEVGQVAGGATNPTPTNSWKDQSKCTPKTDPGSA
>gi|1115035986 CEE54226.1| CEE54226.1 hypothetical protein XACS584_1260082 [Xanthomonas citri pv. citri]
MVHALTRSITCALTGVDEMSNADVTKNRKNATETGRVLARVLSRDEVGQVAGGATNPTPTNSWKDQSKCTPKTDPGSA
>gi|1115054887 CEE20859.1| CEE20859.1 hypothetical protein XAC902_1090008 [Xanthomonas citri pv. citri]
MVHALTRSITCALTGVDEMSNADVTKNRKNATETGRVLARVLSRDEVGQVAGGATNPTPTNSWKDQSKCTPKTDPGSA
>gi|1115059946 CEG19188.1| CEG19188.1 hypothetical protein XAC3562_910082 [Xanthomonas citri pv. citri]
MVHALTRSITCALTGVDEMSNADVTKNRKNATETGRVLARVLSRDEVGQVAGGATNPTPTNSWKDQSKCTPKTDPGSA
>gi|1115065181 CEF47592.1| CEF47592.1 hypothetical protein XAC217_860085 [Xanthomonas citri pv. citri]
MVHALTRSITCALTGVDEMSNADVTKNRKNATETGRVLARVLSRDEVGQVAGGATNPTPTNSWKDQSKCTPKTDPGSA
>gi|1115069929 CEE78769.1| CEE78769.1 hypothetical protein XACW160_760130 [Xanthomonas citri pv. citri]
MVHALTRSITCALTGVDEMSNADVTKNRKNATETGRVLARVLSRDEVGQVAGGATNPTPTNSWKDQSKCTPKTDPGSA
>gi|1115074788 CEF21901.1| CEF21901.1 hypothetical protein XACJK2_1480108 [Xanthomonas citri pv. citri]
MVHALTRSITCALTGVDEMSNADVTKNRKNATETGRVLARVLSRDEVGQVAGGATNPTPTNSWKDQSKCTPKTDPGSA
