# Supplementary material for: Phylogenomic analysis of the diversity of graspetides and proteins involved in their biosynthesis
Source: Biol Direct. 2022 Mar 21;17:7. doi: 10.1186/s13062-022-00320-2 (PMC8939145; doi:10.1186/s13062-022-00320-2)
Supplement: Supplementary file 13 — Additional file 13. Final set of precursor sequences; Alignments of 174 distinct clusters of precursors (zip file). [file 13062_2022_320_MOESM13_ESM.zip › cluster21.afa]

>gi|1305282312 gene_39|GeneMark.hmm|60_aa|-|53190|53372 AUDS01000008.1 Terrimonas ferruginea DSM 30193 H608DRAFT_scaffold00004.4_C, whole genome shotgun sequence
-----------------------M-------EE--K--------------------KQ-QPFFAKFLESQ-H-K----N-
--VPQPQ-------EN--------------------------------------A-N--G----------E-QLE-----
-------------------SS-IT-----KPWL--------DHH-DETHKYPS--DGD--EGG-----------------
------------------------V
>gi|1903459638 gene_12|GeneMark.hmm|79_aa|+|8173|8412 LSIL01000378.1 Chryseobacterium sp. CCH4-E10 CCH4-E10_contig378, whole genome shotgun sequence
-----------------------M-------EG--K-----------------K-S-K-KPFFASFLEKQ-I-E----D-
--PETVK-------GGSGSV--T-SAL-Q-------------DN-T--TGALKDS-I--T----------S-ATL-----
-------------------DN-VT-----KPGG--------D-H--VTLKYPS--DGD--EDA-----------------
---------N-------------AI
>gi|1004508349 ADZ80325.1| ADZ80325.1 hypothetical protein Sph21_3790 [Sphingobacterium sp. 21]
-----------------------M-------ET--K-----------------N-QMK-KPFFARFLEGQ-T-A----Q-
--NAKNQ-------NGN--Q--Q-SPK-S-------------EL------------------------------------
----------------------H-------QSP--------D-W-NVTLKFPS--DSD--EG------------------
------------------------L
>gi|1507122988 gene_37|GeneMark.hmm|92_aa|-|39080|39358 JQKZ01000024.1 Chryseobacterium sp. CF284 EW64DRAFT_scaffold00024.24_C, whole genome shotgun sequence
-----------------------M-------KN--K-----------------N-K-K-KPFFASFLEKQ-I-Q----D-
--PEKVT-------GGGGIV--T-SPT-S-------------DV-L--TLPTRDN-I--T----------S-PLA-----
-------------------DN-VT-----TPGN--------D-S--VTLKYPS--DND--ESG-----------------
---------PGPIHPFDPTSPVDPF
>gi|1079173037 KFF25482.1| KFF25482.1 serine endopeptidase [Chryseobacterium vrystaatense]
-----------------------M-------KD--K-----------------N-SKK-KPFFASFLEKQ-L-K----D-
--PETVK-------GGS--N-------------------------V--TNILKDS-I--T----------N-PAV-----
-------------------DI-VT-----SPKD--------D-L-MVTMKYPS--DGD--DDA-----------------
---------PTI----------PLD
>gi|1095768895 KMQ69545.1| KMQ69545.1 serine endopeptidase [Chryseobacterium sp. FH2]
-----------------------M-------EK--K-----------------N-S-K-KPFFASFLEKQ-I-K----D-
--PETIQ-------GGSGIV--T-AAL-E-------------DS-VAPTAPLKDS-V--T----------M-VTL-----
-------------------DN-AT-----RPGY--------D-N--VTMKYPS--DGD--EDG-----------------
---------N-------------AV
>gi|1604609006 gene_451|GeneMark.hmm|91_aa|+|499138|499413 JUGG01000008.1 Chryseobacterium sp. YR460 EW73DRAFT_scaffold00001.1_C, whole genome shotgun sequence
-----------------------M-------KN--N-----------------D-K-K-KPFFASFLEKQ-V-Q----N-
--PEEIQ-------GGG--LS-T-SPT-G-------------DI-V--TLPTSDT-V-FT----------L-KTL-----
-------------------DSPTT-----TPAA--------D-T-PVTLKYPS--DSD--EGGFNP---GGPG-------
-----LE-PY-------------HP
>gi|1079175904 KFF29466.1| KFF29466.1 serine endopeptidase [Chryseobacterium piperi]
-----------------------M-------KN--K-----------------N-SKK-KPFFASFLEKQ-L-K----D-
--PQSVT-------GGG--P-------------------------D----------I--T----------I-PER-----
-------------------DV-VT-----KPTV--------D-L-AHTMKYPS--DGD--DDA-----------------
---------P-------------TV
>gi|1502631544 gene_352|GeneMark.hmm|77_aa|+|366467|366700 JARQ01000003.1 Chryseobacterium hispalense DSM 25574 Contig3, whole genome shotgun sequence
-----------------------M-------EG--K-----------------K-S-K-KPFFATFLEKQ-I-Q----D-
--PETVK-------GGT--V--T-SVL-L-------------DN-T--TGALKDS-V--T----------S-TTI-----
-------------------DN-IT-----KPGG--------D-H--VTLKYPS--DGD--EDG-----------------
---------T-------------AI
>gi|1604691564 gene_56|GeneMark.hmm|79_aa|+|67745|67984 JUHD01000005.1 Chryseobacterium sp. OV705 EW72DRAFT_scaffold00005.5_C, whole genome shotgun sequence
-----------------------M-------EN--K-----------------N-SKK-KPFFASFLEKQ-I-K----D-
--PETVT-------GGA--I--T-SVK-L-------------DN-V--TSVIKDH-I--T----------TVALE-----
-------------------DS-VT-----LPGH--------D-H--VTMKYPS--DSD--EAG-----------------
---------E-------------EL
>gi|1102747024 KPH11013.1| KPH11013.1 serine endopeptidase [Chryseobacterium sp. ERMR1:04]
-----------------------M-------KN--K-----------------D-SKK-KPFFASFLEKQ-L-K----E-
--PQKVK-------GGT--D-------------------------I--TIPERDS-V--Y----------S-P-------
-------------------GP-VT-----MKPT--------D-M-AYTQKYPS--DGD--DDA-----------------
---------P-------------VV
>gi|1079163119 KFF13601.1| KFF13601.1 serine endopeptidase [Chryseobacterium soli]
-----------------------M-------KN--K-----------------N-SQK-KPFFASFLEKQ-L-K----D-
--PQKVK-------GGT--D-----------------------I-I--TIPERDA-V--T----------K-PQI-----
-------------------DS-VT-----SPKD--------D-L-AHTMKYPS--DGD--DYS-----------------
---------P-------------TV
>gi|1102747022 KPH11011.1| KPH11011.1 serine endopeptidase [Chryseobacterium sp. ERMR1:04]
-----------------------M-------NN--E-----------------N-SKK-KPFFASFLEKQ-I-K----D-
--PETIQ-------GGA--V--T-TPL-T-------------DI-V--SDTTRDV-A--T----------S-PTF-----
-------------------DN-AT-----LPTR--------D-H-LVTLKYPS--DND--EAG-----------------
------------------------I
>gi|1079163116 KFF13598.1| KFF13598.1 serine endopeptidase [Chryseobacterium soli]
-----------------------M-------EK--K-----------------N-S-K-KPFFASFLEKQ-I-Q----D-
--PEKIQ-------GGG--I--T-TPA-T-------------DI-V--TSLAKDT-V--TT---------S-PTF-----
-------------------DN-AT-----LPTK--------D-N-LVTLKYPS--DND--EAL-----------------
---------D-------------LD
>gi|1015113909 ALR30874.1| ALR30874.1 serine endopeptidase [Chryseobacterium sp. IHB B 17019]
-----------------------M-------KN--K-----------------N-SKK-KPFFAAFLEKQ-V-N----E-
--PQKVK-------GGA--G-------------------------I----------I--T----------K-PEV-----
-------------------DT-VT-----KPTF--------D-M-AQTQKYPS--DGD--DDV-----------------
---------Q-------------SV
>gi|1604609007 gene_452|GeneMark.hmm|73_aa|+|499441|499662 JUGG01000008.1 Chryseobacterium sp. YR460 EW73DRAFT_scaffold00001.1_C, whole genome shotgun sequence
-----------------------M-------KN--K-----------------D-SKK-KPFFASFLEKQ-L-Q----D-
--PEKIK-------GGT--D-------------------------V--TIATQDGVI--T----------A-KIT-----
-------------------DQ-PT-----KPTL--------D-M-AHTMKYPS--DGD--DDV-----------------
---------P-------------TV
>gi|1015113910 ALR30875.1| ALR30875.1 hypothetical protein ATE47_10190 [Chryseobacterium sp. IHB B 17019]
-----------------------M-------KK--D-----------------S-K-K-KPFFASFLEKQ-I-K----N-
--PEEIQ-------GGG--II-S-SPT-G-------------DV-T--TLPTNDT-V-VT----------S-RTL-----
-------------------DN-VT-----LPAY--------D-T-PVTLKYPS--DND--EIGFEP------G-------
-----ID-PV-------------KD
>gi|1102459193 KPE52129.1| KPE52129.1 hypothetical protein AOB46_04395 [Chryseobacterium indologenes]
-----------------------M-------KK--N-----------------N-S-K-KPFFASFLEKQ-I-H----D-
--PEKVQ-------GGG-----T-TPD-T-------------DV-I--THPATDG-S--T----------S-PVL-----
-------------------DN-MT-----TPRQ--------D-Y-IETKKYPS--DSD--EAG-----------------
-----------------------NF
>gi|1122343971 KXH85211.1| KXH85211.1 hypothetical protein AU378_05525 [Chryseobacterium kwangjuense]
-----------------------M-------EK--K-----------------N-S-K-KPFFASFLEKQ-I-N----D-
--PEKIQ-------GGG--I--T-TPT-T-------------DV-L--TVPQRDV-V--TT---------S-PFL-----
-------------------DN-AT-----SQLR--------D-Q-VVTMKYPS--DSD--ESGE----------------
--------LE-------------VL
>gi|1105848142 KQM23493.1| KQM23493.1 serine endopeptidase [Chryseobacterium sp. Leaf201]
-----------------------M-------KN--K-----------------N-SKK-KPFFAAFLEKQ-I-Q----D-
--PEKVK-------GGD--G-------------------------T--G------II--T----------K-PTV-----
-------------------DT-VT-----KPTL--------D-M-MQTMKYPS--DGD--DDS-----------------
---------P-------------VV
>gi|1702142155 gene_15|GeneMark.hmm|83_aa|+|13417|13668 LAZY01000049.1 Chryseobacterium indologenes strain J31 contig_49, whole genome shotgun sequence
-----------------------M-------EN--K-----------------S-SKK-KPFFASFLEKQ-I-K----D-
--PETVK-------GGG--I--T-TAL-E-------------DQ-I--TSKIKDD-IIVT----------T-ALE-----
-------------------DS-VS-----TPLN--------D-N--VTLKYPS--DGD--DHVLE---------------
--------IE-------------AQ
>gi|1102459192 KPE52128.1| KPE52128.1 serine endopeptidase [Chryseobacterium indologenes]
-----------------------M-------EK--K-----------------N-S-K-KPFFASFLEKQ-I-Q----D-
--PEKIQ-------GGG--I--T-DPS-M-------------DI-V--TLPAQDQ-I--T----------S-VNF-----
-------------------DT-VT-----LPVK--------D-N-VVTMKHPS--DSD--EAGE----------------
--------LD-------------YL
>gi|1102747020 KPH11009.1| KPH11009.1 serine endopeptidase [Chryseobacterium sp. ERMR1:04]
-----------------------M-------RQ--K-----------------N-S-K-KPFFASFLEKQ-I-K----N-
--PEKVN-------GGLE-I--T-TAL-E-------------DS-I--TIPTKDT-I--T----------S-AIL-----
-------------------DN-VT-----KPGF--------D-H--VTMKYPS--DGD--DS------------------
-----------------------VV
>gi|1604801132 gene_25|GeneMark.hmm|80_aa|+|20331|20573 JUGX01000009.1 Chryseobacterium sp. OV715 EW70DRAFT_scaffold00009.9_C, whole genome shotgun sequence
---------------------MTM-------QD--E-----------------N-SKK-KPFFASFLEKQ-I-K----D-
--PETIQ-------GGG--II-T-NTD-N-------------DI-I--TIPSRDN-V--T----------A-QIF-----
-------------------DH-VT-----TPNK--------D-L-LVTMKYPS--DGD--EDL-----------------
------------------------V
>gi|1604646471 gene_885|GeneMark.hmm|78_aa|+|975517|975753 KN549097.1 Chryseobacterium sp. YR485 genomic scaffold EW77DRAFT_scaffold00002.2, whole genome shotgun sequence
-----------------------M-------EN--K-----------------N-SKK-KPFFATFLEKQ-V-K----D-
--PETVK-------GGG--I--T-SVL-V-------------DQ-I--TTSLQDQ-I--T----------T-PLK-----
-------------------DN-VT-----KPDN--------D-N--VTMKYPS--DGD--EDV-----------------
---------L-------------DV
>gi|1604609005 gene_450|GeneMark.hmm|80_aa|+|498853|499095 JUGG01000008.1 Chryseobacterium sp. YR460 EW73DRAFT_scaffold00001.1_C, whole genome shotgun sequence
-----------------------M-------EN--K-----------------K-S-K-KPFFASFLERQ-I-E----D-
--PEKIK-------GGSGTI--T-TAL-E-------------DN-S--TAPLKDS-V--T----------T-SLQ-----
-------------------DS-PT-----KPTL--------D-T-AQTMKYPS--DGD--EGG-----------------
---------N-------------EI
>gi|1306177760 gene_300|GeneMark.hmm|72_aa|+|311224|311442 AUMU01000002.1 [strain=DSM 19109], whole genome shotgun sequence
-----------------------M-------KS--K-----------------D-SKK-KPFFASFLEKQ-I-Q----D-
--PEKVK-------GGT--E-------------------------V--TLSTQDN-I--T----------K-PLY-----
-------------------DT-VT-----KPTL--------D-M-MQTMKYPS--DGD--DDA-----------------
---------P-------------VV
>gi|1079163118 KFF13600.1| KFF13600.1 serine endopeptidase [Chryseobacterium soli]
-----------------------M-------KN--K-----------------K-SQK-KPFFASFLEKQ-V-K----D-
--GQAVT-------GGA--I--T-SVL-V-------------DS-P--T----------T----------S-ILR-----
-------------------DS-AT-----TQSN--------D-Q--VTMKYPS--DSD--EAG-----------------
---------E-------------LS
>gi|1115245525 KUJ52615.1| KUJ52615.1 serine endopeptidase [Chryseobacterium sp. JAH]
-----------------------M-------EK--K-----------------K-L-K-KPFFASFLESQ-I-K----D-
--SKEVK-------GGS--T--S------------------------------FG-A--T----------T-PLK-----
-------------------DG-VT-----KPSL--------D-S-QQTMKYPS--DGD--EST-----------------
------------------------V
>gi|1095773926 KMQ64285.1| KMQ64285.1 serine endopeptidase [Chryseobacterium angstadtii]
-----------------------M-------NN--E-----------------N-SKK-KPFFASFLEKQ-I-K----D-
--PETIQ-------GGN--II-S-SPD-S-------------DV-I--TAPSIDN-V--T----------R-PVF-----
-------------------DN-VT-----APSK--------D-L-LVTMKYPS--DND--ESGE----------------
--------LE-------------AF
>gi|1105848143 KQM23494.1| KQM23494.1 hypothetical protein ASE55_05820 [Chryseobacterium sp. Leaf201]
-----------------------M-------KN--E-----------------N-PKK-KPFFAVFLEKQ-I-Q----D-
--PEKVK-------GGD--G----------------------GT-T--TGALRDS-V--T----------S-LFV-----
-------------------DG-LT-----SPGQ--------D-V--VSMKYPS--DSD--EDGT----------------
--------LE-------------QL
>gi|1306177759 gene_299|GeneMark.hmm|91_aa|+|310926|311201 AUMU01000002.1 [strain=DSM 19109], whole genome shotgun sequence
-----------------------M-------KN--K-----------------N-SKK-EPFFAAFLEKQ-L-Q----D-
--PEKIQ-------GGG--V--S-TSL-K-------------DV-V--TSPLGDT-L--T----------L-KTL-----
-------------------DN-GT-----TPAA--------D-T-PVTLKYPS--DSD--EGGFDPG-FPPGL-------
-----DP-EI-------------HP
>gi|1105848144 KQM23495.1| KQM23495.1 serine endopeptidase [Chryseobacterium sp. Leaf201]
-----------------------M-------EN--K-----------------K-T-K-KPFFASFLEKQ-I-Q----D-
--PEKIK-------GGTSPL--T-SVL-A-------------DD-V--TDAKKDN-V--T----------G-VLR-----
-------------------DN-VT-----GTSL--------D-A--VTLRYPS--DSD--AAQ-----------------
---------D-------------LD
>gi|1102747021 KPH11010.1| KPH11010.1 serine endopeptidase [Chryseobacterium sp. ERMR1:04]
-----------------------M-------KN--K-----------------K-L-K-KPFFASFLEKQ-I-N----D-
--PEKVK-------GGS--M--T-SEL-L-------------DN------------V--T----------T-ALQ-----
-------------------DT-VT-----KPGY--------D-N--VTMKYPS--DGD--EAG-----------------
---------E-------------TS
>gi|1079180913 KFF02343.1| KFF02343.1 serine endopeptidase [Chryseobacterium luteum]
-----------------------M-------KD--E-----------------N-SKK-KPFFASFLEKQ-I-K----D-
--PETVQ-------GGA--SIST-NAD-N-------------DI-V--TAPSVDN-V--T----------A-QIF-----
-------------------DH-VT-----APSK--------D-L-LVTMKYPS--DGD--DSV-----------------
------------------------V
>gi|1902934556 gene_8|GeneMark.hmm|80_aa|-|7858|8100 FCNN01000301.1 Chryseobacterium indologenes strain mars15 genome assembly, contig: contig00301, whole genome shotgun sequence
-----------------------M-------EN--K-----------------N-SKK-KPFFATFLEKQ-I-K----D-
--PETVK-------GGS--TI-T-LIT-V-------------DT-V--TSAIKDH-I--T----------TAALE-----
-------------------DS-VS-----THKN--------D-N--VTMKYPS--DGD--EDV-----------------
---------L-------------EA
>gi|1095768896 KMQ69546.1| KMQ69546.1 serine endopeptidase [Chryseobacterium sp. FH2]
-----------------------M-------KN--K-----------------N-SKK-QPFFASFLEKQ-L-K----D-
--PETVK-------GGI--D-------------------------V--TIPERDGIT--T----------S-KVK-----
-------------------DV-VT-----LPEY--------D-M-AQTQKYPS--DGD--DDV-----------------
---------Q------------YVE
>gi|1079175905 KFF29467.1| KFF29467.1 serine endopeptidase [Chryseobacterium piperi]
-----------------------M-------KN--K-----------------K-Q-K-KPFFASFLEKQ-I-Q----D-
--PEKVT-------GGGT-I--T-TPS-I-------------DV-V--TIPTRDN-I--T----------S-FVT-----
-------------------DN-IT-----TPGN--------D-H--VTLKYPS--DSD--ESG-----------------
---------P-------------LE
>gi|1079173035 KFF25480.1| KFF25480.1 serine endopeptidase [Chryseobacterium vrystaatense]
-----------------------M-------KD--E-----------------N-SKK-KPFFASFLEKQ-I-Q----D-
--PEKVL-------GGG-----T-TPD-T-------------DV-I--TSPVVDV-I--T----------A-PIL-----
-------------------DN-AT-----SPSK--------D-H-LITLKYPS--DHD--DSV-----------------
------------------------N
>gi|1000589109 BAG02233.1| BAG02233.1 unknown protein [Microcystis aeruginosa NIES-843]
-----------------------M-------AY--PN-----------D---QQ-GKA-LPFFARFLSVS-K-----EES
-SIKS---------------------------------------------------------------------------
----------------------------PSPEP--------T-Y-GGTFKYPS--DWE--D-------------------
------------------------Y
>gi|1007050651 AFY85619.1| AFY85619.1 hypothetical protein Chro_0062 [Chroococcidiopsis thermalis PCC 7203]
-----------------------M-------SD--MN-----------S---RNLNSP-IPFFAHFLEGQ-F-GAELSEA
-EMASVS-------GGN--EY-----------------------AT--TL-AYPS-D--VD---------V-DGG-----
--NKGYEF--------------PSIDV-PK-MP--------S-M-PEFPKFPSISDYY--K-------------------
------------------------K
>gi|1405715831 gene_88|GeneMark.hmm|96_aa|-|83131|83421 JAFA01000010.1 Burkholderia nodosa DSM 21604 A3CWDRAFT_scaffold_9.10_C, whole genome shotgun sequence
-----------------------M-------SN--VK-----------I---ET-QEP-VPFFSHFLEGQ-F-SRNLTAA
-EMQAIR-------GGA---------------------------VV--TM-VAPS-D--QEGMPVGELPDF-LGM-----
--LRHMGW--------------PMGQM-PGNNP--------S-S-PVTMAYPS--DGESAS-------------------
------------------------I
>gi|1030939746 CCH94922.1| CCH94922.1 Genome sequencing data, contig C236 [Microcystis aeruginosa PCC 9432]
-----------------------M-------NY--PN-----------T---EQ-SKA-IPFFARFLSAD-Q-----DEA
-P------------------------------------------------------------------------------
-----------------------TPDSPPDSEP--------A-P-VWTWKWPS--DWE--D-------------------
------------------------S
>gi|1007022646 AFY55913.1| AFY55913.1 Serine endopeptidase inhibitor [Rivularia sp. PCC 7116]
-----------------------M-------SE--KE-----------NK-KIN-SNA-VPFFARYLEGQ-Y-CEDLSEE
-EMDRVH-------GGL--SK-REKIS-KRYPND-LK-----DIVT--TM-KYPS-D--HE---------D-SSP-----
---KH------P------PIA-MTKKY-PSDADE-----------AMTHKFPS--DGD--DELPP---------------
------H-YE-------------RW
>gi|1405459879 gene_1026|GeneMark.hmm|94_aa|+|1230173|1230457 KI912148.1 Fischerella sp. PCC 9605 genomic scaffold FIS9605DRAFT_scaffold1.1, whole genome shotgun sequence
-----------------------M-------SN--SK-----------KQ-DLN-LSV-VPFFARYLEGQ-L-CEDLSSE
-EMEKIT-------GGS--E------------------------VV--TM-RYPS-D--NE---------D-SNP-----
-------------------VP-MPPSY-PTQPNQ-----------PINWNLPS--YPH--FSIPIP------P-------
-----FC-RK-------------RK
>gi|1000430563 BAB78097.1| BAB78097.1 all7013 [Nostoc sp. PCC 7120]
-----------------------M-------PE--NR-----------QE-DLN-AQA-VPFFARFLEGQ-N-CEDLTDE
-ESEAVS-------GGK--R------------------------GQ--TR-KYPS-D--CE---------D-GNG-----
---VTGKLR-DE------DIA-VTLKY-PSDNEDNGG----G-E-IVTLKFPS--DDD--DQ------------------
---------P-------------VG
>gi|1033007424 ELS03781.1| ELS03781.1 Serine endopeptidase inhibitor [Xenococcus sp. PCC 7305]
-----------------------MMSDNKNSSN--DN-----------RQ-ESN-LKA-VPFFVRYLEGQ---LESLTEE
-ETELIY-------GGM--DC-P-G----------------NNGIE--TR-KYPS-D--SD---------E-E-------
-------------------IA-MTLKY-PSDNEEGVI----G-P-PVTLKFPS--DQE--DPS-----------------
---------G-------------SP
>gi|1205952272 gene_987|GeneMark.hmm|78_aa|-|1110032|1110268 JH992901.1 Mastigocladopsis repens PCC 10914 genomic scaffold Mas10914DRAFT_scaffold1.1, whole genome shotgun sequence
-----------------------M-------SK--NH-----------KQ-NLK-QEA-VPFFARYLEGQ---IIELSEE
-EMQAVV-------GGK--K----------------------DIVT--TQ-KYPS-D--S--------------------
--------------------------------EEDSE----P-I-LVTQKYPS--DND--DST-----------------
--------YT-------------IE
>gi|1405460705 gene_1852|GeneMark.hmm|97_aa|-|2211935|2212228 KI912148.1 Fischerella sp. PCC 9605 genomic scaffold FIS9605DRAFT_scaffold1.1, whole genome shotgun sequence
-----------------------M-------SE--SK------------------EQA-LPFFARYLEGQ-F-CEDLSEE
-EMNAVQ-------GGW--G------------------------AT--TL-KYPS-D--NE---------E-SHN-----
---RE------D------GIA-VTKKY-PSDADE-----------YVTHKYPS--DGD--DDIAVT--QKYPS-------
-----DA-DD-------------VQ
>gi|1007065128 AFZ03236.1| AFZ03236.1 hypothetical protein Cal6303_4329 [Calothrix sp. PCC 6303]
-----------------------M-------ST--E-------------------KQV-LPFFVRYLENQ---AEDMSIE
-ELNEIS-------GGN--G-----------------------QVV--TM-AYPS-D--SD---------T-ADG-----
---G--------------YST-EQPKS-PFDMPK---------F-STNLPFPQ--FGY--GSP-----------------
---------Y-------------IK
>gi|1301266614 gene_200|GeneMark.hmm|63_aa|-|221249|221440 KB894493.1 Algicola sagamiensis DSM 14643 genomic scaffold C505DRAFT_scaffold00003.3, whole genome shotgun sequence
-----------------------M--------------------------------KT-TPFFANLLASQ---TRELTEN
-ELEMTA-------GGT--AS-QQSPV-QEVPE---------QPFA--TM-RYPS-D--SD---------E-DG------
------------------------------------------------FN------------------------------
---------F-------------PV
>gi|1085641412 KIJ81245.1| KIJ81245.1 serine endopeptidase inhibitor [Scytonema tolypothrichoides VB-61278]
-----------------------M-------SD--SD-----------KQ-ASN-DKA-VPFFARYLEGQ-F-CEDLSEE
-EMENVH-------GGS--TE-I-S---------DAK----GGIVT--TL-KYPS-D--NE---------E-GG------
-SVITKRHPSDKDDCGG-GIS-VTRKY-PSDNED-----------AVTLKYPS--DGD--DDIIA---------------
------I-DT-------------VE
>gi|1206906392 gene_2627|GeneMark.hmm|72_aa|-|3698956|3699174 KB235948.1 Oscillatoria sp. PCC 10802 genomic scaffold Osc10802DRAFT_Contig7.7, whole genome shotgun sequence
-----------------------M-------SE--KE-----------KQ-SLQ-PEA-VPFFARFLEGQ-G-TEELSDE
-EMQAIA-------GGK--KR---------------------KPVT--TM-KYPS-D--G--------------------
--------------------------------DE---------M-LTTMKYPS--DGD--ES------------------
------------------------L
>gi|1300389026 gene_37|GeneMark.hmm|105_aa|-|41384|41701 ANNX01000166.1 Scytonema hofmanni PCC 7110 contig00166, whole genome shotgun sequence
-----------------------V-------SN--N-------------------EQI-LPFFARYLEGQ-F-CEDLSEE
-EMDEVH-------GGY--RL-A-HPT-R--PKK-------DEIFT--TL-KYPS-D--NE---------E-GGD-----
--------------------F-ATKKY-PSDTDE---------Y-AVTLKYPS--DGD--DDVIAIE-TVDAV-------
-----DT-TA-------------IE
>gi|1085057522 KIF32671.1| KIF32671.1 hypothetical protein PI95_31130 [Hassallia byssoidea VB512170]
-----------------------M-------SD--NK-----------PL-DLN-SSK-VPFFARYLEGQ-F-CEDLSEE
-EMDTVQ-------GGT--T------------------------FV--TL-KYPS-D--NE---------E-GGHDGGIG
GGIITNKLR-DKHDWG--GGV-VTKKS-PSDADE---------Y-AVTQKYPS--DGD--DHA-----------------
--------FP-------------ID
>gi|1206906391 gene_2626|GeneMark.hmm|103_aa|-|3698192|3698503 KB235948.1 Oscillatoria sp. PCC 10802 genomic scaffold Osc10802DRAFT_Contig7.7, whole genome shotgun sequence
-----------------------M-------SD--KE-----------KQ-GRQ-PEA-VPFFARFLEGQ-G-TEELSDE
-EMQAIA-------GGA--DM------------------------V--TL-KYPS-D--SE---------E-GG------
--VQTRKYPSDSEDGGGCGGM-VTEKF-PSDNED---------V-NVTLKYPS--DGD--DN------------------
---------I-------------AE
>gi|1085637829 KIJ78061.1| KIJ78061.1 hypothetical protein SD81_09370 [Tolypothrix campylonemoides VB511288]
-----------------------M-------SK--IN-----------LQ-DLN-SPA-VPFFARYLEGQ---CEELSVE
-EMEAVT-------GGG--Q-----------------------INT--TL-KYPS-D--LE---------D-VGG-----
------------------GTV-TTLKY-PSDQEEGGG----G-I-VTTQKYPS--DGD--DEG-----------------
--------FS-------------VE
>gi|1002446887 ACL42717.1| ACL42717.1 conserved hypothetical protein [Cyanothece sp. PCC 7425]
-----------------------M-------SD--IN-----------KQ-DAS-AKA-VPFFARYLEEQ-EVSQELSQE
-ELEGLS-------GAR----------------------------T--TL-KYPS-D--SD---------E-GD------
------------------------------------------------------------ISG-----------------
--------SW-------------RN
>gi|1206814090 gene_5422|GeneMark.hmm|110_aa|-|6350623|6350955 KB217478.1 Calothrix sp. PCC 7103 genomic scaffold Cal7103DRAFT_CPM.6, whole genome shotgun sequence
-----------------------M-------SH--E-----------------D-EKV-LPFFSRYLEGQ-F-CEDLSEE
-EMDQVS-------GGL--KL-A-APT-TKFPSE-NPD---DGIVT--TL-KFPS-D--HE---------E-SQP-----
---I--------------RPP-VTKKY-PSDHEE---------Y-AVTQKYPS--DGD--DWLATT-----PI-------
-----PK-DS-------------IE
>gi|1206815231 gene_6563|GeneMark.hmm|106_aa|-|7675941|7676261 KB217478.1 Calothrix sp. PCC 7103 genomic scaffold Cal7103DRAFT_CPM.6, whole genome shotgun sequence
-----------------------M-------PN--E-----------------N-EKA-LPFFARYLEGQ-F-CEDLSDE
-ETNEVQ-------GGL--RF-A-APT-KKFPPE-IPD----VIVT--TL-KFPS-D--RE---------D-GFP-----
---V--------------HPP-VTKKY-PSDHED---------Y-VVTQKYPS--DGD--DLIATT--------------
------PI-P-------------MN
>gi|1507699410 gene_634|GeneMark.hmm|111_aa|-|726083|726418 JRFE01000014.1 Myxosarcina sp. GI1 contig_13, whole genome shotgun sequence
-----------------------M-------SD--ND-----------RQ-ELN-TEA-VPFFARYLEDQDY-QEELSEE
-ESQHIG-------GGR--RP-L-IQT-KKAPSD-NEEVCGGGFVT--TM-KYPS-D--NE---------E-GGG-----
------------------GSV-VTLKF-PSDNEEGGG------G-VIKHKHPS--NKK--D-------------------
---------L-------------QK
>gi|1022257804 EGJ32452.1| EGJ32452.1 hypothetical protein LYNGBM3L_17550 [Moorea producens 3L]
-----------------------M-------SN--MD-----------KP-EEN-SQA-VPFFARYLEGQ-W-CEELSEE
-EMDDVR-------GGR--GF-A-F-T-EKFPSD-FED---GAGCF--TR-KYPS-D--HE---------E-GGG-----
GPALTKKYPSDHEEGGGGPIA-MTQKF-PSDQEDGGG----G-S-VVTLKFPS--DEE--DA------------------
---------P-------------HK
>gi|1019237461 EFP98007.1| EFP98007.1 hypothetical protein VIBC2010_06434 [Vibrio caribbenthicus ATCC BAA-2122]
-----------------------M-------N------------------------KN-TPFFNNFIEAE-T-L----TE
EEANQIA-------GGC--AN-----------------------------------------------------------
--------------------F-ST-----SSFS--------A-S-DLTRKYPS--DDD--EGNSSISGVNFPGSASGVNF
PGSSSKV-NF-------------PS
>gi|1019508939 EAY24950.1| EAY24950.1 conserved domain protein [Microscilla marina ATCC 23134]
-----------------------M-------KK----------------------NVK-KPFFAKFLENQ-V-K----EE
-SLTNAK-------GGT--CI------------------------Q--TR-KYPS-D--S--------------------
-----------------------------------------D-E-YVTMKYPS--DND--E-------------------
------------------------F
>gi|1702142156 gene_16|GeneMark.hmm|75_aa|+|13718|13945 LAZY01000049.1 Chryseobacterium indologenes strain J31 contig_49, whole genome shotgun sequence
-----------------------M-------EN--K-----------------N-SKK-KPFFASFLEKQ-I-K----D-
--PETVK-------GGG--TE-I----------------------S--IP-ERDV-I--T----------K-PAI-----
-------------------DV-VT-----SPKD--------D-M-MHTLKYPS--DGD--DDVII---------------
---------L-------------PL
>gi|1079128688 KFE66376.1| KFE66376.1 hypothetical protein DB31_0849 [Hyalangium minutum]
-----------------------M-------KK--NA-----------TDGAPQ-EGR-KPFFARLLESQ-E-L------
---EQAA-------GGS--TR------------------------V--TL-KYPS-D--G--------------------
-----------------------------------------D-E-HYTLKYPS--DRD--EY------------------
-----------------------CY
>gi|1807131014 gene_177|GeneMark.hmm|58_aa|+|183629|183805 LJYX01000006.1 Colwellia sp. TT2012 CMT41_NODE_1, whole genome shotgun sequence
--------------------------------------------------------MN-KPFFANFLEEQ-D-V------
---KQVT-------GGI--L---------------------------------PG-D--GG-------------------
-------------------CV-IT-----DPRK--------DQL-EVTMKYPS--DGD--EGAES---------------
---------E-------------LF
>gi|1401394994 gene_11|GeneMark.hmm|55_aa|-|11790|11957 AUNO01000275.1 Chitinophaga sp. JGI 0001002-D04 C830DRAFT_NODE-unique_16_len_30983.16_C, whole genome shotgun sequence
-----------------------M-------QP--N-----------------Q-ELQ-KPFFAQFLESQ-A-K------
---KEQQ-------FLP--I-------------------------I--TG-KLLD-D-----------------------
-----------------------------------------P-G-HETQKYPS--DSD--EGW-----------------
-----------------------ES
>gi|1807131011 gene_174|GeneMark.hmm|66_aa|+|182744|182944 LJYX01000006.1 Colwellia sp. TT2012 CMT41_NODE_1, whole genome shotgun sequence
--------------------------------------------------------MN-KPFFANFLEEQ-D-V------
---KEVS-------GGT--YK-G-L--------------------P--IG-VAPG-G--GG-------------------
-------------------CV-IT-----DPRK--------DQL-EVTMKAPS--DGD--EGAEL---------------
---------E-------------LF
>gi|1500210082 gene_176|GeneMark.hmm|77_aa|+|163750|163983 CCAV010000007.1 Chryseobacterium oranimense G311 WGS project CCAV000000000 data, contig 00007, whole genome shotgun sequence
-----------------------M-------KD--K-----------------N-SKK-KPFFASFLEKQ-L-K----D-
--PETIK-------GGD--TG-I----------------------I--TDTLKDS-I--T----------K-PSV-----
-------------------DV-VT-----SPKD--------D-M-MHTLKYPS--DGD--DDAPTI--------------
---------P-------------LD
>gi|1019508940 EAY24951.1| EAY24951.1 hypothetical protein M23134_04990 [Microscilla marina ATCC 23134]
-----------------------M-------K-----------------------KVK-KPFFAQFLENQ-I-A----DE
-KLTNTK-------GGA--SA-A-AASDKKKKI---------KIEQ--TM-KYPS-D--A--------------------
-----------------------------------------D-E-DFTMKYPS--DSD--E-------------------
------------------------W
>gi|1401394995 gene_12|GeneMark.hmm|55_aa|-|12035|12202 AUNO01000275.1 Chitinophaga sp. JGI 0001002-D04 C830DRAFT_NODE-unique_16_len_30983.16_C, whole genome shotgun sequence
-----------------------M-------QP--N-----------------N-QAQ-KPFFAKFLENQ-A-N------
---AKVT-------TA------------------------------------QQ--------------------E-----
-------------------AG-LT-----AEQA--------E-S-QTTLKFPS--DWD--EE------------------
-----------------------DW
>gi|1003955381 ADO75033.1| ADO75033.1 conserved uncharacterized protein [Stigmatella aurantiaca DW4/3-1]
-----------------------M-------KT--KA-----------KNQAQQ-GGK-QPFFARLLEAQ-E-L------
---GQAA-------GGS--QV-I----------------------T--TK-KFPS-D--S--------------------
-----------------------------------------D-EVMVTLKFPS--DSD--EGC-----------------
-----------------------AR
>gi|1078719212 KFA92818.1| KFA92818.1 hypothetical protein Q664_13335 [Cystobacter violaceus Cb vi76]
-----------------------M-------KK--------------------D-MTR-KPFFARLLEEQ-E-L------
---ELVS-------GGA--N-------------------------N--TM-KYPS-D--GH---------D-S-------
--------------------A-AT-----LQES--------N-S-EGTLKYPS--DTD--ER------------------
-----------------------DL
>gi|1106348295 KQS47197.1| KQS47197.1 hypothetical protein ASG38_06980 [Flavobacterium sp. Leaf359]
MFGLFSYLRTEKEKHSINPKFIIM-------EN--D-----------------K-KLK-KPFFANFLESQ-V-P----EK
-EMEQIN-------GGT--DA------------------------V--TM-KFPS-D--GE---------D-GPG-----
-------------------QV-IT-----SRVK--------D-L-YQTMKYPS--DSD--EEGV----------------
-----------------------EL
>gi|1900414898 gene_8|GeneMark.hmm|58_aa|+|6045|6221 LNFB01000014.1 Deltaproteobacteria bacterium Ga0077550 Ga0077550_1012.1, whole genome shotgun sequence
-----------------------M-------SKPDT-----------------K-STK-KPFFARFLETQ-E-L------
---EQVQ-------GGK--A----------------------------TK-KFPS-D--A--------------------
-----------------------------------------D-E-AQTMKYPS--DGD--DALP----------------
-----------------------TE
>gi|1033373544 EPX61629.1| EPX61629.1 hypothetical protein D187_010248 [Cystobacter fuscus DSM 2262]
-----------------------M-------KK--------------------D-TTK-KPFFAKLLEEQ-E-L------
---EQVT-------GGV--GN------------------------A--TQ-KYPS-D--GD---------D-H-------
--------------------D-AT-----LVKS--------P-P-DTTQKYPS--DGD--DDI-----------------
-----------------------AV
>gi|1502631545 gene_353|GeneMark.hmm|74_aa|+|366743|366967 JARQ01000003.1 Chryseobacterium hispalense DSM 25574 Contig3, whole genome shotgun sequence
-----------------------M-------KN--K-----------------N-SKK-QPFFASFLEKQ-L-Q----D-
--PEKIK-------GGG--DV-T-I--------------------A--TQ-DGPI-T--T----------S-KTA-----
-------------------DA-VT-----KPIY--------D-M-AQTMKYPS--DGD--DDAP----------------
-----------------------TV
>gi|1305282313 gene_40|GeneMark.hmm|65_aa|-|53469|53666 AUDS01000008.1 Terrimonas ferruginea DSM 30193 H608DRAFT_scaffold00004.4_C, whole genome shotgun sequence
-----------------------MKICM---QT--S-----------------N-EKK-QPFFARFLENQ-D-K------
---QTNP-------DGR--V----------------------------TS-SEQQ-S--V--------------E-----
-------------------AW-IT-----KPWL--------D-M-EQTQKYPS--DGD--E-------------------
------------------------I
>gi|1089032765 KIX21407.1| KIX21407.1 hypothetical protein SY27_06755 [Flavobacterium sp. 316]
-----------------------M-------KN--------------------Q-NLK-KPFFANFLESQ-L-T----KE
-ESNEVQ-------GGA--KV-T-SILE--------------DVAH--TL-KYPS-D--SD---------D---------
--------------------D-TT-----TPLS--------D-Q-VHTMKHPS--DSD--DGGPV---------------
---------D-------------LL
>gi|1007841922 AGP40494.1| AGP40494.1 hypothetical protein SCE1572_41925 [Sorangium cellulosum So0157-2]
-----------------------M-------AD--VDLREPE-----QQE-HEA-AEA-VPFFARFLEDQ-K-R------
---VRTGV-----KAGG--GA------------------------V--TK-KYPS-D--S--------------------
-------------------------------DA-DP-----P-I-YTTLKYPS--DSE--DSGS----------------
-----------------------GV
>gi|1401419471 gene_417|GeneMark.hmm|50_aa|-|493501|493653 KE734694.1 Planktothrix agardhii NIVA-CYA 15 genomic scaffold scaffold00001, whole genome shotgun sequence
-----------------------M-------SK--N------------IK-VST-GLA-VPFFARFLSEQ-D-T------
---ETGG----------------------------------------------PT-S--T--------------------
-------------------------------DF--------P-T-AWTLKWPS--DFE--D-------------------
------------------------S
>gi|1205957740 gene_163|GeneMark.hmm|62_aa|+|206103|206291 JH992893.1 Fischerella sp. PCC 9339 genomic scaffold PCC9339DRAFT_scaffold2.6, whole genome shotgun sequence
-----------------------M-------IH--IDLVKANFLGGNSMS-NNT-NQA-VPFFARFLEEQ-S-E------
---QTKE----------------------------------------------SS-S--K--------------------
-------------------------------NI--------K-I-PQTLKYPS--DWE--E-------------------
------------------------Y
>gi|1033376972 EPX65057.1| EPX65057.1 hypothetical protein D187_000482 [Cystobacter fuscus DSM 2262]
-----------------------M-------KK--DK----------QES-SQQ-KGK-RPFFARLLEAQ-E-L------
---EKA-------AGGA--PL------------------------Q--TL-KYPS-D--S--------------------
-------------------------------DD-D--------G-SITRKWPS--DWD--DS------------------
------------------------Y
>gi|1007841921 AGP40493.1| AGP40493.1 hypothetical protein SCE1572_41920 [Sorangium cellulosum So0157-2]
-----------------------M-------AD--ID-----------RD-PEQ-TEQ-VPFFARFLEDQ-K-R------
---VRTGV-----KAGG--CV------------------------T--TM-KYPS-D--S--------------------
-------------------------------ED-VGG----G-E-AVTLKFPS--DND--EDLG----------------
-----------------------VK
>gi|1003316464 CAN97343.1| CAN97343.1 hypothetical protein predicted by Glimmer/Critica [Sorangium cellulosum So ce56]
-----------------------M-------AD--IDNRELE----QQEQ-NDD-AEA-VPFFARFLEDQ-K-R------
---VRTGV-----KAGRP-PF------------------------Q--TL-KYPS-D--Q--------------------
-------------------------------ED-GGGGGKDP-I-FTTLKYPS--DGD--E-------------------
------------------------T
>gi|1022256667 EGJ33630.1| EGJ33630.1 hypothetical protein LYNGBM3L_28790 [Moorea producens 3L]
-----------------------M-------QN----------------Q-ESN-TQV-KPFFAQFLEEQ-Q-A------
---APDQS-----QDTH--GQ------------------------Q--TL-KYPS-D--Y--------------------
-------------------------------EE------------VETQKYPS--DWE--E-------------------
------------------------G
>gi|1003730003 ADN16743.1| ADN16743.1 putative esterase [Cyanothece sp. PCC 7822]
-----------------------M-------SN--NA-----------AA-LPI-TNA-KPFFARFLATQ-E-E------
---TPPTE-----KPAE--TP------------------------A--PF----P-F--P--------------------
-------------------------------EF--------P-P-IFTLKFPS--DWE--D-------------------
------------------------S
>gi|1016057637 BAT54633.1| BAT54633.1 hypothetical protein NOS3756_36050 [Nostoc sp. NIES-3756]
-----------------------M-------ST--RK-----------VK-TVD-VGM-VPFFVRFLEGQ-N-A------
---EGEGT----------------------------------------------E-------------------------
-------------------------------TP--------S-F-PWTFKYPS--DLE--D-------------------
------------------------K
>gi|1300383178 gene_9|GeneMark.hmm|63_aa|+|28476|28667 ANNX01000037.1 Scytonema hofmanni PCC 7110 contig00037, whole genome shotgun sequence
-----------------------M-------ST--KT-----------VE-SAG-IEA-VPFFARFLEDQ-S-V------
---LAKSEEPPAEPPAD--RP------------------------P--VP----P-------------------------
-------------------------------YP--------P-L-PFTIKYPS--DWE--D-------------------
------------------------R
>gi|1003730005 ADN16745.1| ADN16745.1 hypothetical protein Cyan7822_4854 [Cyanothece sp. PCC 7822]
-----------------------M-------SK--NT-----------GK-QKE-IKV-VPFFARFLEEQ-A-A------
---QSETE----------------------------------------------A-------------------------
-----------------------------------------L-P-PATLKYPS--DWE--E-------------------
------------------------Y
>gi|1102820143 ALF56253.1| ALF56253.1 microviridin precursor [Nostoc piscinale CENA21]
-----------------------M-------ST--ST-----------TQ-GGT-LKV-VPFFAYFLAAQ-P-D------
---E-NPP-------VP--PS------------------------E--EP----P-------------------------
-------------------------------PP--------P-P-IWTFKWPS--DWE--D-------------------
------------------------S
>gi|1019503032 EAW45423.1| EAW45423.1 hypothetical protein N9414_22578 [Nodularia spumigena CCY9414]
-----------------------M-------TT--AT-----------L---AN-IEA-VPFFARFLAAE-E-P------
----PETP-------AP--QP------------------------E--EQ----P-------------------------
-------------------------------LP--------P-P-IFTLKWPS--DWE--D-------------------
------------------------C
>gi|1076964518 KEI68584.1| KEI68584.1 MvdE [Planktothrix agardhii NIVA-CYA 126/8]
-----------------------M-------SK--NV------------K-VSA-PKA-VPFFARFLAEQ-A-V------
---EANNS----------------------------------------------N-------------------------
-------------------------------SA--------P-Y-GNTMKYPS--DWE--E-------------------
------------------------Y
>gi|1016057635 BAT54631.1| BAT54631.1 hypothetical protein NOS3756_36030 [Nostoc sp. NIES-3756]
-----------------------M-------ST--NT-----------VK-TAN-VEA-VPFFARFLEEQ-A-A------
---QASDT------------------------------------------------------------------------
-----------------------------------------A-P-INTFKYPS--DFE--D-------------------
------------------------Y
>gi|1205957743 gene_166|GeneMark.hmm|44_aa|+|209120|209254 JH992893.1 Fischerella sp. PCC 9339 genomic scaffold PCC9339DRAFT_scaffold2.6, whole genome shotgun sequence
-----------------------M-------SE--NT------------------NKA-LPFFARFLEEQ-Q-S------
---EPEDE----------------------------------------------T-------------------------
-------------------------------PQ--------P-F-PFTYKFPS--DWE--D-------------------
------------------------R
>gi|1405886361 gene_1591|GeneMark.hmm|54_aa|+|1820472|1820636 KI928193.1 Aphanizomenon flos-aquae NIES-81 genomic scaffold scaffold00002, whole genome shotgun sequence
-----------------------M-------QA--ST-----------L---AN-IEA-LPFFARFLAAE-E-E------
---PPETP-------TP--QP------------------------E--EQ----P-------------------------
-------------------------------LP--------P-S-VFTFKWPS--DWE--D-------------------
------------------------C
>gi|1003730004 ADN16744.1| ADN16744.1 hypothetical protein Cyan7822_4853 [Cyanothece sp. PCC 7822]
-----------------------M-------SK--NT-----------GK-ARE-IRAVVPFFARFLEEQ-A-A------
---HPAN-------------------------------------------------------------------------
-----------------------------------------P-L-PFTLKYPS--DWE--D-------------------
------------------------E
>gi|1003730012 ADN16752.1| ADN16752.1 hypothetical protein Cyan7822_4861 [Cyanothece sp. PCC 7822]
-----------------------M-------SK--NT-----------GK-QKE-IKA-VPFFARFLEEQ-A-A------
---QNETA------------------------------------------------------------------------
-----------------------------------------P-Y-QNTLKYPS--DWE--D-------------------
------------------------Y
>gi|1003730010 ADN16750.1| ADN16750.1 hypothetical protein Cyan7822_4859 [Cyanothece sp. PCC 7822]
-----------------------M-------SK--NT-----------GK-AKE-IKA-VPFFARFLEEQ-A-A------
---QNET-------------------------------------------------------------------------
-----------------------------------------A-P-TVTRKYPS--DWE--D-------------------
------------------------Y
>gi|1013467763 AKJ01364.1| AKJ01364.1 Hypothetical protein AA314_02990 [Archangium gephyra]
-----------------------M-------KK--------------------D-TTK-KPFFARLLEQQ-E-L------
---DQVA-------GGA--D-------------------------Q--TQ-KYPS-D--GD---------D-T-------
--------------------T-VT-----LQDS--------S-V-DGTLKYPS--DSD--DR------------------
-----------------------DL
>gi|1095773927 KMQ64286.1| KMQ64286.1 serine endopeptidase [Chryseobacterium angstadtii]
-----------------------M-------KD--Q-----------------N-SKK-KPFFASFLEKQ-I-K----D-
--PETIQ-------GGG--VI-T-NTD-N-------------DV-I--TLPSRDN-A--T----------A-QIL-----
-------------------DH-VT-----SPNK--------D-L-LVTMKYPS--DGD--EDI-----------------
------------------------V
>gi|1095773928 KMQ64287.1| KMQ64287.1 serine endopeptidase [Chryseobacterium angstadtii]
-----------------------M-------KN--K-----------------N-SKK-QPFFASFLEKQ-L-K----D-
--PETIK-------GGD--TS-I----------------------I--TNILKDS-I--T----------K-PAV-----
-------------------DV-VT-----SPQD--------D-M-MHTLKYPS--DGD--DDAPII--------------
---------P-------------LD
>gi|1095773925 KMQ64284.1| KMQ64284.1 serine endopeptidase [Chryseobacterium angstadtii]
-----------------------M-------EK--K-----------------N-S-K-KPFFASFLEKQ-I-Q----D-
--PEKVQ-------GGG--I--T-TPT-T-------------DV-L--TVPTRDT-I--TT---------S-PFL-----
-------------------DN-AT-----STVR--------D-Q-IVTMKYPS--DSD--ESGE----------------
--------LE-------------VL
>gi|1095766392 KMQ62103.1| KMQ62103.1 serine endopeptidase [Chryseobacterium sp. BLS98]
-----------------------M-------KD--E-----------------N-SKK-KPFFASFLEKQ-I-K----D-
--PETVQ-------GGG--II-S-NTD-N-------------DI-V--TAPSIDN-V--T----------A-QIF-----
-------------------DH-VT-----HPSK--------D-L-LVTMKYPS--DGD--DDV-----------------
------------------------V
>gi|1095766391 KMQ62102.1| KMQ62102.1 serine endopeptidase [Chryseobacterium sp. BLS98]
-----------------------M-------KD--K-----------------N-SKK-KPFFASFLEKQ-L-K----D-
--PETIK-------GGD--TG-I----------------------I--TDTLKDS-I--T----------K-PSI-----
-------------------DV-VT-----SPKD--------D-M-MHTLKYPS--DGD--DDAPTV--------------
---------P-------------LD
>gi|1095766393 KMQ62104.1| KMQ62104.1 serine endopeptidase [Chryseobacterium sp. BLS98]
-----------------------M-------EK--K-----------------N-S-K-KPFFASFLEKQ-I-S----D-
--PEKIQ-------GGG--I--T-TST-T-------------DV-I--TIPERDN-V--TT---------S-PFL-----
-------------------DN-AT-----TPLK--------D-Q-AVTMKYPS--DSD--ESGE----------------
--------LD-------------IL
>gi|1903459639 gene_13|GeneMark.hmm|72_aa|+|8456|8674 LSIL01000378.1 Chryseobacterium sp. CCH4-E10 CCH4-E10_contig378, whole genome shotgun sequence
-----------------------M-------KN--K-----------------N-SKK-KPFFASFLEKQ-L-Q----D-
--PQKIK-------GGG--D-------------------------V--TDVRLDN-A--T----------S-KVA-----
-------------------DT-VT-----KPTL--------D-L-LQTMKYPS--DGD--DDA-----------------
---------P-------------TV
>gi|1507122987 gene_36|GeneMark.hmm|65_aa|-|38837|39034 JQKZ01000024.1 Chryseobacterium sp. CF284 EW64DRAFT_scaffold00024.24_C, whole genome shotgun sequence
-----------------------M-------KN--K-----------------S-SKK-KPFFASFLEKQ-L-K----D-
--PQTVT-------GGG--P-------------------------D----------I--T----------I-PER-----
-------------------DV-VT-----KPTL--------D-M-AQTMKYPS--DGD--DDV-----------------
---------P-------------TV
>gi|1604664300 gene_100|GeneMark.hmm|64_aa|+|96696|96890 JUGW01000004.1 Chryseobacterium sp. CF356 EW66DRAFT_scaffold00003.3_C, whole genome shotgun sequence
-----------------------M-------EK--K-----------------K-L-K-KPFFASFLENQ-I-K----D-
--TKAVK-------GGA--S--V------------------------------SG-I--T----------T-PLK-----
-------------------DT-VT-----KPAY--------D-G-QQTMKYPS--DGD--ESG-----------------
------------------------V
>gi|1506937647 gene_23|GeneMark.hmm|74_aa|+|21144|21368 KN050703.1 Chryseobacterium sp. CF365 genomic scaffold EW65DRAFT_scaffold00024.24, whole genome shotgun sequence
-----------------------M-------KS--N-----------------N-SKK-KPFFASFLEKQ-V-K----D-
--PETVK-------GGS--D-------------------------I--TLAERDL-I--T----------K-PTI-----
-------------------DT-VT-----SPKD--------D-M-MHTLKYPS--DGD--DDT-----------------
---------ITL----------PL-
>gi|1506937646 gene_22|GeneMark.hmm|78_aa|+|20854|21090 KN050703.1 Chryseobacterium sp. CF365 genomic scaffold EW65DRAFT_scaffold00024.24, whole genome shotgun sequence
-----------------------M-------EN--K-----------------N-SKK-KPFFASFLEKQ-V-K----D-
--PETVK-------GGG--I--T-SVL-A-------------DQ-I--TTSLQDQ-I--T----------T-PIK-----
-------------------DN-VT-----KPDN--------D-N--VTMKYPS--DGD--EDV-----------------
---------L-------------EA
>gi|1306175911 gene_131|GeneMark.hmm|64_aa|-|136542|136736 AUMT01000011.1 [strain=DSM 19388], whole genome shotgun sequence
-----------------------M-------KN--K-----------------N-SKK-KPFFAAFLEKQ-I-N----E-
--PQKVK-------GG---G-------------------------I----------I--T----------K-PEV-----
-------------------DT-VT-----KPIY--------D-M-AQTQKYPS--DGD--DDV-----------------
---------Q-------------SV
>gi|1306175912 gene_132|GeneMark.hmm|79_aa|-|136776|137015 AUMT01000011.1 [strain=DSM 19388], whole genome shotgun sequence
-----------------------M-------EN--K-----------------K-S-K-KPFFASFLEKQ-V-E----D-
--PEKIK-------GGSGTI--T-SAL-Q-------------DN-T--TGALKDS-I--T----------S-ALQ-----
-------------------DN-IT-----KPGS--------D-N--VTMKYPS--DSD--EGG-----------------
---------D-------------TV
>gi|1102747023 KPH11012.1| KPH11012.1 serine endopeptidase [Chryseobacterium sp. ERMR1:04]
-----------------------M-------KN--K-----------------N-SKK-QPFFASFLEKQ-I-Q----D-
--PQTVK-------GGA--I--T-TAL-Q-------------DT-P--T----------T----------S-ILR-----
-------------------DT-VT-----DRQN--------D-Q--VTLKYPS--DSD--ETG-----------------
---------E-------------LE
>gi|1079149987 KFF00236.1| KFF00236.1 serine endopeptidase [Chryseobacterium formosense]
-----------------------M-------EK--K-----------------K-L-K-KPFFASFLENQ-I-K----D-
--TKAVQ-------GGA--S--A------------------------------TG-I--T----------T-PLK-----
-------------------DT-VT-----KPAY--------D-Q-QQTMKYPS--DGD--ESG-----------------
------------------------V
>gi|1013306268 AKK71463.1| AKK71463.1 serine endopeptidase [Chryseobacterium gallinarum]
-----------------------M-------KN--K-----------------N-SKK-KPFFASFLEKQ-L-K----D-
--PQTVK-------GGT--D-----------------------I----SIPERDV-I--T----------K-PEI-----
-------------------DS-VT-----SPKD--------D-M-MHTMKYPS--DGD--DDV-----------------
---------Q-------------YV
>gi|1013306269 AKK71464.1| AKK71464.1 serine endopeptidase [Chryseobacterium gallinarum]
-----------------------M-------KN--G-----------------N-SKK-KPFFATFLEKQ-I-K----D-
--PETVK-------GGD--A--T-SVL-L-------------DD-V--TSVIKDS-I--T----------TSALE-----
-------------------DS-VS-----RPGS--------E-N--VTMKFPS--DSD--EAG-----------------
---------D-------------VV
>gi|1016676017 EFK33430.1| EFK33430.1 hypothetical protein HMPREF0204_12498 [Chryseobacterium gleum ATCC 35910]
-----------------------M-------KS--N-----------------N-SKK-KPFFASFLEKQ-V-K----D-
--PETVK-------GGG---D-I----------------------T--LA-ETDL-I--T----------K-PTV-----
-------------------DT-VT-----SPKD--------D-M-MQTMKYPS--DGD--DDVIN---------------
---------L-------------PL
>gi|1016676016 EFK33429.1| EFK33429.1 hypothetical protein HMPREF0204_12497 [Chryseobacterium gleum ATCC 35910]
-----------------------M-------EN--K-----------------N-SKK-KPFFATFLEKQ-V-K----D-
--PETVK-------GGG--I--T-SVL-A-------------DQ-I--TTSLQDQ-I--T----------T-PLK-----
-------------------DN-VT-----KPDN--------D-N--VTMKYPS--DGD--EDV-----------------
---------L-------------EV
>gi|1306177757 gene_297|GeneMark.hmm|77_aa|+|310400|310633 AUMU01000002.1 [strain=DSM 19109], whole genome shotgun sequence
-----------------------M-------EN--R-----------------K-S-K-KPFFASFLEKQ-I-E----D-
--PEKIK-------GGA--V--T-SAL-V-------------DN-V--TSVNKDN-V--T----------S-SLL-----
-------------------DH-VT-----KPGG--------D-N--VTMKYPS--DGD--EDG-----------------
---------N-------------AV
>gi|1306177758 gene_298|GeneMark.hmm|73_aa|+|310670|310891 AUMU01000002.1 [strain=DSM 19109], whole genome shotgun sequence
-----------------------M-------KN--K-----------------D-SKK-KPFFASFLEKQ-I-Q----D-
--PEKIK-------GGS--G----------------------DI-T--TGVLKDS-V--T----------S-ALV-----
-------------------DN-IT-----KPGQ--------D-V--VSMKYPS--DSD--EDG-----------------
---------D-------------PV
>gi|1015113911 ALR30876.1| ALR30876.1 serine endopeptidase [Chryseobacterium sp. IHB B 17019]
-----------------------M-------EE--K-----------------K-S-K-KPFFASFLEKQ-V-E----D-
--PEKIK-------GGSGSI--T-SAL-E-------------DN-I--TGALKDS-I--T----------S-ALL-----
-------------------DN-IT-----KPGS--------D-N--VTMKYPS--DGD--EGG-----------------
---------D-------------AV
>gi|1102459194 KPE52130.1| KPE52130.1 serine endopeptidase [Chryseobacterium indologenes]
-----------------------M-------KN--K-----------------N-SKK-KPFFASFLEKQ-I-R----D-
--PETVK-------GGG--TE-I----------------------I--TIPEKDV-I--T----------K-PSV-----
-------------------DT-AT-----SPKD--------D-M-AHTLKYPS--DGD--DDVPTL--------------
---------P-------------L-
>gi|1902934555 gene_7|GeneMark.hmm|74_aa|-|7608|7832 FCNN01000301.1 Chryseobacterium indologenes strain mars15 genome assembly, contig: contig00301, whole genome shotgun sequence
-----------------------M-------KG--N-----------------N-SKK-KPFFASFLEKQ-V-K----D-
--PETVK-------GGT--D-------------------------M--SIPERDA-I--T----------K-PAI-----
-------------------DT-VT-----SPKD--------D-M-QHTMKYPS--DGD--EDT-----------------
---------VSV----------PL-
>gi|1079169072 KFF18629.1| KFF18629.1 serine endopeptidase [Chryseobacterium sp. JM1]
-----------------------M-------QD--E-----------------N-SKK-KPFFASFLEKQ-I-K----D-
--PETIQ-------GGA--GIIT-DMD-N-------------DV-V--TIPSKDN-V--T----------A-QIF-----
-------------------DH-VT-----SPNK--------D-L-LVTMKYPS--DGD--DGV-----------------
------------------------I
>gi|1079169073 KFF18630.1| KFF18630.1 serine endopeptidase [Chryseobacterium sp. JM1]
-----------------------M-------KD--K-----------------K-STK-KPFFASFLEKQ-I-K----D-
--AETVK-------GGA--SS-G----------------------V--TNILKDS-I--T----------N-PAV-----
-------------------DI-VT-----SPND--------D-L-MVTMKYPS--DGD--DDSPTI--------------
---------P-------------LD
>gi|1079169071 KFF18628.1| KFF18628.1 serine endopeptidase [Chryseobacterium sp. JM1]
-----------------------M-------EK--K-----------------N-S-K-KPFFASFLEKQ-I-N----D-
--PEKIQ-------GGG--I--T-APT-V-------------DM-I--TVPTRDV-I--T----------S-QIL-----
-------------------DN-VT-----SSVR--------D-Q-IVTMKYPS--DSD--EGGE----------------
--------LE-------------DL
>gi|1122343970 KXH85210.1| KXH85210.1 serine endopeptidase [Chryseobacterium kwangjuense]
-----------------------M-------KD--Q-----------------N-SKK-KPFFASFLEKQ-I-Q----D-
--PEKVQ-------GGG--PI-T-TPD-T-------------DI-I--TAPSIDN-V--T----------R-PVF-----
-------------------DN-VT-----TPSK--------D-L-LVTMKYPS--DGD--ES------------------
-----------------------VL
>gi|1122343969 KXH85209.1| KXH85209.1 serine endopeptidase [Chryseobacterium kwangjuense]
-----------------------M-------KD--K-----------------N-SKK-KPFFASFLEKQ-L-K----D-
--PETVK-------GGD--SG-I----------------------I--TIPERDV-I--T----------K-PSI-----
-------------------DV-VT-----SPKD--------D-M-MHTLKYPS--DGD--DDAPTV--------------
---------P-------------L-
>gi|1106373892 KQS92939.1| KQS92939.1 serine endopeptidase [Chryseobacterium sp. Leaf394]
-----------------------M-------EK--K-----------------K-L-K-KPFFASFLENQ-I-K----D-
--PKEVK-------GGS--S--S------------------------------VG-S--T----------S-PLR-----
-------------------DG-VT-----KPAY--------D-T-QQTMKYPS--DGD--EST-----------------
------------------------V
>gi|1106663910 KQT33125.1| KQT33125.1 serine endopeptidase [Chryseobacterium sp. Leaf405]
-----------------------M-------KN--N-----------------N-SKK-KPFFASFLEKQ-L-Q----D-
--PEKVK-------GGA--G-----------------------D-V--TLATQDS-V--T----------K-PLL-----
-------------------DT-VT-----KPTL--------D-M-MQTMKYPS--DGD--DDA-----------------
---------P-------------VV
>gi|1106663911 KQT33126.1| KQT33126.1 hypothetical protein ASG22_18060 [Chryseobacterium sp. Leaf405]
-----------------------M-------KN--N-----------------D-SKK-KPFFASLLEKQ-I-Q----D-
--PEKIQ-------GGG--L--S-TSL-K-------------DV-V--TSPTGDV-V--T----------L-KTL-----
-------------------DN-VT-----TPAA--------D-T-PVTLKYPS--DSD--EGGFDPG-N-PGL-------
-----DP-HI-------------LP
>gi|1106663912 KQT33127.1| KQT33127.1 serine endopeptidase [Chryseobacterium sp. Leaf405]
-----------------------M-------E---K-----------------K-S-K-KPFFASFLEKQ-I-E----D-
--PEKIK-------GGA--V--T-SVT-V-------------DN-V--TSVLKDD-V--T----------S-KIL-----
-------------------DT-VT-----KPGS--------D-N--VTMKYPS--DSD--EGG-----------------
---------S-------------EV
>gi|1079180912 KFF02342.1| KFF02342.1 serine endopeptidase [Chryseobacterium luteum]
-----------------------M-------KN--K-----------------N-SQK-KPFFASFLEKQ-L-K----D-
--PETVK-------GGD--TG-I----------------------I--TSILKDS-V--T----------K-PAL-----
-------------------DT-VT-----SPKD--------D-M-MHTLKYPS--DGD--DDSPTV--------------
---------P-------------LD
>gi|1079180914 KFF02344.1| KFF02344.1 hypothetical protein IX38_14080 [Chryseobacterium luteum]
-----------------------M-------EK--K-----------------N-S-K-KPFFASFLEKQ-V-N----D-
--PEKIQ-------GGG--I--T-TPT-T-------------DV-L--TVPTRDV-V--TT---------S-PFL-----
-------------------DN-AT-----SQAK--------D-H-VVTMKYPS--DSD--ESGE----------------
--------LD-------------VL
>gi|1500210081 gene_175|GeneMark.hmm|78_aa|+|163460|163696 CCAV010000007.1 Chryseobacterium oranimense G311 WGS project CCAV000000000 data, contig 00007, whole genome shotgun sequence
-----------------------M-------KD--E-----------------N-SKK-KPFFASFLEKQ-V-K----D-
--PETIQ-------GGG--II-S-NTD-N-------------DI-V--TAPSIDN-V--T----------A-QIF-----
-------------------DH-VT-----HPSK--------D-L-LVTMKYPS--DGD--DDV-----------------
------------------------V
>gi|1500210080 gene_174|GeneMark.hmm|81_aa|+|163180|163425 CCAV010000007.1 Chryseobacterium oranimense G311 WGS project CCAV000000000 data, contig 00007, whole genome shotgun sequence
-----------------------M-------EK--K-----------------N-S-K-KPFFASFLEKQ-I-S----D-
--PEKIQ-------GGA--V--T-TPT-T-------------DI-V--TIPERDN-V--TT---------S-PFL-----
-------------------DN-AT-----TPLK--------D-Q-VVTMKYPS--DSD--ESGE----------------
--------LD-------------IL
>gi|1604691565 gene_57|GeneMark.hmm|72_aa|+|68026|68244 JUHD01000005.1 Chryseobacterium sp. OV705 EW72DRAFT_scaffold00005.5_C, whole genome shotgun sequence
-----------------------M-------NN--K-----------------D-SKK-KPFFASFLEKQ-L-K----D-
--PETVK-------GGL--E-------------------------I--TIPERDV-I--T----------K-PVI-----
-------------------DT-VT-----SALK--------D-M-EHTMKYPS--DGD--DDA-----------------
---------LEV-------------
>gi|1604801133 gene_26|GeneMark.hmm|75_aa|+|20625|20852 JUGX01000009.1 Chryseobacterium sp. OV715 EW70DRAFT_scaffold00009.9_C, whole genome shotgun sequence
-----------------------M-------KD--K-----------------N-SKK-KPFFASFLEKQ-L-K----D-
--PETVK-------GGG--I-------------------------I--TIPERDV-I--T----------K-PVV-----
-------------------DN-VT-----SPQD--------D-L-MVTMKYPS--DGD--DDS-----------------
---------PTI----------PLD
>gi|1079163117 KFF13599.1| KFF13599.1 serine endopeptidase [Chryseobacterium soli]
-----------------------M-------NN--K-----------------K-SQK-KPFFASFLEKQ-L-K----D-
--GQSVK-------GGV--M--T-AVT-L-------------DA-P--T----------T----------S-VLK-----
-------------------DD-VT-----GPGG--------D-Q--VTMKYPS--DSD--EAG-----------------
---------Y-------------EV
>gi|1011498929 BAP32774.1| BAP32774.1 uncharacterized protein CHSO_3737 [Chryseobacterium sp. StRB126]
-----------------------M-------EN--K-----------------N-SKK-KPFFASFLEKQ-L-K----D-
--PETVK-------GGT--D-----------------------I----TIPERDT-I--T----------K-PTL-----
-------------------DG-VT-----SKLT--------D-M-DHTMKYPS--DGD--DDT-----------------
---------A-------------EL
>gi|1079173036 KFF25481.1| KFF25481.1 serine endopeptidase [Chryseobacterium vrystaatense]
-----------------------M-------KN--E-----------------N-SKK-KPFFASFLEKQ-I-Q----D-
--PEKVQ-------GGG--II-T-TPE-I-------------DV-I--TLPSIDN-V--T----------R-PLL-----
-------------------DN-AT-----NPSR--------D-L-LVTMKYPS--DGD--ESV-----------------
------------------------L
>gi|1079173034 KFF25479.1| KFF25479.1 serine endopeptidase [Chryseobacterium vrystaatense]
-----------------------M-------EK--K-----------------N-S-K-KPFFASFLEKQ-I-Q----D-
--PEKIQ-------GGG--I--T-TPT-T-------------DV-I--TVPTRDV-V--TT---------S-PFL-----
-------------------DN-AT-----LPVR--------D-Q-IVTMKYPS--DSD--ESGE----------------
--------LE-------------IL
>gi|1604618025 gene_498|GeneMark.hmm|74_aa|-|589658|589882 KN549085.1 Chryseobacterium sp. YR459 genomic scaffold EW75DRAFT_scaffold00001.1, whole genome shotgun sequence
-----------------------M-------KS--N-----------------N-SKK-KPFFASFLEKQ-V-K----D-
--PETVK-------GGT--D-------------------------I--TIPERDV-I--T----------K-PAV-----
-------------------DV-VT-----SPKD--------D-M-MHTLKYPS--DGD--DDT-----------------
---------ITI----------PL-
>gi|1604618026 gene_499|GeneMark.hmm|78_aa|-|589932|590168 KN549085.1 Chryseobacterium sp. YR459 genomic scaffold EW75DRAFT_scaffold00001.1, whole genome shotgun sequence
-----------------------M-------EN--K-----------------N-SKK-KPFFASFLEKQ-V-K----D-
--PETVK-------GGG--I--T-SVL-A-------------DQ-I--TTSLQDQ-I--T----------T-PLK-----
-------------------DN-VT-----KPDN--------D-N--VTMKYPS--DGD--EDV-----------------
---------L-------------EA
>gi|1604650855 gene_614|GeneMark.hmm|74_aa|-|665440|665664 KN549100.1 Chryseobacterium sp. YR477 genomic scaffold EW78DRAFT_scaffold00002.2, whole genome shotgun sequence
-----------------------M-------KS--N-----------------N-SKK-KPFFASFLEKQ-V-K----D-
--PETVK-------GGS--D-------------------------I--TLAERDL-I--T----------K-PAI-----
-------------------DT-VT-----SPKD--------D-M-MHTLKYPS--DGD--DDT-----------------
---------ITL----------PM-
>gi|1604650856 gene_615|GeneMark.hmm|78_aa|-|665718|665954 KN549100.1 Chryseobacterium sp. YR477 genomic scaffold EW78DRAFT_scaffold00002.2, whole genome shotgun sequence
-----------------------M-------EN--K-----------------N-SKK-KPFFASFLEKQ-V-K----D-
--PETVK-------GGG--I--T-SVL-A-------------DQ-I--TTSLQDQ-I--T----------T-PIR-----
-------------------DN-VT-----KPDN--------D-N--VTMKYPS--DGD--EDV-----------------
---------L-------------EA
>gi|1604640362 gene_365|GeneMark.hmm|74_aa|+|413258|413482 JUGN01000011.1 Chryseobacterium sp. YR480 EW79DRAFT_scaffold00001.1_C, whole genome shotgun sequence
-----------------------M-------KN--Q-----------------N-SKK-KPFFASFLEKQ-V-K----D-
--PETVK-------GGG---D-I----------------------T--LA-ETDL-I--T----------K-PAV-----
-------------------DT-VT-----SPKD--------D-M-MHTLKYPS--DGD--DDTII---------------
---------V-------------PL
>gi|1604640361 gene_364|GeneMark.hmm|78_aa|+|412969|413205 JUGN01000011.1 Chryseobacterium sp. YR480 EW79DRAFT_scaffold00001.1_C, whole genome shotgun sequence
-----------------------M-------EN--K-----------------N-SKK-KPFFATFLEKQ-V-K----D-
--PETVK-------GGG--I--T-SVL-A-------------DQ-I--TTSLQDQ-I--T----------T-PLK-----
-------------------DN-VT-----KPDN--------D-N--VTMKYPS--DGD--EDV-----------------
---------L-------------DV
>gi|1604646472 gene_886|GeneMark.hmm|74_aa|+|975808|976032 KN549097.1 Chryseobacterium sp. YR485 genomic scaffold EW77DRAFT_scaffold00002.2, whole genome shotgun sequence
-----------------------M-------KN--Q-----------------N-SKK-KPFFASFLEKQ-V-K----D-
--PETVK-------GGT--D-------------------------M--SIPERDV-I--T----------K-PAI-----
-------------------DV-VT-----SPKD--------D-M-MHTLKYPS--DGD--DDV-----------------
---------ITI----------PL-
>gi|1807131013 gene_176|GeneMark.hmm|58_aa|+|183342|183518 LJYX01000006.1 Colwellia sp. TT2012 CMT41_NODE_1, whole genome shotgun sequence
--------------------------------------------------------MN-KPFFANFLEEQ-D-V------
---KKVT-------GGI--L---------------------------------PG-D--GG-------------------
-------------------CV-IT-----DPRK--------DQL-EVTMKYPS--DGD--EGAEL---------------
---------E-------------LF
>gi|1003730009 ADN16749.1| ADN16749.1 hypothetical protein Cyan7822_4858 [Cyanothece sp. PCC 7822]
-----------------------M-------SK--NT-----------GK-AKE-IKA-VPFFARFLEEQ-A-A------
---QNET-------------------------------------------------------------------------
-----------------------------------------A-P-YVTKKYPS--DWE--D-------------------
------------------------Y
>gi|1003730008 ADN16748.1| ADN16748.1 hypothetical protein Cyan7822_4857 [Cyanothece sp. PCC 7822]
-----------------------M-------SK--NT-----------GK-AKE-IKA-VPFFARFLEEQ-A-A------
---QNET-------------------------------------------------------------------------
-----------------------------------------A-P-YVTKKYPS--DWE--E-------------------
------------------------Y
>gi|1003730006 ADN16746.1| ADN16746.1 hypothetical protein Cyan7822_4855 [Cyanothece sp. PCC 7822]
-----------------------M-------SK--NT-----------GK-AKE-IKA-VPFFARFLEEQ-A-A------
---QNETA------------------------------------------------------------------------
-----------------------------------------P-Y-QNTLKYPS--DWE--E-------------------
------------------------Y
>gi|1041111901 EPF16036.1| EPF16036.1 Serine endopeptidase inhibitor [Microcystis aeruginosa SPC777]
-----------------------M-------AY--PN-----------D---QQ-GKA-LPFFARFLSVS-K-----EES
-SIKS---------------------------------------------------------------------------
----------------------------PSPEP--------T-Y-GVTFKYPS--DWE--D-------------------
------------------------F
>gi|1029836739 CCI32586.1| CCI32586.1 Microviridin [Microcystis sp. T1-4]
-----------------------M-------AY--PN-----------D---QQ-GKA-LPFFARFLSVS-K-----EES
-SIKS---------------------------------------------------------------------------
----------------------------PSPER--------E-Y-NVTLKYPS--DWE--E-------------------
------------------------F
>gi|1016057636 BAT54632.1| BAT54632.1 hypothetical protein NOS3756_36040 [Nostoc sp. NIES-3756]
-----------------------M-------ST--NT-----------VK-PAN-VEV-VPFFARFLEEQ-P-V------
---AEVSD----------------------------------------------T-------------------------
-----------------------------------------A-P-FETRKYPS--DWE--E-------------------
------------------------Y
>gi|1102820144 ALF56610.1| ALF56610.1 microviridin precursor [Nostoc piscinale CENA21]
-----------------------M-------ST--NT-----------IK-TVN-VEL-VPFFACFLEKQ-T-A------
---EGGET----------------------------------------------E-------------------------
-------------------------------TP--------S-W-PWTFKFPS--DLE--D-------------------
------------------------T
>gi|1076964517 KEI68583.1| KEI68583.1 MvdF [Planktothrix agardhii NIVA-CYA 126/8]
-----------------------M-------SK--N------------IK-VST-GSA-VPFFARFLSEQ-D-T------
---ETGD----------------------------------------------ST-S--T--------------------
-------------------------------DI--------P-T-IWTFKWPS--DWE--D-------------------
------------------------S
>gi|1406822649 gene_2544|GeneMark.hmm|106_aa|+|2996680|2997000 KK073768.1 Tolypothrix [Scytonema hofmanni] UTEX 2349 genomic scaffold Tol9009DRAFT_TPD.8, whole genome shotgun sequence
-----------------------M-------SD--NH-----------KP-DFN-SSK-VPFFARYLEGQ-F-CEDLSSE
-EMEAVE-------GGI--T------------------------FV--TL-KYPS-D--NE---------E-GGH----G
GGIVTNKFR-DKYDWG--GGI-VTKKY-PSDADE---------Y-AVTQKYPS--DGD--DHA-----------------
--------FP-------------IE
>gi|1085026202 KIF17212.1| KIF17212.1 hypothetical protein QH73_27555 [Scytonema millei VB511283]
-----------------------M-------SD--MN-----------S---RNLNSP-IPFFAHFLEGQ-F-GAELSEA
-EMASVS-------GGS--VY-----------------------AT--TL-AYPS-D--VD---------V-DGG-----
--NKGYEF--------------PSMEM-PK-MP--------S-M-PDFPKFPSISDYY----------------------
------------------------K
>gi|1506708709 gene_36|GeneMark.hmm|65_aa|-|38851|39048 JQMA01000024.1 Chryseobacterium sp. CF299 EW67DRAFT_scaffold00024.24_C, whole genome shotgun sequence
-----------------------M-------KN--K-----------------S-SKK-KPFFASFLEKQ-L-K----D-
--PQTVT-------GGG--P-------------------------D----------I--T----------I-PER-----
-------------------DV-VT-----KPTL--------D-M-AQTMKYPS--DGD--DDV-----------------
---------P-------------TV
>gi|1028377957 EJL70076.1| EJL70076.1 Serine endopeptidase inhibitor [Chryseobacterium sp. CF314]
-----------------------M-------KN--K-----------------S-SKK-KPFFASFLEKQ-L-K----D-
--PQTVT-------GGG--P-------------------------D----------I--T----------I-PER-----
-------------------DV-VT-----KPTL--------D-M-AQTMKYPS--DGD--DDV-----------------
---------P-------------TV
>gi|1506708710 gene_37|GeneMark.hmm|92_aa|-|39094|39372 JQMA01000024.1 Chryseobacterium sp. CF299 EW67DRAFT_scaffold00024.24_C, whole genome shotgun sequence
-----------------------M-------KN--K-----------------N-K-K-KPFFASFLEKQ-I-Q----D-
--PEKVT-------GGGGIV--T-SPT-S-------------DV-L--TLPTRDN-I--T----------S-PLA-----
-------------------DN-VT-----TPGN--------D-S--VTLKYPS--DND--ESG-----------------
---------PGPIHPFDPTSPVDPF
>gi|1028377958 EJL70077.1| EJL70077.1 Serine endopeptidase inhibitor [Chryseobacterium sp. CF314]
-----------------------M-------KN--K-----------------N-K-K-KPFFASFLEKQ-I-Q----D-
--PEKVT-------GGGGIV--T-SPT-S-------------DV-L--TLPTRDN-I--T----------S-PLA-----
-------------------DN-VT-----TPGN--------D-S--VTLKYPS--DND--ESG-----------------
---------PGPIHPFDPTSPVDPF
>gi|1079212784 KFF75520.1| KFF75520.1 serine endopeptidase [Chryseobacterium sp. P1-3]
-----------------------M-------KN--K-----------------N-SKK-KPFFASFLEKQ-L-K----D-
--PQTVK-------GGT--D-----------------------I----SIPERDV-I--T----------K-PEI-----
-------------------DS-VT-----SPKD--------D-M-MHTMKYPS--DGD--DDV-----------------
---------Q-------------YV
>gi|1079212783 KFF75519.1| KFF75519.1 serine endopeptidase [Chryseobacterium sp. P1-3]
-----------------------M-------KN--G-----------------N-SKK-KPFFATFLEKQ-I-K----D-
--PETVK-------GGD--A--T-SVL-L-------------DD-V--TSVIKDS-I--T----------TSALE-----
-------------------DS-VS-----RPGS--------E-N--VTMKFPS--DSD--EAG-----------------
---------D-------------VV
>gi|1050545056 GAE64947.1| GAE64947.1 hypothetical protein CIN01S_09_04330 [Chryseobacterium indologenes NBRC 14944]
-----------------------M-------KG--N-----------------N-SKK-KPFFASFLEKQ-V-K----D-
--PETVK-------GGT--D-------------------------M--SIPERDA-I--T----------K-PAI-----
-------------------DT-VT-----SPKD--------D-M-QHTMKYPS--DGD--EDT-----------------
---------VSV----------PL-
>gi|1402567384 gene_282|GeneMark.hmm|74_aa|-|323476|323700 KI535290.1 Chryseobacterium sp. UNC8MFCol genomic scaffold M030DRAFT_scaffold00001.1, whole genome shotgun sequence
-----------------------M-------KG--N-----------------N-SKK-KPFFASFLEKQ-V-K----D-
--PETVK-------GGT--D-------------------------M--SIPERDA-I--T----------K-PAI-----
-------------------DT-VT-----SPKD--------D-M-QHTMKYPS--DGD--EDT-----------------
---------VSV----------PL-
>gi|1050545055 GAE64946.1| GAE64946.1 hypothetical protein CIN01S_09_04320 [Chryseobacterium indologenes NBRC 14944]
-----------------------M-------EN--K-----------------N-SKK-KPFFATFLEKQ-I-K----D-
--PETVK-------GGS--TI-T-LIT-V-------------DT-V--TSAIKDH-I--T----------TAALE-----
-------------------DS-VS-----THKN--------D-N--VTMKYPS--DGD--EDV-----------------
---------L-------------EA
>gi|1402567385 gene_283|GeneMark.hmm|80_aa|-|323726|323968 KI535290.1 Chryseobacterium sp. UNC8MFCol genomic scaffold M030DRAFT_scaffold00001.1, whole genome shotgun sequence
-----------------------M-------EN--K-----------------N-SKK-KPFFATFLEKQ-I-K----D-
--PETVK-------GGS--TI-T-LIT-V-------------DT-V--TSAIKDH-I--T----------TAALE-----
-------------------DS-VS-----THKN--------D-N--VTMKYPS--DGD--EDV-----------------
---------L-------------EA
>gi|1604626374 gene_167|GeneMark.hmm|64_aa|+|171979|172173 JUGK01000011.1 Chryseobacterium sp. YR005 EW71DRAFT_scaffold00001.1_C, whole genome shotgun sequence
-----------------------M-------EK--K-----------------K-L-K-KPFFASFLESQ-I-K----D-
--SKEVK-------GGS--T--S------------------------------FG-A--T----------T-PLK-----
-------------------DG-VT-----KPSL--------D-S-QQTMKYPS--DGD--EST-----------------
------------------------V
>gi|1604801131 gene_24|GeneMark.hmm|80_aa|+|20048|20290 JUGX01000009.1 Chryseobacterium sp. OV715 EW70DRAFT_scaffold00009.9_C, whole genome shotgun sequence
-----------------------M-------EK--K-----------------N-S-K-KPFFASFLEKQ-I-N----D-
--PEKIQ-------GGG--I--T-APT-V-------------DM-I--TVPTRDV-I--T----------S-QIL-----
-------------------DN-VT-----SSVR--------D-Q-IVTMKYPS--DSD--EGGE----------------
--------LE-------------DL
>gi|1085299020 CEJ71476.1| CEJ71476.1 Serine endopeptidase inhibitors [Chryseobacterium oranimense G311]
-----------------------M-------KD--K-----------------N-SKK-KPFFASFLEKQ-L-K----D-
--PETIK-------GGD--TG-I----------------------I--TDTLKDS-I--T----------K-PSV-----
-------------------DV-VT-----SPKD--------D-M-MHTLKYPS--DGD--DDAPTI--------------
---------P-------------LD
>gi|1085299019 CEJ71475.1| CEJ71475.1 Serine endopeptidase inhibitors [Chryseobacterium oranimense G311]
-----------------------M-------KD--E-----------------N-SKK-KPFFASFLEKQ-V-K----D-
--PETIQ-------GGG--II-S-NTD-N-------------DI-V--TAPSIDN-V--T----------A-QIF-----
-------------------DH-VT-----HPSK--------D-L-LVTMKYPS--DGD--DDV-----------------
------------------------V
>gi|1085299018 CEJ71474.1| CEJ71474.1 Serine endopeptidase inhibitors [Chryseobacterium oranimense G311]
-----------------------M-------EK--K-----------------N-S-K-KPFFASFLEKQ-I-S----D-
--PEKIQ-------GGA--V--T-TPT-T-------------DI-V--TIPERDN-V--TT---------S-PFL-----
-------------------DN-AT-----TPLK--------D-Q-VVTMKYPS--DSD--ESGE----------------
--------LD-------------IL
>gi|1807131012 gene_175|GeneMark.hmm|58_aa|+|183055|183231 LJYX01000006.1 Colwellia sp. TT2012 CMT41_NODE_1, whole genome shotgun sequence
--------------------------------------------------------MN-KPFFANFLEEQ-D-V------
---KKVT-------GGI--L---------------------------------PG-D--GG-------------------
-------------------CV-IT-----DPRK--------DQL-EVTMKYPS--DGD--EGAEL---------------
---------E-------------LF
>gi|1807131010 gene_173|GeneMark.hmm|66_aa|+|182433|182633 LJYX01000006.1 Colwellia sp. TT2012 CMT41_NODE_1, whole genome shotgun sequence
--------------------------------------------------------MN-KPFFANFLEEQ-D-V------
---KEVS-------GGT--YK-G-L--------------------P--IG-VAPG-G--GG-------------------
-------------------CV-IT-----DPRK--------DQL-EVTMKAPS--DGD--EGAEL---------------
---------E-------------LF
>gi|1003730011 ADN16751.1| ADN16751.1 hypothetical protein Cyan7822_4860 [Cyanothece sp. PCC 7822]
-----------------------M-------SK--NT-----------GK-QKE-IKA-VPFFARFLEEQ-A-A------
---QNETA------------------------------------------------------------------------
-----------------------------------------P-Y-QNTLKYPS--DWE--D-------------------
------------------------Y
>gi|1003730007 ADN16747.1| ADN16747.1 hypothetical protein Cyan7822_4856 [Cyanothece sp. PCC 7822]
-----------------------M-------SK--NT-----------GK-AKE-IKA-VPFFARFLEEQ-A-A------
---QNET-------------------------------------------------------------------------
-----------------------------------------A-P-YVTKKYPS--DWE--E-------------------
------------------------Y
>gi|1033962096 AHJ31234.1| AHJ31234.1 hypothetical protein NSP_49420 [Nodularia spumigena CCY9414]
-----------------------M-------TT--AT-----------L---AN-IEA-VPFFARFLAAE-E-P------
----PETP-------AP--QP------------------------E--EQ----P-------------------------
-------------------------------LP--------P-P-IFTLKWPS--DWE--D-------------------
------------------------C
>gi|1401435134 gene_78|GeneMark.hmm|50_aa|-|84936|85088 AVFT01000008.1 Planktothrix agardhii NIVA-CYA 34 contig00008, whole genome shotgun sequence
-----------------------M-------SK--N------------IK-VST-GLA-VPFFARFLSEQ-D-T------
---ETGG----------------------------------------------PT-S--T--------------------
-------------------------------DF--------P-T-AWTLKWPS--DFE--D-------------------
------------------------S
>gi|1401442955 gene_90|GeneMark.hmm|50_aa|-|98869|99021 KE734706.1 Planktothrix mougeotii NIVA-CYA 405 genomic scaffold scaffold00003, whole genome shotgun sequence
-----------------------M-------SK--N------------IK-VST-GLA-VPFFARFLSEQ-D-T------
---ETGG----------------------------------------------PT-S--T--------------------
-------------------------------DF--------P-T-AWTLKWPS--DFE--D-------------------
------------------------S
>gi|1401456519 gene_2546|GeneMark.hmm|50_aa|+|2895748|2895900 KE734720.1 Planktothrix prolifica NIVA-CYA 540 genomic scaffold scaffold00001, whole genome shotgun sequence
-----------------------M-------SK--N------------IK-VST-GLA-VPFFARFLSEQ-D-T------
---ETGG----------------------------------------------PT-S--T--------------------
-------------------------------DF--------P-T-AWTLKWPS--DFE--D-------------------
------------------------S
