# Supplementary material for: Phylogenomic analysis of the diversity of graspetides and proteins involved in their biosynthesis
Source: Biol Direct. 2022 Mar 21;17:7. doi: 10.1186/s13062-022-00320-2 (PMC8939145; doi:10.1186/s13062-022-00320-2)
Supplement: Supplementary file 13 — Additional file 13. Final set of precursor sequences; Alignments of 174 distinct clusters of precursors (zip file). [file 13062_2022_320_MOESM13_ESM.zip › cluster229.afa]

>gi|1016332517 AMJ95952.1| AMJ95952.1 hypothetical protein AVL56_17635 [Alteromonas addita]
MQHN---------TQNHTHKNTQKHVQTATEFHLATQELLQVTGGKSGVSTGADKAPIRL------IKPPVYITLAIGED
GGQLPDLL-S
>gi|1006966453 AFV87126.1| AFV87126.1 hypothetical protein amad1_18235 [Alteromonas macleodii AltDE1]
MKNQ-------------QHQLTVKSCASAQPVTLVEEQLFDVSGGLRARLSDINPVEGGGPVEDRGPKEPVYITLAIGEG
GGKLPDIL-S
>gi|1801105375 gene_76|GeneMark.hmm|83_aa|+|88270|88521 JXRW01000011.1 Alteromonas macleodii strain MIT1002 contig00011, whole genome shotgun sequence
VSTSLLTTPLQGAYIMKNHPLTQNQPANSKLATVAESQLFEVSGGLRARLSESVPVVGPT------PKEPVYITMAIGEG
GGKLPDIL-S
>gi|1301861597 gene_47|GeneMark.hmm|63_aa|-|47192|47383 KB899393.1 Salinimonas chungwhensis DSM 16280 genomic scaffold F458DRAFT_scaffold00018.18, whole genome shotgun sequence
MKTT----------------------SKQSTASMTDTEILQVNGGNSLSLVEVQAERGSLPV-----KPIRYYTQALGED
GGDLPDLLTM
>gi|1507638826 gene_112|GeneMark.hmm|64_aa|+|127450|127644 JQFW01000050.1 Alteromonas sp. LOR NODE_85, whole genome shotgun sequence
MKDQ------------------------QQAVTLAEEQLFVVSGGRTYQGEGVKPPTFSLPSL-PIYKEPVYITMAIGEG
GGTLPDIL-A
>gi|1060551044 EXF51309.1| EXF51309.1 hypothetical protein H978DRAFT_3906 [Alteromonas sp. ALT199]
---------------MKHHQLTQNQPTTTEPVALAEAQLFEVSGGLRIRLSDSVPVVGPA------PKEPVYITLAIGEG
GGKLPDIL-S
>gi|1084134967 KHT54599.1| KHT54599.1 hypothetical protein RJ43_09335 [Alteromonas macleodii]
---------------MKNHPLTQNQPANTKLATVAESQLFEVSGGLRARLSESVPVVGPT------PKEPVYITMAIGEG
GGKLPDIL-S
>gi|1084144213 KHT58695.1| KHT58695.1 hypothetical protein RJ44_12240 [Alteromonas macleodii]
---------------MKNHPLTQNQPANFKLATVAESQLFEVSGGLRVRLSESVPVVGPT------PKEPVYITMAIGEG
GGKLPDIL-S
>gi|1004073855 AFS38921.1| AFS38921.1 hypothetical protein MASE_17155 [Alteromonas macleodii ATCC 27126]
---------------MKNHPLTQNQPANSKLATVAESQLFEVSGGLRARLSESVPVVGPT------PKEPVYITMAIGEG
GGKLPDIL-S
>gi|1006802869 AFT96966.1| AFT96966.1 hypothetical protein AMBAS45_17545 [Alteromonas macleodii str. 'Balearic Sea AD45']
---------------MKNHPLTQNQPENTKLTTVAESQLFEVSGGLRARLSESVPVVGPT------PKEPVYITMAIGEG
GGKLPDIL-S
>gi|1006784957 AFT79900.1| AFT79900.1 hypothetical protein AMBLS11_16655 [Alteromonas macleodii str. 'Black Sea 11']
---------------MKNHPLTQNQPANTQLTTVAESQLFEVSGGLRARLSGGVPVVGPT------PKEPVYITMAIGEG
GGKLPDIL-S
>gi|1084130595 KHT55004.1| KHT55004.1 hypothetical protein RJ41_05355 [Alteromonas marina]
---------------MKHLQLSHNQPTTNEPVALAEAQLFEVSGGLRVRLSDTVPVVGPT------PKEPVYITMAIGEG
GGKLPDIL-S
>gi|1016324832 AMJ88264.1| AMJ88264.1 hypothetical protein AV939_17815 [Alteromonas sp. Mac1]
MQHN---------TQNHTHKNTQKHVQTATEFHLATQELLQVTGGKSGVSTGADKAPIRL------IKPPVYITLAIGED
GGQLPDLL-S
>gi|1016328682 AMJ92120.1| AMJ92120.1 hypothetical protein AV940_17515 [Alteromonas sp. Mac2]
MQHN---------TQNHTHKNTQKHVQTATEFHLATQELLQVTGGKSGVSTGADKAPIRL------IKPPVYITLAIGED
GGQLPDLL-S
>gi|1014861278 ALM92965.1| ALM92965.1 hypothetical protein AOR13_3973 [Alteromonas stellipolaris LMG 21856]
MQHN---------TQNHTHKNTQKHVQTATEFHLATQELLQVTGGKSGVSTGADKAPIRL------IKPPVYITLAIGED
GGQLPDLL-S
>gi|1016320716 AMJ75838.1| AMJ75838.1 hypothetical protein AVL57_18845 [Alteromonas stellipolaris]
MQHN---------TQNHTHKNTQKHVQTATEFHLATQELLQVTGGKSGVSTGADKAPIRL------IKPPVYITLAIGED
GGQLPDLL-S
>gi|1507640454 gene_112|GeneMark.hmm|64_aa|+|127450|127644 JQHG01000007.1 Alteromonas sp. LTR NODE_7, whole genome shotgun sequence
MKDQ------------------------QQAVTLAEEQLFVVSGGRTYQGEGVKPPTFSLPSL-PIYKEPVYITMAIGEG
GGTLPDIL-A
>gi|1006778944 AFT76135.1| AFT76135.1 hypothetical protein AMEC673_17275 [Alteromonas macleodii str. 'English Channel 673']
---------------MKNHPLTQNQPANTKLATVAESQLFEVSGGLRARLSESVPVVGPT------PKEPVYITMAIGEG
GGKLPDIL-S
>gi|1016528903 AMN13240.1| AMN13240.1 hypothetical protein ACZ81_17630 [Alteromonas macleodii]
---------------MKNHPLTQNQPANTKLATVAESQLFEVSGGLRARLSESVPVVGPT------PKEPVYITMAIGEG
GGKLPDIL-S
>gi|1016340054 AMJ99847.1| AMJ99847.1 hypothetical protein AVL55_17805 [Alteromonas macleodii]
---------------MKNHPLTQNQPANSKLATVAESQLFEVSGGLRARLSESVPVVGPT------PKEPVYITMAIGEG
GGKLPDIL-S
>gi|1002218794 AEA99777.1| AEA99777.1 hypothetical protein MADE_1018265 [Alteromonas macleodii str. 'Deep ecotype']
MKNQ-------------QHQLTVKSCASAQPVTLVEEQLFDVSGGLRARLSDINPVEGGGPVEDRGPKEPVYITLAIGEG
GGKLPDIL-S
>gi|1007991816 AGP83375.1| AGP83375.1 hypothetical protein I533_17120 [Alteromonas macleodii str. 'Aegean Sea MED64']
MKNQ-------------QHQLTVKSCASAQPVTLVEEQLFDVSGGLRARLSDINPVEGGGPVEDRGPKEPVYITLAIGEG
GGKLPDIL-S
>gi|1016353432 AMJ84192.1| AMJ84192.1 hypothetical protein AV941_18025 [Alteromonas mediterranea]
MKNQ-------------QHQLTVKSCASAQPVTLVEEQLFDVSGGLRARLSDINPVEGGGPVEDRGPKEPVYITLAIGEG
GGKLPDIL-S
>gi|1042823812 AGP87206.1| AGP87206.1 hypothetical protein I607_17170 [Alteromonas macleodii str. 'Ionian Sea U4']
MKNQ-------------QHQLTVKSCASAQPVTLVEEQLFDVSGGLRARLSDINPVEGGGPVEDRGPKEPVYITLAIGEG
GGKLPDIL-S
>gi|1007995700 AGP91343.1| AGP91343.1 hypothetical protein I876_17555 [Alteromonas macleodii str. 'Ionian Sea U7']
MKNQ-------------QHQLTVKSCASAQPVTLVEEQLFDVSGGLRARLSDINPVEGGGPVEDRGPKEPVYITLAIGEG
GGKLPDIL-S
>gi|1007999511 AGP95154.1| AGP95154.1 hypothetical protein I634_17370 [Alteromonas macleodii str. 'Ionian Sea U8']
MKNQ-------------QHQLTVKSCASAQPVTLVEEQLFDVSGGLRARLSDINPVEGGGPVEDRGPKEPVYITLAIGEG
GGKLPDIL-S
>gi|1008007670 AGQ03314.1| AGQ03314.1 hypothetical protein I636_17440 [Alteromonas macleodii str. 'Ionian Sea UM4b']
MKNQ-------------QHQLTVKSCASAQPVTLVEEQLFDVSGGLRARLSDINPVEGGGPVEDRGPKEPVYITLAIGEG
GGKLPDIL-S
>gi|1008003498 AGP99141.1| AGP99141.1 hypothetical protein I635_18200 [Alteromonas macleodii str. 'Ionian Sea UM7']
MKNQ-------------QHQLTVKSCASAQPVTLVEEQLFDVSGGLRARLSDINPVEGGGPVEDRGPKEPVYITLAIGEG
GGKLPDIL-S
>gi|1016357582 AMJ80037.1| AMJ80037.1 hypothetical protein AV942_17950 [Alteromonas mediterranea]
MKNQ-------------QHQLTVKSCASAQPVTLVEEQLFDVSGGLRARLSDINPVEGGGPVEDRGPKEPVYITLAIGEG
GGKLPDIL-S
