# Supplementary material for: Phylogenomic analysis of the diversity of graspetides and proteins involved in their biosynthesis
Source: Biol Direct. 2022 Mar 21;17:7. doi: 10.1186/s13062-022-00320-2 (PMC8939145; doi:10.1186/s13062-022-00320-2)
Supplement: Supplementary file 13 — Additional file 13. Final set of precursor sequences; Alignments of 174 distinct clusters of precursors (zip file). [file 13062_2022_320_MOESM13_ESM.zip › cluster2339.afa]

>gi|1500207334 gene_148|GeneMark.hmm|54_aa|+|152375|152539 CCAV010000002.1 Chryseobacterium oranimense G311 WGS project CCAV000000000 data, contig 00002, whole genome shotgun sequence
MKKKLESLKLKKFKMLKVKGGGPLDPETGIGEDSYKADYTYNGRIYVTDTVKYD
>gi|1085296300 CEJ68756.1| CEJ68756.1 hypothetical protein BN1195_01046 [Chryseobacterium oranimense G311]
MKKKLESLKLKKFKMLKVKGGGPLDPETGIGEDSYKADYTYNGRIYVTDTVKYD
>gi|1604691192 gene_303|GeneMark.hmm|54_aa|-|321990|322154 JUHD01000003.1 Chryseobacterium sp. OV705 EW72DRAFT_scaffold00003.3_C, whole genome shotgun sequence
MKKKLESLKLKKFKMQTVKGGKALDPETGIGEDSYKADHTYNGTYYVNDTVKYD
