# Supplementary material for: Phylogenomic analysis of the diversity of graspetides and proteins involved in their biosynthesis
Source: Biol Direct. 2022 Mar 21;17:7. doi: 10.1186/s13062-022-00320-2 (PMC8939145; doi:10.1186/s13062-022-00320-2)
Supplement: Supplementary file 13 — Additional file 13. Final set of precursor sequences; Alignments of 174 distinct clusters of precursors (zip file). [file 13062_2022_320_MOESM13_ESM.zip › cluster2351.afa]

>gi|1095348317 CRK49900.1| CRK49900.1 conserved hypothetical protein [Rhodococcus sp. RD6.2]
-------------------MRNTTITEITPAGAELNEAQLASVAGGMRDRGRSSKVIDVVDGWTGTDADF
>gi|1034018348 EME21414.1| EME21414.1 hypothetical protein G419_09006 [Rhodococcus triatomae BKS 15-14]
MPGIVCRVGNADTTNEGDTMRNTVITEIPAAGAELNEAELASVAGGMRDSGRSSKVIDVVDGWTGTDADF
>gi|1501693330 gene_24|GeneMark.hmm|51_aa|-|23033|23188 JMLO01000034.1 Rhodococcus sp. UNC363MFTsu5.1 BR31DRAFT_scaffold00032.32_C, whole genome shotgun sequence
-------------------MRNTTINEIPAAGAELNEAQLAAVSGGMRDRGRSSKVIDVVDGWTGTDADF
