# Supplementary material for: Phylogenomic analysis of the diversity of graspetides and proteins involved in their biosynthesis
Source: Biol Direct. 2022 Mar 21;17:7. doi: 10.1186/s13062-022-00320-2 (PMC8939145; doi:10.1186/s13062-022-00320-2)
Supplement: Supplementary file 13 — Additional file 13. Final set of precursor sequences; Alignments of 174 distinct clusters of precursors (zip file). [file 13062_2022_320_MOESM13_ESM.zip › cluster2353.afa]

>gi|1081414747 GAL79324.1| GAL79324.1 hypothetical protein JCM19274_1832 [Algibacter lectus]
MKKLSDFKENKVELNDVNGGRSFPSMSLSAINEYPGGASTPGNYIATIGTDINGNWVWTDYGPNDFCSS----S
>gi|1081398943 GAL61431.1| GAL61431.1 hypothetical protein JCM19300_4377 [Algibacter lectus]
MKKLSDFQENKVELKNVKGGTTFSSRF---IKAHPGPLSDPGNYIASASHDVNGVWSHLEMAPLDSSITPRYLG
>gi|1081398941 GAL61429.1| GAL61429.1 hypothetical protein JCM19300_4375 [Algibacter lectus]
MKKLSDFKENKVELNDVNGGRSFPSMSLSAINEYPGGASTPGNYIATIGTDINGNWVWTDYGPNDFAPAPR--P
