# Supplementary material for: Phylogenomic analysis of the diversity of graspetides and proteins involved in their biosynthesis
Source: Biol Direct. 2022 Mar 21;17:7. doi: 10.1186/s13062-022-00320-2 (PMC8939145; doi:10.1186/s13062-022-00320-2)
Supplement: Supplementary file 13 — Additional file 13. Final set of precursor sequences; Alignments of 174 distinct clusters of precursors (zip file). [file 13062_2022_320_MOESM13_ESM.zip › cluster2359.afa]

>gi|1122343328 KXH84611.1| KXH84611.1 hypothetical protein AU378_02285 [Chryseobacterium kwangjuense]
MKLESLKSEKFNTLSNNKMNTIQAGQNVATNGHMFMN--NGTPDWTNRDINVYNDDTGKLVTQIYWTADGTKHVVSVTL
>gi|1604690906 gene_17|GeneMark.hmm|78_aa|+|20225|20461 JUHD01000003.1 Chryseobacterium sp. OV705 EW72DRAFT_scaffold00003.3_C, whole genome shotgun sequence
MKLESLQSEKFKKLGSQAMNEIKGGLVERTGSGSLIGTPGGGIRTASSDTLTWD-DNGGGLQHVSFVDAKTGLEVSYFM
>gi|1604690907 gene_18|GeneMark.hmm|74_aa|+|20581|20805 JUHD01000003.1 Chryseobacterium sp. OV705 EW72DRAFT_scaffold00003.3_C, whole genome shotgun sequence
MKLEKLKSEKFRALDNDLMGKIRGGQNVGTNAGAFMN--GGVPDISTHDINVYN-DRGVLLTQIFYATDGSKHVI--SV
