# Supplementary material for: Phylogenomic analysis of the diversity of graspetides and proteins involved in their biosynthesis
Source: Biol Direct. 2022 Mar 21;17:7. doi: 10.1186/s13062-022-00320-2 (PMC8939145; doi:10.1186/s13062-022-00320-2)
Supplement: Supplementary file 13 — Additional file 13. Final set of precursor sequences; Alignments of 174 distinct clusters of precursors (zip file). [file 13062_2022_320_MOESM13_ESM.zip › cluster2540.afa]

>gi|1300935807 gene_10|GeneMark.hmm|48_aa|+|10440|10586 KB890457.1 Lewinella persica DSM 23188 genomic scaffold B036DRAFT_scaffold_49.50, whole genome shotgun sequence
MEAFNDFSLTNPEAIFGGTLVPTEFEGEDGGSGTDHYDTKRKRVIYI-E
>gi|1300935808 gene_11|GeneMark.hmm|49_aa|+|10813|10962 KB890457.1 Lewinella persica DSM 23188 genomic scaffold B036DRAFT_scaffold_49.50, whole genome shotgun sequence
MESFNNFSLINPETIFGGTLVPTHYIAEDGTVYYEWYDTTRKRLITLSN
>gi|1300935806 gene_9|GeneMark.hmm|48_aa|+|10090|10236 KB890457.1 Lewinella persica DSM 23188 genomic scaffold B036DRAFT_scaffold_49.50, whole genome shotgun sequence
MEAFNDFSLTNPEAIVGGTLVPTQYEGEDGSSGSDRYDTTRKRVIYV-N
