# Supplementary material for: Phylogenomic analysis of the diversity of graspetides and proteins involved in their biosynthesis
Source: Biol Direct. 2022 Mar 21;17:7. doi: 10.1186/s13062-022-00320-2 (PMC8939145; doi:10.1186/s13062-022-00320-2)
Supplement: Supplementary file 13 — Additional file 13. Final set of precursor sequences; Alignments of 174 distinct clusters of precursors (zip file). [file 13062_2022_320_MOESM13_ESM.zip › cluster2658.afa]

>gi|1091236564 KKT28180.1| KKT28180.1 hypothetical protein UW14_C0013G0029 [Parcubacteria (Yanofskybacteria) bacterium GW2011_GWA2_44_10]
MNQKATELLSREKEDSLPLTFEFGETNEELIVECLASPFNGEESICHVGGGYDSD
>gi|1091273273 KKT90399.1| KKT90399.1 hypothetical protein UW90_C0002G0048 [Parcubacteria (Yanofskybacteria) bacterium GW2011_GWB1_45_11]
MNQKATELLSREKEDSLPLTFEFGETNEELIVECLASPFNGEESICHVGGGYDSD
