# Supplementary material for: Phylogenomic analysis of the diversity of graspetides and proteins involved in their biosynthesis
Source: Biol Direct. 2022 Mar 21;17:7. doi: 10.1186/s13062-022-00320-2 (PMC8939145; doi:10.1186/s13062-022-00320-2)
Supplement: Supplementary file 13 — Additional file 13. Final set of precursor sequences; Alignments of 174 distinct clusters of precursors (zip file). [file 13062_2022_320_MOESM13_ESM.zip › cluster2680.afa]

>gi|1038225733 EOA11651.1| EOA11651.1 hypothetical protein A343_2346 [Porphyromonas gingivalis JCVI SC001]
MKKNEFDGLVKINNEGMKAVKGGYTLHTVTVTPKSEALEPDDPDCPEHGNGCDGDDGIHND
>gi|1121830798 KXC07531.1| KXC07531.1 hypothetical protein AT291_03225 [Porphyromonas gingivalis]
MKKNEFDGLVKINNEGMKAVKGGYTLHTVTVTPKSEALEPDDPDCPEHGNGCDGDDGIHND
