# Supplementary material for: Phylogenomic analysis of the diversity of graspetides and proteins involved in their biosynthesis
Source: Biol Direct. 2022 Mar 21;17:7. doi: 10.1186/s13062-022-00320-2 (PMC8939145; doi:10.1186/s13062-022-00320-2)
Supplement: Supplementary file 13 — Additional file 13. Final set of precursor sequences; Alignments of 174 distinct clusters of precursors (zip file). [file 13062_2022_320_MOESM13_ESM.zip › cluster2689.afa]

>gi|1109128060 KRV48531.1| KRV48531.1 hypothetical protein AQ490_25005 [Streptomyces vitaminophilus]
MYDPATGRTGVLQAILPAEELIADRSTAPGKHVAFLRPEGGGVEWLADATTLQHPDTALLPPP
>gi|1302235521 gene_71|GeneMark.hmm|63_aa|+|76679|76870 KB904702.1 Streptomyces vitaminophilus DSM 41686 genomic scaffold A3IGDRAFT_scaffold_6.7, whole genome shotgun sequence
MYDPATGRTGVLQAILPAEELIADRSTAPGKHVAFLRPEGGGVEWLADATTLQHPDTALLPPP
