# Supplementary material for: Phylogenomic analysis of the diversity of graspetides and proteins involved in their biosynthesis
Source: Biol Direct. 2022 Mar 21;17:7. doi: 10.1186/s13062-022-00320-2 (PMC8939145; doi:10.1186/s13062-022-00320-2)
Supplement: Supplementary file 13 — Additional file 13. Final set of precursor sequences; Alignments of 174 distinct clusters of precursors (zip file). [file 13062_2022_320_MOESM13_ESM.zip › cluster270.afa]

>gi|1057714399 EWT00379.1| EWT00379.1 hypothetical protein N865_16070 [Intrasporangium oryzae NRRL B-24470]
-------------------------MVDMRAFEGA---K------RTEGTAPVVFHFQPKYYVEVQTAEQAQLWEKLFAE
ECGVK--LQEERPSLWKESGKDWVRCES-IS-GSWDGWD-DCDQ---YC
>gi|1503873879 gene_103|GeneMark.hmm|101_aa|+|112804|113109 JOBE01000029.1 Streptomyces griseoluteus strain NRRL ISP-5360 contig29.1, whole genome shotgun sequence
MPPPNPN---------VSTDSEVGRMPDFKLGDSLDGYDDD----VVRMPPPVVFRSQPDSYVVLKTPEQLRAWEQSVRQ
TTGLE--IVADNLAG--------VASETGCSYGEASHSD-DCG----MA
>gi|1097578349 KND15670.1| KND15670.1 hypothetical protein HS99_02375 [Streptomyces aureofaciens]
-------------------------MASFKLGDPVAEDVQARSRISTELAPPVILRAQPDSFVRLNTPEELRDWEEAVRA
TTGMR--IDASRMGG--------SASES-CSCGCSDDCCVDCP----AQ
>gi|1018199037 EFL19773.1| EFL19773.1 predicted protein [Streptomyces sp. C]
MVQWRKKQSAIRTRGRGKQSREAVTMNGFKLGEPLDQSREG----FHNVAPPVVFSTQATGFVELKTPEELRAWEVALRT
TTGME--ISAEALAG--------HTCETGC--GPNCCCD-KCD----AA
>gi|1807406930 gene_2164|GeneMark.hmm|103_aa|+|2510290|2510601 LNBE01000003.1 Streptomyces sp. MBT76 scaffold_3, whole genome shotgun sequence
LKKGVDP---------AKDSTKVTLMASFKLGEPIGEGSRSLTGIASATAPPVVLRAQPDSYVRLETPEELRAWEEAVRA
TTGLK--IDASAMAG--------SASES-CSCGCSDDCCVD------CQ
>gi|1504010007 gene_205|GeneMark.hmm|81_aa|+|222509|222754 JOEW01000014.1 Streptomyces lavendulae subsp. lavendulae strain NRRL B-2774 contig14.1, whole genome shotgun sequence
-------------------------MTKIKLGEPVDKAR------LDKNPPPVVIECQPDSFIRLETPEELRVWETIVRQ
TTGLE--MSASDLRA--------TGTEG-CSCGCSDKSD-VCP-----E
>gi|1206018118 gene_28|GeneMark.hmm|69_aa|-|27510|27719 AJTY01000282.1 Paenibacillus sonchi X19-5 S5_contig00287, whole genome shotgun sequence
-------------------------MTAL------------------NNTKPAVFYFQPTEFKMLESPEEIKRWEHLMRE
SVGIK--SVTFDGSG--------SCCES-PS-GNPSRAD-DCD----QD
>gi|1505827877 gene_4|GeneMark.hmm|84_aa|-|2422|2676 JOCD01000068.1 Streptomyces sp. NRRL WC-3719 contig68.1, whole genome shotgun sequence
M-----------------------KMADIQLGKPVDESR------LEQKPPPVVLESQPDSFVRLETPEELRTWEALVKQ
TTGLD--MSASDMRA--------VGTEG-CSCGCSDKSD-VCP----EQ
>gi|1100392742 KOG13982.1| KOG13982.1 hypothetical protein ADK34_29895 [Streptomyces viridochromogenes]
-------------------------MSEFRLGDRIDESTE-----FVNTPPPVVFKTQPTGYVRLKSPEELRAWEEAVRL
TTGLE--IVADSLAG--------HVCESGCEVDLTSRSD-MCD----LA
>gi|1806996962 gene_8|GeneMark.hmm|78_aa|-|8389|8625 LIRK01000476.1 Streptomyces torulosus strain NRRL B-3889 B-3889_contig_476, whole genome shotgun sequence
-------------------------MRIMTS--------------ESGNQRPIVFLGTPPGSVSTPVPQELREWEAAVIR
FAELR--DDIPEGSG-------GSCAFS-VS-GTPSEPD-DSKVDYTLL
>gi|1049877040 ETK31314.1| ETK31314.1 hypothetical protein MPTA5024_35390 [Microbispora sp. ATCC PTA-5024]
-------------------------MAVDT------------------QVRPAIFVGQERM-RPAPAP-DLARWERDLIE
RLALDRAYDIEACPD-------LHPDET-IS-GSGDGWD-DCDYMPARG
>gi|1404427106 gene_5796|GeneMark.hmm|71_aa|-|6551497|6551712 KI632511.1 Actinospica robiniae DSM 44927 genomic scaffold ActroDRAFT_ARA.1, whole genome shotgun sequence
-------------------------MTQGT------------------TIRPAVFAAQPAEYQAGEAA-DLVAWERELVA
SLNLDLEPTAEA-KQ-------WVRGET-IS-GSGNGWD-DSDFI---G
>gi|1301230055 gene_861|GeneMark.hmm|70_aa|-|965738|965950 KB894093.1 Actinomadura flavalba DSM 45200 genomic scaffold C229DRAFT_scaffold00001.1, whole genome shotgun sequence
-------------------------MTVDT------------------TVRPAIYVGQERM-ALAPAP-KLAAWERELIE
RLDLE--WDLHTIES-------MHPNET-IS-GSGGDWD-DCDYR--KP
>gi|1903249409 gene_5|GeneMark.hmm|68_aa|+|3942|4148 BCRO01000063.1 Actinomadura hibisca NBRC 15177 DNA, contig: AH6_CON02910, whole genome shotgun sequence
-------------------------MTVDT------------------QVRPAIYVGQERM-ALAPAP-KLAAWERDLIE
RLDIE--WDLHVLES-------MHPNET-IS-GSGDGWD-DCDA----G
>gi|1505730017 gene_4|GeneMark.hmm|83_aa|+|3386|3637 JOFR01000056.1 Streptomyces bicolor strain NRRL B-3897 contig56.1, whole genome shotgun sequence
M------------------------MPTFKLGEPVDESQ------LEKKPPPVVIEAQPDSFIRLETPEEVQAWEVAVRQ
TTGLD--FTGNDMSV--------VRTEG-CSNGCSDKSD-VCR----PE
>gi|1201853876 gene_156|GeneMark.hmm|83_aa|-|167865|168116 JH164846.1 Streptomyces chartreusis NRRL 12338 genomic scaffold 12338_Doro1_scaffold10, whole genome shotgun sequence
-------------------------MTGFKLGEPLDQSQES----FTSTAPPVVFSTQATGFVELKTPEELQAWEEALRT
TTGLE--ISAESLAG--------HACETGC--GPHCCSD-MCD----AA
>gi|1085726431 GAO10845.1| GAO10845.1 hypothetical protein TPA0598_07_05690 [Streptomyces sp. NBRC 110027]
-------------------------MSEFNLGDPLDKNSEE----FVRTPPPVVLRVQPSGFVRLKTPEQLRAWENAVRL
TTGLD--IVADNLAG--------VAAESGCEFGEASHSD-ACD----ME
>gi|1504754058 gene_27|GeneMark.hmm|84_aa|+|22983|23237 JOIS01000057.1 Streptomyces sp. NRRL F-2747 contig57.1, whole genome shotgun sequence
-------------------------MSEFRLGDRIDESTE-----FVNTPPPVVFKTQPTGYVRLKSPEELRAWEEAVRL
TTGLE--IDADSLAG--------HVCESGCEVNLTSRSD-RCD----LA
>gi|1107490990 KRD20009.1| KRD20009.1 hypothetical protein ASE41_16800 [Streptomyces sp. Root264]
-------------------------MASFKLGDPVAEDAQTQSAISTDLAPPVILRAQPESFVRLNTPEELRDWEEAVRA
TTGMR--IDATRMGG--------SASES-CSCGCSDDCCVDCP-----V
>gi|1701649321 gene_22|GeneMark.hmm|89_aa|+|21084|21353 LBHA01000170.1 Streptomyces aureofaciens strain NRRL 2209 B2209_contig_170, whole genome shotgun sequence
-------------------------MASFKLGDPVAEDVQARSRISTELAPPVILRAQPDSFVRLNTPEELRDWEEAVRA
TTGMR--IDASRMGG--------SASES-CSCGCSDDCCVDCP----AQ
>gi|1504411270 gene_22|GeneMark.hmm|89_aa|+|21136|21405 JOER01000051.1 Streptomyces aureofaciens strain NRRL B-2657 contig51.1, whole genome shotgun sequence
-------------------------MASFKLGDPVAEDVQARSRISTELAPPVILRAQPDSFVRLNTPEELRDWEEAVRA
TTGMR--IDASRMGG--------SASES-CSCGCSDDCCVDCP----AQ
>gi|1505179394 gene_26|GeneMark.hmm|89_aa|+|20498|20767 JOFK01000068.1 Streptomyces avellaneus strain NRRL B-3447 contig68.1, whole genome shotgun sequence
-------------------------MASFKLGDPVAEDVQARSRISTELAPPVILRAQPDSFVRLNTPEELRDWEEAVRA
TTGMR--IDASRMGG--------SASES-CSCGCSDDCCVDCP----AQ
>gi|1504466550 gene_27|GeneMark.hmm|83_aa|-|22636|22887 JOFS01000058.1 Streptomyces bicolor strain NRRL B-5348 contig58.1, whole genome shotgun sequence
M------------------------MPTFKLGEPVDESQ------LEKKPPPVVIEAQPDSFIRLETPEEVQAWEVAVRQ
TTGLD--FTGNDMSV--------VRTEG-CSNGCSDKSD-VCR----PE
>gi|1804523300 gene_2|GeneMark.hmm|81_aa|-|960|1205 BBGA01000275.1 Streptomyces lavendulae subsp. lavendulae JCM 4055 DNA, contig: JCM4055.contig00275, whole genome shotgun sequence
-------------------------MTKIKLGEPVDKAR------LDKNPPPVVIECQPDSFIRLETPEELRVWETIVRQ
TTGLE--MSASDLRA--------TGTEG-CSCGCSDKSD-VCP-----E
>gi|1503395449 gene_32|GeneMark.hmm|84_aa|-|29819|30073 JNWK01000039.1 Streptomyces wedmorensis strain NRRL 3426 contig39.1, whole genome shotgun sequence
-------------------------MSEFRLGDRIDESTE-----FVNTPPPVVFKTQPTGYVRLKSPEELRAWEEAVRL
TTGLE--IVADSLAG--------HVCESGCEVDLTSRSD-MCD----LA
