# Supplementary material for: Phylogenomic analysis of the diversity of graspetides and proteins involved in their biosynthesis
Source: Biol Direct. 2022 Mar 21;17:7. doi: 10.1186/s13062-022-00320-2 (PMC8939145; doi:10.1186/s13062-022-00320-2)
Supplement: Supplementary file 13 — Additional file 13. Final set of precursor sequences; Alignments of 174 distinct clusters of precursors (zip file). [file 13062_2022_320_MOESM13_ESM.zip › cluster2716.afa]

>gi|1014892806 ALN64551.1| ALN64551.1 hypothetical protein GLA29479_3700 [Lysobacter antibioticus]
-MTPFALKQYEQDFNQFRDLRDDEIASVGGAYA---------CPGGKETTTTVTQSGS-KDDGCDSA
>gi|1701064289 gene_380|GeneMark.hmm|67_aa|-|413889|414092 JZIG01000004.1 Xanthomonas albilineans strain PNG130 Xal-PNG_130-G1-Mol001, whole genome shotgun sequence
MMKPFVLNQHNKDFAALRTLRDEEMKEVYGGSTDQLIQQTDKPRPGKGTTSTVTPHGDGGDDGIDHS
