# Supplementary material for: Phylogenomic analysis of the diversity of graspetides and proteins involved in their biosynthesis
Source: Biol Direct. 2022 Mar 21;17:7. doi: 10.1186/s13062-022-00320-2 (PMC8939145; doi:10.1186/s13062-022-00320-2)
Supplement: Supplementary file 13 — Additional file 13. Final set of precursor sequences; Alignments of 174 distinct clusters of precursors (zip file). [file 13062_2022_320_MOESM13_ESM.zip › cluster2721.afa]

>gi|1105793531 KQM09293.1| KQM09293.1 hypothetical protein AL399_02695 [Candidatus Bacteroides periocalifornicus]
MDVKNFNVDFEIPQSMQEELLGGKEWDWHLSFTLSSGMQCSEASGKDVDSDADTEKLT--------DLK
>gi|1500393661 gene_40|GeneMark.hmm|68_aa|+|48817|49023 BAKR01000004.1 Porphyromonas cangingivalis JCM 15983 DNA, contig: JCM15983.contig00004, whole genome shotgun sequence
MKQKKFDVGVEIPQSMQEVLLGGQGVE-KISITISLAASANLSSGKDKDSDADDSVSTTPTLEGKKLLP
