# Supplementary material for: Phylogenomic analysis of the diversity of graspetides and proteins involved in their biosynthesis
Source: Biol Direct. 2022 Mar 21;17:7. doi: 10.1186/s13062-022-00320-2 (PMC8939145; doi:10.1186/s13062-022-00320-2)
Supplement: Supplementary file 13 — Additional file 13. Final set of precursor sequences; Alignments of 174 distinct clusters of precursors (zip file). [file 13062_2022_320_MOESM13_ESM.zip › cluster2749.afa]

>gi|1402785312 gene_5|GeneMark.hmm|72_aa|+|2906|3124 AXYK01000106.1 Chitinophagaceae bacterium JGI 0001013-J17 G081DRAFT_2522133896.106_C, whole genome shotgun sequence
MKKFKNLKTSNGFESKKLTREEMYRLSGGMTTVPVDPTKTRNPRTGIYDDDGCIPHPFPYPFPFPKP-PIIVF
>gi|1402785309 gene_2|GeneMark.hmm|67_aa|+|186|389 AXYK01000106.1 Chitinophagaceae bacterium JGI 0001013-J17 G081DRAFT_2522133896.106_C, whole genome shotgun sequence
MKKFKSLKNLEGFANEKLTKEEMYRLNGGLP-VATGATKSVCHVDGKDDGDGTFP-----PIVVIGPIIIIIR
