# Supplementary material for: Phylogenomic analysis of the diversity of graspetides and proteins involved in their biosynthesis
Source: Biol Direct. 2022 Mar 21;17:7. doi: 10.1186/s13062-022-00320-2 (PMC8939145; doi:10.1186/s13062-022-00320-2)
Supplement: Supplementary file 13 — Additional file 13. Final set of precursor sequences; Alignments of 174 distinct clusters of precursors (zip file). [file 13062_2022_320_MOESM13_ESM.zip › cluster2758.afa]

>gi|1102747553 GAP81038.1| GAP81038.1 hypothetical protein PGANDO_0501 [Porphyromonas gingivalis]
MSKRFFKIEELSALTPIRNEEARFLCGGTQNEASDLSKTQGDSTHSSSSDSDANTQDSDGPAHNETQTQLNWV
>gi|1049334016 ETA25947.1| ETA25947.1 hypothetical protein SJDPG2_09745 [Porphyromonas gingivalis SJD2]
MSKRFFKIEELSALTPIRNEEARFLCGGTQNEASDLSKTQGDSTHSSSSDSDANTQDSDGPAHNETQTQLNWV
