# Supplementary material for: Phylogenomic analysis of the diversity of graspetides and proteins involved in their biosynthesis
Source: Biol Direct. 2022 Mar 21;17:7. doi: 10.1186/s13062-022-00320-2 (PMC8939145; doi:10.1186/s13062-022-00320-2)
Supplement: Supplementary file 13 — Additional file 13. Final set of precursor sequences; Alignments of 174 distinct clusters of precursors (zip file). [file 13062_2022_320_MOESM13_ESM.zip › cluster2763.afa]

>gi|1078794762 KFC39321.1| KFC39321.1 hypothetical protein FF18_13530 [Elizabethkingia meningoseptica]
MKKIQQLGKLKRLNSKDLKMVIAGSNGITDGTNLPSIPKLAPSTYVCSGGCTATYTPNGTVVTANSGTVSYDYF
>gi|1508388967 gene_154|GeneMark.hmm|74_aa|-|117796|118020 JSAA01000111.1 Elizabethkingia meningoseptica strain Endophthalmitis contig_111, whole genome shotgun sequence
MKKIQQLGKLKRLNSKDLKMVIAGSNGITDGTNLPSIPKLAPSTYVCSGGCTATYTPNGTVVTANSGTVSYDYF
