# Supplementary material for: Phylogenomic analysis of the diversity of graspetides and proteins involved in their biosynthesis
Source: Biol Direct. 2022 Mar 21;17:7. doi: 10.1186/s13062-022-00320-2 (PMC8939145; doi:10.1186/s13062-022-00320-2)
Supplement: Supplementary file 13 — Additional file 13. Final set of precursor sequences; Alignments of 174 distinct clusters of precursors (zip file). [file 13062_2022_320_MOESM13_ESM.zip › cluster2768.afa]

>gi|1300684405 gene_62|GeneMark.hmm|75_aa|+|65857|66084 BARD01000012.1 Elizabethkingia meningoseptica ATCC 13253 = NBRC 12535 DNA, contig: EM0010012, whole genome shotgun sequence
MSNKKKNKRENNLDSKKLSIEATSKLFGGKYQLSSYKLDGKQVTDSWNDTDNDGLWDSNEKGICTYDGRVYTSIQ
>gi|1116761950 KUY24282.1| KUY24282.1 hypothetical protein ATB99_01915 [Elizabethkingia meningoseptica]
MSNKKKNKRENNLDSKKLSIEATSKLFGGKYQLSSYKLDGKQVTDSWNDTDNDGLWDSNEKGICTYDGRVYTSIQ
