# Supplementary material for: Phylogenomic analysis of the diversity of graspetides and proteins involved in their biosynthesis
Source: Biol Direct. 2022 Mar 21;17:7. doi: 10.1186/s13062-022-00320-2 (PMC8939145; doi:10.1186/s13062-022-00320-2)
Supplement: Supplementary file 13 — Additional file 13. Final set of precursor sequences; Alignments of 174 distinct clusters of precursors (zip file). [file 13062_2022_320_MOESM13_ESM.zip › cluster2785.afa]

>gi|1004548173 AEA43013.1| AEA43013.1 hypothetical protein Fluta_1015 [Fluviicola taffensis DSM 16823]
MK-KLSDVFSSFEEKVISTNSIFAGRASGGETGATGCTTYEADTAADPESWVETATECRKDSDTCDGVIAMKKLTLA
>gi|1004550499 AEA45339.1| AEA45339.1 hypothetical protein Fluta_3367 [Fluviicola taffensis DSM 16823]
MKSNLNDTFKRFQENVIETNKIFAGMATGGETGAGPCESGFVDSAGDPNTFIETETQCTIDPDKCDALARSISALER
