# Supplementary material for: Phylogenomic analysis of the diversity of graspetides and proteins involved in their biosynthesis
Source: Biol Direct. 2022 Mar 21;17:7. doi: 10.1186/s13062-022-00320-2 (PMC8939145; doi:10.1186/s13062-022-00320-2)
Supplement: Supplementary file 13 — Additional file 13. Final set of precursor sequences; Alignments of 174 distinct clusters of precursors (zip file). [file 13062_2022_320_MOESM13_ESM.zip › cluster281.afa]

>gi|1022621333 EGM68184.1| EGM68184.1 hypothetical protein SOHN41_03676 [Shewanella sp. HN-41]
ML--K-K-------------KQQAHVS-QQQNVQFKARDGVAIAGCTLAPAGNG------HA-PRYSDTGMYC-
>gi|1013944338 AKU21615.1| AKU21615.1 hypothetical protein ACZ75_09195 [Massilia sp. NR 4-1]
MK--K-MQ-KKEVKSFAFKLAEKKDQS--KAQSQWKVRDGVATAGCTFPSERDR------SR-FGGNDNGLYCA
>gi|1082659190 KHA76206.1| KHA76206.1 hypothetical protein NC77_25065 [Janthinobacterium lividum]
MQ--N------QTKLFAFKLAEKQVQKQEAPATAWKVRDGVAVAGCTAVGTHDQY--RDSSR-LKPNDSGQYC-
>gi|1002787358 ACV26983.1| ACV26983.1 hypothetical protein Kkor_1571 [Kangiella koreensis DSM 16069]
MK--K-Q---NETKLFAFKMSEKTHAT--KAENQWKARDGVSTAGCTGWWARGY-------D-RWGNENGIFC-
>gi|1013944337 AKU21614.1| AKU21614.1 hypothetical protein ACZ75_09190 [Massilia sp. NR 4-1]
MK--Q-SDKKPAQQLFAFRLAESKEKQ-AAPAAQWKQRDGVARAGCSGPYERE-------MQWPWDGDQGVWC-
>gi|1013944340 AKU21617.1| AKU21617.1 hypothetical protein ACZ75_09205 [Massilia sp. NR 4-1]
MK--TRQ---AQPKLFAFKLASKKADP-AKTTPQWQARASVAVAGCTFPAERY-------AR-VGAKDNGVYC-
>gi|1506889083 gene_1023|GeneMark.hmm|61_aa|+|1198189|1198374 JQNP01000001.1 Janthinobacterium sp. RA13 FG13DRAFT_unitig_0_quiver_dupTrim_5945.1_C, whole genome shotgun sequence
MH--K------ETKLFAFKLAEKKEEEKPALPAPWKVRDGVAVAGCTAVDSEEQY--R-YSR-IGSSDGGEFC-
>gi|1807450328 gene_7|GeneMark.hmm|61_aa|-|3443|3628 LNCE01000112.1 Janthinobacterium sp. Ant5-2-1 strain Ant5-2-1 (purple) Contig112, whole genome shotgun sequence
MQ--N------QPKLFAFKLAEKKISTPPTPPTEWKVRTGVAVAGCSEVDR-FQY--RYSST-INSRDTGQFC-
>gi|1114974711 CUU33359.1| CUU33359.1 hypothetical protein BN3177_13923 [Janthinobacterium sp. CG23_2]
MK--N-Q---NGVKTFAFKLADKKAKE-AKPAPQWKAREGVSSAGCSGPYARG-------DR-WPGHDNGIYC-
>gi|1506889082 gene_1022|GeneMark.hmm|64_aa|+|1197801|1197995 JQNP01000001.1 Janthinobacterium sp. RA13 FG13DRAFT_unitig_0_quiver_dupTrim_5945.1_C, whole genome shotgun sequence
MQ--K-Q---NHSKLFAFKLAEKQVQKQVAPATVWKVRDGVAVAGCTAVGTRDQY--RDSSR-FQPNDGGQYC-
>gi|1030008238 EKE87650.1| EKE87650.1 hypothetical protein A10D4_01110 [Idiomarina xiamenensis 10-D-4]
MK--Q------NKKLFAFKLAEKKQATQMKSQKQFKAREGVALAGCTDPSGNF--------N-VRYDDNGMYC-
>gi|1013944339 AKU21616.1| AKU21616.1 hypothetical protein ACZ75_09200 [Massilia sp. NR 4-1]
MQ--K-Q----EVKSFAFKLAEKKAES--KSGAQWKVRDGVAVAGCSGQMDPRY---VQAGN-AKIRDEGWYC-
>gi|1065119459 EZP40979.1| EZP40979.1 hypothetical protein BW37_00928 [Janthinobacterium lividum]
MQ--K-Q---NQTKLFAFKLAEKEADK--EVKQPWQVRDGVAVAGCTYYGDPEDYNLRDSSR-FSPNDTGVYC-
>gi|1013944341 AKU21618.1| AKU21618.1 hypothetical protein ACZ75_09210 [Massilia sp. NR 4-1]
MEMKN-Q--NKETKLFAFKLAEKKSLA---AQSQWKAREGVAQAGCTGPDARAE-------R-LRGRDNGIYC-
>gi|1801946057 gene_93|GeneMark.hmm|56_aa|+|103156|103326 LFWC01000002.1 Gallaecimonas pentaromativorans strain YA_1 contig2, whole genome shotgun sequence
MN--K-Q---KDTKLFAFKLAEKKQDV---KQQKWTARDNVATAACTGPFTRAS-------T-QTSYDGGVYC-
>gi|1305248176 gene_87|GeneMark.hmm|58_aa|-|97522|97698 AUDI01000012.1 Pseudoduganella violaceinigra DSM 15887 H597DRAFT_scaffold00008.8_C, whole genome shotgun sequence
MK--K-Q---TEKKLFAFKVADKKAEADKKPAAKWQAREGVASAGCSFPSERY--------Y-RSFGDNGVYC-
>gi|1807450327 gene_6|GeneMark.hmm|62_aa|-|3014|3202 LNCE01000112.1 Janthinobacterium sp. Ant5-2-1 strain Ant5-2-1 (purple) Contig112, whole genome shotgun sequence
MQ--N------QTKLFAFKLAEKQVQKQAAPATAWKVRDGVAVAGCTAVGTHDQY--RDSSR-LKPNDSGQYC-
>gi|1807450326 gene_5|GeneMark.hmm|64_aa|-|2626|2820 LNCE01000112.1 Janthinobacterium sp. Ant5-2-1 strain Ant5-2-1 (purple) Contig112, whole genome shotgun sequence
MQ--K-Q---NQTKLFAFKLAEKETDK--EVKQPWQVRDGVAVAGCTYYGDPEDYNLRDSSR-FAPNDTGVYC-
>gi|1033415156 ELX08332.1| ELX08332.1 hypothetical protein Jab_2c03780 [Janthinobacterium sp. HH01]
MK--K-Q---NETKLFAFKLAEKKAVV--KADPQWKAREGVALAGCSGPDARAG-------R-NGGRDNGIWC-
>gi|1090758598 KKO64099.1| KKO64099.1 hypothetical protein VM94_02241 [Janthinobacterium sp. KBS0711]
MQ--N------QTKLFAFKLAEKQVQKQAAPAATWKVRDGVAVAGCTAVGTHDQY--RDSSR-LKPNDSGQYC-
>gi|1090758599 KKO64100.1| KKO64100.1 hypothetical protein VM94_02242 [Janthinobacterium sp. KBS0711]
MQ--K-Q---NQTKLFAFKLAEKEADK--EVKQPWQVRDGVAVAGCTYYGDPEDYNLRDSSR-FAPNDTGVYC-
>gi|1082659191 KHA76207.1| KHA76207.1 hypothetical protein NC77_25070 [Janthinobacterium lividum]
MH--K------ETKLFAFKLAEKKEEEKPAHPALWKVRDGVAVAGCTAVDSEEQY--R-YSR-IGSSDGGEFC-
>gi|1065119460 EZP40980.1| EZP40980.1 hypothetical protein BW37_00929 [Janthinobacterium lividum]
MQ--N------QTKLFAFKLAEKQVQKQAAPATAWKVRDGVAVAGCTAVGTHDQY--RDSSR-LRPNDSGQYC-
>gi|1090758597 KKO64098.1| KKO64098.1 hypothetical protein VM94_02240 [Janthinobacterium sp. KBS0711]
MQ--N------QPKLFAFKLAEKKISTPPTPPTEWKVRTGVAVAGCSEVDR-FQY--RYSST-INSRDTGQFC-
