# Supplementary material for: Phylogenomic analysis of the diversity of graspetides and proteins involved in their biosynthesis
Source: Biol Direct. 2022 Mar 21;17:7. doi: 10.1186/s13062-022-00320-2 (PMC8939145; doi:10.1186/s13062-022-00320-2)
Supplement: Supplementary file 13 — Additional file 13. Final set of precursor sequences; Alignments of 174 distinct clusters of precursors (zip file). [file 13062_2022_320_MOESM13_ESM.zip › cluster2843.afa]

>gi|1049905014 ETN96134.1| ETN96134.1 hypothetical protein P278_09610 [Zhouia amylolytica AD3]
MSLNVQGFLNYFYNLFKMKKVNNLNSSLFRKFEKEQVSNLSSIMGGYVDPPTEQKDDVSSSTADCTEPNCDSSDWNEDSD
DSSDSSREAD
>gi|1049905015 ETN96135.1| ETN96135.1 hypothetical protein P278_09620 [Zhouia amylolytica AD3]
----------------MMKKRNNLNSTLFKKFEREQVSNLSSIIGGY-EPPTDQSSDVSNGGADITMGGSDVTTWEIDST
TMNDSSRELD
