# Supplementary material for: Phylogenomic analysis of the diversity of graspetides and proteins involved in their biosynthesis
Source: Biol Direct. 2022 Mar 21;17:7. doi: 10.1186/s13062-022-00320-2 (PMC8939145; doi:10.1186/s13062-022-00320-2)
Supplement: Supplementary file 13 — Additional file 13. Final set of precursor sequences; Alignments of 174 distinct clusters of precursors (zip file). [file 13062_2022_320_MOESM13_ESM.zip › cluster2854.afa]

>gi|1301200317 gene_130|GeneMark.hmm|92_aa|-|159854|160132 KB893705.1 Frankia sp. BMG5.12 genomic scaffold B207DRAFT_scaffold_13.14, whole genome shotgun sequence
MQFVIGKAATDQAFRQRLKADPLEMVVHISARYAYEFTPEEVQALAAMDWDGLDGVAQDLDERISRVRLGRSSSLTNPTC
SCTPESGSNPDK
>gi|1001786166 ABW13733.1| ABW13733.1 hypothetical protein Franean1_4349 [Frankia sp. EAN1pec]
MQFVIGKAATDQAFRQRLKADPLEMVVHISARYSYEFTPEEVQALAAMDWDGLDGVAQDLDERISRVRLGRSSSLTNPTC
SCTPESGSNPDK
