# Supplementary material for: Phylogenomic analysis of the diversity of graspetides and proteins involved in their biosynthesis
Source: Biol Direct. 2022 Mar 21;17:7. doi: 10.1186/s13062-022-00320-2 (PMC8939145; doi:10.1186/s13062-022-00320-2)
Supplement: Supplementary file 13 — Additional file 13. Final set of precursor sequences; Alignments of 174 distinct clusters of precursors (zip file). [file 13062_2022_320_MOESM13_ESM.zip › cluster2895.afa]

>gi|1604690908 gene_19|GeneMark.hmm|94_aa|+|20789|21073 JUHD01000003.1 Chryseobacterium sp. OV705 EW72DRAFT_scaffold00003.3_C, whole genome shotgun sequence
MLYLYKKYAEQLLHGGKTEVSSKSKNIMKKLESLKSLKFKEMSASQMNTFKGGVIQSTS--NGSYSPDGGKTW-------
--VRC------ADRYDTVLKCTEYLINEVWY
>gi|1604611439 gene_192|GeneMark.hmm|104_aa|-|210147|210461 JUGG01000014.1 Chryseobacterium sp. YR460 EW73DRAFT_scaffold00005.5_C, whole genome shotgun sequence
VL-----YAEQLLRGGKKGVKPNLNNM--KLESLESSQFKVLDNKSKLQILGGVDNSYEVKDSMHDQYGGTTTFKLQVDG
RWVDAEGERVTIDKVSGGIICREKQYGGVWY
