# Supplementary material for: Phylogenomic analysis of the diversity of graspetides and proteins involved in their biosynthesis
Source: Biol Direct. 2022 Mar 21;17:7. doi: 10.1186/s13062-022-00320-2 (PMC8939145; doi:10.1186/s13062-022-00320-2)
Supplement: Supplementary file 13 — Additional file 13. Final set of precursor sequences; Alignments of 174 distinct clusters of precursors (zip file). [file 13062_2022_320_MOESM13_ESM.zip › cluster2953.afa]

>gi|1032947309 ELP65522.1| ELP65522.1 hypothetical protein STRTUCAR8_06396 [Streptomyces turgidiscabies Car8]
MTDTPRIHDIVKDIDTNKIGRVMDFVGRCVQLRPIGGGREWDARPERLEPTDLSDALSVDVAEANVRSRRGAAAAANTVV
LAGSKDLLTSMQAPRPSAEVDQAQRSGYENLPNACSESGRS
>gi|1114925803 GAQ70530.1| GAQ70530.1 hypothetical protein T45_02265 [Streptomyces turgidiscabies]
MTDTPRIHDIVKDIDTNKIGRVMDFVGRCVQLRPIGGGREWDARPERLEPTDLSDALSVDVAEANVRSRRGAAAAANTVV
LAGSKDLLTSMQAPRPSAEVDQAQRSGYENLPNACSESGRS
