# Supplementary material for: Phylogenomic analysis of the diversity of graspetides and proteins involved in their biosynthesis
Source: Biol Direct. 2022 Mar 21;17:7. doi: 10.1186/s13062-022-00320-2 (PMC8939145; doi:10.1186/s13062-022-00320-2)
Supplement: Supplementary file 13 — Additional file 13. Final set of precursor sequences; Alignments of 174 distinct clusters of precursors (zip file). [file 13062_2022_320_MOESM13_ESM.zip › cluster3058.afa]

>gi|1091157740 KKS47991.1| KKS47991.1 hypothetical protein UV09_C0001G0023 [Candidatus Gottesmanbacteria bacterium GW2011_GWA2_42_18]
MELIKQLQSEKILPVNNKEGMVSGKPGGSKTPDIRATAPLTSLYEQVMEAHGLPIPDSKSLINGKSGGSTELKDKKYPSS
VLTSIGILFISDRKEPKSNPETQTASIDSTSDISSKSAMTYTLTNHTYTAQRLDDSYSDDTQADS
>gi|1090985568 KKS73485.1| KKS73485.1 hypothetical protein UV46_C0073G0008 [Candidatus Gottesmanbacteria bacterium GW2011_GWC2_42_8]
MELIKQLQSEKILPVNNKEGMVSGKPGGSKTPDIRATAPLTSLYEQVMEAHGLPIPDSKSLINGKSGGSTELKDKKYPSS
VLTSIGILFISDRKEPKSNPETQTASIDSTSDISSKSAMTYTLTNHTYTAQRLDDSYSDDTQADS
