# Supplementary material for: Phylogenomic analysis of the diversity of graspetides and proteins involved in their biosynthesis
Source: Biol Direct. 2022 Mar 21;17:7. doi: 10.1186/s13062-022-00320-2 (PMC8939145; doi:10.1186/s13062-022-00320-2)
Supplement: Supplementary file 13 — Additional file 13. Final set of precursor sequences; Alignments of 174 distinct clusters of precursors (zip file). [file 13062_2022_320_MOESM13_ESM.zip › cluster320.afa]

>gi|1079164456 KFF11512.1| KFF11512.1 hypothetical protein IW15_14960 [Chryseobacterium soli]
MK--KSIKNLEAK-SLGNFTKTFGSKIFGGEGAPTRSIKEIVIVVHKPKALDSGMGDD-----D------APIDQTNDG-
PY
>gi|1085906966 KIO74698.1| KIO74698.1 hypothetical protein TH53_25055 [Pedobacter sp. NL19]
MKNQKSIANLKAK-NLGGFTKAFGAKVYGGYN--TYTIEEVVIP-SKPKSKRLAP-----------GGTDYPLDST--GD
PY
>gi|1114742667 KUF45642.1| KUF45642.1 hypothetical protein AS358_09605 [Elizabethkingia anophelis]
MKKDKSIENLRKKLQLGGFTKTFGSKIVGGNR--SLTIKEVVITVPRPAALESEYDDDGSEDGDKPTDPSGPGKNT--GP
WY
>gi|1024086612 EHM99333.1| EHM99333.1 hypothetical protein EAAG1_00090 [Elizabethkingia anophelis Ag1]
MKKEKSIENLSEKLKLGGFTKTFGSKIIGGNR--TMTIKEVVISAPKP-SLDSEYDDDG-EDGDKPEDPSGPGKNT--GP
WY
>gi|1116769774 KUY22511.1| KUY22511.1 hypothetical protein ATB94_14505 [Elizabethkingia genomosp. 1]
MKKEKSIENLRKKLQLGGFTKTFGSKIIGGNR--SLTIKEVVITVPRPAALESEYDDDGSEDGDKPTDPSGPGKNT--GP
WY
>gi|1403782575 gene_405|GeneMark.hmm|78_aa|-|412922|413158 ASYK01000005.1 Elizabethkingia anophelis NUH11 NUH11-contig-5, whole genome shotgun sequence
MKKDKSIENLRKKLQLGGFTKTFGSKIIGGNR--SLTIKEVVITVPRPAALESEYDDDGSEDGDKPTDPSGPGKNT--GP
WY
>gi|1701804024 gene_124|GeneMark.hmm|78_aa|-|129663|129899 CBYD010000013.1 Elizabethkingia anophelis PW2806 WGS project CBYD000000000 data, contig scaffold13, whole genome shotgun sequence
MKKEKSIENLRKKLQLGGFTKTFGSKIIGGNR--SLTIKEVVITVPRPAALESEYDDDGSEDGDKPTDPSGPGKNT--GP
WY
>gi|1704005179 gene_42|GeneMark.hmm|78_aa|+|53145|53381 CBYE010000010.1 Elizabethkingia anophelis PW2809 WGS project CBYE000000000 data, contig scaffold1, whole genome shotgun sequence
MKKEKSIENLRKKLQLGGFTKTFGSKIIGGNR--SLTIKEVVITVPRPAALESEYDDDGSEDGDKPTDPSGPGKNT--GP
WY
>gi|1403773405 gene_180|GeneMark.hmm|78_aa|+|204554|204790 ASYH01000015.1 Elizabethkingia anophelis NUH1 NUH1-contig-15, whole genome shotgun sequence
MKKDKSIENLRKKLQLGGFTKTFGSKIVGGNR--SLTIKEVVITVPRPAALESEYDDDGSEDGDKPTDPSGPGKNT--GP
WY
>gi|1403774204 gene_138|GeneMark.hmm|78_aa|-|146748|146984 ASYI01000001.1 Elizabethkingia anophelis NUH4 NUH4-contig-1, whole genome shotgun sequence
MKKDKSIENLRKKLQLGGFTKTFGSKIVGGNR--SLTIKEVVITVPRPAALESEYDDDGSEDGDKPTDPSGPGKNT--GP
WY
>gi|1008400078 AIL45630.1| AIL45630.1 hypothetical protein BD94_1855 [Elizabethkingia anophelis NUHP1]
MKKDKSIENLRKKLQLGGFTKTFGSKIVGGNR--SLTIKEVVITVPRPAALESEYDDDGSEDGDKPTDPSGPGKNT--GP
WY
>gi|1403764034 gene_180|GeneMark.hmm|78_aa|+|204553|204789 ASYF01000005.1 Elizabethkingia anophelis NUHP2 NUHP2-contig-5, whole genome shotgun sequence
MKKDKSIENLRKKLQLGGFTKTFGSKIVGGNR--SLTIKEVVITVPRPAALESEYDDDGSEDGDKPTDPSGPGKNT--GP
WY
>gi|1403766147 gene_138|GeneMark.hmm|78_aa|-|146748|146984 ASYG01000001.1 Elizabethkingia anophelis NUHP3 NUHP3-contig-1, whole genome shotgun sequence
MKKDKSIENLRKKLQLGGFTKTFGSKIVGGNR--SLTIKEVVITVPRPAALESEYDDDGSEDGDKPTDPSGPGKNT--GP
WY
>gi|1074108685 CDN78417.1| CDN78417.1 conserved hypothetical protein [Elizabethkingia anophelis]
MKKDKSIENLRKKLQLGGFTKTFGSKIVGGNR--SLTIKEVVITVPRPAALESEYDDDGSEDGDKPTDPSGPGKNT--GP
WY
>gi|1074098716 CDN76045.1| CDN76045.1 conserved hypothetical protein [Elizabethkingia anophelis]
MKKDKSIENLRKKLQLGGFTKTFGSKIVGGNR--SLTIKEVVITVPRPAALESEYDDDGSEDGDKPTDPSGPGKNT--GP
WY
>gi|1012269380 AJW62374.1| AJW62374.1 hypothetical protein VO54_00888 [Elizabethkingia sp. BM10]
MKKDKSIENLRKKLQLGGFTKTFGSKIVGGNR--SLTIKEVVITVPRPAALESEYDDDGSEDGDKPTDPSGPGKNT--GP
WY
>gi|1013201695 AKH94178.1| AKH94178.1 hypothetical protein M876_06320 [Elizabethkingia meningoseptica FMS-007]
MKKDKSIENLRKKLQLGGFTKTFGSKIVGGNR--SLTIKEVVITVPRPAALESEYDDDGSEDGDKPTDPSGPGKNT--GP
WY
>gi|1096385716 KMU65177.1| KMU65177.1 hypothetical protein EZBTHKR_0661 [Elizabethkingia anophelis]
MKKEKSIENLSEKLKLGGFTKTFGSKIIGGNR--TMTIKEVVISAPKP-SLDSEYDDDG-EDGDKPEDPSGPGKNT--GP
WY
>gi|1032998553 ELR78586.1| ELR78586.1 hypothetical protein D505_14887 [Elizabethkingia anophelis R26]
MKKEKSIENLSEKLKLGGFTKTFGSKIIGGNR--TMTIKEVVISAPKP-SLDSEYDDDG-EDGDKPEDPSGPGKNT--GP
WY
>gi|1508389862 gene_67|GeneMark.hmm|76_aa|-|61364|61594 JSAA01000026.1 Elizabethkingia meningoseptica strain Endophthalmitis contig_26, whole genome shotgun sequence
MKKEKSIENLSEKLKLGGFTKTFGSKIIGGNR--TMTIKEVVISAPKP-SLDSEYDDDG-EDGDKPEDPSGPGKNT--GP
WY
>gi|1403778841 gene_185|GeneMark.hmm|78_aa|+|206213|206449 ASYJ01000005.1 Elizabethkingia anophelis NUH6 NUH6-contig-5, whole genome shotgun sequence
MKKDKSIENLRKKLQLGGFTKTFGSKIIGGNR--SLTIKEVVITVPRPAALESEYDDDGSEDGDKPTDPSGPGKNT--GP
WY
