# Supplementary material for: Phylogenomic analysis of the diversity of graspetides and proteins involved in their biosynthesis
Source: Biol Direct. 2022 Mar 21;17:7. doi: 10.1186/s13062-022-00320-2 (PMC8939145; doi:10.1186/s13062-022-00320-2)
Supplement: Supplementary file 13 — Additional file 13. Final set of precursor sequences; Alignments of 174 distinct clusters of precursors (zip file). [file 13062_2022_320_MOESM13_ESM.zip › cluster342.afa]

>gi|1091210525 KKT10531.1| KKT10531.1 hypothetical protein UV89_C0021G0003 [candidate division WWE3 bacterium GW2011_GWB2_43_22]
MRIFK----RKPRVQRTFGYDSPGVEVRLFMNKTKAGAASEI---ASGTIRRNRDIFGLDSIVLANNLEELEKILDSADS
KGLVANFVTMFGTNVIEYTRDIKKVKKFLKTEESL
>gi|1091055560 KKS59308.1| KKS59308.1 hypothetical protein UV25_C0028G0003 [candidate division WWE3 bacterium GW2011_GWB1_42_41]
MKSKRGSTLHKPREQRTFGYDNLGVEIRVFKTAQNAGAANIAVPQTSKMLQRNSEEFGLVTVKLANNVYELEKFQTGFKN
QGYSTNFVLMKGTYVLSYTSDIKKAVKFLK----G
>gi|1091234974 KKT26267.1| KKT26267.1 hypothetical protein UW13_C0020G0009 [candidate division WWE3 bacterium GW2011_GWA1_43_94]
MDPSP----KAQGVQK-------AVDVRVFHTLQQAITATYV---QSYRLVKNGETFGFITHRIAANFDEFEKIIEEFKN
ADIFYNYVLVYQNGQMEFTREQEKVKKHLGY--RR
>gi|1091234975 KKT26268.1| KKT26268.1 hypothetical protein UW13_C0020G0010 [candidate division WWE3 bacterium GW2011_GWA1_43_94]
MKSKRGSTLHKPREQRTFGYDNLGVEIRVFKTAQNAGA--------------NSEEFGLVTVKLANNVYELEKFQTGFKN
QGYSTNFVLMKGTYVLSYTSDIKKAVKFLK----G
>gi|1091055561 KKS59309.1| KKS59309.1 hypothetical protein UV25_C0028G0004 [candidate division WWE3 bacterium GW2011_GWB1_42_41]
MDPSP----KAQGVQK-------AVDVRVFHTLQQAITATYV---QSYRLVKNGETFGFITHRIAANFDEFEKIIEEFKN
ADIFYNYVLVYQNGQMEFTREQEKVKKHLGY--RR
>gi|1091100978 KKS03291.1| KKS03291.1 hypothetical protein UU55_C0003G0005 [candidate division WWE3 bacterium GW2011_GWC2_41_23]
MDPSP----KAQGVQK-------AVDVRVFHTLQQAITATYV---QSYRLVKNGETFGFITHRIAANFDEFEKIIEEFKN
ADIFYNYVLVYQNGQMEFTREQEKVKKHLGY--RR
>gi|1091209207 KKT07873.1| KKT07873.1 hypothetical protein UV87_C0010G0008 [candidate division WWE3 bacterium GW2011_GWD1_43_201]
MDPSP----KAQGVQK-------AVDVRVFHTLQQAITATYV---QSYRLVKNGETFGFITHRIAANFDEFEKIIEEFKN
ADIFYNYVLVYQNGQMEFTREQEKVKKHLGY--RR
>gi|1091136845 KKS28549.1| KKS28549.1 hypothetical protein UU90_C0024G0011 [candidate division WWE3 bacterium GW2011_GWD2_42_11]
MDPSP----KAQGVQK-------AVDVRVFHTLQQAITATYV---QSYRLVKNGETFGFITHRIAANFDEFEKIIEEFKN
ADIFYNYVLVYQNGQMEFTREQEKVKKHLGY--RR
>gi|1091125219 KKS19916.1| KKS19916.1 hypothetical protein UU79_C0007G0005 [candidate division WWE3 bacterium GW2011_GWE1_41_72]
MDPSP----KAQGVQK-------AVDVRVFHTLQQAITATYV---QSYRLVKNGETFGFITHRIAANFDEFEKIIEEFKN
ADIFYNYVLVYQNGQMEFTREQEKVKKHLGY--RR
>gi|1091167036 KKS50575.1| KKS50575.1 hypothetical protein UV16_C0008G0005 [candidate division WWE3 bacterium GW2011_GWE2_42_25]
MDPSP----KAQGVQK-------AVDVRVFHTLQQAITATYV---QSYRLVKNGETFGFITHRIAANFDEFEKIIEEFKN
ADIFYNYVLVYQNGQMEFTREQEKVKKHLGY--RR
>gi|1090995447 KKS63690.1| KKS63690.1 hypothetical protein UV31_C0004G0005 [candidate division WWE3 bacterium GW2011_GWF1_42_51]
MDPSP----KAQGVQK-------AVDVRVFHTLQQAITATYV---QSYRLVKNGETFGFITHRIAANFDEFEKIIEEFKN
ADIFYNYVLVYQNGQMEFTREQEKVKKHLGY--RR
>gi|1091111074 KKS10159.1| KKS10159.1 hypothetical protein UU64_C0008G0027 [candidate division WWE3 bacterium GW2011_GWF2_41_45]
MDPSP----KAQGVQK-------AVDVRVFHTLQQAITATYV---QSYRLVKNGETFGFITHRIAANFDEFEKIIEEFKN
ADIFYNYVLVYQNGQMEFTREQEKVKKHLGY--RR
>gi|1091100977 KKS03290.1| KKS03290.1 hypothetical protein UU55_C0003G0004 [candidate division WWE3 bacterium GW2011_GWC2_41_23]
MKSKRGSTLHKPREQRTFGYDNLGVEIRVFKTAQNAGAANIAVPQTSKMLQRNSEEFGLVTVKLANNVYELEKFQTGFKN
QGYSTNFVLMKGTYVLSYTSDIKKAVKFLK----G
>gi|1091209208 KKT07874.1| KKT07874.1 hypothetical protein UV87_C0010G0009 [candidate division WWE3 bacterium GW2011_GWD1_43_201]
MKSKRGSTLHKPREQRTFGYDNLGVEIRVFKTAQNAGAANIAVPQTSKMLQRNSEEFGLVTVKLANNVYELEKFQTGFKN
QGYSTNFVLMKGTYVLSYTSDIKKAVKFLK----G
>gi|1091136846 KKS28550.1| KKS28550.1 hypothetical protein UU90_C0024G0012 [candidate division WWE3 bacterium GW2011_GWD2_42_11]
MKSKRGSTLHKPREQRTFGYDNLGVEIRVFKTAQNAGAANIAVPQTSKMLQRNSEEFGLVTVKLANNVYELEKFQTGFKN
QGYSTNFVLMKGTYVLSYTSDIKKAVKFLK----G
>gi|1091125218 KKS19915.1| KKS19915.1 hypothetical protein UU79_C0007G0004 [candidate division WWE3 bacterium GW2011_GWE1_41_72]
MKSKRGSTLHKPREQRTFGYDNLGVEIRVFKTAQNAGAANIAVPQTSKMLQRNSEEFGLVTVKLANNVYELEKFQTGFKN
QGYSTNFVLMKGTYVLSYTSDIKKAVKFLK----G
>gi|1091167035 KKS50574.1| KKS50574.1 hypothetical protein UV16_C0008G0004 [candidate division WWE3 bacterium GW2011_GWE2_42_25]
MKSKRGSTLHKPREQRTFGYDNLGVEIRVFKTAQNAGAANIAVPQTSKMLQRNSEEFGLVTVKLANNVYELEKFQTGFKN
QGYSTNFVLMKGTYVLSYTSDIKKAVKFLK----G
>gi|1090995446 KKS63689.1| KKS63689.1 hypothetical protein UV31_C0004G0004 [candidate division WWE3 bacterium GW2011_GWF1_42_51]
MKSKRGSTLHKPREQRTFGYDNLGVEIRVFKTAQNAGAANIAVPQTSKMLQRNSEEFGLVTVKLANNVYELEKFQTGFKN
QGYSTNFVLMKGTYVLSYTSDIKKAVKFLK----G
>gi|1091111075 KKS10160.1| KKS10160.1 hypothetical protein UU64_C0008G0028 [candidate division WWE3 bacterium GW2011_GWF2_41_45]
MKSKRGSTLHKPREQRTFGYDNLGVEIRVFKTAQNAGAANIAVPQTSKMLQRNSEEFGLVTVKLANNVYELEKFQTGFKN
QGYSTNFVLMKGTYVLSYTSDIKKAVKFLK----G
