# Supplementary material for: Phylogenomic analysis of the diversity of graspetides and proteins involved in their biosynthesis
Source: Biol Direct. 2022 Mar 21;17:7. doi: 10.1186/s13062-022-00320-2 (PMC8939145; doi:10.1186/s13062-022-00320-2)
Supplement: Supplementary file 13 — Additional file 13. Final set of precursor sequences; Alignments of 174 distinct clusters of precursors (zip file). [file 13062_2022_320_MOESM13_ESM.zip › cluster353.afa]

>gi|1804318957 gene_18|GeneMark.hmm|55_aa|-|17198|17365 BBEW01000011.1 Rhodococcus sp. HA99 DNA, contig: JCM9789.contig00011, whole genome shotgun sequence
---M--S--K-FTIDTISAMGVELDESRLARVAGGKAKAKEKCEII--INTETC-QPEGPD---VI-VQG
>gi|1904724172 gene_74|GeneMark.hmm|52_aa|-|80100|80258 BBYL01000035.1 Microtetraspora glauca DNA, contig: scaffold00034, whole genome shotgun sequence
MEPI--S--R-TTLDDIALDGAELDESQLLGITGGYQKLPPH--------SWTS-A-DGGS---VIDDLV
>gi|1503189897 gene_18|GeneMark.hmm|48_aa|-|18230|18376 KL573125.1 Sphaerisporangium viridialbum strain NRRL B-2636 genomic scaffold P118_Doro1_scaffold13, whole genome shotgun sequence
---M--SKTR-TSFDDIAAVGPELDEAQLLQVSGGAKSQ-----V-----IEIH-G-NHSHT--SG--DS
>gi|1503190564 gene_3|GeneMark.hmm|51_aa|+|1122|1277 KL573130.1 Sphaerisporangium viridialbum strain NRRL B-2636 genomic scaffold P118_Doro1_scaffold18, whole genome shotgun sequence
---MG-SKQR-TELRDISDAGAELDESQLQGVNGGMQPE-----S-----AFTG-T-GWNSTR-DD-MVC
>gi|1302201962 gene_34|GeneMark.hmm|51_aa|+|31323|31478 KB903979.1 Nonomuraea coxensis DSM 45129 genomic scaffold A3G7DRAFT_scaffold_44.45, whole genome shotgun sequence
---MNTGKTR-TSLDNIAALGAELDEGQLLQVSGGAKSQ-----V-----IVIH-G-GHSHT--SG-DSN
>gi|1505869046 gene_83|GeneMark.hmm|49_aa|-|88203|88352 JOEP01000001.1 Streptosporangium roseum strain NRRL B-2638 contig1.1, whole genome shotgun sequence
---M--SRTR-TTLDDIAALGPELDEGQLLQVSGGAKSQ-----V-----ITIH-G-NHSHT--SG-DSN
>gi|1505105789 gene_141|GeneMark.hmm|49_aa|+|158941|159090 JOEQ01000012.1 Streptosporangium amethystogenes strain NRRL B-2639 contig12.1, whole genome shotgun sequence
---M--S--K-ITIDDLPFEGAELTEAQLGEVAGGQMGR-----W-----VLTY-D-GAGPCRREW-VDS
>gi|1806733377 gene_120|GeneMark.hmm|45_aa|+|139759|139896 BCBX01000046.1 Microbispora sp. GMKU363 DNA, contig: scaffold00017, whole genome shotgun sequence
---M--S--K-ISIEDIPFEGAELTEAELGEVNGGRATV-----S-----WYLK-G-KPA----EW-WIS
>gi|1505105788 gene_140|GeneMark.hmm|46_aa|+|158733|158873 JOEQ01000012.1 Streptosporangium amethystogenes strain NRRL B-2639 contig12.1, whole genome shotgun sequence
---M--S--K-ITIDDLPFEGAELTEAQLGEVDGGQK-------WS--V-SAWK-K-NLPC---EW-WQY
>gi|1049877771 ETK30648.1| ETK30648.1 hypothetical protein MPTA5024_39225 [Microbispora sp. ATCC PTA-5024]
---M--R--KNIQIVDLPEAAVELDGDQLDIVAGAQRPE---SGFV--C-SALN-G-SSSG---DC-WDM
>gi|1302195999 gene_86|GeneMark.hmm|49_aa|+|85317|85466 KB903939.1 Nonomuraea coxensis DSM 45129 genomic scaffold A3G7DRAFT_scaffold_0.1, whole genome shotgun sequence
---M--S--K-ITIDDLPFEGAELSQAEMGEVGGGRRKE-----WV--A-SAWTLD-DVPY---EW-WLI
>gi|1504154272 gene_48|GeneMark.hmm|50_aa|-|45212|45364 JNZQ01000004.1 Microbispora rosea subsp. nonnitritogenes strain NRRL B-2631 contig4.1, whole genome shotgun sequence
---M--P--K-IRIDDIAAAGPELDEGDLRLVNGGQRFD-----WSSHV-ISPD-G-SIDA---QD-PDF
>gi|1904731807 gene_69|GeneMark.hmm|49_aa|-|49285|49434 BBYM01000041.1 Microtetraspora niveoalba DNA, contig: scaffold00043, whole genome shotgun sequence
---M-------LKIDDLPAGVSELAGDDLEIVAGVRAEMKPGSGYA--C-SSA----ASGQ---DC-KNT
>gi|1904718485 gene_350|GeneMark.hmm|49_aa|-|332219|332368 BBYL01000008.1 Microtetraspora glauca DNA, contig: scaffold00003, whole genome shotgun sequence
---M--SKTR-TTLDDIAAFGPELDEGQLLQVSGGAKSQ-----V-----IEIH-G-NHSHT--SG-DSN
>gi|1902748251 gene_311|GeneMark.hmm|49_aa|-|348678|348827 BBYJ01000004.1 Microtetraspora malaysiensis DNA, contig: scaffold00001, whole genome shotgun sequence
---M--SKTR-TTLDDIAAFGPELDEGQLLQVSGGAKSQ-----V-----IEIC-G-NHTHT--SG-DSN
>gi|1806717414 gene_714|GeneMark.hmm|49_aa|+|791818|791967 BBZG01000003.1 Nonomuraea sp. NBRC 110462 DNA, contig: scaffold00003, whole genome shotgun sequence
---M--S--K-ITIDDLPFEGAELTDAELGEVAGSRQKE-----WV--A-SAWTLD-DVAY---EW-WLI
>gi|1804242817 gene_14|GeneMark.hmm|55_aa|-|13390|13557 BBEG01000105.1 Rhodococcus sp. JCM 9791 DNA, contig: JCM9791.contig00105, whole genome shotgun sequence
---M--S--K-FTIDTISAIGIELDESRLARVAGGKAKTKEKSEII--INQETC-QPEGPD---VI-VQG
>gi|1903212515 gene_39|GeneMark.hmm|45_aa|+|39954|40091 BCRI01000029.1 Microbispora mesophila NBRC 14179 = JCM 3151 DNA, contig: MME01S_CON0029_0001, whole genome shotgun sequence
---M--S--K-ISIEDIPFEGAELTEAELGEVNGGRATV-----S-----WYLK-G-KPA----EW-WIS
>gi|1804250963 gene_5|GeneMark.hmm|55_aa|+|2332|2499 BBEH01000093.1 Rhodococcus sp. JCM 9793 DNA, contig: JCM9793.contig00093, whole genome shotgun sequence
---M--S--K-FTIDTISAIGIELDESRLARVAGGKAKTKEKSEII--INQETC-QPEGPD---VI-VQG
