# Supplementary material for: Phylogenomic analysis of the diversity of graspetides and proteins involved in their biosynthesis
Source: Biol Direct. 2022 Mar 21;17:7. doi: 10.1186/s13062-022-00320-2 (PMC8939145; doi:10.1186/s13062-022-00320-2)
Supplement: Supplementary file 13 — Additional file 13. Final set of precursor sequences; Alignments of 174 distinct clusters of precursors (zip file). [file 13062_2022_320_MOESM13_ESM.zip › cluster4012.afa]

>gi|1091089397 KKU81073.1| KKU81073.1 hypothetical protein UY07_C0026G0002 [Parcubacteria group bacterium GW2011_GWA1_47_8]
MFIGSSGILFSRRPHKRSAKMSTFTALEEKPETPLLLRRIQQKPQIQSPIASGHMTIVTTQGFKPEMVDGEEDATRYDKD
R
>gi|1091249714 KKT38822.1| KKT38822.1 hypothetical protein UW28_C0044G0003 [Parcubacteria group bacterium GW2011_GWA2_44_13]
--------------------MKTSETADRTDSTPLLLRRIENRPVATHPLAS-HFTMVTTQGNQPEMGDQSEDNTRYDSD
-
