# Supplementary material for: Phylogenomic analysis of the diversity of graspetides and proteins involved in their biosynthesis
Source: Biol Direct. 2022 Mar 21;17:7. doi: 10.1186/s13062-022-00320-2 (PMC8939145; doi:10.1186/s13062-022-00320-2)
Supplement: Supplementary file 13 — Additional file 13. Final set of precursor sequences; Alignments of 174 distinct clusters of precursors (zip file). [file 13062_2022_320_MOESM13_ESM.zip › cluster4014.afa]

>gi|1701929148 gene_31|GeneMark.hmm|85_aa|-|25732|25989 LBMG01000005.1 Kordia jejudonensis strain SSK3-3 contig5, whole genome shotgun sequence
MFPFYINLIFKHLIMKKQKSLDALQKSLAKNKKMVGVDSSGKTIQYWCGLSVIGGDLGELSSGSSMAEYIHYYDWSDRPK
PPTVD
>gi|1701929147 gene_30|GeneMark.hmm|71_aa|-|25478|25693 LBMG01000005.1 Kordia jejudonensis strain SSK3-3 contig5, whole genome shotgun sequence
--------------MKKQKSLDALQKSLMKNKKIVGVDSAGNTIQYWCGLSVIGGDFGQASTGSSMDELISIWDWSDRPK
SSTVN
