# Supplementary material for: Phylogenomic analysis of the diversity of graspetides and proteins involved in their biosynthesis
Source: Biol Direct. 2022 Mar 21;17:7. doi: 10.1186/s13062-022-00320-2 (PMC8939145; doi:10.1186/s13062-022-00320-2)
Supplement: Supplementary file 13 — Additional file 13. Final set of precursor sequences; Alignments of 174 distinct clusters of precursors (zip file). [file 13062_2022_320_MOESM13_ESM.zip › cluster4099.afa]

>gi|1301793499 gene_80|GeneMark.hmm|173_aa|+|94570|95091 KB898714.1 Gilvimarinus chinensis DSM 19667 genomic scaffold D568DRAFT_scaffold00009.9, whole genome shotgun sequence
MKKEVDIKEFEDDYEPAGELVSFEHQPVVLKFPPAAYRPVEPEELKEWRAEVADRLGLDFDIGPNSGGTISFCRRGGTGA
AYRCDSDISQAPDFAEEAPVKGRLTAWDASPVVLNFPPAAYEVVVPERMKEWHAEVKERLGLDFDIGGGSGGTVSFCKRG
GTGAAYRCDCDMG
>gi|1801759430 gene_918|GeneMark.hmm|173_aa|+|1107641|1108162 LFIJ01000001.1 Gilvimarinus polysaccharolyticus strain YN3 Scaffold1, whole genome shotgun sequence
MVHSSCDFEFEDDYKPSGKVMKFDNKPLVLRFPPTAYRTIEPDEIEEWRKEVAERLGLDFDIGPNSGGTVSFCQRGGSGA
AYRCDSDLSQSSDIYGERVPKGRLVPWNSTPVVLNFPPTAYEVVTPERMKGWHADLKERFGHNFDIGGSSGGTISFCRRG
GSGAAYRCDSDIS
