# Supplementary material for: Phylogenomic analysis of the diversity of graspetides and proteins involved in their biosynthesis
Source: Biol Direct. 2022 Mar 21;17:7. doi: 10.1186/s13062-022-00320-2 (PMC8939145; doi:10.1186/s13062-022-00320-2)
Supplement: Supplementary file 13 — Additional file 13. Final set of precursor sequences; Alignments of 174 distinct clusters of precursors (zip file). [file 13062_2022_320_MOESM13_ESM.zip › cluster434.afa]

>gi|1206889811 gene_4079|GeneMark.hmm|98_aa|+|4644788|4645084 KB235926.1 cyanobacterium PCC 7702 genomic scaffold Chl7702DRAFT_scaffold_0.1, whole genome shotgun sequence
------MR---HPFD-LNISELESL---SLTL-ANLSNEEAEK-V-----------------------S-----------
--GGA--------------------E--V-TTLALGEEGGK----YTTQAV-------------GEEGGH-LTSY-----
-------VVGEE----GG--QVTTYAVGEEGGQ-GTTKAWFEQG-GFC-F--------------------W
>gi|1206075664 gene_59|GeneMark.hmm|100_aa|+|54742|55044 AJLN01000143.1 Chlorogloeopsis fritschii PCC 6912 contig00147, whole genome shotgun sequence
------MR---HPFD-LDISELKSL---NLEI-EDISNDEAEK-V-----------------------S-----------
--GGA--------------------D--A-TTLAVGEEGGGE---VTTLAL-------------GEEGGE-MTTE-----
-------AFGEE----GGGGQVSTKALGEEGGI-IITKAWFEHG-GFC----------------------F
>gi|1508238010 gene_213|GeneMark.hmm|89_aa|-|245612|245881 ALBT01000033.1 Cellvibrio mixtus subsp. mixtus J3-8 Scaffold5_1, whole genome shotgun sequence
MNTQAQHK---HPFS-L------------------LTDDEMEQ-V-----------------------S-----------
--GGK--------------------PGWA-TTLALGEEGGG----YTTLAV-------------GEEGG--VTTL-----
-------AVGEE----GG---ATTLAIGEEGGG-YTTLAIGEEG-GGL----------------------D
>gi|1007071519 AFZ09627.1| AFZ09627.1 hypothetical protein Osc7112_5391 [Oscillatoria nigro-viridis PCC 7112]
------MN---HPFD-LDIADLEAI---DLDFEETLTDEESTR-I-----------------------G-----------
--GGL--------------------R--A-TTLAIGEEGGGGIQCISAPCPGSEGG--------GGFPPK-PIPID----
----------------PP---MTTMALGEEGGG-HYTKAWFEGGGGPI-Y--------------------W
>gi|1007036196 AFY66896.1| AFY66896.1 hypothetical protein GEI7407_2421 [Geitlerinema sp. PCC 7407]
------M----HPFE-LFPQQACPE---ELDFSEAISEAEAAQ-V-----------------------G-----------
--GGL--------------------T--YYTTLALGEEGGSC---FPDPI--------------DWEPPK-PTPICPGPV
KPPA-YHPIKPPIVIDPP--EMTTLALGEEGGC-WP---------GYE-L--------------------A
>gi|1016060152 BAU40317.1| BAU40317.1 hypothetical protein O77CONTIG1_00114 [Leptolyngbya sp. O-77]
------ME---HPFN-LSLSTLKTL---DLEFEDDLASAMASD-L-----------------------S-----------
--GGL--------------------R--Y-ITRRGGEQGGVP----------------------SVRPPK-PVPIDPVIP
HPPVTTKAIGEEGGWQPP--EVTTLALGEEGGW-ATTLALGEEG-GWT-E--------------------W
>gi|1019500291 EAW42682.1| EAW42682.1 hypothetical protein N9414_07539 [Nodularia spumigena CCY9414]
------MK---HPFD-LEITELQSL---NLEF-QEVTDKEAAE-I-----------------------T-----------
--GGL--------------------T--FTFTFDLG-ANGGG---FPNPSPSSFQI--------PASSFQ-IPPF-----
----TI---GGNGG--GG--QATTLAVGEEGGD-VTTLAVGEEG-GDT-I--------------------G
>gi|1007024814 AFY58081.1| AFY58081.1 hypothetical protein Riv7116_5714 [Rivularia sp. PCC 7116]
------MK---HPFA-LEIADLESQLSGQDLL-EEVGEEESEK-C-----------------------A-----------
--GGL--------------------S--IYTKIDKE-SGDFC---LPYPEPCIYPL--------PLPKPK-PYPC-----
------------------------EPVKPKPPV-YTTLALGEEG-GCY-F--------------------I
>gi|1005723439 AGA25272.1| AGA25272.1 hypothetical protein Sinac_0865 [Singulisphaera acidiphila DSM 18658]
------MR---HPFDGLNTPCNEDL---ATSA-TRTDRRSVLTWIFTAAAGVVTTLLGRTASAQSNIDQRRRQPTTFALG
EEGGIPQSPPRRYPFSTTRRWGEAGR--V-TTFAFGEEGGVT----TTYATGEEGGA--TTYAFGEEGGVT-TTY-----
-------AAGEE----GG-A--TTYAVGEEGG--VTTYAAGEEG-GA--TTYAVGEEGGVTSFPPLRKAGS
>gi|1023244966 EHC10139.1| EHC10139.1 hypothetical protein FJSC11DRAFT_3676 [Fischerella sp. JSC-11]
------MHYYVHPFQ-LELHKLENM---IVHV-QHVNNQEVKQ-I-----------------------ADSRLFTSQAIG
EEGGD--------------------T--V-TTKAIGEEGGDT---VTTQAIGEEGGDTVTTKAIGEEGGDTVTTQ-----
-------AIGEE----GG-DTVTTQAIGEEGGDTVTTKAIGEEG-GDTVTTLAFGEEGG-----------F
>gi|1016077568 BAU07401.1| BAU07401.1 hypothetical protein FIS3754_33290 [Fischerella sp. NIES-3754]
------MHYYVHPFQ-LELHKLENM---IVHV-QHVNNREVKK-I-----------------------ADSGLFTSQSIG
EEGGD--------------------T--V-TTQAIGEEGGDT---VTTKA-------------IGEEGGDTVTTQ-----
-------AIGEE----GG-DTVTTKAVGEEGGDTVTTKAVGEEG-G------------------------F
>gi|1206810775 gene_2107|GeneMark.hmm|132_aa|-|2512365|2512763 KB217478.1 Calothrix sp. PCC 7103 genomic scaffold Cal7103DRAFT_CPM.6, whole genome shotgun sequence
------MD-YVHPFQ-MELHKLESM---IVHV-QYADIKEVDKTL-----------------------ASNDAVSTQAVG
EEGGT--------------------K--V-STRALGEEGGNI---LTTYAVGEEGGNILTTYAVGEEGGDKVTTQ-----
-------AVGEE----GG-TRVTTYAVGEEGGGRVTTKAVGEEG-GSIIR--------------------R
>gi|1206054348 gene_24|GeneMark.hmm|51_aa|-|28433|28588 AJLL01000059.1 Fischerella thermalis PCC 7521 contig00060, whole genome shotgun sequence
--------------------------------------------------------------------------------
-----------------------------------------------------------------------VTTQ-----
-------AIGEE----GG-DTVTTQAIGEEGGDTVTTKAIGEEG-GDTVTTLAFGEEGG-----------F
>gi|1206062916 gene_23|GeneMark.hmm|100_aa|-|29120|29422 AJLM01000008.1 Chlorogloeopsis fritschii PCC 9212 contig00009, whole genome shotgun sequence
------MR---HPFD-LDISELKSL---NLEI-EDISNDEAEK-V-----------------------S-----------
--GGA--------------------D--A-TTLAVGEEGGGE---VTTLAL-------------GEEGGE-MTTE-----
-------AFGEE----GGGGQVSTKALGEEGGI-IITKAWFEHG-GFC----------------------F
>gi|1033957543 AHJ26681.1| AHJ26681.1 hypothetical protein NSP_3290 [Nodularia spumigena CCY9414]
------MK---HPFD-LEITELQSL---NLEF-QEVTDKEAAE-I-----------------------T-----------
--GGL--------------------T--FTFTFDLG-ANGGG---FPNPSPSSFQI--------PASSFQ-IPPF-----
----TI---GGNGG--GG--QATTLAVGEEGGD-VTTLAVGEEG-GDT-I--------------------G
>gi|1202935555 gene_1289|GeneMark.hmm|184_aa|-|1631484|1632038 JH621477.1 Singulisphaera acidiphila DSM 18658 genomic scaffold Scaffold1, whole genome shotgun sequence
------MR---HPFDGLNTPCNEDL---ATSA-TRTDRRSVLTWIFTAAAGVVTTLLGRTASAQSNIDQRRRQPTTFALG
EEGGIPQSPPRRYPFSTTRRWGEAGR--V-TTFAFGEEGGVT----TTYATGEEGGA--TTYAFGEEGGVT-TTY-----
-------AAGEE----GG-A--TTYAVGEEGG--VTTYAAGEEG-GA--TTYAVGEEGGVTSFPPLRKAGS
