# Supplementary material for: Phylogenomic analysis of the diversity of graspetides and proteins involved in their biosynthesis
Source: Biol Direct. 2022 Mar 21;17:7. doi: 10.1186/s13062-022-00320-2 (PMC8939145; doi:10.1186/s13062-022-00320-2)
Supplement: Supplementary file 13 — Additional file 13. Final set of precursor sequences; Alignments of 174 distinct clusters of precursors (zip file). [file 13062_2022_320_MOESM13_ESM.zip › cluster5845.afa]

>gi|1048866281 ESU21711.1| ESU21711.1 hypothetical protein FCR2A7T_01670 [Flavobacterium cauense R2A-7]
MKKICDFKALNNSELTGVRGGLMSQNCKAGFVHTGYEFFAGYISDVFYDEDGNGQVNSDAEAGSYISVIADPPKP
