# Supplementary material for: Phylogenomic analysis of the diversity of graspetides and proteins involved in their biosynthesis
Source: Biol Direct. 2022 Mar 21;17:7. doi: 10.1186/s13062-022-00320-2 (PMC8939145; doi:10.1186/s13062-022-00320-2)
Supplement: Supplementary file 13 — Additional file 13. Final set of precursor sequences; Alignments of 174 distinct clusters of precursors (zip file). [file 13062_2022_320_MOESM13_ESM.zip › cluster603.afa]

>gi|1301770245 gene_25|GeneMark.hmm|69_aa|-|24153|24362 KB898343.1 Prevotella veroralis DSM 19559 genomic scaffold D464DRAFT_scaffold00019.19, whole genome shotgun sequence
VEALKNTWYLTKNLISMEKINLSEFQENSLAITEMLSTSGGSGE----SSGTVNCQTKSSGGDSDHKRCDTD-W
>gi|1301770243 gene_23|GeneMark.hmm|55_aa|-|23732|23899 KB898343.1 Prevotella veroralis DSM 19559 genomic scaffold D464DRAFT_scaffold00019.19, whole genome shotgun sequence
-------------M--DKKIDLSIFQHDSLEVESMLSTCGGSAGG---YTGTVNCRTTSGSRDADQKSCDVD-I
>gi|1301966222 gene_8|GeneMark.hmm|54_aa|-|7386|7550 KB905317.1 Prevotella amnii DSM 23384 genomic scaffold F596DRAFT_scaffold00053.53, whole genome shotgun sequence
-------------MIKMEKINLKKFENDSMALDDLMEVRGGSGNT---CTGILS--TSSNSGDHDCGLGDS--D
>gi|1301770244 gene_24|GeneMark.hmm|58_aa|-|23912|24088 KB898343.1 Prevotella veroralis DSM 19559 genomic scaffold D464DRAFT_scaffold00019.19, whole genome shotgun sequence
----------------MKKINLADFQISSIMVDEILNVMGGSGGHTHNNTGTCGCLTNTQGSDGDGKTCDTDTD
>gi|1301966224 gene_10|GeneMark.hmm|51_aa|-|7798|7953 KB905317.1 Prevotella amnii DSM 23384 genomic scaffold F596DRAFT_scaffold00053.53, whole genome shotgun sequence
----------------MEKINLKKFENDSMALNDLMEVRGGSGNT---CTGIFS--TSSNSSDHDSGLGDC--D
>gi|1301966223 gene_9|GeneMark.hmm|51_aa|-|7593|7748 KB905317.1 Prevotella amnii DSM 23384 genomic scaffold F596DRAFT_scaffold00053.53, whole genome shotgun sequence
----------------MEKINLKKFESDSMVLDDLMEVRGGSGNT---CTGILS--TSSNSSDHDCGLGDC--D
>gi|1500318148 gene_3|GeneMark.hmm|51_aa|+|1185|1340 BAJP01000057.1 Prevotella amnii DSM 23384 = JCM 14753 DNA, contig: JCM14753.contig00057, whole genome shotgun sequence
----------------MEKINLKKFENDSMALNDLMEVRGGSGNT---CTGIFS--TSSNSSDHDSGLGDC--D
>gi|1500318149 gene_4|GeneMark.hmm|51_aa|+|1390|1545 BAJP01000057.1 Prevotella amnii DSM 23384 = JCM 14753 DNA, contig: JCM14753.contig00057, whole genome shotgun sequence
----------------MEKINLKKFESDSMVLDDLMEVRGGSGNT---CTGILS--TSSNSSDHDCGLGDC--D
>gi|1500318150 gene_5|GeneMark.hmm|54_aa|+|1588|1752 BAJP01000057.1 Prevotella amnii DSM 23384 = JCM 14753 DNA, contig: JCM14753.contig00057, whole genome shotgun sequence
-------------MIKMEKINLKKFENDSMALDDLMEVRGGSGNT---CTGILS--TSSNSGDHDCGLGDS--D
>gi|1500245529 gene_21|GeneMark.hmm|58_aa|-|21030|21206 BAIP01000035.1 Prevotella veroralis DSM 19559 = JCM 6290 DNA, contig: JCM6290.contig00035, whole genome shotgun sequence
----------------MKKINLADFQISSIMVDEILNVMGGSGGHTHNNTGTCGCLTNTQGSDGDGKTCDTDTD
>gi|1500245528 gene_20|GeneMark.hmm|55_aa|-|20850|21017 BAIP01000035.1 Prevotella veroralis DSM 19559 = JCM 6290 DNA, contig: JCM6290.contig00035, whole genome shotgun sequence
-------------M--DKKIDLSIFQHDSLEVESMLSTCGGSAGG---YTGTVNCRTTSGSRDADQKSCDVD-I
