# Supplementary material for: Phylogenomic analysis of the diversity of graspetides and proteins involved in their biosynthesis
Source: Biol Direct. 2022 Mar 21;17:7. doi: 10.1186/s13062-022-00320-2 (PMC8939145; doi:10.1186/s13062-022-00320-2)
Supplement: Supplementary file 13 — Additional file 13. Final set of precursor sequences; Alignments of 174 distinct clusters of precursors (zip file). [file 13062_2022_320_MOESM13_ESM.zip › cluster614.afa]

>gi|1505715994 gene_86|GeneMark.hmm|65_aa|+|78731|78928 BBIN01000107.1 Pseudoalteromonas sp. '520P1 No. 412' DNA, contig: contig_108, whole genome shotgun sequence
M-HPFSLEKEK----TNQVTGGNLIPKVTYGHSGIEAGDCIVPPPIKGIG----DVVTMAIPEDGY-DPRFPPIR
>gi|1802646229 gene_428|GeneMark.hmm|62_aa|-|477511|477699 BBZB01000001.1 Pseudoalteromonas sp. '520P1 No. 423' DNA, contig: contig_1, whole genome shotgun sequence
M-HPFSLEKEK----TNQVTGGTFTLGSKVE-------PVLNPNPVKPVFPPKDWATTLAVGEEGG-YPPIDTTS
>gi|1505715997 gene_89|GeneMark.hmm|63_aa|+|79674|79865 BBIN01000107.1 Pseudoalteromonas sp. '520P1 No. 412' DNA, contig: contig_108, whole genome shotgun sequence
M-HPFSLEKEK----TNQVTGGRMIDPVTYGCT--ETGGGIVPPPIKGIG----DVVTMAIPEDGY-DPRFPPIR
>gi|1505715992 gene_84|GeneMark.hmm|54_aa|+|78258|78422 BBIN01000107.1 Pseudoalteromonas sp. '520P1 No. 412' DNA, contig: contig_108, whole genome shotgun sequence
M-HPFSLEKEA----TKEVTGGVLTETGST-----NSNGPVFPPP-----------LTGVLGEQGSGLPPFGGYE
>gi|1802897429 gene_124|GeneMark.hmm|50_aa|-|165983|166135 LJDF01000009.1 Pseudoalteromonas sp. R3 R3_scaffold9, whole genome shotgun sequence
M-HPFSLDKTQ----KQNVTGGNVFISDLLK----ENGG---PID-----------ITQAYPEDGY-D-PTPITM
>gi|1031502531 GAC16171.1| GAC16171.1 hypothetical protein GLIP_3559 [Aliiglaciecola lipolytica E3]
MEHPFNTKMELTILTTEQIAGGTIEHRLPK------EVKLPTPTPIKPPM-----ETTMAIGEEGG---SFGNWY
>gi|1505715998 gene_90|GeneMark.hmm|31_aa|+|79926|80018 BBIN01000107.1 Pseudoalteromonas sp. '520P1 No. 412' DNA, contig: contig_108, whole genome shotgun sequence
M-HPFSLEKEK----TNQVTGGTFTLGSKVE-------PVLNP--------------------------------
>gi|1802646230 gene_429|GeneMark.hmm|63_aa|-|477760|477951 BBZB01000001.1 Pseudoalteromonas sp. '520P1 No. 423' DNA, contig: contig_1, whole genome shotgun sequence
M-HPFSLEKEK----TNQVTGGRMIDPVTYGCT--ETGGGIVPPPIKGIG----DVVTMAIPEDGY-DPRFPPIR
>gi|1802646233 gene_432|GeneMark.hmm|65_aa|-|478697|478894 BBZB01000001.1 Pseudoalteromonas sp. '520P1 No. 423' DNA, contig: contig_1, whole genome shotgun sequence
M-HPFSLEKEK----TNQVTGGNLIPKVTYGHSGIEAGDCIVPPPIKGIG----DVVTMAIPEDGY-DPRFPPIR
>gi|1802646235 gene_434|GeneMark.hmm|54_aa|-|479203|479367 BBZB01000001.1 Pseudoalteromonas sp. '520P1 No. 423' DNA, contig: contig_1, whole genome shotgun sequence
M-HPFSLEKEA----TKEVTGGVLTETGST-----NSNGPVFPPP-----------LTGVLGEQGSGLPPFGGYE
>gi|1802897428 gene_123|GeneMark.hmm|50_aa|-|165707|165859 LJDF01000009.1 Pseudoalteromonas sp. R3 R3_scaffold9, whole genome shotgun sequence
M-HPFSLDKTQ----KQNVTGGNVFISDLLK----ENGG---PID-----------ITQAYPEDGY-D-PTPITM
