# Supplementary material for: Phylogenomic analysis of the diversity of graspetides and proteins involved in their biosynthesis
Source: Biol Direct. 2022 Mar 21;17:7. doi: 10.1186/s13062-022-00320-2 (PMC8939145; doi:10.1186/s13062-022-00320-2)
Supplement: Supplementary file 13 — Additional file 13. Final set of precursor sequences; Alignments of 174 distinct clusters of precursors (zip file). [file 13062_2022_320_MOESM13_ESM.zip › cluster6190.afa]

>gi|1091308255 KKU17154.1| KKU17154.1 hypothetical protein UX26_C0006G0003 [Parcubacteria group bacterium GW2011_GWC1_45_9]
MTKNLGNTQGDDHMMNCLSQSTNLVPFAALFADFYTNPVSVKEGHYDEVVQAFVGQPAKPMGATKSATRCGTKEFNIIDD
QRSSD
