# Supplementary material for: Phylogenomic analysis of the diversity of graspetides and proteins involved in their biosynthesis
Source: Biol Direct. 2022 Mar 21;17:7. doi: 10.1186/s13062-022-00320-2 (PMC8939145; doi:10.1186/s13062-022-00320-2)
Supplement: Supplementary file 13 — Additional file 13. Final set of precursor sequences; Alignments of 174 distinct clusters of precursors (zip file). [file 13062_2022_320_MOESM13_ESM.zip › cluster637.afa]

>gi|1505059071 gene_497|GeneMark.hmm|50_aa|+|480779|480931 JOEF01000002.1 Allokutzneria albata strain NRRL B-24461 contig2.1, whole genome shotgun sequence
VRHHTGEEVTAMSIKELAALVRQGRADDSALADYASEYAKARKVFR-KKDD
>gi|1503148987 gene_63|GeneMark.hmm|50_aa|+|55550|55702 KL571773.1 Umezawaea tangerina strain NRRL B-24463 genomic scaffold P077_Doro1_scaffold60, whole genome shotgun sequence
MRA-LGKEVTAMSLEELAAQLRRGEIEDRALAEYAAEYVTAGKCFRSKKDD
>gi|1002647737 ACU34652.1| ACU34652.1 hypothetical protein Amir_0689 [Actinosynnema mirum DSM 43827]
-----------MSLEELAAQLRRGEIEDRVLAEYAAEYATAGKCFRSKKDD
>gi|1503111506 gene_13|GeneMark.hmm|40_aa|-|14751|14873 KL570844.1 Goodfellowiella coeruleoviolacea strain NRRL B-24058 genomic scaffold P059_Doro1_scaffold66, whole genome shotgun sequence
-----------MSIEELAAQLRRGEIEDRALAEYAAEYAKAQKVFRSKKDD
>gi|1008811894 AHH94193.1| AHH94193.1 hypothetical protein KALB_819 [Kutzneria albida DSM 43870]
-----------MSMQELAAQLRSGEIQDQALADFAVEYARAERISRSKKDD
>gi|1701568655 gene_228|GeneMark.hmm|40_aa|+|237973|238095 BBOJ01000014.1 Lechevalieria aerocolonigenes DNA, contig: scaffold00014, whole genome shotgun sequence
-----------MSLEELAAQLRRGEIEDPALAQYAAEYAQAGQSFRSKKDD
>gi|1504398751 gene_2|GeneMark.hmm|40_aa|-|1304|1426 JOEA01000037.1 Lentzea albidocapillata strain NRRL B-24057 contig37.1, whole genome shotgun sequence
-----------MSLEELAAQLRRGEIEDPALAQYAAEYAQAGQVFRSKKDD
>gi|1503523407 gene_235|GeneMark.hmm|40_aa|-|245488|245610 JNYO01000012.1 Saccharothrix syringae strain NRRL B-16468 contig12.1, whole genome shotgun sequence
-----------MSLEELAAQLRRGEIEDRALAEYFAEYATAEKRFCSKKDD
>gi|1503098089 gene_15|GeneMark.hmm|40_aa|+|15598|15720 KL570477.1 Kutzneria albida strain NRRL B-24060 genomic scaffold P057_Doro1_scaffold65, whole genome shotgun sequence
-----------MSMQELAAQLRSGEIQDQALADFAVEYARAERISRSKKDD
>gi|1505535900 gene_403|GeneMark.hmm|40_aa|-|355692|355814 KL590477.1 Lechevalieria aerocolonigenes strain NRRL B-16138 genomic scaffold P325_Doro1_scaffold9, whole genome shotgun sequence
-----------MSLEELAAQLRRGEIEDPALAQYAAEYAQAGQSFRSKKDD
>gi|1504431248 gene_29|GeneMark.hmm|40_aa|-|27471|27593 JOFI01000011.1 Lechevalieria aerocolonigenes strain NRRL B-3298 contig11.1, whole genome shotgun sequence
-----------MSLEELAAQLRRGEIEDPALAQYAAEYAQAGQSFRSKKDD
