# Supplementary material for: Phylogenomic analysis of the diversity of graspetides and proteins involved in their biosynthesis
Source: Biol Direct. 2022 Mar 21;17:7. doi: 10.1186/s13062-022-00320-2 (PMC8939145; doi:10.1186/s13062-022-00320-2)
Supplement: Supplementary file 13 — Additional file 13. Final set of precursor sequences; Alignments of 174 distinct clusters of precursors (zip file). [file 13062_2022_320_MOESM13_ESM.zip › cluster70.afa]

>gi|1300606536 gene_4|GeneMark.hmm|63_aa|+|5901|6092 AQOJ01000005.1 Xanthomonas sp. SHU166 5, whole genome shotgun sequence
MLSFKESGMETVVNTENSRPVAQRFAREMTQEEVSAISCGGGQDTLIIIIVEAVDTETIIIFS
>gi|1049540701 ETC84561.1| ETC84561.1 hypothetical protein XHC_4115 [Xanthomonas hortorum pv. carotae str. M081]
--------MENFELMENSRPVAQRFAREMTQEEVSAVSCGGAGDTLVIIIVEAIDTETIIIVS
>gi|1806099225 gene_16|GeneMark.hmm|55_aa|+|16472|16639 JPYB01000114.1 Xanthomonas axonopodis pv. dieffenbachiae LMG 695 contig_114, whole genome shotgun sequence
--------MENFELMENSRPVAQRFAREMTQEEVSAVSCGGAGDTLIIIIVEAVDTETIVIVG
>gi|1904335828 gene_560|GeneMark.hmm|55_aa|-|611353|611520 CP014347.1 Xanthomonas axonopodis pv. dieffenbachiae LMG 695 genome
--------MENFELMENSRPVAQRFAREMTQEEVSAVSCGGAGDTLIIIIVEAVDTETIVIVG
>gi|1203752656 gene_20|GeneMark.hmm|55_aa|-|19045|19212 AKCX01000121.1 Xanthomonas axonopodis pv. manihotis str. AT6B AT6B_contig60, whole genome shotgun sequence
--------MENFELMENSRPVAQRFAREMTQEEVSAVSCGGAGDTLIIIIVEAVDTETIVIVG
>gi|1203760652 gene_14|GeneMark.hmm|55_aa|+|17951|18118 AKCY01000069.1 Xanthomonas axonopodis pv. manihotis str. CFBP1851 CFBP1851_contig5, whole genome shotgun sequence
--------MENFELMENSRPVAQRFAREMTQEEVSAVSCGGAGDTLIIIIVEAVDTETIVIVG
>gi|1203765406 gene_21|GeneMark.hmm|55_aa|-|19705|19872 AKCZ01000069.1 Xanthomonas axonopodis pv. manihotis str. CIO1 CIO1_contig45, whole genome shotgun sequence
--------MENFELMENSRPVAQRFAREMTQEEVSAVSCGGAGDTLIIIIVEAVDTETIVIVG
>gi|1203767108 gene_8|GeneMark.hmm|55_aa|-|6815|6982 AKDA01000032.1 Xanthomonas axonopodis pv. manihotis str. CIO151 CIO151_contig127, whole genome shotgun sequence
--------MENFELMENSRPVAQRFAREMTQEEVSAVSCGGAGDTLIIIIVEAVDTETIVIVG
>gi|1114737731 KUF36011.1| KUF36011.1 hypothetical protein AO826_04630 [Xanthomonas axonopodis pv. manihotis]
--------MENFELMENSRPVAQRFAREMTQEEVSAVSCGGAGDTLIIIIVEAVDTETIVIVG
>gi|1203773863 gene_7|GeneMark.hmm|55_aa|+|7124|7291 AKDB01000371.1 Xanthomonas axonopodis pv. manihotis str. IBSBF 1182 IBSBF1182_contig432, whole genome shotgun sequence
--------MENFELMENSRPVAQRFAREMTQEEVSAVSCGGAGDTLIIIIVEAVDTETIVIVG
>gi|1203779157 gene_13|GeneMark.hmm|55_aa|-|12109|12276 AKDC01000105.1 Xanthomonas axonopodis pv. manihotis str. IBSBF 1411 IBSBF1411_contig76, whole genome shotgun sequence
--------MENFELMENSRPVAQRFAREMTQEEVSAVSCGGAGDTLIIIIVEAVDTETIVIVG
>gi|1203783977 gene_5|GeneMark.hmm|55_aa|+|6018|6185 AKDD01000557.1 Xanthomonas axonopodis pv. manihotis str. IBSBF 1994 IBSBF1994_contig60, whole genome shotgun sequence
--------MENFELMENSRPVAQRFAREMTQEEVSAVSCGGAGDTLIIIIVEAVDTETIVIVG
>gi|1203785348 gene_21|GeneMark.hmm|55_aa|+|29106|29273 AKDE01000026.1 Xanthomonas axonopodis pv. manihotis str. IBSBF 2345 IBSBF2345_contig121, whole genome shotgun sequence
--------MENFELMENSRPVAQRFAREMTQEEVSAVSCGGAGDTLIIIIVEAVDTETIVIVG
>gi|1203792348 gene_27|GeneMark.hmm|55_aa|+|35123|35290 AKDF01000087.1 Xanthomonas axonopodis pv. manihotis str. IBSBF 2346 IBSBF2346_contig67, whole genome shotgun sequence
--------MENFELMENSRPVAQRFAREMTQEEVSAVSCGGAGDTLIIIIVEAVDTETIVIVG
>gi|1203794395 gene_4|GeneMark.hmm|55_aa|-|2392|2559 AKDG01000145.1 Xanthomonas axonopodis pv. manihotis str. IBSBF 2538 IBSBF2538_contig229, whole genome shotgun sequence
--------MENFELMENSRPVAQRFAREMTQEEVSAVSCGGAGDTLIIIIVEAVDTETIVIVG
>gi|1203798350 gene_19|GeneMark.hmm|55_aa|-|18516|18683 AKDH01000047.1 Xanthomonas axonopodis pv. manihotis str. IBSBF 2539 IBSBF2539_contig16, whole genome shotgun sequence
--------MENFELMENSRPVAQRFAREMTQEEVSAVSCGGAGDTLIIIIVEAVDTETIVIVG
>gi|1203724034 gene_5|GeneMark.hmm|55_aa|-|4335|4502 AKDI01000107.1 Xanthomonas axonopodis pv. manihotis str. IBSBF 2665 IBSBF2665_contig195, whole genome shotgun sequence
--------MENFELMENSRPVAQRFAREMTQEEVSAVSCGGAGDTLIIIIVEAVDTETIVIVG
>gi|1203719952 gene_8|GeneMark.hmm|55_aa|+|7780|7947 AKDJ01000066.1 Xanthomonas axonopodis pv. manihotis str. IBSBF 2666 IBSBF2666_contig158, whole genome shotgun sequence
--------MENFELMENSRPVAQRFAREMTQEEVSAVSCGGAGDTLIIIIVEAVDTETIVIVG
>gi|1203963498 gene_21|GeneMark.hmm|55_aa|-|19947|20114 AKDK01000054.1 Xanthomonas axonopodis pv. manihotis str. IBSBF 2667 IBSBF2667_contig22, whole genome shotgun sequence
--------MENFELMENSRPVAQRFAREMTQEEVSAVSCGGAGDTLIIIIVEAVDTETIVIVG
>gi|1203966788 gene_13|GeneMark.hmm|55_aa|-|12018|12185 AKDL01000038.1 Xanthomonas axonopodis pv. manihotis str. IBSBF 2670 IBSBF2670_contig132, whole genome shotgun sequence
--------MENFELMENSRPVAQRFAREMTQEEVSAVSCGGAGDTLIIIIVEAVDTETIVIVG
>gi|1203805935 gene_15|GeneMark.hmm|55_aa|+|18608|18775 AKDM01000124.1 Xanthomonas axonopodis pv. manihotis str. IBSBF 2672 IBSBF2672_contig92, whole genome shotgun sequence
--------MENFELMENSRPVAQRFAREMTQEEVSAVSCGGAGDTLIIIIVEAVDTETIVIVG
>gi|1203808658 gene_8|GeneMark.hmm|55_aa|+|7779|7946 AKDN01000220.1 Xanthomonas axonopodis pv. manihotis str. IBSBF 2673 IBSBF2673_contig297, whole genome shotgun sequence
--------MENFELMENSRPVAQRFAREMTQEEVSAVSCGGAGDTLIIIIVEAVDTETIVIVG
>gi|1203813174 gene_103|GeneMark.hmm|55_aa|+|138851|139018 AKDO01000077.1 Xanthomonas axonopodis pv. manihotis str. IBSBF 278 IBSBF278_contig43, whole genome shotgun sequence
--------MENFELMENSRPVAQRFAREMTQEEVSAVSCGGAGDTLIIIIVEAVDTETIVIVG
>gi|1203817184 gene_7|GeneMark.hmm|55_aa|+|7111|7278 AKDP01000481.1 Xanthomonas axonopodis pv. manihotis str. IBSBF 280 IBSBF280_contig531, whole genome shotgun sequence
--------MENFELMENSRPVAQRFAREMTQEEVSAVSCGGAGDTLIIIIVEAVDTETIVIVG
>gi|1203821749 gene_2|GeneMark.hmm|55_aa|+|827|994 AKDQ01000080.1 Xanthomonas axonopodis pv. manihotis str. IBSBF 2816 IBSBF2816_contig4, whole genome shotgun sequence
--------MENFELMENSRPVAQRFAREMTQEEVSAVSCGGAGDTLIIIIVEAVDTETIVIVG
>gi|1203825021 gene_55|GeneMark.hmm|55_aa|+|71449|71616 AKDR01000050.1 Xanthomonas axonopodis pv. manihotis str. IBSBF 2818 IBSBF2818_contig18, whole genome shotgun sequence
--------MENFELMENSRPVAQRFAREMTQEEVSAVSCGGAGDTLIIIIVEAVDTETIVIVG
>gi|1203831232 gene_6|GeneMark.hmm|55_aa|-|4566|4733 AKDS01000298.1 Xanthomonas axonopodis pv. manihotis str. IBSBF 2819 IBSBF2819_contig367, whole genome shotgun sequence
--------MENFELMENSRPVAQRFAREMTQEEVSAVSCGGAGDTLIIIIVEAVDTETIVIVG
>gi|1203835244 gene_13|GeneMark.hmm|55_aa|-|12106|12273 AKDT01000089.1 Xanthomonas axonopodis pv. manihotis str. IBSBF 2820 IBSBF2820_contig43, whole genome shotgun sequence
--------MENFELMENSRPVAQRFAREMTQEEVSAVSCGGAGDTLIIIIVEAVDTETIVIVG
>gi|1203837416 gene_3|GeneMark.hmm|55_aa|+|924|1091 AKDU01000027.1 Xanthomonas axonopodis pv. manihotis str. IBSBF 2821 IBSBF2821_contig122, whole genome shotgun sequence
--------MENFELMENSRPVAQRFAREMTQEEVSAVSCGGAGDTLIIIIVEAVDTETIVIVG
>gi|1203844645 gene_11|GeneMark.hmm|55_aa|-|9397|9564 AKDV01000290.1 Xanthomonas axonopodis pv. manihotis str. IBSBF 2822 IBSBF2822_contig36, whole genome shotgun sequence
--------MENFELMENSRPVAQRFAREMTQEEVSAVSCGGAGDTLIIIIVEAVDTETIVIVG
>gi|1203848576 gene_30|GeneMark.hmm|55_aa|+|36916|37083 AKDW01000084.1 Xanthomonas axonopodis pv. manihotis str. IBSBF 285 IBSBF285_contig41, whole genome shotgun sequence
--------MENFELMENSRPVAQRFAREMTQEEVSAVSCGGAGDTLIIIIVEAVDTETIVIVG
>gi|1203852384 gene_21|GeneMark.hmm|55_aa|+|29087|29254 AKDX01000095.1 Xanthomonas axonopodis pv. manihotis str. IBSBF 289 IBSBF289_contig44, whole genome shotgun sequence
--------MENFELMENSRPVAQRFAREMTQEEVSAVSCGGAGDTLIIIIVEAVDTETIVIVG
>gi|1203747336 gene_19|GeneMark.hmm|55_aa|-|18680|18847 AKDY01000044.1 Xanthomonas axonopodis pv. manihotis str. IBSBF 320 IBSBF320_contig29, whole genome shotgun sequence
--------MENFELMENSRPVAQRFAREMTQEEVSAVSCGGAGDTLIIIIVEAVDTETIVIVG
>gi|1203729301 gene_2|GeneMark.hmm|55_aa|+|826|993 AKDZ01000401.1 Xanthomonas axonopodis pv. manihotis str. IBSBF 321 IBSBF321_contig46, whole genome shotgun sequence
--------MENFELMENSRPVAQRFAREMTQEEVSAVSCGGAGDTLIIIIVEAVDTETIVIVG
>gi|1203741731 gene_21|GeneMark.hmm|55_aa|+|29099|29266 AKEA01000037.1 Xanthomonas axonopodis pv. manihotis str. IBSBF 356 IBSBF356_contig14, whole genome shotgun sequence
--------MENFELMENSRPVAQRFAREMTQEEVSAVSCGGAGDTLIIIIVEAVDTETIVIVG
>gi|1203736654 gene_13|GeneMark.hmm|55_aa|-|12017|12184 AKEB01000148.1 Xanthomonas axonopodis pv. manihotis str. IBSBF 436 IBSBF436_contig98, whole genome shotgun sequence
--------MENFELMENSRPVAQRFAREMTQEEVSAVSCGGAGDTLIIIIVEAVDTETIVIVG
>gi|1203974738 gene_5|GeneMark.hmm|55_aa|-|4354|4521 AKEC01000573.1 Xanthomonas axonopodis pv. manihotis str. IBSBF 614 IBSBF614_contig614, whole genome shotgun sequence
--------MENFELMENSRPVAQRFAREMTQEEVSAVSCGGAGDTLIIIIVEAVDTETIVIVG
>gi|1203857189 gene_19|GeneMark.hmm|55_aa|-|18686|18853 AKED01000077.1 Xanthomonas axonopodis pv. manihotis str. IBSBF 725 IBSBF725_contig40, whole genome shotgun sequence
--------MENFELMENSRPVAQRFAREMTQEEVSAVSCGGAGDTLIIIIVEAVDTETIVIVG
>gi|1203862521 gene_20|GeneMark.hmm|55_aa|-|18702|18869 AKEE01000120.1 Xanthomonas axonopodis pv. manihotis str. IBSBF 726 IBSBF726_contig80, whole genome shotgun sequence
--------MENFELMENSRPVAQRFAREMTQEEVSAVSCGGAGDTLIIIIVEAVDTETIVIVG
>gi|1203866959 gene_21|GeneMark.hmm|55_aa|-|19948|20115 AKEF01000122.1 Xanthomonas axonopodis pv. manihotis str. NCPPB 1159 NCPPB1159_contig93, whole genome shotgun sequence
--------MENFELMENSRPVAQRFAREMTQEEVSAVSCGGAGDTLIIIIVEAVDTETIVIVG
>gi|1203867270 gene_5|GeneMark.hmm|55_aa|-|4339|4506 AKEI01000045.1 Xanthomonas axonopodis pv. manihotis str. ORST4 ORST4_contig139, whole genome shotgun sequence
--------MENFELMENSRPVAQRFAREMTQEEVSAVSCGGAGDTLIIIIVEAVDTETIVIVG
>gi|1203878122 gene_5|GeneMark.hmm|55_aa|-|3810|3977 AKEK01000185.1 Xanthomonas axonopodis pv. manihotis str. ThaiXam ThaiXam_contig265, whole genome shotgun sequence
--------MENFELMENSRPVAQRFAREMTQEEVSAVSCGGAGDTLIIIIVEAVDTETIVIVG
>gi|1203714210 gene_10|GeneMark.hmm|55_aa|+|12420|12587 AKEL01000120.1 Xanthomonas axonopodis pv. manihotis str. UA226 UA226_contig90, whole genome shotgun sequence
--------MENFELMENSRPVAQRFAREMTQEEVSAVSCGGAGDTLIIIIVEAVDTETIVIVG
>gi|1203708061 gene_19|GeneMark.hmm|55_aa|-|18370|18537 AKEM01000073.1 Xanthomonas axonopodis pv. manihotis str. UA303 UA303_contig47, whole genome shotgun sequence
--------MENFELMENSRPVAQRFAREMTQEEVSAVSCGGAGDTLIIIIVEAVDTETIVIVG
>gi|1203978385 gene_18|GeneMark.hmm|55_aa|-|18406|18573 AKEO01000102.1 Xanthomonas axonopodis pv. manihotis str. UA323 UA323_contig54, whole genome shotgun sequence
--------MENFELMENSRPVAQRFAREMTQEEVSAVSCGGAGDTLIIIIVEAVDTETIVIVG
>gi|1203882383 gene_19|GeneMark.hmm|55_aa|-|18382|18549 AKEQ01000081.1 Xanthomonas axonopodis pv. manihotis str. UA536 UA536_contig43, whole genome shotgun sequence
--------MENFELMENSRPVAQRFAREMTQEEVSAVSCGGAGDTLIIIIVEAVDTETIVIVG
>gi|1203885687 gene_55|GeneMark.hmm|55_aa|+|71447|71614 AKER01000050.1 Xanthomonas axonopodis pv. manihotis str. UA556 UA556_contig18, whole genome shotgun sequence
--------MENFELMENSRPVAQRFAREMTQEEVSAVSCGGAGDTLIIIIVEAVDTETIVIVG
>gi|1203891103 gene_55|GeneMark.hmm|55_aa|+|71634|71801 AKES01000096.1 Xanthomonas axonopodis pv. manihotis str. UA560 UA560_contig46, whole genome shotgun sequence
--------MENFELMENSRPVAQRFAREMTQEEVSAVSCGGAGDTLIIIIVEAVDTETIVIVG
>gi|1203894762 gene_18|GeneMark.hmm|55_aa|-|18365|18532 AKET01000079.1 Xanthomonas axonopodis pv. manihotis str. UA686 UA686_contig40, whole genome shotgun sequence
--------MENFELMENSRPVAQRFAREMTQEEVSAVSCGGAGDTLIIIIVEAVDTETIVIVG
>gi|1203948818 gene_16|GeneMark.hmm|55_aa|-|15615|15782 AKFF01000188.1 Xanthomonas axonopodis pv. manihotis str. Xam668 Xam668_contig92, whole genome shotgun sequence
--------MENFELMENSRPVAQRFAREMTQEEVSAVSCGGAGDTLIIIIVEAVDTETIVIVG
>gi|1203949329 gene_27|GeneMark.hmm|55_aa|+|35124|35291 AKFG01000007.1 Xanthomonas axonopodis pv. manihotis str. Xam669 Xam669_contig104, whole genome shotgun sequence
--------MENFELMENSRPVAQRFAREMTQEEVSAVSCGGAGDTLIIIIVEAVDTETIVIVG
>gi|1203955170 gene_22|GeneMark.hmm|55_aa|+|29530|29697 AKFH01000109.1 Xanthomonas axonopodis pv. manihotis str. Xam672 Xam672_contig48, whole genome shotgun sequence
--------MENFELMENSRPVAQRFAREMTQEEVSAVSCGGAGDTLIIIIVEAVDTETIVIVG
>gi|1082143501 KGT52838.1| KGT52838.1 hypothetical protein NZ02_02840 [Xanthomonas axonopodis pv. phaseoli]
--------MENFELMENSRPVAQRFAREMTQEEVSAVSCGGAGDTLIIIIVEAVDTETIVIVG
>gi|1082897641 KHD67540.1| KHD67540.1 hypothetical protein PK63_02320 [Xanthomonas axonopodis pv. phaseoli]
--------MENFELMENSRPVAQRFAREMTQEEVSAVSCGGAGDTLIIIIVEAVDTETIVIVG
>gi|1082902116 KHD71879.1| KHD71879.1 hypothetical protein PK69_00925 [Xanthomonas axonopodis pv. phaseoli]
--------MENFELMENSRPVAQRFAREMTQEEVSAVSCGGAGDTLIIIIVEAVDTETIVIVG
>gi|1082907379 KHD65261.1| KHD65261.1 hypothetical protein PK68_04430 [Xanthomonas axonopodis pv. phaseoli]
--------MENFELMENSRPVAQRFAREMTQEEVSAVSCGGAGDTLIIIIVEAVDTETIVIVG
>gi|1084153287 KHS30798.1| KHS30798.1 hypothetical protein RM64_03555 [Xanthomonas axonopodis pv. phaseoli]
--------MENFELMENSRPVAQRFAREMTQEEVSAVSCGGAGDTLIIIIVEAVDTETIVIVG
>gi|1084157526 KHS28088.1| KHS28088.1 hypothetical protein RM66_03865 [Xanthomonas axonopodis pv. phaseoli]
--------MENFELMENSRPVAQRFAREMTQEEVSAVSCGGAGDTLIIIIVEAVDTETIVIVG
>gi|1084162742 KHS37688.1| KHS37688.1 hypothetical protein RN19_10060 [Xanthomonas axonopodis pv. phaseoli]
--------MENFELMENSRPVAQRFAREMTQEEVSAVSCGGAGDTLIIIIVEAVDTETIVIVG
>gi|1084167090 KHS38613.1| KHS38613.1 hypothetical protein RN20_06770 [Xanthomonas axonopodis pv. phaseoli]
--------MENFELMENSRPVAQRFAREMTQEEVSAVSCGGAGDTLIIIIVEAVDTETIVIVG
>gi|1085622208 KIJ02223.1| KIJ02223.1 hypothetical protein ST27_04310 [Xanthomonas axonopodis pv. phaseoli]
--------MENFELMENSRPVAQRFAREMTQEEVSAVSCGGAGDTLIIIIVEAVDTETIVIVG
>gi|1300601978 gene_4|GeneMark.hmm|63_aa|+|5902|6093 AQOI01000026.1 Xanthomonas sp. SHU199 26, whole genome shotgun sequence
MLSFKESGMETVVNTENSRPVAQRFAREMTQEEVSAISCGGGQDTLIIIIVEAVDTETIIIFS
