# Supplementary material for: Phylogenomic analysis of the diversity of graspetides and proteins involved in their biosynthesis
Source: Biol Direct. 2022 Mar 21;17:7. doi: 10.1186/s13062-022-00320-2 (PMC8939145; doi:10.1186/s13062-022-00320-2)
Supplement: Supplementary file 13 — Additional file 13. Final set of precursor sequences; Alignments of 174 distinct clusters of precursors (zip file). [file 13062_2022_320_MOESM13_ESM.zip › cluster75.afa]

>gi|1701111374 gene_2|GeneMark.hmm|62_aa|+|2073|2261 JZIM01000016.1 Xanthomonas sp. MUS 060 XANALMUS060016, whole genome shotgun sequence
------------M--QND---DN--N-KRV---MGYVHARELS-NQEISQVSGGDDD--DD-GNCPKKNRSKVST-G-TG
------GG--GTGQTRCD-Y
>gi|1701066169 gene_2260|GeneMark.hmm|61_aa|-|2607639|2607824 JZIG01000004.1 Xanthomonas albilineans strain PNG130 Xal-PNG_130-G1-Mol001, whole genome shotgun sequence
------------M--QND----N--N-KRV---MGYVHARELS-NEEISQVSGGDDD--DG-GDCPKKNRTKVTT-G-TG
------GG--GTGETRCD-Y
>gi|1112201801 KTD12795.1| KTD12795.1 hypothetical protein Lhac_1666 [Legionella hackeliae]
------------M--ET-----K--N-ERI---FAYTMAKILD-RSDLNKVSGGTAQ--AT---------YLQTCRA-TG
S-NASDMD--TLYDVT-P-H
>gi|1112074563 KTC64813.1| KTC64813.1 hypothetical protein Lade_2107 [Legionella adelaidensis]
------------M--EK-----N--C-KRV---LAYQLAKQVN-TKNLTSIAGGCL---LT---------YQATRYW-TN
F-NPRTVD--SIDDAPSD-V
>gi|1802892695 gene_32|GeneMark.hmm|54_aa|-|41020|41184 LJDF01000001.1 Pseudoalteromonas sp. R3 R3_scaffold1, whole genome shotgun sequence
------------M--KE-----N--NKPRV---LAHTFSRQLK-KDEASQVAGGIR---MR---------E--T-GK-TN
G-KGDRFG--SGDDVI-W-E
>gi|1033143130 CCQ11279.1| CCQ11279.1 hypothetical protein PALB_21660 [Pseudoalteromonas luteoviolacea B = ATCC 29581]
------------M--KSEN-NIQ--K-KRI---FNRLVAKAMS-TEELLKVSGGSKH--AT---------PSGTSYC---
----GRNC--EPDDCTVE-Y
>gi|1034294066 EMI48580.1| EMI48580.1 hypothetical protein C405_15712 [Stenotrophomonas maltophilia AU12-09]
------------M--SD-----KNVS-IKP---LGLEMARELS-TEELMNVGGGALE--AA---------PASTGSA-GG
K-VTSGGD--WEVNVGID-W
>gi|1112205222 KTD07689.1| KTD07689.1 hypothetical protein Ljam_1884 [Legionella jamestowniensis]
------------M--EN--------N-ERV---FAYTSAKVIG-QEDLDKVSGGGGSSYLT---------TQATVAP-TG
S-WPGNFD--GRADVTFD-W
>gi|1112267923 KTD61695.1| KTD61695.1 hypothetical protein Lspi_2325 [Legionella spiritensis]
------------M--EK-----K--Q-ERV---LAYGLSTEIR-DSDIQEVSGGVAN--MS---------RIVTWYY-SG
E-K-TGGH--MAKDIDYD-L
>gi|1112267920 KTD61692.1| KTD61692.1 hypothetical protein Lspi_2322 [Legionella spiritensis]
------------M--TH-----N--K-ERV---FAYNLAKTIS-NDDLEQVSGGSSQ--WT---------SKQTVQA-TG
G-SGQGVD--ARYDVSVD-W
>gi|1033412859 ELX12011.1| ELX12011.1 hypothetical protein Jab_1c06000 [Janthinobacterium sp. HH01]
------------M--QKTTQHNA--N-DAI---LARRLARELA-VEEIVEVSGGTAT--DW---------S--VDYK-DG
S-STGRTG--VRLDGRVD-F
>gi|1500915809 gene_29|GeneMark.hmm|52_aa|+|26916|27074 JHYC01000020.1 Legionella fairfieldensis ATCC 49588 T345DRAFT_scaffold00017.17_C, whole genome shotgun sequence
------------M--EK--------E-ERV---LAYTLAKEID-YKDLDEVSGGSVQ--TT---------AQVTGNV---
----SSPD--GAGDVTVD-W
>gi|1112228297 KTD33579.1| KTD33579.1 hypothetical protein Lnau_2330 [Legionella nautarum]
------------M--EN-----N--K-ERI---LAYKLAKELS-PEDLGKVAGGSVE--GT---------VKVTGNS---
----SSPD--GGVDTRVD-W
>gi|1112074561 KTC64811.1| KTC64811.1 hypothetical protein Lade_2105 [Legionella adelaidensis]
------------M--KD-----N--K-NRV---MAYQLAKTLS-SAEMQKIAGGAGI--CH----------RPSVQV-SG
NGALNSFD--GIVDYSID-F
>gi|1112207976 KTD17393.1| KTD17393.1 hypothetical protein Ljor_1699 [Legionella jordanis]
------------M--DK----TS--K-QRV---LAYKKSTEIS-EEELGVVSGGSNAG-MT---------HERSVKG-TG
Q-I-GNAD--VRYDEVWD-W
>gi|1701075044 gene_1589|GeneMark.hmm|67_aa|-|1850549|1850752 JZHX01000001.1 Xanthomonas albilineans strain FIJ080 Xal-FIJ080-G1-Mol001, whole genome shotgun sequence
------------M--QND---DN--S-KRV---MGYVHARELS-NQEISQVSGGDDD--DG-GDKQKKNGTKITVG--TG
G-SGGGSN--GTGSQRSD-R
>gi|1112201798 KTD12792.1| KTD12792.1 hypothetical protein Lhac_1663 [Legionella hackeliae]
------------M--EN--------K-ERV---LAYGLATEII-EQDMQDVSGGSSN--LT---------HYGTRYY-TN
K-K-AGGD--VEHDDAW--D
>gi|1501013147 gene_38|GeneMark.hmm|69_aa|-|32289|32498 JHWF01000023.1 Legionella lansingensis DSM 19556 = ATCC 49751 BU01DRAFT_scaffold00021.21_C, whole genome shotgun sequence
VNEKFYHKKEKKM--ED-----T--K-ERV---FAYTLAKTLD-NEQLDKVSGGAAN--MT---------SKPTLGP-TG
G-S-GGYD--GIVDCSWD-W
>gi|1101944590 CTP83228.1| CTP83228.1 hypothetical protein XTALMG727_0560 [Xanthomonas translucens pv. arrhenatheri LMG 727]
------------M--QNE---IS--N-KRL---MGYVHARALS-HEEISQVSGGDDD--GDDGDKKKPKRTKITV----G
----GGAN--GSSRTFDD-N
>gi|1112074562 KTC64812.1| KTC64812.1 hypothetical protein Lade_2106 [Legionella adelaidensis]
------------M--K---------H-KRV---MAYQLAKKVERKKDLEDIAGGANPSYFT---------AYCSPTL-TG
K-E-RSKD--SCGDQGMD-F
>gi|1205515883 gene_22|GeneMark.hmm|59_aa|-|11713|11892 CALJ01000294.1 Legionella sp. LegM WGS project CALJ00000000 data, contig 00295, whole genome shotgun sequence
------------M--TE-----S--K-ERV---FAYTLAKTID-NDELAKVSGGYAAT-TT---------HSETVRA-TG
G-SGQGVD--VLYDQSID-W
>gi|1205515877 gene_16|GeneMark.hmm|59_aa|-|9270|9449 CALJ01000294.1 Legionella sp. LegM WGS project CALJ00000000 data, contig 00295, whole genome shotgun sequence
------------MKMED-----M--K-KRV---LTYGLAVEIS-NEELEKVSGGSNF--SG---------KQNTLEI-SG
C-YPYSCD--IKTDHSQ--D
>gi|1112062762 KTC86664.1| KTC86664.1 hypothetical protein Lbru_0605 [Legionella brunensis]
------------M--ED--------K-ERV---FAYQLAKTID-NEELDKVSGGSAL--MT---------SRQTVRA-TA
G-SGQGAD--VAYDVAFD-W
>gi|1073879643 KCX00054.1| KCX00054.1 hypothetical protein DK27_20905 [Xanthomonas arboricola pv. pruni]
------------M--SH----------NKEIKPVCYANSRVLT-EDELVEVSGGGT--------------SHATLTGGGG
G-IPNPIRVQPDGDVSVDFG
>gi|1112212028 KTD25397.1| KTD25397.1 hypothetical protein Llan_0143 [Legionella lansingensis]
------------M--QN----------DRV---LGYNLAKELT-HEDMREVAGGNGN--LK---------NRTTCTTNEY
T-HPIGIDVTIDADLALD-T
>gi|1112062765 KTC86667.1| KTC86667.1 hypothetical protein Lbru_0608 [Legionella brunensis]
------------M--EN-----I--K-ERV---LAYGLSTEIS-ESDLHDVTGGAGK--LT---------HYVTHYY-TA
K-K-AGGD--RERDDDWD--
>gi|1112185128 KTC99818.1| KTC99818.1 hypothetical protein Lery_0172 [Legionella erythra]
------------M--EK-----N--N-ERV---LAYSMAKPLS-EKEMMEVAGGGAN--YT---------TRHTIRV-TG
G-TGPSAD--VAYDVSVD-W
>gi|1112190113 KTC96429.1| KTC96429.1 hypothetical protein Lfee_2227 [Legionella feeleii]
------------M--TD-----S--K-ERV---FAYTLAKTID-NDELANVSGGYAAT-FT---------HSETVKG-TG
G-SGQGVD--AWYDQSID-W
>gi|1112190110 KTC96426.1| KTC96426.1 hypothetical protein Lfee_2224 [Legionella feeleii]
--------------MED-----M--K-KRV---LAYGLAVEIS-NEELESVTGGSNF--GS---------RQNTLEI-SG
C-YPDPCD--ISTDHIQ--D
>gi|1112201802 KTD12796.1| KTD12796.1 hypothetical protein Lhac_1667 [Legionella hackeliae]
------------M--EN-----N--C-ERV---FAYTSAKVIE-HEDLDKVSGGSTQG-LT---------HSKTFHP-TG
S-SRRDCD--GVIDGSLD-W
>gi|1112205221 KTD07688.1| KTD07688.1 hypothetical protein Ljam_1883 [Legionella jamestowniensis]
------------M--EI-----Q--N-ERV---FAYTFAKTIE-HGDLDKVSGGSSQ--GT---------VQRTFLI-TG
G-SGPITD--VKYDVNQD-H
>gi|1112206714 KTD16131.1| KTD16131.1 hypothetical protein Ljor_0437 [Legionella jordanis]
------------M--KD-----K--H-ERV---FAYQLAKTIT-DEDLEKVAGGVTS--GM----------TSSITM-GP
SGQTGNYD--AHLDVHFD-W
>gi|1112213112 KTD22286.1| KTD22286.1 hypothetical protein Llan_1227 [Legionella lansingensis]
------------M--ED-----T--K-ERV---FAYTLAKTLD-NEQLDKVSGGAAN--MT---------SKPTLGP-TG
G-S-GGYD--GIVDCSWD-W
>gi|1003427407 CBJ13343.1| CBJ13343.1 hypothetical protein LLO_2904 [Legionella longbeachae NSW150]
------------M--NK----TG--N-QRV---LGYKKSTELS-EEELGAVSGGSNSG-LT---------HSRNLKA-TG
D-N-TNPD--ARYDEVVD-W
>gi|1008641133 AHE66201.1| AHE66201.1 hypothetical protein Loa_00632 [Legionella oakridgensis ATCC 33761 = DSM 21215]
------------M--ED-----N--N-VRV---LAYTLARIID-NNELSKVSGGASQ--MT---------HSETVKG-TG
G-SGQGVD--VVYDQSVD-W
>gi|1112260093 KTD46633.1| KTD46633.1 hypothetical protein Lrub_1555 [Legionella rubrilucens]
------------M--EK-----N--N-ERV---LAYSMAKPLS-EKEMMDVAGGAAN--YT---------TRHTFRV-TG
G-TGPSAD--VAYDVSVD-W
>gi|1701075362 gene_1907|GeneMark.hmm|61_aa|-|2228100|2228285 JZHX01000001.1 Xanthomonas albilineans strain FIJ080 Xal-FIJ080-G1-Mol001, whole genome shotgun sequence
------------M--QND----N--N-KRV---MGYVHARELS-NEEISQVSGGDDD--DG-GHCPKKNRTKVTT-G-TG
------GG--GTGETLCD-Y
>gi|1605390118 gene_628|GeneMark.hmm|59_aa|-|671406|671585 CM003052.1 Xanthomonas translucens pv. cerealis strain CFBP 2541 chromosome, whole genome shotgun sequence
------------M--SR----------NKEIKPVCYANSRVLT-EDELVEVSGGAT--------------SHPTLTGGGG
G-IPSPIVVQPDGDATIDF-
>gi|1900104966 gene_12|GeneMark.hmm|59_aa|+|10452|10631 LNSU01000001.1 Xanthomonas translucens strain XT123 flattened_line_0, whole genome shotgun sequence
------------M--SR----------NKEIKPVCYANSRVLT-EDELVEVSGGAT--------------SHPTLTGGGG
G-IPSHIVVQPDGDATIDF-
>gi|1012237095 CEK12220.1| CEK12220.1 conserved protein of unknown function [Legionella hackeliae]
------------M--EN-----N--C-ERV---FAYTSAKVIE-HEDLDKVSGGSTQG-LT---------HSKTFHP-TG
S-SRRDCD--GVIDGSLD-W
>gi|1012237091 CEK12216.1| CEK12216.1 conserved protein of unknown function [Legionella hackeliae]
------------M--EN--------K-ERV---LAYGLATEII-EQDMQDVSGGSSN--LT---------HYGTRYY-TN
K-K-AGGD--VEHDDAW--D
>gi|1012237094 CEK12219.1| CEK12219.1 protein of unknown function [Legionella hackeliae]
------------M--ET-----K--N-ERI---FAYTMAKILD-RSDLNKVSGGTAQ--AT---------YLQTCRA-TG
S-NASDMD--TLYDVT-P-H
>gi|1501011823 gene_134|GeneMark.hmm|59_aa|+|142425|142604 KK211407.1 Legionella lansingensis DSM 19556 = ATCC 49751 genomic scaffold BU01DRAFT_scaffold00004.4, whole genome shotgun sequence
------------M--QN----------DRV---LGYNLAKELT-HEDMREVAGGNGN--LK---------NRTTCTTNEY
T-HPIGIDVTIDADLALD-T
>gi|1112229892 KTD42330.1| KTD42330.1 hypothetical protein Loak_0756 [Legionella oakridgensis]
------------M--ED-----N--N-VRV---LAYTLARIID-NNELSKVSGGASQ--MT---------HSETVKG-TG
G-SGQGVD--VVYDQSVD-W
>gi|1049939665 ETO93993.1| ETO93993.1 hypothetical protein LOR_6c00220 [Legionella oakridgensis RV-2-2007]
------------M--ED-----N--N-VRV---LAYTLARIID-NNELSKVSGGASQ--MT---------HSETVKG-TG
G-SGQGVD--VVYDQSVD-W
>gi|1701100978 gene_1751|GeneMark.hmm|67_aa|-|2005237|2005440 JZIJ01000005.1 Xanthomonas albilineans strain USA048 Xal-USA048-G1-Mol001, whole genome shotgun sequence
------------M--QND---DN--S-KRV---MGYVHARELS-NQEISQVSGGDDD--DG-GDKQKKNGTKITVG--TG
G-SGGGSN--GTGSQRSD-R
>gi|1701104014 gene_1741|GeneMark.hmm|67_aa|-|1989045|1989248 JZIK01000001.1 Xanthomonas albilineans strain Xa23R1 Xal-Xa23R1-G1-Mol001, whole genome shotgun sequence
------------M--QND---DN--S-KRV---MGYVHARELS-NQEISQVSGGDDD--DG-GDKQKKNGTKITVG--TG
G-SGGGSN--GTGSQRSD-R
>gi|1701088469 gene_2318|GeneMark.hmm|61_aa|-|2733692|2733877 JZHY01000003.1 Xanthomonas albilineans strain GAB266 Xal-GAB266-G1-Mol001, whole genome shotgun sequence
------------M--QND----N--N-KRV---MGYVHARELS-NEEISQVSGGDDD--DG-GHCPKKNRTKVTT-G-TG
------GG--GTGETLCD-Y
>gi|1701068776 gene_1787|GeneMark.hmm|61_aa|-|2026688|2026873 JZIA01000003.1 Xanthomonas albilineans strain GPE PC17 Xal-GPE_PC17-G1-Mol001, whole genome shotgun sequence
------------M--QND----N--N-KRV---MGYVHARELS-NEEISQVSGGDDD--DG-GHCPKKNRTKVTT-G-TG
------GG--GTGETLCD-Y
>gi|1003371866 CBA16284.1| CBA16284.1 hypothetical protein XALC_1790 [Xanthomonas albilineans GPE PC73]
------------M--QND----N--N-KRV---MGYVHARELS-NEEISQVSGGDDD--DG-GHCPKKNRTKVTT-G-TG
------GG--GTGETLCD-Y
>gi|1701081443 gene_1827|GeneMark.hmm|61_aa|-|2050573|2050758 JZIB01000003.1 Xanthomonas albilineans strain GPE PC86 Xal-GPE_PC86-G1-Mol001, whole genome shotgun sequence
------------M--QND----N--N-KRV---MGYVHARELS-NEEISQVSGGDDD--DG-GHCPKKNRTKVTT-G-TG
------GG--GTGETLCD-Y
>gi|1701083336 gene_334|GeneMark.hmm|61_aa|+|383015|383200 JZID01000001.1 Xanthomonas albilineans strain HVO005 Xal-HVO005-G1-Mol001, whole genome shotgun sequence
------------M--QND----N--N-KRV---MGYVHARELS-NEEISQVSGGDDD--DG-GHCPKKNRTKVTT-G-TG
------GG--GTGETLCD-Y
>gi|1701091177 gene_1785|GeneMark.hmm|61_aa|-|2035344|2035529 JZIF01000003.1 Xanthomonas albilineans strain MTQ032 Xal-MTQ032-G1-Mol001, whole genome shotgun sequence
------------M--QND----N--N-KRV---MGYVHARELS-NEEISQVSGGDDD--DG-GHCPKKNRTKVTT-G-TG
------GG--GTGETLCD-Y
>gi|1701094531 gene_1849|GeneMark.hmm|61_aa|-|2153013|2153198 JZIH01000029.1 Xanthomonas albilineans strain REU174 Xal-REU174-G1-Mol001, whole genome shotgun sequence
------------M--QND----N--N-KRV---MGYVHARELS-NEEISQVSGGDDD--DG-GHCPKKNRTKVTT-G-TG
------GG--GTGETLCD-Y
>gi|1701098386 gene_2310|GeneMark.hmm|61_aa|-|2714521|2714706 JZII01000001.1 Xanthomonas albilineans strain REU209 Xal-REU209-G1-Mol001, whole genome shotgun sequence
------------M--QND----N--N-KRV---MGYVHARELS-NEEISQVSGGDDD--DG-GHCPKKNRTKVTT-G-TG
------GG--GTGETLCD-Y
>gi|1701107087 gene_1785|GeneMark.hmm|61_aa|-|2026345|2026530 JZIL01000006.1 Xanthomonas albilineans strain XaFL07-1 Xal-XaFL07_1-G1-Mol001, whole genome shotgun sequence
------------M--QND----N--N-KRV---MGYVHARELS-NEEISQVSGGDDD--DG-GHCPKKNRTKVTT-G-TG
------GG--GTGETLCD-Y
>gi|1050564208 GAE53869.1| GAE53869.1 hypothetical protein XPR_0504 [Xanthomonas arboricola pv. pruni MAFF 301420]
------------M--SH----------NKEIKPVCYANSRVLT-EDELVEVSGGGT--------------SHATLTGGGG
G-IPNPIRVQPDGDVSVDFG
>gi|1050991334 GAE59922.1| GAE59922.1 hypothetical protein XPN_1828 [Xanthomonas arboricola pv. pruni MAFF 301427]
------------M--SH----------NKEIKPVCYANSRVLT-EDELVEVSGGGT--------------SHATLTGGGG
G-IPNPIRVQPDGDVSVDFG
>gi|1050984587 GAE52353.1| GAE52353.1 hypothetical protein XPU_3885 [Xanthomonas arboricola pv. pruni str. MAFF 311562]
------------M--SH----------NKEIKPVCYANSRVLT-EDELVEVSGGGT--------------SHATLTGGGG
G-IPNPIRVQPDGDVSVDFG
>gi|1049537973 ETC89195.1| ETC89195.1 hypothetical protein XHC_1305 [Xanthomonas hortorum pv. carotae str. M081]
------------M--SH----------NKEIKPVCYANSRVLT-EDELVEVSGGGT--------------SHATLTGGGG
G-IPNPIRVQPDGDVSVDFG
