# Supplementary material for: Phylogenomic analysis of the diversity of graspetides and proteins involved in their biosynthesis
Source: Biol Direct. 2022 Mar 21;17:7. doi: 10.1186/s13062-022-00320-2 (PMC8939145; doi:10.1186/s13062-022-00320-2)
Supplement: Supplementary file 13 — Additional file 13. Final set of precursor sequences; Alignments of 174 distinct clusters of precursors (zip file). [file 13062_2022_320_MOESM13_ESM.zip › cluster766.afa]

>gi|1101969212 CRF46610.1| CRF46610.1 hypothetical protein HHE014_16250 [Helicobacter heilmannii]
---M-RVFGSLFLEKMQGNK--VCGNWSWEPANPEIKDVYASGANTNTRMSTYEAEKDNRSDSDKPNEGM-LAV
>gi|1016053441 BAS43441.1| BAS43441.1 hypothetical protein KOJKO3_c5427 [Klebsiella oxytoca]
---M-NVFGLNFLERMESEQKVDVSNWAWKPENSEAQRIYGSGMSTKSRESTYAAEKDSREDSDRPNEGL--AA
>gi|1402857946 gene_6|GeneMark.hmm|69_aa|+|4564|4773 AWHH01000175.1 Vibrio parahaemolyticus S173 Contig175, whole genome shotgun sequence
---V-KVFATQFLEAPSSDR-IKEDSWTWTPENPDAKDIYGSGASTSSNQSTYAAEKDNRADSDRPNEGMRIAA
>gi|1049808602 GAD18127.1| GAD18127.1 hypothetical protein HFN_1725 [Helicobacter fennelliae MRY12-0050]
MKKI-KVFSSRFLESMEGYS-KTQGKWEWQPANNDIYEIYASGAPTGTNSSTYAAETDNRSDSDRPNEGL-LAI
>gi|1500816517 gene_170|GeneMark.hmm|68_aa|-|177229|177435 JHZN01000001.1 Campylobacter upsaliensis DSM 5365 Q327DRAFT_scaffold00001.1_C, whole genome shotgun sequence
---MQKVFASKFLEPMDYIT-QQTQNWSWEPANSEALQIYASGAPTSTQQTTYANARDNRSDSDRPNEGM--AV
>gi|1807092509 gene_202|GeneMark.hmm|69_aa|+|189924|190133 LMBX01000004.1 Bacillus sp. FJAT-25547 Scaffold4, whole genome shotgun sequence
---M-KVFASRYLEAPSKEEVLKKEGWSWEPNNKDAYHIYASGKSTSSRESTYAAEKDNRSDSDRPNEGM-YIA
>gi|1303826615 gene_1|GeneMark.hmm|68_aa|-|29|235 AJLB01000042.1 Cronobacter sakazakii ES713 csak713_42, whole genome shotgun sequence
---M-NVFGLNFLEKMESEQKVDVSNWAWKPENSEAQRIYGSGMSTKSRESTYAAEKDSREDSDRPNEGL--AA
>gi|1091428366 KKW51300.1| KKW51300.1 hypothetical protein XB02_06930 [Pantoea ananatis]
---M-NVFGLNFLEKMQSEQEVDISAWAWKPENGEAQRIYGSGMSTKSRESTYAAEKDSREDSDRPNEGL--AA
>gi|1604527372 gene_9|GeneMark.hmm|68_aa|+|6603|6809 JTHK01000134.1 Xenorhabdus sp. NBAII XenSa04 contig_134, whole genome shotgun sequence
---M-NVFGLNFLEKMESEQKVDVSNWAWKPENSEAQRIYGSGMSTKSRESTYAAEKDSREDSDRPNEGL--AA
