# Supplementary material for: Phylogenomic analysis of the diversity of graspetides and proteins involved in their biosynthesis
Source: Biol Direct. 2022 Mar 21;17:7. doi: 10.1186/s13062-022-00320-2 (PMC8939145; doi:10.1186/s13062-022-00320-2)
Supplement: Supplementary file 13 — Additional file 13. Final set of precursor sequences; Alignments of 174 distinct clusters of precursors (zip file). [file 13062_2022_320_MOESM13_ESM.zip › cluster859.afa]

>gi|1506011175 gene_2|GeneMark.hmm|61_aa|-|1463|1648 JMTZ01000041.1 Lysobacter antibioticus strain 13-6 Contig_41, whole genome shotgun sequence
----------------------MSKQDVYSNNALPQDEAARPLARIAARELSLDEIAAISGGKGDSTHATGPNGDDPGDP
D--FL
>gi|1207154367 gene_68|GeneMark.hmm|80_aa|-|86332|86574 HG422330.1 Lysobacter antibioticus HS124 genomic scaffold, NODE_10, whole genome shotgun sequence
MPTPMPGRRFIFLAINDSGERCMSKQDVNR-----NNETVRPLARVAARELSLEEIAAISGGKGDTTHATGPNGDDPGDP
DDGAV
>gi|1014908922 ALN87983.1| ALN87983.1 hypothetical protein LC55x_4735 [Lysobacter capsici]
----------------------MSKQDANL----PQNETARPLARIAARELSLDEIAAISGGKGDTTHATGPNGDDPGDP
D--LV
>gi|1014895079 ALN78924.1| ALN78924.1 hypothetical protein LA76x_0763 [Lysobacter antibioticus]
----------------------MSKQDVYSNNALPQDEAARPLARIAARELSLDEIAAISGGKGDTTHATGPNGDDPGDP
D--FL
>gi|1014914401 ALN93462.1| ALN93462.1 hypothetical protein LG3211_4528 [Lysobacter gummosus]
----------------------MSKQEVQA-----QNEAVRPLARVAARELSLEEIAAISGGKGDTTHATGPGGDDPGDP
D--LV
>gi|1014893038 ALN64783.1| ALN64783.1 hypothetical protein GLA29479_3932 [Lysobacter antibioticus]
----------------------MSKQDVYSNNALPQDEAARPLARIAARELSLDEIAAISGGKGDTTHATGPNGDDPGDP
D--FL
>gi|1061502134 KWS06238.1| KWS06238.1 hypothetical protein AZ78_3793 [Lysobacter capsici AZ78]
----------------------MSKQDANL----PQNETARPLARIAARELSLDEIAAISGGKGDTTHATGPNGDDPGDP
D--LV
>gi|1701867391 gene_3485|GeneMark.hmm|57_aa|+|4112742|4112915 KQ061217.1 Lysobacter capsici strain X2-3 genomic scaffold Scaffold1, whole genome shotgun sequence
----------------------MSKQDANL----PQNETARPLARIAARELSLDEIAAISGGKGDTTHATGPNGDDPGDP
D--LV
