# Supplementary material for: Phylogenomic analysis of the diversity of graspetides and proteins involved in their biosynthesis
Source: Biol Direct. 2022 Mar 21;17:7. doi: 10.1186/s13062-022-00320-2 (PMC8939145; doi:10.1186/s13062-022-00320-2)
Supplement: Supplementary file 13 — Additional file 13. Final set of precursor sequences; Alignments of 174 distinct clusters of precursors (zip file). [file 13062_2022_320_MOESM13_ESM.zip › cluster890.afa]

>gi|1033505827 ELX67851.1| ELX67851.1 hypothetical protein HMPREF0662_00825 [Prevotella nigrescens F0103]
MK-SILDLRDFESLSANEQIHLVGAFSPIEVAV-SSDSDDTSDHDDTSNHNDTSNHHDHSESYDSISQQEVNGI
>gi|1502594608 gene_251|GeneMark.hmm|61_aa|+|333320|333505 JCKI01000006.1 Pedobacter sp. R20-19 contig006, whole genome shotgun sequence
MKKELLSLNQFESM--NEETLLMSTYGGTLAALASKDHDNSNDHDNSNNH-DTSNNYDTSSNND----------
>gi|1080909513 KGF19342.1| KGF19342.1 hypothetical protein HMPREF1651_10255 [Prevotella bivia DNF00188]
MK-SILDLKDFESLSANEQIHLVGAFSPIEVAV-SSDSDDTSDHDDTSNHNDTSNHHDHSESYDSISQQELNGI
>gi|1121570613 KXA63971.1| KXA63971.1 hypothetical protein HMPREF3219_00615 [Streptococcus salivarius]
-------MKDFESLSANEQIHLVGAFSPIEVAV-SSDSDDTSDHDDTSNHNDTSNHHDHSESYDSISQQELNGI
>gi|1123295517 KXO14920.1| KXO14920.1 hypothetical protein HMPREF3202_02283 [Prevotella bivia]
MK-SILDLKDFESLSANEQIHLVGAFSPIEVAV-SSDSDDTSDHDDTSNHNDTSNHHDHSESYDSISQQELNGI
>gi|1306110457 gene_184|GeneMark.hmm|72_aa|+|204452|204670 KE387156.1 Prevotella corporis DSM 18810 genomic scaffold H515DRAFT_scaffold00003.3, whole genome shotgun sequence
MK-SILDLKDFESLSANEQIHLVGAFSPIEVAV-SSDSDDTSDHDDTSNHNDTSNHHDHSESYDSISQQELNGI
>gi|1500251250 gene_12|GeneMark.hmm|72_aa|+|13135|13353 BAIT01000047.1 Prevotella corporis DSM 18810 = JCM 8529 DNA, contig: JCM8529.contig00047, whole genome shotgun sequence
MK-SILDLKDFESLSANEQIHLVGAFSPIEVAV-SSDSDDTSDHDDTSNHNDTSNHHDHSESYDSISQQELNGI
