# Supplementary material for: Phylogenomic analysis of the diversity of graspetides and proteins involved in their biosynthesis
Source: Biol Direct. 2022 Mar 21;17:7. doi: 10.1186/s13062-022-00320-2 (PMC8939145; doi:10.1186/s13062-022-00320-2)
Supplement: Supplementary file 13 — Additional file 13. Final set of precursor sequences; Alignments of 174 distinct clusters of precursors (zip file). [file 13062_2022_320_MOESM13_ESM.zip › cluster974.afa]

>gi|1014905888 ALN84949.1| ALN84949.1 hypothetical protein LC55x_1660 [Lysobacter capsici]
MSQNEQTRLIGRMVAIEVSMSEDGGNEVSFAAASTFVRTQPFNEIDRTDNGDQIP
>gi|1304448320 gene_56|GeneMark.hmm|53_aa|-|58477|58638 ATVD01000006.1 Arenimonas oryziterrae DSM 21050 = YC6267 strain DSM 21050 G467DRAFT_scaffold00006.6_C, whole genome shotgun sequence
MNDAMETRLIGRKVAIETAPYDAN-A-NANVGRSTFTRTGPTREIDYADNGDQIP
>gi|1108909742 ALN58917.1| ALN58917.1 hypothetical protein GLE_3573 [Lysobacter enzymogenes]
MS--EQTRLIGRMVAIESEQMEGAEQNAAFVAATTYRRTSPFNEIDFADNGDQIP
>gi|1079766936 KFN42544.1| KFN42544.1 hypothetical protein N789_12965 [Arenimonas oryziterrae DSM 21050 = YC6267]
----METRLIGRKVAIETAPYDAN-A-NANVGRSTFTRTGPTREIDYADNGDQIP
>gi|1207151867 gene_36|GeneMark.hmm|53_aa|+|39521|39682 HG422400.1 Lysobacter antibioticus HS124 genomic scaffold, NODE_88, whole genome shotgun sequence
MS--EQTRLIGRMVAIESEQMEGAAQDAAFVAATTYRRTSPFGEIDSADNGDQIP
>gi|1061499801 KWS03905.1| KWS03905.1 hypothetical protein AZ78_1454 [Lysobacter capsici AZ78]
MSQNEQTRLIGRMVAIEVSMSEDGGNEVSFAAASTFVRTQPFNEIDRTDNGDQIP
>gi|1701864510 gene_604|GeneMark.hmm|55_aa|+|721095|721262 KQ061217.1 Lysobacter capsici strain X2-3 genomic scaffold Scaffold1, whole genome shotgun sequence
MSQNEQTRLIGRMVAIEVSMSEDGGNEVSFAAASTFVRTQPFNEIDRTDNGDQIP
