# Supplementary material for: Phylogenomic analysis of the diversity of graspetides and proteins involved in their biosynthesis
Source: Biol Direct. 2022 Mar 21;17:7. doi: 10.1186/s13062-022-00320-2 (PMC8939145; doi:10.1186/s13062-022-00320-2)
Supplement: Supplementary file 13 — Additional file 13. Final set of precursor sequences; Alignments of 174 distinct clusters of precursors (zip file). [file 13062_2022_320_MOESM13_ESM.zip › cluster975.afa]

>gi|1121201976 KWX02594.1| KWX02594.1 hypothetical protein LI90_3637 [Streptomyces thermoautotrophicus]
MDPLSCRPGAQADTIDAHEDLDVPAPLAPVGSRLPLDTPADTA-QQITTGRPRLLAVRAAVPIPEAGE
>gi|1121191580 KWX05893.1| KWX05893.1 hypothetical protein TH66_00790 [Streptomyces thermoautotrophicus]
MNRLSCWPGALADTVDANVDLDAPAPLAPVGSRLPLDTPTSPVVLEITTDRPRLLAVRYAALIPEVGE
>gi|1121201272 KWX01890.1| KWX01890.1 hypothetical protein LI90_2923 [Streptomyces thermoautotrophicus]
MNRLSCQPGAQADTIDAHDDLDVPAPLAPVGSRLPLDTPTNTV-VDI-TGRPRLLAVMVAVPIPEAEA
>gi|1121202641 KWX03259.1| KWX03259.1 hypothetical protein LI90_4310 [Streptomyces thermoautotrophicus]
MNRLSCWPGALADTVDAHVDLDAPAPLAPVGSRLPLDTPTSPVVLEITTDRPRLLAVRYAALIPEVGE
>gi|1121192662 KWX03670.1| KWX03670.1 hypothetical protein TH66_12670 [Streptomyces thermoautotrophicus]
MDPLSCRPGAQADTIDAHEDLDVPAPLAPVGSRLPLDTPADTA-QQITTGRPRLLAVRAAVPIPEAGE
>gi|1121191796 KWX00136.1| KWX00136.1 hypothetical protein TH66_14575 [Streptomyces thermoautotrophicus]
MNRLSCQPGAQADTIDAHDDLDVPAPLAPVGSRLPLDTPTNTV-VDI-TGRPRLLAVMVAVPIPEAEA
>gi|1121196338 KWX09076.1| KWX09076.1 hypothetical protein TR74_11820 [Streptomyces thermoautotrophicus]
MNRLSCWPGALADTVDANVDLDAPAPLAPVGSRLPLDTPTSPVVLEITTDRPRLLAVRYAALIPEVGE
