# Supplementary material for: Phylogenomic analysis of the diversity of graspetides and proteins involved in their biosynthesis
Source: Biol Direct. 2022 Mar 21;17:7. doi: 10.1186/s13062-022-00320-2 (PMC8939145; doi:10.1186/s13062-022-00320-2)
Supplement: Supplementary file 13 — Additional file 13. Final set of precursor sequences; Alignments of 174 distinct clusters of precursors (zip file). [file 13062_2022_320_MOESM13_ESM.zip › cluster977.afa]

>gi|1306176969 gene_15|GeneMark.hmm|80_aa|+|6341|6583 AUMU01000001.1 [strain=DSM 19109], whole genome shotgun sequence
--------------------------M--KNLEKLDTFQLSNEQLQNVKGGDESGK---LPGG-GKTTGAGQYTIPNWPS
QGVTTCVDYTADAWDGFNAGTMVHTGETYT----QY
>gi|1604649489 gene_876|GeneMark.hmm|112_aa|-|946033|946371 KN549099.1 Chryseobacterium sp. YR477 genomic scaffold EW78DRAFT_scaffold00001.1, whole genome shotgun sequence
LLCDSFVDCCIGDESYKKYKQFKNYLMKTKLLQKLENFQLQNEMLSKILGGEGKPVKSFLSIE-PSVTGGGEVELPSGPG
-GACVCTGYTSDLD--FHNGGMGYNGTYPIDKSCNP
>gi|1102459667 KPE49189.1| KPE49189.1 hypothetical protein AOB46_21465 [Chryseobacterium indologenes]
--------------------------M--KNLEKLESFQLENEKLLNVFGGEGGPAKPSFDLG-VTSTGGGETSEQNWPS
PGYCTTIRYTSDTM--VANGQYIYHNQTIVYQG-PN
>gi|1604612266 gene_249|GeneMark.hmm|79_aa|+|267245|267484 JUGG01000016.1 Chryseobacterium sp. YR460 EW73DRAFT_scaffold00007.7_C, whole genome shotgun sequence
--------------------------MKTKSFEKLASFQLDNEKLGNVLGGIGAPVKNFVTIEGTQSTGAGEMCWN----
-G--QCLSYSSDVL--YDNGNYVYSNLNTIDKP--C
>gi|1079162332 KFF14448.1| KFF14448.1 hypothetical protein IW15_03170 [Chryseobacterium soli]
--------------------------MKTKTLEKLENFQLQNKKLDVILGGQGAPVKSFLAID-PVTTGGGEYEFL-GPK
-GY-ECHAFTSDLD--FGNGGMGYNGVTVVDKPVNN
>gi|1604642385 gene_48|GeneMark.hmm|86_aa|-|45656|45916 JUGN01000014.1 Chryseobacterium sp. YR480 EW79DRAFT_scaffold00004.4_C, whole genome shotgun sequence
--------------------------MKTKSLQKLGSFQLQNEKLSTVLGGQGGPALPSFGLE-PTVTGGGEVELPSGPG
-GACVCTGYTSDLD--FHNGGMGYNGTYPIDKSCNP
>gi|1604646775 gene_1189|GeneMark.hmm|86_aa|+|1315981|1316241 KN549097.1 Chryseobacterium sp. YR485 genomic scaffold EW77DRAFT_scaffold00002.2, whole genome shotgun sequence
--------------------------MKTKSLEKLGSFQLQNEKLSTVLGGQGGPALPSFGLE-PTVTGGGEVELPSGPG
-GACVCTGYTSDLD--FHNGGMGYNGTYPIDKSCNP
