# Supplementary material for: Phylogenomic analysis of the diversity of graspetides and proteins involved in their biosynthesis
Source: Biol Direct. 2022 Mar 21;17:7. doi: 10.1186/s13062-022-00320-2 (PMC8939145; doi:10.1186/s13062-022-00320-2)
Supplement: Supplementary file 14 — Additional file 14. 16s rRNA tree (newick format) [file 13062_2022_320_MOESM14_ESM.tre]

((GCF_900104195.1_Cloacibacterium_normanense_DSM_15886:0.0413153000213762,(((GCF_000301075.1_Bergeyella_zoohelcum_ATCC_43767:0.0012521177743418,GCF_000301095.1_Bergeyella_zoohelcum_CCUG_30536:0.00280165472225045):0.0949377213951801,GCF_000252855.1_Riemerella_anatipestifer_ATCC_11845_DSM_15868:0.0271538669874105):0.0160021271704115,(GCF_000374405.1_Riemerella_columbina_DSM_16469:0.0489109448091422,GCF_900101995.1_Riemerella_columbipharyngis_DSM_24015:0.0448690984615891):0.0018132974197455):0.0358405773308685):0.0244480554329015,((((GCF_002754245.1_Chryseobacterium_sp_52:0.0397080044258635,(GCF_001045445.1_Chryseobacterium_sp_BLS98:0.0269247282341473,(GCF_001045465.1_Chryseobacterium_angstadtii_KM:0.033325975579772,(GCF_900169075.1_Chryseobacterium_sp_6021061333:0.0648662374429248,GCF_000737765.1_Chryseobacterium_vrystaatense_LMG_22846:0.00692067513818723):0.0151728486031351):0.016092768549762):0.0129248044126051):0.0109307418811222,(GCF_900078205.2_Chryseobacterium_sp_G972:0.0164677166524552,(GCF_002025665.1_Chryseobacterium_indologenes_AA5:0.0285587812180743,GCF_000143785.1_Chryseobacterium_gleum_ATCC_35910:0.0166855470326954):0.00833082958314597):0.0118369886700116):0.00831186564420765,GCF_001295265.1_Chryseobacterium_indologenes_CI_885:0.0217954057721441):0.0119046466577568,(((GCF_900142445.1_Chryseobacterium_polytrichastri_DSM_26899:0.0203705909773844,((GCF_900111495.1_Chryseobacterium_wanjuense_DSM_17724:0.0603724877583652,GCF_000737665.1_Chryseobacterium_formosense_LMG_24722:2.18264038910532e-06):0.0232128808658775,GCF_900141765.1_Chryseobacterium_zeae_DSM_27623:0.00409265542928742):0.025052986442968):0.00400667867048901,(GCF_900103755.1_Chryseobacterium_taihuense_CGMCC_1_10941:0.0303946624962582,(GCF_000430825.1_Chryseobacterium_daeguense_DSM_19388:0.0281897872886042,GCF_000708615.2_Chryseobacterium_hispalense_DSM_25574:0.0525611158350874):0.01496138470608):0.0101457084021687):0.0149523150595369,((GCF_900129245.1_Chryseobacterium_arachidis_DSM_27619:0.0453235231020426,(GCF_900143185.1_Chryseobacterium_scophthalmum_DSM_16779:0.0329088885480698,(GCF_900156685.1_Chryseobacterium_piscicola_DSM_21068:0.0169922635236652,((GCF_000737775.1_Chryseobacterium_piperi_CTM:0.0457322919228332,GCF_900100115.1_Chryseobacterium_soldanellicola_DSM_17072:0.0169741560487441):0.0204038170866848,(GCF_001420285.1_Chryseobacterium_aquaticum_KCTC_12483:0.0298506879242544,GCF_000737705.1_Chryseobacterium_soli_DSM_19298:0.0229519020926559):0.00257706942064658):0.0159548813723796):0.00280961089976147):0.00421338578932144):0.014941226038378,(GCF_000426465.1_Chryseobacterium_caeni_DSM_17710:0.0598991538120885,(((GCF_002197835.1_Flavobacteriaceae_bacterium_JJC:0.0188632969026914,(((GCF_000735695.2_Chryseobacterium_haifense_DSM_19056:0.00919161851318446,GCF_001045435.1_Chryseobacterium_koreense_CCUG_49689:0.112101662347732):0.0137586587626899,GCF_002205795.1_Chryseobacterium_sp_VAUSW3:0.0090697779527511):0.00899734022239619,((GCF_000812875.1_Chryseobacterium_solincola_DSM_22468:0.00274642068769049,GCF_900114045.1_Chryseobacterium_treverense:0.00131597027394377):0.0188155951990091,(GCF_000422265.1_Chryseobacterium_palustre_DSM_21579:0.0425414604716538,((GCF_900113805.1_Chryseobacterium_frigidisoli_DSM_26000:0.0521471967555043,GCF_000729985.1_Chryseobacterium_antarcticum_LMG_24720:0.0224481134415829):0.006356899028802,GCF_900156725.1_Chryseobacterium_chaponense_DSM_23145:0.0212404121406921):0.00154036233526119):0.0294082717714176):0.0278432375728295):0.0104397966530736):0.0228721772866324,(GCF_900142325.1_Chryseobacterium_molle_DSM_18016:0.0362664486681621,GCF_900108525.1_Chryseobacterium_hominis_DSM_19326:0.00895422189601712):0.00541598884257103):0.00128414458494966,(GCF_000735105.1_Chryseobacterium_halperniae_LMG_24401:0.0457435330307287,(GCF_900167905.1_Soonwooa_buanensis_DSM_22323:0.100650124378758,(GCF_002023335.1_Elizabethkingia_miricola:2.18264038910532e-06,(GCF_000495935.2_Elizabethkingia_anophelis_NUHP1:0.0190401650469902,GCF_001718075.1_Elizabethkingia_meningoseptica:0.0064643801634539):0.0144305208692901):0.0532481790573717):0.0562415895455475):0.0282810804371687):0.0128231995957722):0.00697285232428248):0.00980528464266346):0.00428476732001985):0.0193180185282096);
